# Supplementary material for: Organ-specific characteristics govern the relationship between histone code dynamics and transcriptional reprogramming during nitrogen response in tomato
Source: Commun Biol. 2023 Dec 4;6:1225. doi: 10.1038/s42003-023-05601-8 (PMC10694154; doi:10.1038/s42003-023-05601-8)
Supplement: Supplementary file 3 — Supplementary Data 1 [file 42003_2023_5601_MOESM3_ESM.xlsx]

## Sheet: overview
Supplementary Data 1. Genes with significantly different histone modifications (DMGs) under N-supplied condition compared to N-starved controls in shoots or roots.
Number of DMGs in shoots	genic		5kp upstream
	decreased	increased	decreased	increased
H3K4me3	188	40	15	1
H3K27ac	342	442	157	275
H3K27me3	2	57	8	5
H3K36me3	20	50	0	8
Number of DMGs in roots	genic		5kp upstream
	decreased	increased	decreased	increased
H3K4me3	45	122	5	9
H3K27ac	402	325	272	172
H3K27me3	151	337	32	283
H3K36me3	135	150	16	10
Gene lists are included in other sheets within this file with the following index:
a) DMGs with differential H3K4me3 in shoots
b) DMGs with differential H3K27ac in shoots
c) DMGs with differential H3K27me3 in shoots
d) DMGs with differential H3K36me3 in shoots
e) DMGs with differential H3K4me3 in roots
f) DMGs with differential H3K27ac in roots
g) DMGs with differential H3K27me3 in roots
h) DMGs with differential H3K36me3 in roots

## Sheet: a) DMGs_shoot_H3K4me3
Supplementary Data 1a. Genes with significantly different H3K4me3 under N-supplied condition compared to N-starved controls in shoots.
A) genes with decreased histone mark in genic region
gene ID	ITAG4.0 gene description	Arabidopsis homolog (BLAST e<1E-7)	Arabidopsis annotation (TAIR 10)
Solyc01g006290.4	Peroxidase (AHRD V3.3 *** K4ASJ5_SOLLC)	AT5G06720	ATPA2, PA2 | peroxidase 2 | chr5:2077567-2078857 REVERSE LENGTH=335
Solyc01g006950.3	syntaxin-121-like (AHRD V3.3 *** A0A2I4H4W7_9ROSI)	AT3G11820	SYP121, AT-SYR1, ATSYP121, SYR1, ATSYR1, PEN1 | syntaxin of plants 121 | chr3:3729540-3730868 REVERSE LENGTH=346
Solyc01g007000.4	RING-type E3 ubiquitin transferase (AHRD V3.3 *** Q3HLY8_CAPAN)	AT2G35930	PUB23 | plant U-box 23 | chr2:15083101-15084336 REVERSE LENGTH=411
Solyc01g067300.3	CASP-like protein (AHRD V3.3 *-* A0A0K9RZ96_SPIOL)	AT4G15610	| Uncharacterised protein family (UPF0497) | chr4:8909162-8910641 FORWARD LENGTH=193
Solyc01g068075.1	Unknown protein	NA	NA
Solyc01g073880.2	Cysteine/Histidine-rich C1 domain family protein (AHRD V3.3 *** Q9SL28_ARATH)	AT2G44380	| Cysteine/Histidine-rich C1 domain family protein | chr2:18323590-18324333 REVERSE LENGTH=247
Solyc01g088010.1	Lactoylglutathione lyase (AHRD V3.3 *** B6UH06_MAIZE)	AT2G28420	| Lactoylglutathione lyase / glyoxalase I family protein | chr2:12157946-12158500 FORWARD LENGTH=184
Solyc01g089890.3	PRA1 family protein (AHRD V3.3 *** A0A2G3AMA6_CAPAN)	NA	NA
Solyc01g091850.3	Ccc1 family (AHRD V3.3 *** A0A2U1QPJ4_ARTAN)	AT2G01770	VIT1, ATVIT1 | vacuolar iron transporter 1 | chr2:334775-336425 REVERSE LENGTH=250
Solyc01g099880.4	Bidirectional sugar transporter SWEET (AHRD V3.3 *** A0A1U8E5W8_CAPAN)	AT4G15920	SWEET17, AtSWEET17 | Nodulin MtN3 family protein | chr4:9030742-9033343 REVERSE LENGTH=241
Solyc01g104020.2	Embryo-specific protein (AHRD V3.3 *** A0A2K3LK15_TRIPR)	AT2G41475	| Embryo-specific protein 3, (ATS3) | chr2:17295259-17296329 REVERSE LENGTH=179
Solyc01g104710.3	thionin-like protein (AHRD V3.3 -** AT1G25275.2)	NA	NA
Solyc01g106000.4	Nicotinamidase 1 (AHRD V3.3 *** A0A1U8DWC4_CAPAN)	AT2G22570	ATNIC1, NIC1 | nicotinamidase 1 | chr2:9589604-9590846 REVERSE LENGTH=244
Solyc01g109790.3	ADP-glucose pyrophosphorylase large subunit 1	AT4G39210	APL3 | Glucose-1-phosphate adenylyltransferase family protein | chr4:18260332-18263181 FORWARD LENGTH=521
Solyc01g111030.2	Ribosome biogenesis protein WDR12 homolog (AHRD V3.3 *** A0A2G3D985_CAPCH)	AT5G15550	| Transducin/WD40 repeat-like superfamily protein | chr5:5059051-5062003 REVERSE LENGTH=433
Solyc02g014830.4	Carboxypeptidase (AHRD V3.3 *** A0A2G2XBM8_CAPBA)	AT5G23210	SCPL34 | serine carboxypeptidase-like 34 | chr5:7810892-7814837 FORWARD LENGTH=499
Solyc02g036480.1	Late embryogenesis abundant (LEA) hydroxyproline-rich glycoprotein family (AHRD V3.3 *** Q9SLI0_ARATH)	AT5G36970	NHL25 | NDR1/HIN1-like 25 | chr5:14604367-14605194 REVERSE LENGTH=248
Solyc02g062770.2	late embryogenesis abundant protein (AHRD V3.3 *** AT5G66780.1)	AT5G66780	| unknown protein; Has 1807 Blast hits to 1807 proteins in 277 species: Archae - 0; Bacteria - 0; Metazoa - 736; Fungi - 347; Pl
Solyc02g067103.1	Unknown protein	NA	NA
Solyc02g070040.1	ethylene-responsive nuclear protein / ethylene-regulated nuclear protein (ERT2) (AHRD V3.3 *-* AT4G20880.1)	AT5G44350	| ethylene-responsive nuclear protein -related | chr5:17864628-17865632 FORWARD LENGTH=334
Solyc02g071090.3	Purine permease (AHRD V3.3 *** A0A2U1LZ22_ARTAN),Pfam:PF16913	AT4G18220	| Drug/metabolite transporter superfamily protein | chr4:10078768-10080109 FORWARD LENGTH=344
Solyc02g071700.3	GDSL esterase/lipase (AHRD V3.3 *** A0A2G3A7C5_CAPAN)	AT1G29670	| GDSL-like Lipase/Acylhydrolase superfamily protein | chr1:10375843-10377717 FORWARD LENGTH=363
Solyc02g080310.2	Beta-glucosidase 46 (AHRD V3.3 *** A0A1U8FUJ5_CAPAN)	AT4G21760	BGLU47 | beta-glucosidase 47 | chr4:11561229-11563871 FORWARD LENGTH=535
Solyc02g080510.1	Senescence regulator S40 (AHRD V3.3 *** A0A200Q815_9MAGN)	AT1G11700	| Protein of unknown function, DUF584 | chr1:3945852-3946457 FORWARD LENGTH=201
Solyc02g082150.1	BnaCnng18720D protein (AHRD V3.3 *** A0A078IGP5_BRANA)	AT4G20190	| unknown protein; BEST Arabidopsis thaliana protein match is: unknown protein (TAIR:AT5G44660.1); Has 271 Blast hits to 209 pro
Solyc02g083400.3	RING/U-box superfamily protein (AHRD V3.3 *** A0A2U1ML59_ARTAN)	AT2G17730	NIP2 | NEP-interacting protein 2 | chr2:7704142-7705436 FORWARD LENGTH=253
Solyc02g084720.3	beta-galactosidase 6	AT4G36360	BGAL3 | beta-galactosidase 3 | chr4:17176840-17181143 REVERSE LENGTH=856
Solyc02g086140.2	homeobox Hox-B3-like protein (AHRD V3.3 *** AT1G67035.2)	AT1G67035	| unknown protein; FUNCTIONS IN: molecular_function unknown; INVOLVED IN: biological_process unknown; LOCATED IN: cellular_compo
Solyc02g086600.3	Polyribonucleotide nucleotidyltransferase (AHRD V3.3 *** A0A2U1PID0_ARTAN)	AT5G14580	| polyribonucleotide nucleotidyltransferase, putative | chr5:4697612-4703013 REVERSE LENGTH=991
Solyc02g086620.3	sister chromatid cohesion protein PDS5 homolog B-like isoform X1 (AHRD V3.3 *-* XP_019068668.1)	NA	NA
Solyc02g086770.3	Cinnamoyl-CoA reductase (AHRD V3.3 *** A0A172WBP6_DAUCA)	AT5G14700	| NAD(P)-binding Rossmann-fold superfamily protein | chr5:4740502-4743327 REVERSE LENGTH=368
Solyc02g087410.4	ABC transporter B family member 18 (AHRD V3.3 *** A0A1U8FQF4_CAPAN)	AT3G28345	| ABC transporter family protein | chr3:10593921-10598775 REVERSE LENGTH=1240
Solyc02g087990.4	Ribosomal protein L34Ae (AHRD V3.3 *-* A0A2U1NXY4_ARTAN)	AT3G01175	| Protein of unknown function (DUF1666) | chr3:59484-60845 FORWARD LENGTH=401
Solyc02g089630.3	Proline dehydrogenase (AHRD V3.3 *** A0A2G2XIU2_CAPBA)	AT5G38710	| Methylenetetrahydrofolate reductase family protein | chr5:15501340-15503899 FORWARD LENGTH=476
Solyc02g092420.4	Phototropic-responsive NPH3 family protein (AHRD V3.3 *-* A0A2U1NGE5_ARTAN)	AT3G49900	| Phototropic-responsive NPH3 family protein | chr3:18500635-18502614 REVERSE LENGTH=520
Solyc02g150146.1	Receptor-like protein kinase (AHRD V3.3 *-* A0A2K3LZH3_TRIPR)	AT3G21630	CERK1, LYSM RLK1 | chitin elicitor receptor kinase 1 | chr3:7615543-7618530 REVERSE LENGTH=617
Solyc03g005820.3	Purine permease (AHRD V3.3 *** A0A2U1LZ77_ARTAN),Pfam:PF16913	AT4G18220	| Drug/metabolite transporter superfamily protein | chr4:10078768-10080109 FORWARD LENGTH=344
Solyc03g025330.4	Transmembrane protein, putative (DUF677) (AHRD V3.3 *** A0A1I9LNT4_ARATH)	AT3G49070	| Protein of unknown function (DUF677) | chr3:18192479-18193729 REVERSE LENGTH=416
Solyc03g083080.1	isoleucine--tRNA ligase, chloroplastic/mitochondrial (AHRD V3.3 --* XP_020871410.1)	NA	NA
Solyc03g111760.3	Argonaute15	AT2G27040	AGO4, OCP11 | Argonaute family protein | chr2:11536795-11541503 REVERSE LENGTH=924
Solyc03g113600.4	Myosin-binding protein 2 (AHRD V3.3 *** A0A2G2WRI3_CAPBA)	AT1G74830	| Protein of unknown function, DUF593 | chr1:28113469-28115193 REVERSE LENGTH=542
Solyc03g114600.4	Alternaria stem canker resistance	AT3G25540	LAG1 | TRAM, LAG1 and CLN8 (TLC) lipid-sensing domain containing protein | chr3:9274752-9276261 FORWARD LENGTH=310
Solyc03g117510.4	Formamidopyrimidine-DNA glycosylase (AHRD V3.3 *** A0A2G2WQG8_CAPBA)	AT1G52500	FPG-1, ATFPG-1, ATMMH-1, MMH-1 | MUTM homolog-1 | chr1:19560043-19562855 FORWARD LENGTH=390
Solyc04g005060.3	TPX2 domain-containing protein (AHRD V3.3 *** A0A1Q3CMC0_CEPFO)	AT1G70100	| unknown protein; BEST Arabidopsis thaliana protein match is: unknown protein (TAIR:AT1G24160.2); Has 35333 Blast hits to 34131
Solyc04g005800.3	Homeobox-leucine zipper protein HOX16 (AHRD V3.3 *** A0A1U8EXU3_CAPAN)	AT3G01470	ATHB-1, ATHB1, HD-ZIP-1, HAT5, HB-1 | homeobox 1 | chr3:182648-184034 REVERSE LENGTH=272
Solyc04g009850.4	2-oxoglutarate (2OG) and Fe(II)-dependent oxygenase superfamily protein (AHRD V3.3 *** A0A2U1NTU8_ARTAN)	AT1G06620	| 2-oxoglutarate (2OG) and Fe(II)-dependent oxygenase superfamily protein | chr1:2025618-2027094 FORWARD LENGTH=365
Solyc04g009860.4	2-oxoglutarate (2OG) and Fe(II)-dependent oxygenase superfamily protein (AHRD V3.3 *** A0A2U1QA13_ARTAN)	AT1G06620	| 2-oxoglutarate (2OG) and Fe(II)-dependent oxygenase superfamily protein | chr1:2025618-2027094 FORWARD LENGTH=365
Solyc04g009980.4	Protein LIGHT-DEPENDENT SHORT HYPOCOTYLS 6 (AHRD V3.3 *** A0A2G3CE82_CAPCH)	AT1G07090	LSH6 | Protein of unknown function (DUF640) | chr1:2174202-2174792 REVERSE LENGTH=196
Solyc04g014400.4	LOW QUALITY PROTEIN: LRR receptor-like serine/threonine-protein kinase GSO1 (AHRD V3.3 *** A0A1U8F7A0_CAPAN)	AT1G74170	AtRLP13, RLP13 | receptor like protein 13 | chr1:27891555-27895441 REVERSE LENGTH=1000
Solyc04g014883.1	LRR receptor-like serine/threonine-protein kinase EFR (AHRD V3.3 *-* A0A1U8GVB4_CAPAN)	AT3G47570	| Leucine-rich repeat protein kinase family protein | chr3:17527611-17530748 FORWARD LENGTH=1010
Solyc04g016000.3	Heat shock transcription factor protein 8 (AHRD V3.3 *** A0A1W6LWG5_FRAAN)	AT2G41690	AT-HSFB3, HSFB3 | heat shock transcription factor B3 | chr2:17381723-17382577 FORWARD LENGTH=244
Solyc04g026210.3	Protein kinase (AHRD V3.3 *-* Q8LES3_ARATH)	AT3G01490	| Protein kinase superfamily protein | chr3:191095-193258 REVERSE LENGTH=411
Solyc04g049090.3	SlMlo1	AT1G61560	MLO6, ATMLO6 | Seven transmembrane MLO family protein | chr1:22708875-22712032 REVERSE LENGTH=583
Solyc04g051500.3	UDP-galactose transporter 2 (AHRD V3.3 *** A0A2G2VFQ5_CAPBA)	AT4G39390	ATNST-KT1, NST-K1 | nucleotide sugar transporter-KT 1 | chr4:18316278-18317854 FORWARD LENGTH=337
Solyc04g053130.4	Stress enhanced protein 2, chloroplastic (AHRD V3.3 *** A0A1U8F0B2_CAPAN)	AT2G21970	SEP2 | stress enhanced protein 2 | chr2:9357188-9357874 REVERSE LENGTH=202
Solyc04g054500.3	Heavy metal-associated isoprenylated plant protein (AHRD V3.3 *** A0A2R6R672_ACTCH)	AT4G39700	| Heavy metal transport/detoxification superfamily protein | chr4:18424265-18424906 FORWARD LENGTH=158
Solyc04g078325.1	Cytochrome P450 (AHRD V3.3 *-* A0A200QZM5_9MAGN)	AT5G10600	CYP81K2 | cytochrome P450, family 81, subfamily K, polypeptide 2 | chr5:3351227-3352777 FORWARD LENGTH=516
Solyc04g078450.4	Unknown protein	NA	NA
Solyc04g078460.3	Isoaspartyl peptidase/L-asparaginase (AHRD V3.3 *** A0A1U8GBV5_CAPAN)	AT3G16150	| N-terminal nucleophile aminohydrolases (Ntn hydrolases) superfamily protein | chr3:5471794-5473033 FORWARD LENGTH=325
Solyc04g078840.3	AREB	AT1G45249	ABF2 | abscisic acid responsive elements-binding factor 2 | chr1:17165420-17167415 REVERSE LENGTH=427
Solyc04g079820.3	Inositol polyphosphate-related phosphatase (AHRD V3.3 *** A0A200Q277_9MAGN)	AT1G47510	AT5PTASE11, 5PTASE11 | inositol polyphosphate 5-phosphatase 11 | chr1:17435991-17438296 REVERSE LENGTH=334
Solyc04g080960.4	pre-pro-cysteine proteinase	AT4G39090	RD19, RD19A | Papain family cysteine protease | chr4:18215826-18217326 REVERSE LENGTH=368
Solyc05g005280.4	Poly [ADP-ribose] polymerase (AHRD V3.3 *** A0A2G2WJW6_CAPBA)	AT1G23550	SRO2 | similar to RCD one 2 | chr1:8350912-8352232 FORWARD LENGTH=323
Solyc05g006220.3	IAA-amino acid hydrolase ILR1-like 1 (AHRD V3.3 *** A0A2G3B8H5_CAPCH)	AT1G51760	IAR3, JR3 | peptidase M20/M25/M40 family protein | chr1:19199562-19201424 FORWARD LENGTH=440
Solyc05g007770.3	NAC domain TF	AT1G69490	NAP, ANAC029, ATNAP | NAC-like, activated by AP3/PI | chr1:26122233-26123222 FORWARD LENGTH=268
Solyc05g009610.1	Alpha/beta-Hydrolases superfamily protein (AHRD V3.3 *** A0A2U1PVQ0_ARTAN)	AT1G68620	| alpha/beta-Hydrolases superfamily protein | chr1:25766018-25767028 FORWARD LENGTH=336
Solyc05g009860.3	leucoanthocyanidin reductase-like (AHRD V3.3 *-* A0A2I4FWR0_9ROSI)	NA	NA
Solyc05g013690.4	GDSL esterase/lipase (AHRD V3.3 *** A0A2R6REU1_ACTCH)	AT3G26430	| GDSL-like Lipase/Acylhydrolase superfamily protein | chr3:9674419-9675889 FORWARD LENGTH=380
Solyc05g024230.3	ethylene-responsive transcription factor CRF2-like (AHRD V3.3 *-* A0A2I4FBN4_9ROSI)	NA	NA
Solyc05g041540.4	Carboxypeptidase (AHRD V3.3 *** A0A2G3BBI5_CAPCH)	AT3G45010	scpl48 | serine carboxypeptidase-like 48 | chr3:16466328-16468845 FORWARD LENGTH=510
Solyc05g051460.3	Homeobox-leucine zipper protein HOX4 (AHRD V3.3 *** A0A2G2Y5D1_CAPAN)	AT4G40060	ATHB16, ATHB-16, HB16 | homeobox protein 16 | chr4:18571682-18572774 REVERSE LENGTH=294
Solyc05g051480.2	Unknown protein	NA	NA
Solyc05g053550.3	chalcone synthase 2	AT5G13930	CHS, TT4, ATCHS | Chalcone and stilbene synthase family protein | chr5:4488762-4490035 FORWARD LENGTH=395
Solyc05g054250.1	Heavy metal-associated isoprenylated plant protein 20 (AHRD V3.3 *** A0A1J6IF11_NICAT)	AT5G19090	| Heavy metal transport/detoxification superfamily protein | chr5:6387910-6389855 FORWARD LENGTH=587
Solyc05g055080.2	Unknown protein	NA	NA
Solyc05g056440.3	Small auxin up-regulated RNA57	AT5G53590	| SAUR-like auxin-responsive protein family | chr5:21772107-21772535 FORWARD LENGTH=142
Solyc06g005010.1	ATP synthase subunit d, mitochondrial (AHRD V3.3 *-* A0A1U8ELT5_CAPAN)	AT3G52300	ATPQ | ATP synthase D chain, mitochondrial | chr3:19396689-19398119 FORWARD LENGTH=168
Solyc06g005980.4	Anthranilate synthase (AHRD V3.3 *** A0A2U1KR52_ARTAN)	AT5G05730	ASA1 | anthranilate synthase alpha subunit 1 | chr5:1719740-1722811 REVERSE LENGTH=624
Solyc06g007130.5.1	omega-3 fatty acid desaturase -3	AT2G29980	FAD3 | fatty acid desaturase 3 | chr2:12781787-12784946 REVERSE LENGTH=386
Solyc06g009810.4	ethylene-responsive transcription factor CRF1 (AHRD V3.3 --* XP_004245542.1)	NA	NA
Solyc06g059840.4	branched chain alpha-keto acid dehydrogenase E1-alpha subunit	AT1G21400	| Thiamin diphosphate-binding fold (THDP-binding) superfamily protein | chr1:7493492-7496240 FORWARD LENGTH=472
Solyc06g067870.3	2-oxoglutarate (2OG) and Fe(II)-dependent oxygenase superfamily protein (AHRD V3.3 *** A0A2U1LXB2_ARTAN)	AT1G52800	| 2-oxoglutarate (2OG) and Fe(II)-dependent oxygenase superfamily protein | chr1:19664044-19665362 FORWARD LENGTH=314
Solyc06g068330.1	Serine-rich protein (AHRD V3.3 *-* Q8L8M8_ARATH)	AT5G25280	| serine-rich protein-related | chr5:8773882-8774544 FORWARD LENGTH=220
Solyc06g069100.3	NAC domain (AHRD V3.3 *-* A0A200Q3F5_9MAGN)	AT3G18400	anac058, NAC058 | NAC domain containing protein 58 | chr3:6318745-6320593 REVERSE LENGTH=314
Solyc06g071160.3	Galactosyltransferase family protein (AHRD V3.3 *** A0A2U1KC25_ARTAN)	AT5G62620	| Galactosyltransferase family protein | chr5:25137136-25139764 FORWARD LENGTH=681
Solyc06g071820.3	BTB/POZ and TAZ domain-containing protein 1 (AHRD V3.3 *** A0A2G3BFP5_CAPCH)	AT3G48360	BT2, ATBT2 | BTB and TAZ domain protein 2 | chr3:17908482-17910471 REVERSE LENGTH=364
Solyc06g072290.3	KIP1-like (AHRD V3.3 *** A0A200Q8I5_9MAGN)	AT1G48405	| Kinase interacting (KIP1-like) family protein | chr1:17884645-17885614 REVERSE LENGTH=297
Solyc06g072740.1	Inositol-tetrakisphosphate 1-kinase (AHRD V3.3 *** A0A1U8H3S2_CAPAN)	AT5G16760	| Inositol 1,3,4-trisphosphate 5/6-kinase family protein | chr5:5509890-5510849 FORWARD LENGTH=319
Solyc06g074260.4	senescence regulator (Protein of unknown function%2C DUF584) (AHRD V3.3 *** AT3G15040.1)	AT2G27385	| Pollen Ole e 1 allergen and extensin family protein | chr2:11716697-11717318 REVERSE LENGTH=173
Solyc06g083000.1	Calmodulin-like protein 5 (AHRD V3.3 *** A0A2G2WMY5_CAPBA)	AT1G05990	RHS1 | EF hand calcium-binding protein family | chr1:1818588-1819040 FORWARD LENGTH=150
Solyc06g150101.1	Unknown protein	NA	NA
Solyc07g005720.3	Low temperature and salt responsive protein (AHRD V3.3 *** A0A2K3ML14_TRIPR)	AT4G30660	| Low temperature and salt responsive protein family | chr4:14955470-14955944 FORWARD LENGTH=74
Solyc07g005870.3	FAD dependent oxidoreductase (AHRD V3.3 *** L7VQJ3_CLOSH)	AT4G30720	| FAD/NAD(P)-binding oxidoreductase family protein | chr4:14972212-14975461 REVERSE LENGTH=707
Solyc07g006410.1	transmembrane protein (AHRD V3.3 *** AT4G16850.1)	AT4G16850	| unknown protein; BEST Arabidopsis thaliana protein match is: unknown protein (TAIR:AT1G31130.1); Has 30201 Blast hits to 17322
Solyc07g008180.4	CRABS CLAW-like protein 5a	AT2G26580	YAB5 | plant-specific transcription factor YABBY family protein | chr2:11303923-11306739 REVERSE LENGTH=164
Solyc07g008210.4	Tetratricopeptide repeat (TPR)-like superfamily protein (AHRD V3.3 *-* F4K464_ARATH)	AT1G80130	| Tetratricopeptide repeat (TPR)-like superfamily protein | chr1:30141250-30142478 REVERSE LENGTH=305
Solyc07g008570.3	Purple acid phosphatase (AHRD V3.3 *** A0A2G2WCI9_CAPBA)	AT5G50400	ATPAP27, PAP27 | purple acid phosphatase 27 | chr5:20523575-20526231 REVERSE LENGTH=611
Solyc07g008630.1	Ethylene-inducing xylanase receptor 2	AT2G34930	| disease resistance family protein / LRR family protein | chr2:14737169-14739886 REVERSE LENGTH=905
Solyc07g009585.1	Unknown protein	NA	NA
Solyc07g017860.3	Acetyl-coenzyme A synthetase (AHRD V3.3 *** A0A0K9R5X9_SPIOL)	AT5G36880	ACS | acetyl-CoA synthetase | chr5:14534961-14540296 REVERSE LENGTH=743
Solyc07g041900.3	cysteine proteinase	AT5G60360	AALP, ALP | aleurain-like protease | chr5:24280044-24282157 FORWARD LENGTH=361
Solyc07g043230.3	Zinc transporter protein (AHRD V3.3 *** A5BDR3_VITVI)	AT1G05300	ZIP5 | zinc transporter 5 precursor | chr1:1545258-1547709 REVERSE LENGTH=360
Solyc07g049150.2	Dicer-like 3 (AHRD V3.3 *-* B3SRQ0_PHYPA)	AT4G15417	ATRTL1, RTL1 | RNAse II-like 1 | chr4:8821759-8822991 FORWARD LENGTH=264
Solyc07g052410.4	Ras-related small GTP-binding family protein (AHRD V3.3 *** A0A2U1P8S5_ARTAN)	AT3G21700	SGP2 | Ras-related small GTP-binding family protein | chr3:7644581-7646190 FORWARD LENGTH=292
Solyc07g053230.3	R2R3MYB transcription factor 83	AT3G23250	MYB15, ATY19, ATMYB15 | myb domain protein 15 | chr3:8309492-8310624 FORWARD LENGTH=285
Solyc07g053890.3	O-acyltransferase WSD1-like protein (AHRD V3.3 *** A0A2K3N315_TRIPR)	AT3G49190	| O-acyltransferase (WSD1-like) family protein | chr3:18231988-18234376 REVERSE LENGTH=522
Solyc07g055780.3	Protein trichome birefringence-like 43 (AHRD V3.3 *** A0A2G2WDQ2_CAPBA)	AT2G30900	TBL43 | TRICHOME BIREFRINGENCE-LIKE 43 | chr2:13150481-13152417 FORWARD LENGTH=368
Solyc07g061850.1	Unknown protein	NA	NA
Solyc07g062010.1	Carbohydrate-binding X8 domain superfamily protein (AHRD V3.3 *** F4IA92_ARATH)	AT1G78520	| Carbohydrate-binding X8 domain superfamily protein | chr1:29537976-29538656 REVERSE LENGTH=115
Solyc07g066020.2	Amino acid permease (AHRD V3.3 *** S8CYC9_9LAMI)	AT5G23810	AAP7 | amino acid permease 7 | chr5:8028461-8030730 FORWARD LENGTH=467
Solyc08g007830.1	Dehydration-responsive element-binding protein 1E (AHRD V3.3 *** A0A1U8FGE9_CAPAN)	AT1G12610	DDF1 | Integrase-type DNA-binding superfamily protein | chr1:4290205-4290834 REVERSE LENGTH=209
Solyc08g008110.2	1-aminocyclopropane-1-carboxylate synthase (AHRD V3.3 *-* Q9SAZ4_SOLLC)	AT4G11280	ACS6, ATACS6 | 1-aminocyclopropane-1-carboxylic acid (acc) synthase 6 | chr4:6864168-6865922 FORWARD LENGTH=495
Solyc08g008290.3	Unknown protein	NA	NA
Solyc08g013730.3	NOD26-like intrinsic protein5.1	AT4G10380	NIP5;1, NLM6, NLM8 | NOD26-like intrinsic protein 5;1 | chr4:6431530-6434510 REVERSE LENGTH=304
Solyc08g013790.2	F-box protein SKIP19 (AHRD V3.3 *-* A0A1J3D7X0_NOCCA)	AT4G05460	| RNI-like superfamily protein | chr4:2761106-2762400 REVERSE LENGTH=302
Solyc08g036660.4	Jasmonate ZIM domain protein f (AHRD V3.3 *** I3WTA4_NICAT)	AT1G30135	JAZ8, TIFY5A | jasmonate-zim-domain protein 8 | chr1:10596516-10597095 FORWARD LENGTH=131
Solyc08g061480.3	Chalcone-flavanone isomerase family protein (AHRD V3.3 *** A0A2U1NFT5_ARTAN)	AT2G26310	| Chalcone-flavanone isomerase family protein | chr2:11201770-11203919 FORWARD LENGTH=398
Solyc08g065610.3	Vacuolar-processing enzyme (AHRD V3.3 *** A0A2G2VI36_CAPBA)	AT4G32940	GAMMA-VPE, GAMMAVPE | gamma vacuolar processing enzyme | chr4:15900557-15903161 REVERSE LENGTH=494
Solyc08g066770.3	Ankyrin repeat (AHRD V3.3 *** A0A200QDM7_9MAGN)	AT1G10340	| Ankyrin repeat family protein | chr1:3390475-3392481 REVERSE LENGTH=578
Solyc08g066840.3	tonoplast intrinsic protein 4.1	AT2G25810	TIP4;1 | tonoplast intrinsic protein 4;1 | chr2:11012658-11013906 FORWARD LENGTH=249
Solyc08g066900.1	Phosphorylase superfamily protein (AHRD V3.3 *-* A0A2U1QDE8_ARTAN)	AT4G28940	| Phosphorylase superfamily protein | chr4:14274414-14276920 FORWARD LENGTH=348
Solyc08g067120.3	DnaJ protein P58IPK-like protein (AHRD V3.3 *-* A0A2G3BJC2_CAPCH)	AT5G03160	ATP58IPK, P58IPK | homolog of mamallian P58IPK | chr5:750286-752671 FORWARD LENGTH=482
Solyc08g067340.4	WRKY transcription factor 46	AT1G80840	WRKY40, ATWRKY40 | WRKY DNA-binding protein 40 | chr1:30383834-30385356 FORWARD LENGTH=302
Solyc08g067360.3	WRKY transcription factor 45	AT1G80840	WRKY40, ATWRKY40 | WRKY DNA-binding protein 40 | chr1:30383834-30385356 FORWARD LENGTH=302
Solyc08g067630.3	histone deacetylase-like protein (AHRD V3.3 *** AT2G25625.2)	AT2G25625	| unknown protein; FUNCTIONS IN: molecular_function unknown; INVOLVED IN: biological_process unknown; LOCATED IN: chloroplast; E
Solyc08g074960.3	Major facilitator superfamily protein (AHRD V3.3 *** F4KD53_ARATH)	AT5G45275	| Major facilitator superfamily protein | chr5:18334476-18337240 REVERSE LENGTH=570
Solyc08g076790.3	NAD(P)-binding Rossmann-fold superfamily protein (AHRD V3.3 *** A0A2U1LGD5_ARTAN)	AT2G23910	| NAD(P)-binding Rossmann-fold superfamily protein | chr2:10177902-10179789 FORWARD LENGTH=304
Solyc08g079270.3	R2R3MYB transcription factor 42	AT4G12350	MYB42, AtMYB42 | myb domain protein 42 | chr4:7324912-7326636 FORWARD LENGTH=286
Solyc08g079430.3	partialcopper-containing amine oxidase	AT4G12290	| Copper amine oxidase family protein | chr4:7304434-7306973 FORWARD LENGTH=741
Solyc08g082200.3	DNA primase (AHRD V3.3 *** A0A2G3ADK9_CAPAN)	AT5G41880	POLA3, POLA4 | DNA primases;DNA primases | chr5:16761071-16764074 FORWARD LENGTH=451
Solyc09g005000.1	Lectin receptor-like kinase (AHRD V3.3 *** G0Y6Q9_GOSHI)	AT5G01550	LECRKA4.2 | lectin receptor kinase a4.1 | chr5:214517-216583 REVERSE LENGTH=688
Solyc09g009530.4	Alpha/beta-Hydrolases superfamily protein (AHRD V3.3 *** Q9SJM9_ARATH)	AT2G36290	| alpha/beta-Hydrolases superfamily protein | chr2:15208867-15210768 REVERSE LENGTH=364
Solyc09g010000.4	2-oxoglutarate (2OG) and Fe(II)-dependent oxygenase superfamily protein (AHRD V3.3 *** A0A2U1NTU8_ARTAN)	AT1G06620	| 2-oxoglutarate (2OG) and Fe(II)-dependent oxygenase superfamily protein | chr1:2025618-2027094 FORWARD LENGTH=365
Solyc09g011640.5.1	Glutathione S-transferase-like protein (AHRD V3.3 *** A8DUB0_SOLLC)	AT3G09270	ATGSTU8, GSTU8 | glutathione S-transferase TAU 8 | chr3:2848407-2849226 REVERSE LENGTH=224
Solyc09g063150.3	Glutathione S-transferase (AHRD V3.3 *** A0A200PVK3_9MAGN)	AT2G29420	ATGSTU7, GST25, GSTU7 | glutathione S-transferase tau 7 | chr2:12618111-12618871 REVERSE LENGTH=227
Solyc09g066300.3	RING/U-box superfamily protein (AHRD V3.3 *** A0A2U1Q188_ARTAN)	AT5G43420	| RING/U-box superfamily protein | chr5:17451790-17452917 FORWARD LENGTH=375
Solyc09g074780.3	Protein indeterminate-domain 2 (AHRD V3.3 *** A0A1U8G2Y2_CAPAN)	AT3G50700	AtIDD2, IDD2 | indeterminate(ID)-domain 2 | chr3:18840945-18842829 FORWARD LENGTH=452
Solyc09g075890.3	Haloacid dehalogenase-like hydrolase (HAD) superfamily protein (AHRD V3.3 *** A0A2U1N6A2_ARTAN),Pfam:PF13419	AT2G32150	| Haloacid dehalogenase-like hydrolase (HAD) superfamily protein | chr2:13659095-13660531 FORWARD LENGTH=263
Solyc09g082660.3	Caffeoyl-CoA O-methyltransferase (AHRD V3.3 *** Q2YHM9_PLAMJ)	AT1G67980	CCOAMT | caffeoyl-CoA 3-O-methyltransferase | chr1:25487724-25488934 FORWARD LENGTH=232
Solyc09g083030.1	inactive protein RESTRICTED TEV MOVEMENT 1-like (AHRD V3.3 *** A0A1S3ZEZ8_TOBAC)	AT1G05760	RTM1 | Mannose-binding lectin superfamily protein | chr1:1723797-1724440 REVERSE LENGTH=174
Solyc09g090300.3	dCTP pyrophosphatase-like protein (AHRD V3.3 *** Q9LSW0_ARATH)	AT3G25400	| CONTAINS InterPro DOMAIN/s: NTP Pyrophosphohydrolase MazG-related, RS21-C6 (InterPro:IPR011394), EAR (InterPro:IPR009039), NTP
Solyc09g090600.3	acid phosphatase 1-like (AHRD V3.3 *** A0A1U7W5M1_NICSY)	AT1G04040	| HAD superfamily, subfamily IIIB acid phosphatase | chr1:1042564-1043819 REVERSE LENGTH=271
Solyc09g091810.1	Unknown protein	NA	NA
Solyc10g006600.4	Gluconokinase (AHRD V3.3 *** A0A2G2XZF6_CAPAN)	AT2G16790	| P-loop containing nucleoside triphosphate hydrolases superfamily protein | chr2:7284093-7284901 REVERSE LENGTH=189
Solyc10g007280.4	P-loop containing nucleoside triphosphate hydrolases superfamily protein (AHRD V3.3 *** A0A2U1NGY3_ARTAN)	AT3G50930	BCS1 | cytochrome BC1 synthesis | chr3:18929817-18931547 FORWARD LENGTH=576
Solyc10g007560.2	Gibberellin 2 oxidase 2 (AHRD V3.3 *-* A0A024B654_9ERIC)	AT1G30040	ATGA2OX2, GA2OX2 | gibberellin 2-oxidase | chr1:10537769-10539570 FORWARD LENGTH=341
Solyc10g007570.4	Gibberellin 2-oxidase (AHRD V3.3 *** C6GMF4_NICPL)	AT1G78440	ATGA2OX1, GA2OX1 | Arabidopsis thaliana gibberellin 2-oxidase 1 | chr1:29511772-29512990 REVERSE LENGTH=329
Solyc10g008270.3	bHLH transcription factor 094	AT4G20970	| basic helix-loop-helix (bHLH) DNA-binding superfamily protein | chr4:11215259-11216212 FORWARD LENGTH=190
Solyc10g008720.4	GDSL esterase/lipase (AHRD V3.3 *** A0A2G3D516_CAPCH)	AT1G28570	| SGNH hydrolase-type esterase superfamily protein | chr1:10041838-10044112 REVERSE LENGTH=389
Solyc10g011680.4	Unknown protein	NA	NA
Solyc10g055230.1	Dirigent protein (AHRD V3.3 *** K4D1B5_SOLLC)	AT1G55210	| Disease resistance-responsive (dirigent-like protein) family protein | chr1:20598057-20598620 REVERSE LENGTH=187
Solyc10g055760.2	NAC domain-containing protein 2 (AHRD V3.3 *** A0A1U8EDX1_CAPAN)	AT2G17040	anac036, NAC036 | NAC domain containing protein 36 | chr2:7407123-7408120 FORWARD LENGTH=276
Solyc10g074790.2	Auxin efflux carrier family protein (AHRD V3.3 *** A0A2K3N023_TRIPR)	AT5G01990	| Auxin efflux carrier family protein | chr5:377373-379600 REVERSE LENGTH=431
Solyc10g076780.1	Alpha 1,4-glycosyltransferase family protein (AHRD V3.3 *** F4IS00_ARATH)	AT2G38150	| alpha 1,4-glycosyltransferase family protein | chr2:15981700-15982917 REVERSE LENGTH=405
Solyc10g078320.2	Calmodulin-interacting protein (AHRD V3.3 *** A0A2G3BIC3_CAPCH)	AT3G56690	CIP111 | Cam interacting protein 111 | chr3:20993869-20998531 REVERSE LENGTH=1022
Solyc10g078590.2	Jacalin-related lectin 3 (AHRD V3.3 *-* A0A2G3BI13_CAPCH)	AT5G18130	| unknown protein; BEST Arabidopsis thaliana protein match is: unknown protein (TAIR:AT3G03870.2); Has 1807 Blast hits to 1807 p
Solyc10g080620.1	Unknown protein	NA	NA
Solyc10g081740.3	Calcium-dependent protein kinase (AHRD V3.3 *** B8QUH1_GOSHI)	AT5G04870	CPK1, ATCPK1 | calcium dependent protein kinase 1 | chr5:1417015-1419877 REVERSE LENGTH=610
Solyc10g081970.2	Late embryogenesis abundant (LEA) hydroxyproline-rich glycoprotein family (AHRD V3.3 *** A0A2U1KP17_ARTAN)	AT2G35980	YLS9, NHL10, ATNHL10 | Late embryogenesis abundant (LEA) hydroxyproline-rich glycoprotein family | chr2:15110635-15111318 FORWARD
Solyc10g081980.2	Late embryogenesis abundant (LEA) hydroxyproline-rich glycoprotein family (AHRD V3.3 *** A0A2U1KP17_ARTAN)	AT5G06320	NHL3 | NDR1/HIN1-like 3 | chr5:1931016-1931711 REVERSE LENGTH=231
Solyc10g086250.2	R2R3MYB transcription factor 75	AT1G66370	MYB113, AtMYB113 | myb domain protein 113 | chr1:24753634-24754604 FORWARD LENGTH=246
Solyc11g008630.3	HXXXD-type acyl-transferase family protein (AHRD V3.3 *** A0A2U1LG13_ARTAN)	AT1G65450	| HXXXD-type acyl-transferase family protein | chr1:24315875-24318895 FORWARD LENGTH=450
Solyc11g010960.2	Alcohol dehydrogenase (AHRD V3.3 *** A0A1Y1I027_KLENI)	AT4G39330	ATCAD9, CAD9 | cinnamyl alcohol dehydrogenase 9 | chr4:18291268-18292772 FORWARD LENGTH=360
Solyc11g011360.2	Nudix hydrolase 17, mitochondrial (AHRD V3.3 *** A0A1U8GUV5_CAPAN)	AT2G01670	atnudt17, NUDT17 | nudix hydrolase homolog 17 | chr2:296889-297818 REVERSE LENGTH=182
Solyc11g012200.3	MBOAT (Membrane bound O-acyl transferase) family protein (AHRD V3.3 *** A0A2U1LYZ9_ARTAN)	AT3G51970	ATSAT1, ASAT1, ATASAT1 | acyl-CoA sterol acyl transferase 1 | chr3:19284420-19285457 FORWARD LENGTH=345
Solyc11g012220.1	MBOAT (Membrane bound O-acyl transferase) family protein (AHRD V3.3 *** A0A2U1LYZ9_ARTAN)	AT3G51970	ATSAT1, ASAT1, ATASAT1 | acyl-CoA sterol acyl transferase 1 | chr3:19284420-19285457 FORWARD LENGTH=345
Solyc11g017240.3	chorismate mutase	AT5G10870	ATCM2, CM2 | chorismate mutase 2 | chr5:3430691-3432272 REVERSE LENGTH=265
Solyc11g017280.2	leucine-rich repeat receptor-like tyrosine-protein kinase PXC3 (AHRD V3.3 *** A0A1U8GF47_CAPAN)	AT1G34420	| leucine-rich repeat transmembrane protein kinase family protein | chr1:12584587-12587570 FORWARD LENGTH=966
Solyc11g017390.2	hypothetical protein (AHRD V3.3 --* AT1G71910.2)	AT1G71910	| unknown protein; Has 28 Blast hits to 28 proteins in 10 species: Archae - 0; Bacteria - 0; Metazoa - 0; Fungi - 0; Plants - 28
Solyc11g042420.2	Cytochrome c (AHRD V3.3 *-* A0A314KZN8_NICAT)	AT4G10040	CYTC-2 | cytochrome c-2 | chr4:6277083-6278281 FORWARD LENGTH=112
Solyc11g042610.2	40S ribosomal protein S5 (AHRD V3.3 *** A0A1U8EKR1_CAPAN)	AT2G37270	ATRPS5B, RPS5B | ribosomal protein 5B | chr2:15647883-15649042 REVERSE LENGTH=207
Solyc11g061960.2	Protein kinase-like domain-containing protein (AHRD V3.3 *-* A0A2U1MAQ3_ARTAN)	AT3G20860	ATNEK5, NEK5 | NIMA-related kinase 5 | chr3:7306147-7308434 FORWARD LENGTH=427
Solyc11g066820.2	Glucomannan 4-beta-mannosyltransferase 2 (AHRD V3.3 *** A0A1U8HBW8_CAPAN)	AT5G22740	ATCSLA02, CSLA02, ATCSLA2, CSLA2 | cellulose synthase-like A02 | chr5:7555379-7559866 REVERSE LENGTH=534
Solyc11g069940.1	Glutaredoxin (AHRD V3.3 *** A0A118JSL8_CYNCS)	AT4G33040	| Thioredoxin superfamily protein | chr4:15940779-15941213 REVERSE LENGTH=144
Solyc11g072310.2	gibberellin 20-oxidase-3	AT4G25420	GA5, GA20OX1, AT2301, ATGA20OX1 | 2-oxoglutarate (2OG) and Fe(II)-dependent oxygenase superfamily protein | chr4:12990982-1299240
Solyc11g072470.3	LOB domain-containing protein (AHRD V3.3 *** A0A2K3PP50_TRIPR)	AT1G07900	LBD1 | LOB domain-containing protein 1 | chr1:2442624-2443631 FORWARD LENGTH=190
Solyc12g005750.1	B-box zinc finger protein 32 (AHRD V3.3 *** A0A2G3BMP6_CAPCH)	AT4G15248	| B-box type zinc finger family protein | chr4:8708881-8709234 FORWARD LENGTH=117
Solyc12g006460.2	Cytochrome P450 (AHRD V3.3 *** A0A200PPF3_9MAGN)	AT2G32440	KAO2, CYP88A4, ATKAO2 | ent-kaurenoic acid hydroxylase 2 | chr2:13775668-13777783 FORWARD LENGTH=489
Solyc12g008380.1	Avr9/Cf-9 rapidly elicited protein (AHRD V3.3 *** Q9ZU12_ARATH)	AT1G52140	| unknown protein; BEST Arabidopsis thaliana protein match is: unknown protein (TAIR:AT3G16330.1); Has 114 Blast hits to 114 pro
Solyc12g010170.2	bHLH transcription factor 070	AT2G24260	LRL1 | LJRHL1-like 1 | chr2:10319646-10322177 REVERSE LENGTH=350
Solyc12g010590.3	O-acyltransferase WSD1-like protein (AHRD V3.3 *** A0A2K3N315_TRIPR)	AT3G49190	| O-acyltransferase (WSD1-like) family protein | chr3:18231988-18234376 REVERSE LENGTH=522
Solyc12g010850.1	hypothetical protein (AHRD V3.3 *-* AT1G06320.1)	AT1G06320	| unknown protein; Has 24 Blast hits to 24 proteins in 10 species: Archae - 0; Bacteria - 2; Metazoa - 0; Fungi - 0; Plants - 20
Solyc12g014320.2	Anaphase-promoting complex subunit 6 (AHRD V3.3 *** A0A2G2X2K1_CAPBA)	AT1G78770	APC6 | anaphase promoting complex 6 | chr1:29617421-29621273 FORWARD LENGTH=543
Solyc12g049350.2	R2R3MYB transcription factor 11	AT2G47460	MYB12, ATMYB12, PFG1 | myb domain protein 12 | chr2:19476438-19479242 FORWARD LENGTH=371
Solyc12g056305.1	LURP-one-like protein (AHRD V3.3 *** A0A1P8AWJ7_ARATH)	AT1G53875	NA
Solyc12g088140.2	Hydroxyproline-rich glycoprotein (AHRD V3.3 *** A0A2K3L507_TRIPR)	AT5G65660	| hydroxyproline-rich glycoprotein family protein | chr5:26245444-26246245 REVERSE LENGTH=136
Solyc12g089160.3	Protein kinase domain (AHRD V3.3 *** A0A200R7P3_9MAGN)	AT2G16250	| Leucine-rich repeat protein kinase family protein | chr2:7039682-7042933 REVERSE LENGTH=915
Solyc12g096530.1	Peroxidase (AHRD V3.3 *** K4DHC6_SOLLC)	AT4G31760	| Peroxidase superfamily protein | chr4:15368032-15369724 REVERSE LENGTH=354
B) genes with increased histone mark in genic region
gene ID	ITAG4.0 gene description	Arabidopsis homolog (BLAST e<1E-7)	Arabidopsis annotation (TAIR 10)
Solyc01g080290.3	AWPM-19-like family protein (AHRD V3.3 *** Q8LG79_ARATH)	AT5G18970	| AWPM-19-like family protein | chr5:6333714-6334539 REVERSE LENGTH=171
Solyc01g086650.3	Uroporphyrinogen-III C-methyltransferase (AHRD V3.3 *** A0A2I0V6U1_9ASPA)	AT5G40850	UPM1 | urophorphyrin methylase 1 | chr5:16367205-16368724 FORWARD LENGTH=369
Solyc01g087250.3	carotenoid cleavage dioxygenase 1A	AT3G63520	CCD1, ATCCD1, ATNCED1, NCED1 | carotenoid cleavage dioxygenase 1 | chr3:23452940-23455896 FORWARD LENGTH=538
Solyc01g087810.2	Subtilisin-like protease (AHRD V3.3 *** O82777_SOLLC)	AT5G67090	| Subtilisin-like serine endopeptidase family protein | chr5:26774111-26776321 REVERSE LENGTH=736
Solyc01g108630.3	nii1 nitrite reductase	AT2G15620	NIR1, NIR, ATHNIR | nitrite reductase 1 | chr2:6810552-6812666 FORWARD LENGTH=586
Solyc01g112190.3	Plant regulator RWP-RK family protein, putative (AHRD V3.3 *** A0A061FD78_THECC)	AT4G35270	| Plant regulator RWP-RK family protein | chr4:16777657-16780824 REVERSE LENGTH=963
Solyc01g112200.3	Pentatricopeptide repeat-containing protein (AHRD V3.3 *** A0A2U1KAS6_ARTAN)	AT2G17210	| Tetratricopeptide repeat (TPR)-like superfamily protein | chr2:7485398-7487602 REVERSE LENGTH=715
Solyc01g112210.3	Hexosyltransferase (AHRD V3.3 *** A0A2G2XVL2_CAPAN)	AT4G38270	GAUT3 | galacturonosyltransferase 3 | chr4:17938433-17941410 FORWARD LENGTH=680
Solyc02g030080.4	WD repeat-containing protein 43-like (AHRD V3.3 *** A0A2I4EEZ8_9ROSI)	AT5G11240	| transducin family protein / WD-40 repeat family protein | chr5:3582949-3586782 FORWARD LENGTH=615
Solyc02g063410.3	Hydroxyproline-rich glycoprotein family protein (AHRD V3.3 *** A0A2U1M3E1_ARTAN)	AT5G65660	| hydroxyproline-rich glycoprotein family protein | chr5:26245444-26246245 REVERSE LENGTH=136
Solyc02g065500.4	ribosome 60S biogenesis amino-terminal protein (AHRD V3.3 *** AT4G27010.1)	AT4G27010	| INVOLVED IN: biological_process unknown; LOCATED IN: cellular_component unknown; EXPRESSED IN: 20 plant structures; EXPRESSED
Solyc02g071590.3	Trehalose-6-phosphate synthase (AHRD V3.3 *** D7KVC5_ARALL)	AT1G78580	ATTPS1, TPS1 | trehalose-6-phosphate synthase | chr1:29552495-29557482 REVERSE LENGTH=942
Solyc02g085230.3	U3 small nucleolar RNA-associated protein 22 (AHRD V3.3 *** A0A1Y1I3P1_KLENI)	AT1G63810	| CONTAINS InterPro DOMAIN/s: Nrap protein (InterPro:IPR005554); Has 396 Blast hits to 382 proteins in 182 species: Archae - 3;
Solyc03g006410.3	PDDEXK-like protein (AHRD V3.3 *** A0A2U1QIN2_ARTAN)	AT4G32480	| Protein of unknown function (DUF506) | chr4:15676488-15677776 FORWARD LENGTH=287
Solyc03g078620.1	C2 calcium/lipid-binding domain, CaLB (AHRD V3.3 *** A0A2U1M378_ARTAN)	AT5G65030	| unknown protein; BEST Arabidopsis thaliana protein match is: unknown protein (TAIR:AT5G10210.1); Has 1807 Blast hits to 1807 p
Solyc03g080070.4	WAT1-related protein (AHRD V3.3 *** K4BHY3_SOLLC)	AT5G13670	| nodulin MtN21 /EamA-like transporter family protein | chr5:4407205-4408955 REVERSE LENGTH=377
Solyc03g112950.4	Serine/threonine-protein kinase ATM (AHRD V3.3 *** A0A2G3A1I9_CAPAN)	AT3G48190	ATM, ATATM | ataxia-telangiectasia mutated | chr3:17797628-17828361 FORWARD LENGTH=3845
Solyc03g119730.3	Histone deacetylase (AHRD V3.3 *** A0A2G3A3A8_CAPAN)	AT3G18520	HDA15, ATHDA15 | histone deacetylase 15 | chr3:6361605-6365399 FORWARD LENGTH=564
Solyc04g007720.3	HMG-Y-related protein A-like (AHRD V3.3 *-* XP_010312913.1)	AT5G08780	| winged-helix DNA-binding transcription factor family protein | chr5:2856782-2858810 FORWARD LENGTH=457
Solyc04g045660.4	MLH1	AT4G09140	ATMLH1, MLH1 | MUTL-homologue 1 | chr4:5817107-5821035 REVERSE LENGTH=737
Solyc04g049860.2	hypothetical protein (AHRD V3.3 *-* AT5G13620.1)	AT1G49290	| unknown protein; BEST Arabidopsis thaliana protein match is: unknown protein (TAIR:AT5G13620.1); Has 99 Blast hits to 93 prote
Solyc05g005870.3	WAT1-related protein (AHRD V3.3 *** K4BWB4_SOLLC)	AT1G70260	| nodulin MtN21 /EamA-like transporter family protein | chr1:26457067-26459338 REVERSE LENGTH=375
Solyc05g009720.3	Myb-like transcription factor family protein (AHRD V3.3 *** A0A1P8AW12_ARATH)	AT1G68670	| myb-like transcription factor family protein | chr1:25782344-25783873 FORWARD LENGTH=354
Solyc05g050330.3	WRKY transcription factor 60	AT4G11070	WRKY41, AtWRKY41 | WRKY family transcription factor | chr4:6759303-6760763 FORWARD LENGTH=313
Solyc06g064550.3	Aspartokinase-homoserine dehydrogenase (AHRD V3.3 *** O63067_SOYBN)	AT1G31230	AK-HSDH I, AK-HSDH | aspartate kinase-homoserine dehydrogenase i | chr1:11158744-11163055 REVERSE LENGTH=911
Solyc06g083960.3	Myosin-5 (AHRD V3.3 *** A0A2G2ZEU6_CAPAN)	AT1G54560	XIE, ATXIE | Myosin family protein with Dil domain | chr1:20371649-20379745 REVERSE LENGTH=1529
Solyc07g006030.4	Tetratricopeptide repeat (TPR)-like superfamily protein (AHRD V3.3 *** A0A2U1MFU8_ARTAN)	AT4G28080	| Tetratricopeptide repeat (TPR)-like superfamily protein | chr4:13948993-13957840 REVERSE LENGTH=1819
Solyc07g008240.3	Non-symbiotic hemoglobin like (AHRD V3.3 *** A0A2R6R1Q2_ACTCH)	AT2G16060	GLB1, AHB1, ARATH GLB1, NSHB1, ATGLB1, HB1 | hemoglobin 1 | chr2:6982782-6983522 REVERSE LENGTH=160
Solyc07g049310.3	Major facilitator superfamily protein (AHRD V3.3 *** A0A2U1QGR0_ARTAN)	AT1G05030	| Major facilitator superfamily protein | chr1:1438324-1441385 REVERSE LENGTH=524
Solyc07g052250.4	Unknown protein	NA	NA
Solyc07g055060.3	Phosphoenolpyruvate carboxylase (AHRD V3.3 *** A6YM34_RICCO)	AT1G53310	ATPPC1, PEPC1, ATPEPC1, PPC1 | phosphoenolpyruvate carboxylase 1 | chr1:19884261-19888070 REVERSE LENGTH=967
Solyc07g065310.3	CBS domain-containing protein / transporter associated domain-containing protein (AHRD V3.3 *** A0A2U1M0H9_ARTAN)	AT1G55930	| CBS domain-containing protein / transporter associated domain-containing protein | chr1:20918895-20922133 FORWARD LENGTH=653
Solyc09g061700.3	Protein SULFUR DEFICIENCY-INDUCED 1 (AHRD V3.3 *** A0A1U8GXQ8_CAPAN)	AT5G48850	ATSDI1 | Tetratricopeptide repeat (TPR)-like superfamily protein | chr5:19805576-19807699 REVERSE LENGTH=306
Solyc09g091600.4	Protein SULFUR DEFICIENCY-INDUCED 1 (AHRD V3.3 *** A0A2G2ZTV9_CAPAN)	AT1G04770	| Tetratricopeptide repeat (TPR)-like superfamily protein | chr1:1336564-1337767 REVERSE LENGTH=303
Solyc10g050510.1	Unknown protein	NA	NA
Solyc10g050890.2	nitrite reductase 2	AT2G15620	NIR1, NIR, ATHNIR | nitrite reductase 1 | chr2:6810552-6812666 FORWARD LENGTH=586
Solyc10g086710.3	PAR1 (AHRD V3.3 *** A0A200R4T9_9MAGN)	AT3G54040	| PAR1 protein | chr3:20014032-20015299 REVERSE LENGTH=183
Solyc11g010990.3	Cinnamyl alcohol dehydrogenase (AHRD V3.3 *** A0A2K3MPD7_TRIPR)	AT4G39330	ATCAD9, CAD9 | cinnamyl alcohol dehydrogenase 9 | chr4:18291268-18292772 FORWARD LENGTH=360
Solyc11g013810.3	Nitrate reductase (AHRD V3.3 *** Q8LT13_SOLTU)	AT1G37130	NIA2, B29, NIA2-1, CHL3, NR, NR2, ATNR2 | nitrate reductase 2 | chr1:14158617-14161652 FORWARD LENGTH=917
Solyc11g066840.3	Histone deacetylase HDT1 (AHRD V3.3 *** A0A2G2VQ39_CAPBA)	AT5G22650	HD2B, HDT02, HDT2, ATHD2B, HDA4, HD2, ATHD2 | histone deacetylase 2B | chr5:7534120-7536054 FORWARD LENGTH=306
C) genes with descreased histone mark in 5kb upstream
gene ID	ITAG4.0 gene description	Arabidopsis homolog (BLAST e<1E-7)	Arabidopsis annotation (TAIR 10)
Solyc01g109890.3	Chaperone protein dnaJ 10 (AHRD V3.3 *** A0A2G3BVX6_CAPCH)	AT4G39150	| DNAJ heat shock N-terminal domain-containing protein | chr4:18233651-18235740 REVERSE LENGTH=345
Solyc02g063547.1	Squalene epoxidase (AHRD V3.3 *** I6YVX5_9ASPA)	AT4G37760	SQE3 | squalene epoxidase 3 | chr4:17744085-17746426 FORWARD LENGTH=525
Solyc02g067750.4	Carbonic anhydrase (AHRD V3.3 *** A0A2G3D3J4_CAPCH)	AT3G01500	CA1 | carbonic anhydrase 1 | chr3:194853-197873 REVERSE LENGTH=347
Solyc02g070510.3	Proteasome subunit alpha type (AHRD V3.3 *** A0A218W7U7_PUNGR)	AT3G14290	PAE2 | 20S proteasome alpha subunit E2 | chr3:4764364-4766381 FORWARD LENGTH=237
Solyc03g098030.3	Type I inositol polyphosphate 5-phosphatase 5 (AHRD V3.3 *-* IP5P5_ARATH)	AT2G01900	| DNAse I-like superfamily protein | chr2:406136-408933 FORWARD LENGTH=417
Solyc05g051530.4	ABC transporter G family member 11 (AHRD V3.3 *** A0A2G2ZJ77_CAPAN)	AT1G17840	WBC11, ABCG11, DSO, COF1, ATWBC11 | white-brown complex homolog protein 11 | chr1:6142870-6145894 FORWARD LENGTH=703
Solyc06g060140.4	Kinesin domain-containing protein (AHRD V3.3 *** A0A1Q3BVU2_CEPFO)	AT1G21730	| P-loop containing nucleoside triphosphate hydrolases superfamily protein | chr1:7630365-7636247 FORWARD LENGTH=890
Solyc07g055650.2	Receptor-like protein kinase (AHRD V3.3 *-* Q9LLN5_ORYSA)	AT4G32300	SD2-5 | S-domain-2 5 | chr4:15599970-15602435 FORWARD LENGTH=821
Solyc08g061480.3	Chalcone-flavanone isomerase family protein (AHRD V3.3 *** A0A2U1NFT5_ARTAN)	AT2G26310	| Chalcone-flavanone isomerase family protein | chr2:11201770-11203919 FORWARD LENGTH=398
Solyc08g077060.3	Zinc finger, LSD1-type (AHRD V3.3 *** A0A2U1LIJ4_ARTAN)	AT1G32540	LOL1 | lsd one like 1 | chr1:11768253-11769591 FORWARD LENGTH=187
Solyc09g015085.1	2-methyl-6-phytyl-1,4-hydroquinone methyltransferase, chloroplastic (AHRD V3.3 *-* NP_001310397.1)	NA	NA
Solyc10g079500.2	Inosine-5'-monophosphate dehydrogenase (AHRD V3.3 *** A0A2G2VW93_CAPBA)	AT1G16350	| Aldolase-type TIM barrel family protein | chr1:5590951-5592872 FORWARD LENGTH=502
Solyc10g080210.2	polygalacturonase	AT3G07970	QRT2 | Pectin lyase-like superfamily protein | chr3:2541006-2543370 FORWARD LENGTH=439
Solyc11g006760.3	multiple myeloma tumor-associated protein 2 homolog (AHRD V3.3 *-* A0A2I4E2S4_9ROSI)	AT3G52220	| CONTAINS InterPro DOMAIN/s: Kinase phosphorylation domain (InterPro:IPR019315); Has 8882 Blast hits to 4920 proteins in 346 sp
Solyc11g051100.3	GDSL esterase/lipase 1-like (AHRD V3.3 *-* A0A1U7XNA4_NICSY)	AT1G53920	GLIP5 | GDSL-motif lipase 5 | chr1:20137725-20139637 FORWARD LENGTH=385
D) genes with increased histone mark in 5kb upstream
gene ID	ITAG4.0 gene description	Arabidopsis homolog (BLAST e<1E-7)	Arabidopsis annotation (TAIR 10)
Solyc08g042080.3	protein MULTIPLE CHLOROPLAST DIVISION SITE 1 (AHRD V3.3 *** A0A2I4GWK8_9ROSI)	AT1G20830	MCD1 | multiple chloroplast division site 1 | chr1:7242933-7244736 FORWARD LENGTH=349

## Sheet: b) DMGs_shoot_H3K27ac
Supplementary Data 1b. Genes with significantly different H3K27ac under N-supplied condition compared to N-starved controls in shoots.
A) genes with decreased histone mark in genic region
gene ID	ITAG4.0 gene description	Arabidopsis homolog (BLAST e<1E-7)	Arabidopsis annotation (TAIR 10)
Solyc01g006300.3	LECEVI1A	AT5G06720	ATPA2, PA2 | peroxidase 2 | chr5:2077567-2078857 REVERSE LENGTH=335
Solyc01g006720.4	ABC transporter G family member 27 (AHRD V3.3 *** A0A2G2VCM9_CAPBA)	AT5G06530	| ABC-2 type transporter family protein | chr5:1990060-1994605 REVERSE LENGTH=751
Solyc01g007870.3	hypothetical protein (AHRD V3.3 *** AT5G06270.2)	AT3G11600	| unknown protein; FUNCTIONS IN: molecular_function unknown; INVOLVED IN: response to karrikin; EXPRESSED IN: 21 plant structure
Solyc01g008500.4	Receptor-like protein kinase (AHRD V3.3 *** A0A2K3L8M9_TRIPR)	AT5G38280	PR5K | PR5-like receptor kinase | chr5:15293325-15295838 REVERSE LENGTH=665
Solyc01g009690.3	SC0A (AHRD V3.3 *** Q9ZS79_SOLLC)	AT3G05650	AtRLP32, RLP32 | receptor like protein 32 | chr3:1645884-1648490 REVERSE LENGTH=868
Solyc01g009760.3	GRAM domain family protein (AHRD V3.3 *** A0A2U1NIK8_ARTAN)	AT5G13200	| GRAM domain family protein | chr5:4207081-4208079 FORWARD LENGTH=272
Solyc01g057680.4	Unknown protein	NA	NA
Solyc01g057900.3	E3 ubiquitin-protein ligase UPL6 (AHRD V3.3 *** A0A2G3DDX0_CAPCH)	AT3G17205	UPL6 | ubiquitin protein ligase 6 | chr3:5873528-5881132 FORWARD LENGTH=1029
Solyc01g067560.3	Protein always early 3 (AHRD V3.3 *** A0A1J6HVB4_NICAT)	AT3G21430	ATALY3, ALY3 | DNA binding | chr3:7544800-7552841 REVERSE LENGTH=1132
Solyc01g079140.2	Unknown protein	NA	NA
Solyc01g079710.3	Deoxyribose-phosphate aldolase (AHRD V3.3 *** A0A166YQY4_9PEZI)	AT5G19300	| CONTAINS InterPro DOMAIN/s: Nucleic acid-binding, OB-fold-like (InterPro:IPR016027), Protein of unknown function DUF171 (Inter
Solyc01g080460.3	Pyruvate, phosphate dikinase (AHRD V3.3 *** A0A0M8KRU1_NICAT)	AT4G15530	PPDK | pyruvate orthophosphate dikinase | chr4:8864828-8870748 REVERSE LENGTH=963
Solyc01g087095.2	Telomerase reverse transcriptase (AHRD V3.3 *** A0A2G2XQD1_CAPBA)	AT5G16850	ATTERT, TERT | telomerase reverse transcriptase | chr5:5538323-5543444 REVERSE LENGTH=1123
Solyc01g087720.4	Structural maintenance of chromosomes protein 5 (AHRD V3.3 *** A0A2G3AKI3_CAPAN)	AT5G15920	SMC5 | structural maintenance of chromosomes 5 | chr5:5196210-5199559 FORWARD LENGTH=1053
Solyc01g088010.1	Lactoylglutathione lyase (AHRD V3.3 *** B6UH06_MAIZE)	AT2G28420	| Lactoylglutathione lyase / glyoxalase I family protein | chr2:12157946-12158500 FORWARD LENGTH=184
Solyc01g088790.2	Nucleotide-diphospho-sugar transferase (AHRD V3.3 *** A0A2U1NTE6_ARTAN)	AT1G28710	| Nucleotide-diphospho-sugar transferase family protein | chr1:10086850-10088025 REVERSE LENGTH=340
Solyc01g090460.3	HD-ZIP	AT2G44910	ATHB4, ATHB-4, HB4 | homeobox-leucine zipper protein 4 | chr2:18517887-18519525 REVERSE LENGTH=318
Solyc01g090720.3	P53/DNA damage-regulated protein (AHRD V3.3 *** AT3G15351.5)	AT3G15351	| unknown protein; Has 50 Blast hits to 50 proteins in 16 species: Archae - 0; Bacteria - 0; Metazoa - 7; Fungi - 0; Plants - 43
Solyc01g090790.4	bHLH transcription factor	AT4G00050	UNE10 | basic helix-loop-helix (bHLH) DNA-binding superfamily protein | chr4:17863-19848 FORWARD LENGTH=399
Solyc01g090830.2	Zinc finger protein ZAT3 (AHRD V3.3 *** A0A1U8ENB0_CAPAN)	AT1G02040	| C2H2-type zinc finger family protein | chr1:358104-359078 REVERSE LENGTH=324
Solyc01g091330.4	Glutathione S-transferase (AHRD V3.3 *** A0A200QB36_9MAGN)	AT2G02390	ATGSTZ1, GST18, GSTZ1 | glutathione S-transferase zeta 1 | chr2:629015-630955 FORWARD LENGTH=228
Solyc01g091750.3	Arginine/serine-rich-splicing factor (AHRD V3.3 *-* G5DW02_SILLA)	AT4G25500	ATRSP35, ATRSP40, AT-SRP40, RSP35, RS40, At-RS40 | arginine/serine-rich splicing factor 35 | chr4:13025168-13027243 FORWARD LENGT
Solyc01g094230.4	Riboflavin biosynthesis protein PYRR, chloroplastic (AHRD V3.3 *-* A0A2G3CU21_CAPCH)	AT3G62260	| Protein phosphatase 2C family protein | chr3:23038516-23040391 REVERSE LENGTH=384
Solyc01g094240.3	NAD(P)-binding Rossmann-fold superfamily protein (AHRD V3.3 *** F4JE70_ARATH)	AT3G61220	| NAD(P)-binding Rossmann-fold superfamily protein | chr3:22663025-22664316 FORWARD LENGTH=303
Solyc01g094870.3	PLAC8 family protein (AHRD V3.3 *** A0A2U1MEC7_ARTAN)	AT4G23470	| PLAC8 family protein | chr4:12249289-12251079 FORWARD LENGTH=255
Solyc01g095090.3	RING/U-box superfamily protein (AHRD V3.3 *** A0A2U1PKV6_ARTAN)	AT4G01270	| RING/U-box superfamily protein | chr4:532351-534891 FORWARD LENGTH=506
Solyc01g095510.3	Mitochondrial carrier protein MTM1 (AHRD V3.3 *** A0A2G3BTD4_CAPCH)	AT4G27940	ATMTM1, MTM1 | manganese tracking factor for mitochondrial SOD2 | chr4:13904745-13907036 FORWARD LENGTH=413
Solyc01g096320.3	Homeobox-leucine zipper protein HOX6 (AHRD V3.3 *** A0A1U8DTA9_CAPAN)	AT2G46680	ATHB-7, ATHB7, HB-7 | homeobox 7 | chr2:19165777-19166773 REVERSE LENGTH=258
Solyc01g097390.4	NAD(P)-linked oxidoreductase, aldo/keto reductase family protein (AHRD V3.3 *** A0A1Y1HY98_KLENI)	AT1G60680	| NAD(P)-linked oxidoreductase superfamily protein | chr1:22347824-22349236 REVERSE LENGTH=346
Solyc01g098140.4	Alpha/beta-hydrolases superfamily protein (AHRD V3.3 *** A0A2U1LX98_ARTAN)	AT5G62180	AtCXE20, CXE20 | carboxyesterase 20 | chr5:24978866-24979849 REVERSE LENGTH=327
Solyc01g098150.3	Pentatricopeptide repeat-containing protein (AHRD V3.3 *** A0A2G2YZ45_CAPAN)	AT5G03800	EMB175, emb1899, EMB166 | Pentatricopeptide repeat (PPR) superfamily protein | chr5:1010894-1013584 REVERSE LENGTH=896
Solyc01g100240.3	Calmodulin binding protein-like (AHRD V3.3 *** A0A200R2D8_9MAGN)	AT2G18750	| Calmodulin-binding protein | chr2:8125827-8128363 FORWARD LENGTH=622
Solyc01g105180.3	Protein DA1 (AHRD V3.3 *** A0A2I0VSM4_9ASPA)	AT1G19270	DA1 | DA1 | chr1:6663327-6665845 FORWARD LENGTH=532
Solyc01g108790.3	3-hydroxyisobutyryl-CoA hydrolase 1 (AHRD V3.3 *-* A0A1U8EJT2_CAPAN)	AT2G30650	| ATP-dependent caseinolytic (Clp) protease/crotonase family protein | chr2:13053777-13056315 REVERSE LENGTH=378
Solyc01g111250.3	1-phosphatidylinositol phosphodiesterase (AHRD V3.3 *** A0A1J3JKG9_NOCCA)	AT4G38690	| PLC-like phosphodiesterases superfamily protein | chr4:18074743-18075699 REVERSE LENGTH=318
Solyc01g111260.2	1-phosphatidylinositol phosphodiesterase (AHRD V3.3 *** A0A1J3JKG9_NOCCA)	AT4G38690	| PLC-like phosphodiesterases superfamily protein | chr4:18074743-18075699 REVERSE LENGTH=318
Solyc02g021220.1	Subtilisin-like protease (AHRD V3.3 *** A0A1J3JRH1_NOCCA)	AT3G14240	| Subtilase family protein | chr3:4741637-4743964 REVERSE LENGTH=775
Solyc02g031770.4	ATP synthase mitochondrial F1 complex assembly factor 1-like (AHRD V3.3 *** A0A2I4G3K4_9ROSI)	AT2G34050	| INVOLVED IN: protein complex assembly; LOCATED IN: mitochondrion, chloroplast; EXPRESSED IN: 19 plant structures; EXPRESSED DU
Solyc02g037550.3	Auxin efflux carrier (AHRD V3.3 *** A0A2U1MR93_ARTAN)	AT1G76520	| Auxin efflux carrier family protein | chr1:28715384-28717289 FORWARD LENGTH=390
Solyc02g037555.1	Unknown protein	NA	NA
Solyc02g063520.3	Homeobox-leucine zipper protein HAT22 (AHRD V3.3 *** A0A2G2XBJ3_CAPBA)	AT4G37790	HAT22 | Homeobox-leucine zipper protein family | chr4:17768241-17769272 FORWARD LENGTH=278
Solyc02g066800.3	Unknown protein	NA	NA
Solyc02g066803.1	Unknown protein	NA	NA
Solyc02g067700.1	RING/U-box superfamily protein (AHRD V3.3 *-* A0A2U1LDD8_ARTAN)	AT1G72310	ATL3 | RING/U-box superfamily protein | chr1:27226405-27227379 FORWARD LENGTH=324
Solyc02g067710.3	ARM repeat superfamily protein (AHRD V3.3 *** A0A2U1PMP5_ARTAN)	AT5G14790	| ARM repeat superfamily protein | chr5:4784058-4785508 FORWARD LENGTH=346
Solyc02g068040.3	Unknown protein	NA	NA
Solyc02g068790.4	Alpha 1,4-glycosyltransferase family protein (AHRD V3.3 *** A0A2U1LES8_ARTAN)	AT4G19900	| alpha 1,4-glycosyltransferase family protein | chr4:10789144-10791433 REVERSE LENGTH=644
Solyc02g068840.1	Unknown protein	NA	NA
Solyc02g069110.4	Cathepsin B-like cysteine proteinase (AHRD V3.3 *** Q40413_NICRU)	AT1G02305	| Cysteine proteinases superfamily protein | chr1:455816-457974 FORWARD LENGTH=362
Solyc02g069120.3	zinc finger protein ZPR1-like (AHRD V3.3 *** A0A2I4F7X7_9ROSI)	AT5G22480	| ZPR1 zinc-finger domain protein | chr5:7451643-7456168 REVERSE LENGTH=493
Solyc02g069540.3	protein POLAR LOCALIZATION DURING ASYMMETRIC DIVISION AND REDISTRIBUTION-like isoform X1 (AHRD V3.3 *** A0A2I4G6S0_9ROSI)	AT4G31805	| WRKY family transcription factor | chr4:15385454-15386775 FORWARD LENGTH=344
Solyc02g071080.3	Purine permease (AHRD V3.3 *** A0A2U1LZ22_ARTAN),Pfam:PF16913	AT4G18210	ATPUP10, PUP10 | purine permease 10 | chr4:10076175-10077495 FORWARD LENGTH=390
Solyc02g071090.3	Purine permease (AHRD V3.3 *** A0A2U1LZ22_ARTAN),Pfam:PF16913	AT4G18220	| Drug/metabolite transporter superfamily protein | chr4:10078768-10080109 FORWARD LENGTH=344
Solyc02g071410.3	2-oxoglutarate (2OG) and Fe(II)-dependent oxygenase superfamily protein (AHRD V3.3 *** Q9SB33_ARATH)	AT1G17020	SRG1, ATSRG1 | senescence-related gene 1 | chr1:5820258-5821741 FORWARD LENGTH=358
Solyc02g071420.4	Ypt/Rab-GAP domain of gyp1p superfamily protein (AHRD V3.3 *** A0A2U1PS98_ARTAN)	AT4G13730	| Ypt/Rab-GAP domain of gyp1p superfamily protein | chr4:7970299-7974055 FORWARD LENGTH=449
Solyc02g071800.3	Protein kinase domain (AHRD V3.3 *** A0A200QIY1_9MAGN)	AT1G53430	| Leucine-rich repeat transmembrane protein kinase | chr1:19935298-19940959 FORWARD LENGTH=1030
Solyc02g076920.3	bHLH transcription factor 013	AT1G68810	| basic helix-loop-helix (bHLH) DNA-binding superfamily protein | chr1:25861289-25862882 FORWARD LENGTH=368
Solyc02g078400.3	Allantoinase (AHRD V3.3 *** A0A2G3D677_CAPCH)	AT4G04955	ATALN, ALN | allantoinase | chr4:2522301-2525259 REVERSE LENGTH=506
Solyc02g079500.4	Peroxidase (AHRD V3.3 *** M1C184_SOLTU)	AT5G05340	| Peroxidase superfamily protein | chr5:1579142-1580819 REVERSE LENGTH=324
Solyc02g079990.3	Cysteine-rich receptor-like protein kinase 10 (AHRD V3.3 *** A0A2G3D6H0_CAPCH)	AT4G21410	CRK29 | cysteine-rich RLK (RECEPTOR-like protein kinase) 29 | chr4:11402463-11405025 REVERSE LENGTH=679
Solyc02g083190.2	F-box family protein (AHRD V3.3 *** A0A2K3NMJ9_TRIPR)	AT2G17030	| F-box family protein with a domain of unknown function (DUF295) | chr2:7399108-7400650 FORWARD LENGTH=407
Solyc02g084240.3	H1 histone-like protein	AT2G18050	HIS1-3 | histone H1-3 | chr2:7846095-7846670 FORWARD LENGTH=167
Solyc02g084850.3	Abscisic acid and environmental stress-inducible protein TAS14 (AHRD V3.3 --* TAS14_SOLLC)	AT3G50980	XERO1 | dehydrin xero 1 | chr3:18942034-18942721 FORWARD LENGTH=128
Solyc02g084970.4	Phosphatidic acid phosphatase (AHRD V3.3 *** E5F729_9BRAS)	AT5G66450	| Phosphatidic acid phosphatase (PAP2) family protein | chr5:26534801-26535951 FORWARD LENGTH=286
Solyc02g085060.2	Replication factor C (AHRD V3.3 *** A0A200Q9E2_9MAGN)	AT5G27740	EMB161, EMB2775, EMB251, RFC3 | ATPase family associated with various cellular activities (AAA) | chr5:9823831-9826869 FORWARD L
Solyc02g085600.1	Scarecrow-like protein 15 (AHRD V3.3 *** A0A2G3AAH7_CAPAN)	AT4G36710	| GRAS family transcription factor | chr4:17306060-17307520 FORWARD LENGTH=486
Solyc02g085610.4	LEGBF4G L.esculentum GBF4G-box binding protein	AT4G36730	GBF1 | G-box binding factor 1 | chr4:17309850-17311752 REVERSE LENGTH=315
Solyc02g086180.4	Delta(7)-sterol-C5(6)-desaturase (AHRD V3.3 *-* A0A1U8FPX0_CAPAN)	AT3G02580	STE1, DWF7, BUL1 | sterol 1 | chr3:547048-548615 FORWARD LENGTH=281
Solyc02g091130.3	ATP synthase subunit beta (AHRD V3.3 *** Q9ZR78_NICSY)	AT5G08680	| ATP synthase alpha/beta family protein | chr5:2821992-2824683 FORWARD LENGTH=559
Solyc02g091330.4	AAR2 protein family (AHRD V3.3 *** A0A2U1KD81_ARTAN)	AT1G66510	| AAR2 protein family | chr1:24812881-24815804 FORWARD LENGTH=399
Solyc02g092660.3	Major facilitator superfamily protein (AHRD V3.3 *** Q8GXH4_ARATH)	AT2G23093	| Major facilitator superfamily protein | chr2:9832193-9834416 FORWARD LENGTH=449
Solyc02g093290.3	Nicotinate phosphoribosyltransferase (AHRD V3.3 *** A0A2G3D572_CAPCH)	AT2G23420	NAPRT2 | nicotinate phosphoribosyltransferase 2 | chr2:9971819-9974909 FORWARD LENGTH=557
Solyc02g093300.3	DNA polymerase (AHRD V3.3 *** H9E8V2_SOLLC)	AT5G67100	ICU2 | DNA-directed DNA polymerases | chr5:26776994-26785104 FORWARD LENGTH=1524
Solyc02g093330.4	nuclear pore complex protein NUP98A (AHRD V3.3 *-* A0A2I4ET44_9ROSI)	AT1G10390	| Nucleoporin autopeptidase | chr1:3407265-3412045 REVERSE LENGTH=1041
Solyc02g093890.1	hypothetical protein (AHRD V3.3 *** AT5G40800.1)	AT3G27250	| unknown protein; BEST Arabidopsis thaliana protein match is: unknown protein (TAIR:AT5G40800.1); Has 104 Blast hits to 104 pro
Solyc02g150126.1	Unknown protein	NA	NA
Solyc03g005960.3	protein kinase LESK1	AT1G53430	| Leucine-rich repeat transmembrane protein kinase | chr1:19935298-19940959 FORWARD LENGTH=1030
Solyc03g006110.3	Non-specific serine/threonine protein kinase (AHRD V3.3 *** A0A2G2ZLG0_CAPAN)	AT5G45820	CIPK20, SnRK3.6, PKS18 | CBL-interacting protein kinase 20 | chr5:18587081-18588400 REVERSE LENGTH=439
Solyc03g006670.4	cyclinD6_2	AT4G03270	CYCD6;1 | Cyclin D6;1 | chr4:1432375-1433691 REVERSE LENGTH=302
Solyc03g006910.3	bHLH transcription factor 019	AT4G25410	| basic helix-loop-helix (bHLH) DNA-binding superfamily protein | chr4:12985772-12987149 FORWARD LENGTH=230
Solyc03g025630.3	Tripeptidyl-peptidase 2 (AHRD V3.3 *-* A0A2G3CWH4_CAPCH)	AT4G20850	TPP2 | tripeptidyl peptidase ii | chr4:11160935-11169889 REVERSE LENGTH=1380
Solyc03g025640.2	Cytochrome P450 (AHRD V3.3 *** I6YHZ8_LINUS)	AT5G52400	CYP715A1 | cytochrome P450, family 715, subfamily A, polypeptide 1 | chr5:21272949-21275509 FORWARD LENGTH=519
Solyc03g058950.3	Inositol hexakisphosphate and diphosphoinositol-pentakisphosphate kinase (AHRD V3.3 *** A0A1U8GLV2_CAPAN)	AT5G15070	| Phosphoglycerate mutase-like family protein | chr5:4876898-4885615 FORWARD LENGTH=1059
Solyc03g065200.4	Protein ENHANCED DISEASE RESISTANCE 2-like (AHRD V3.3 *** A0A1J3E5X3_NOCCA)	AT3G29180	| Protein of unknown function (DUF1336) | chr3:11149073-11151322 FORWARD LENGTH=513
Solyc03g071623.1	protein SENSITIVITY TO RED LIGHT REDUCED 1-like (AHRD V3.3 *-* XP_025883930.1)	NA	NA
Solyc03g078505.1	Unknown protein	NA	NA
Solyc03g078770.3	Glycosyltransferase (AHRD V3.3 *** A0A288W8G3_GARJA)	AT1G22360	AtUGT85A2, UGT85A2 | UDP-glucosyl transferase 85A2 | chr1:7895068-7897527 REVERSE LENGTH=481
Solyc03g078780.3	UDP-glycosyltransferase 76C4-like (AHRD V3.3 *** A0A2I4EQP1_9ROSI)	AT5G05880	| UDP-Glycosyltransferase superfamily protein | chr5:1769648-1771515 FORWARD LENGTH=451
Solyc03g083390.4	Nuclear migration protein nudC (AHRD V3.3 *** A0A1U8FZY1_CAPAN)	AT5G53400	BOB1 | HSP20-like chaperones superfamily protein | chr5:21661588-21663383 FORWARD LENGTH=304
Solyc03g096680.2	Eukaryotic translation initiation factor 3 subunit G (AHRD V3.3 *** A0A2I4FFZ1_9ROSI)	AT3G11400	EIF3G1, ATEIF3G1 | eukaryotic translation initiation factor 3G1 | chr3:3578536-3580366 FORWARD LENGTH=321
Solyc03g112090.3	High-affinity nitrate transporter (AHRD V3.3 *-* A0A2U1PC97_ARTAN)	AT4G24715	NA
Solyc03g114160.1	RING-type E3 ubiquitin transferase (AHRD V3.3 *** A0A2G2VA42_CAPBA)	AT1G60190	| ARM repeat superfamily protein | chr1:22198403-22200463 FORWARD LENGTH=686
Solyc03g114233.1	Basic helix-loop-helix (BHLH) DNA-binding superfamily protein (AHRD V3.3 *** A0A2U1KIU4_ARTAN)	AT4G20970	| basic helix-loop-helix (bHLH) DNA-binding superfamily protein | chr4:11215259-11216212 FORWARD LENGTH=190
Solyc03g114440.1	Ethylene-responsive transcription factor (AHRD V3.3 *-* A0A2G2YW81_CAPAN)	AT5G19790	RAP2.11 | related to AP2 11 | chr5:6689271-6690032 REVERSE LENGTH=253
Solyc03g114830.3	FRUITFULL-like MADS-box 2	AT5G60910	AGL8, FUL | AGAMOUS-like 8 | chr5:24502736-24506013 REVERSE LENGTH=242
Solyc03g114860.4	alpha-1,4-glucan-protein synthase [UDP-forming] 2-like (AHRD V3.3 *** A0A2G3A1X9_CAPAN)	AT3G02230	RGP1, ATRGP1 | reversibly glycosylated polypeptide 1 | chr3:415463-417304 FORWARD LENGTH=357
Solyc03g116170.3	Nucleosome assembly protein family (AHRD V3.3 *** A9RDK1_PHYPA)	AT1G18800	NRP2 | NAP1-related protein 2 | chr1:6481466-6483463 REVERSE LENGTH=256
Solyc03g116990.1	Protein transport protein Sec61 subunit beta (AHRD V3.3 *-* A0A2G2Z9Z7_CAPAN)	AT5G60460	| Preprotein translocase Sec, Sec61-beta subunit protein | chr5:24317590-24317919 REVERSE LENGTH=109
Solyc03g119370.2	R2R3MYB transcription factor 62	AT1G68320	MYB62, AtMYB62, BW62B, BW62C | myb domain protein 62 | chr1:25603842-25604884 FORWARD LENGTH=286
Solyc03g119380.3	50S ribosomal protein L14 (AHRD V3.3 *** A0A1U8DV28_CAPAN)	AT5G46160	| Ribosomal protein L14p/L23e family protein | chr5:18711456-18712341 REVERSE LENGTH=173
Solyc03g120330.1	F-box/kelch-repeat protein (AHRD V3.3 *** A0A1J3H379_NOCCA)	AT1G80440	| Galactose oxidase/kelch repeat superfamily protein | chr1:30241763-30242827 FORWARD LENGTH=354
Solyc03g121870.3	Methyltransferase-like protein (AHRD V3.3 *** A0A2G3D0I7_CAPCH),Pfam:PF13489	AT2G26200	| S-adenosyl-L-methionine-dependent methyltransferases superfamily protein | chr2:11152875-11156330 FORWARD LENGTH=565
Solyc03g123390.4	Alpha/beta-Hydrolases superfamily protein (AHRD V3.3 *** Q9LNR2_ARATH)	AT1G17430	| alpha/beta-Hydrolases superfamily protein | chr1:5982310-5983919 FORWARD LENGTH=332
Solyc03g123400.1	GRAS16	AT3G13840	| GRAS family transcription factor | chr3:4555305-4556837 REVERSE LENGTH=510
Solyc03g123410.1	Germin-like protein 1 (AHRD V3.3 *** A0A1U8G802_CAPAN)	AT5G20630	GLP3, GLP3A, GLP3B, ATGER3, GER3 | germin 3 | chr5:6975315-6975950 REVERSE LENGTH=211
Solyc04g005380.3	Ninja-family protein AFP3 (AHRD V3.3 *** A0A2G3CFM6_CAPCH)	AT1G69260	AFP1 | ABI five binding protein | chr1:26039314-26040570 FORWARD LENGTH=345
Solyc04g007140.1	protein NIM1-INTERACTING 2-like (AHRD V3.3 *** XP_011071259.1)	NA	NA
Solyc04g007350.3	DUF1639 domain-containing protein (AHRD V3.3 *** A0A1Q3C214_CEPFO)	AT1G25370	| Protein of unknown function (DUF1639) | chr1:8898046-8898934 REVERSE LENGTH=263
Solyc04g008320.3	Glycosyltransferase (AHRD V3.3 *-* A0A0A1WCD6_NICAT)	NA	NA
Solyc04g008330.1	Glycosyltransferase (AHRD V3.3 *** A0A0A1WCD6_NICAT)	AT2G31750	UGT74D1 | UDP-glucosyl transferase 74D1 | chr2:13497312-13499870 FORWARD LENGTH=456
Solyc04g009250.1	Disease resistance protein (AHRD V3.3 *** A0A200PUC6_9MAGN)	AT3G46530	RPP13 | NB-ARC domain-containing disease resistance protein | chr3:17130739-17133246 REVERSE LENGTH=835
Solyc04g009620.4	chorismate synthase 2 precursor	AT1G48850	EMB1144 | chorismate synthase, putative / 5-enolpyruvylshikimate-3-phosphate phospholyase, putative | chr1:18065154-18067956 REVE
Solyc04g014980.1	Unknown protein	NA	NA
Solyc04g014990.3	Glycosyltransferase (AHRD V3.3 *-* A0A0A1WCT3_NICAT)	AT2G29730	UGT71D1 | UDP-glucosyl transferase 71D1 | chr2:12703652-12705055 FORWARD LENGTH=467
Solyc04g015520.3	Remorin (AHRD V3.3 *** A0A200Q6K8_9MAGN)	AT3G57540	| Remorin family protein | chr3:21301623-21302924 REVERSE LENGTH=296
Solyc04g015560.4	Glycosyl hydrolase family protein (AHRD V3.3 *** A0A2U1QCD6_ARTAN)	AT5G20950	| Glycosyl hydrolase family protein | chr5:7107609-7110775 REVERSE LENGTH=624
Solyc04g049840.4	RNA binding (RRM/RBD/RNP motifs) family protein (AHRD V3.3 *-* Q9M1E4_ARATH)	AT3G45630	| RNA binding (RRM/RBD/RNP motifs) family protein | chr3:16748751-16753190 REVERSE LENGTH=989
Solyc04g054760.3	FCS-Like Zinc finger 5 (AHRD V3.3 *** FLZ5_ARATH)	AT1G22160	| Protein of unknown function (DUF581) | chr1:7823238-7823774 FORWARD LENGTH=147
Solyc04g055200.3	Asparagine synthetase (AHRD V3.3 *** Q8LJT6_STRHE)	AT5G10240	ASN3 | asparagine synthetase 3 | chr5:3212934-3216418 REVERSE LENGTH=578
Solyc04g071660.3	hypothetical protein (AHRD V3.3 *-* AT1G76740.1)	AT1G76740	| unknown protein; BEST Arabidopsis thaliana protein match is: unknown protein (TAIR:AT1G76840.1); Has 3683 Blast hits to 2942 p
Solyc04g071780.3	Cytochrome P450 (AHRD V3.3 *-* A0A200Q069_9MAGN)	AT5G07990	TT7, CYP75B1, D501 | Cytochrome P450 superfamily protein | chr5:2560437-2562859 FORWARD LENGTH=513
Solyc04g072030.1	Dynamin-related protein 4C (AHRD V3.3 *** A0A2G2WZ74_CAPBA)	AT1G60500	DRP4C | Dynamin related protein 4C | chr1:22291582-22293822 FORWARD LENGTH=669
Solyc04g072280.3	Laccase (AHRD V3.3 *** K4BTL5_SOLLC)	AT5G09360	LAC14 | laccase 14 | chr5:2906426-2908658 REVERSE LENGTH=569
Solyc04g072380.3	Glutaredoxin domain-containing protein/DEP domain-containing protein/DUF547 domain-containing protein (AHRD V3.3 *** A0A1Q3AUF5_CEPFO)	AT4G08550	| electron carriers;protein disulfide oxidoreductases | chr4:5444345-5446825 FORWARD LENGTH=637
Solyc04g078440.4	Carbohydrate esterase, putative (DUF303) (AHRD V3.3 *** Q0WNN6_ARATH)	AT3G53010	| Domain of unknown function (DUF303) | chr3:19656603-19657928 REVERSE LENGTH=297
Solyc04g078450.4	Unknown protein	NA	NA
Solyc04g078460.3	Isoaspartyl peptidase/L-asparaginase (AHRD V3.3 *** A0A1U8GBV5_CAPAN)	AT3G16150	| N-terminal nucleophile aminohydrolases (Ntn hydrolases) superfamily protein | chr3:5471794-5473033 FORWARD LENGTH=325
Solyc04g080010.4	Glycosyltransferase (AHRD V3.3 *** A0A2I4F4T3_9ROSI)	AT4G01070	GT72B1, UGT72B1 | UDP-Glycosyltransferase superfamily protein | chr4:461858-463300 REVERSE LENGTH=480
Solyc04g080190.3	Outer envelope pore protein 24, chloroplastic (AHRD V3.3 *** A0A2G3AX36_CAPCH)	AT1G45170	| unknown protein; BEST Arabidopsis thaliana protein match is: unknown protein (TAIR:AT5G42960.1); Has 62 Blast hits to 62 prote
Solyc04g081400.3	plastidic hexokinase	AT1G47840	HXK3 | hexokinase 3 | chr1:17616243-17618859 REVERSE LENGTH=493
Solyc04g082475.1	Catalase (AHRD V3.3 *-* A0A328DBH8_9ASTE)	AT4G35090	CAT2 | catalase 2 | chr4:16700937-16703215 REVERSE LENGTH=492
Solyc04g082830.3	Auxin efflux carrier (AHRD V3.3 *** A0A200PR79_9MAGN)	AT1G20925	| Auxin efflux carrier family protein | chr1:7289973-7292507 FORWARD LENGTH=472
Solyc05g005920.4	protein NRT1/ PTR FAMILY 1.2-like (AHRD V3.3 *** A0A2I4HMB7_9ROSI)	AT1G52190	| Major facilitator superfamily protein | chr1:19434671-19438673 FORWARD LENGTH=607
Solyc05g005970.3	Protein NRT1/ PTR FAMILY 1.2 (AHRD V3.3 *** A0A1J3DU78_NOCCA)	AT1G52190	| Major facilitator superfamily protein | chr1:19434671-19438673 FORWARD LENGTH=607
Solyc05g006790.2	Actin cross-linking protein (AHRD V3.3 *** Q0WQH3_ARATH)	AT1G27100	| Actin cross-linking protein | chr1:9407557-9411074 REVERSE LENGTH=519
Solyc05g007610.2	Resistance protein R1 (AHRD V3.3 *** Q4VFY3_SOLDE)	AT3G46730	| NB-ARC domain-containing disease resistance protein | chr3:17213069-17215612 REVERSE LENGTH=847
Solyc05g007630.3	Resistance protein R1 (AHRD V3.3 *** Q4VFY3_SOLDE)	AT1G50180	| NB-ARC domain-containing disease resistance protein | chr1:18584235-18587136 FORWARD LENGTH=857
Solyc05g007640.3	Non-specific serine/threonine protein kinase (AHRD V3.3 *** A0A1U8EVK9_CAPAN)	AT5G48620	| Disease resistance protein (CC-NBS-LRR class) family | chr5:19717406-19720932 FORWARD LENGTH=908
Solyc05g007770.3	NAC domain TF	AT1G69490	NAP, ANAC029, ATNAP | NAC-like, activated by AP3/PI | chr1:26122233-26123222 FORWARD LENGTH=268
Solyc05g009480.1	Unknown protein	NA	NA
Solyc05g011990.4	nucleolar protein 14 (AHRD V3.3 *** A0A2I4EGH9_9ROSI)	AT1G69070	| FUNCTIONS IN: molecular_function unknown; INVOLVED IN: biological_process unknown; LOCATED IN: cellular_component unknown; EXP
Solyc05g013350.4	Peroxidase (AHRD V3.3 *** K4BY56_SOLLC)	AT4G11290	| Peroxidase superfamily protein | chr4:6869993-6871476 FORWARD LENGTH=326
Solyc05g013500.4	Nucleotide-diphospho-sugar transferase family protein (AHRD V3.3 *** A0A2U1N9Q9_ARTAN)	AT1G70630	| Nucleotide-diphospho-sugar transferase family protein | chr1:26632118-26633991 FORWARD LENGTH=537
Solyc05g024230.3	ethylene-responsive transcription factor CRF2-like (AHRD V3.3 *-* A0A2I4FBN4_9ROSI)	NA	NA
Solyc05g050630.4	Tetratricopeptide repeat (TPR)-like superfamily protein (AHRD V3.3 *** A0A2U1QFM4_ARTAN)	AT1G01320	| Tetratricopeptide repeat (TPR)-like superfamily protein | chr1:121582-130099 REVERSE LENGTH=1797
Solyc05g051520.3	S-adenosyl-L-methionine-dependent methyltransferase (AHRD V3.3 *** A0A2P4QYI9_RHIID)	AT2G22400	| S-adenosyl-L-methionine-dependent methyltransferases superfamily protein | chr2:9504823-9508788 REVERSE LENGTH=808
Solyc05g053330.3	Transcription factor (AHRD V3.3 *** A0A2G3CHW7_CAPCH)	AT5G49620	MYB78 | myb domain protein 78 | chr5:20137491-20139384 REVERSE LENGTH=321
Solyc05g053680.1	Pectinesterase (AHRD V3.3 *** A0A2G2VIL1_CAPBA)	AT3G24130	| Pectin lyase-like superfamily protein | chr3:8711663-8713361 REVERSE LENGTH=335
Solyc05g053910.1	Phospholipase A1 (AHRD V3.3 *** A4ZX88_BRACM)	AT2G44810	DAD1 | alpha/beta-Hydrolases superfamily protein | chr2:18479095-18480168 FORWARD LENGTH=357
Solyc05g055920.4	Calcium-dependent lipid-binding (CaLB domain) family protein (AHRD V3.3 *-* O22783_ARATH)	AT2G33320	| Calcium-dependent lipid-binding (CaLB domain) family protein | chr2:14119526-14121334 REVERSE LENGTH=602
Solyc06g008080.2	Cullin-1 (AHRD V3.3 *-* A0A2G2ZF41_CAPAN)	AT4G02570	ATCUL1, CUL1, AXR6 | cullin 1 | chr4:1129315-1133435 FORWARD LENGTH=738
Solyc06g008870.2	Gibberellin receptor (AHRD V3.3 *** E3VJP7_9FABA)	AT3G63010	ATGID1B, GID1B | alpha/beta-Hydrolases superfamily protein | chr3:23289717-23290998 FORWARD LENGTH=358
Solyc06g009050.3	Adenine nucleotide alpha hydrolases-like superfamily protein (AHRD V3.3 *** O82240_ARATH)	AT2G47710	| Adenine nucleotide alpha hydrolases-like superfamily protein | chr2:19555045-19555956 REVERSE LENGTH=162
Solyc06g035410.2	Purine permease (AHRD V3.3 *-* A0A2R6QYE6_ACTCH),Pfam:PF16913	AT1G28220	ATPUP3, PUP3 | purine permease 3 | chr1:9860303-9861434 REVERSE LENGTH=351
Solyc06g035960.3	Oxalate--CoA ligase (AHRD V3.3 *** A0A1U8FIW0_CAPAN)	AT3G48990	| AMP-dependent synthetase and ligase family protein | chr3:18159031-18161294 REVERSE LENGTH=514
Solyc06g036410.1	Protein SGT1-like protein (AHRD V3.3 *-* A0A2G2Z994_CAPAN)	AT4G11260	ATSGT1B, ETA3, RPR1, EDM1, SGT1B | phosphatase-related | chr4:6851515-6853719 REVERSE LENGTH=358
Solyc06g036420.3	Protein SGT1-like protein (AHRD V3.3 *** A0A2G3C6V0_CAPCH)	AT4G23570	SGT1A | phosphatase-related | chr4:12300015-12302493 FORWARD LENGTH=351
Solyc06g051190.3	RNA-dependent RNA polymerase (AHRD V3.3 *** A0A328DJK0_9ASTE)	AT2G19910	| RNA-dependent RNA polymerase family protein | chr2:8595820-8600757 REVERSE LENGTH=992
Solyc06g051460.4	Double Clp-N motif-containing P-loop nucleoside triphosphate hydrolases superfamily protein (AHRD V3.3 *** A0A2U1M3E7_ARTAN)	AT2G29970	| Double Clp-N motif-containing P-loop nucleoside triphosphate hydrolases superfamily protein | chr2:12776601-12779784 FORWARD L
Solyc06g051860.3	mycorrhiza-inducible inorganic phosphate transporter 4	AT3G54700	PHT1;7 | phosphate transporter 1;7 | chr3:20248463-20250070 REVERSE LENGTH=535
Solyc06g051930.3	Pyruvate kinase (AHRD V3.3 *** A0A1S5VK12_DIOKA)	AT3G49160	| pyruvate kinase family protein | chr3:18222132-18224415 REVERSE LENGTH=710
Solyc06g051940.4	Protein phosphatase 2C (AHRD V3.3 *** A0A2U1KYU0_ARTAN)	AT1G07430	HAI2 | highly ABA-induced PP2C gene 2 | chr1:2281151-2282656 REVERSE LENGTH=442
Solyc06g051950.4	Nuclear migration protein nudC (AHRD V3.3 *** A0A2G2Z984_CAPAN)	AT5G53400	BOB1 | HSP20-like chaperones superfamily protein | chr5:21661588-21663383 FORWARD LENGTH=304
Solyc06g068120.4	DUF4050 family protein (AHRD V3.3 *** Q8L920_ARATH)	AT5G25360	| unknown protein; BEST Arabidopsis thaliana protein match is: unknown protein (TAIR:AT4G32342.1); Has 1807 Blast hits to 1807 p
Solyc06g068330.1	Serine-rich protein (AHRD V3.3 *-* Q8L8M8_ARATH)	AT5G25280	| serine-rich protein-related | chr5:8773882-8774544 FORWARD LENGTH=220
Solyc06g068440.4	cinnamoyl-CoA reductase	AT1G15950	CCR1, IRX4, ATCCR1 | cinnamoyl coa reductase 1 | chr1:5478855-5481915 FORWARD LENGTH=344
Solyc06g068540.3	ATP-dependent DNA helicase (AHRD V3.3 *** Q9ZUI1_ARATH)	AT2G24100	| unknown protein; BEST Arabidopsis thaliana protein match is: unknown protein (TAIR:AT4G30780.1); Has 101 Blast hits to 101 pro
Solyc06g070960.3	ABC transporter A family member 2 (AHRD V3.3 *** A0A2G3AUS5_CAPCH)	AT3G47730	ATATH1, ATH1, ABCA2 | ATP-binding cassette A2 | chr3:17594342-17598828 REVERSE LENGTH=983
Solyc06g071150.4	HIPL2 protein (AHRD V3.3 *** A0A2G2WLZ5_CAPBA)	AT1G74790	| catalytics | chr1:28098912-28101673 FORWARD LENGTH=695
Solyc06g071160.3	Galactosyltransferase family protein (AHRD V3.3 *** A0A2U1KC25_ARTAN)	AT5G62620	| Galactosyltransferase family protein | chr5:25137136-25139764 FORWARD LENGTH=681
Solyc06g071690.3	R2R3MYB transcription factor 50	AT5G26660	ATMYB86, MYB86 | myb domain protein 86 | chr5:9331775-9333044 REVERSE LENGTH=352
Solyc06g071700.1	Amine oxidase (AHRD V3.3 *** A0A2G2V6E4_CAPBA)	AT2G42490	| Copper amine oxidase family protein | chr2:17691600-17695526 REVERSE LENGTH=776
Solyc06g072520.2	bHLH transcription factor GBOF-1	AT5G50915	| basic helix-loop-helix (bHLH) DNA-binding superfamily protein | chr5:20710764-20712252 REVERSE LENGTH=286
Solyc06g074070.3	receptor-like kinase TMK3 (AHRD V3.3 *** A0A1S3XME2_TOBAC)	AT2G01820	| Leucine-rich repeat protein kinase family protein | chr2:357664-360681 REVERSE LENGTH=943
Solyc06g082530.3	Scarecrow-like protein 9 (AHRD V3.3 *** A0A1U8HB18_CAPAN)	AT2G29060	| GRAS family transcription factor | chr2:12481991-12484075 FORWARD LENGTH=694
Solyc06g082580.4	Eukaryotic translation initiation factor 2 subunit beta (AHRD V3.3 *** A0A1U8H294_CAPAN)	AT5G20920	EIF2 BETA, EMB1401 | eukaryotic translation initiation factor 2 beta subunit | chr5:7094994-7096661 REVERSE LENGTH=268
Solyc06g150101.1	Unknown protein	NA	NA
Solyc07g006140.4	Cytochrome (AHRD V3.3 *** A0A1U8FG41_CAPAN)	AT3G14690	CYP72A15 | cytochrome P450, family 72, subfamily A, polypeptide 15 | chr3:4937410-4939310 FORWARD LENGTH=512
Solyc07g006370.1	cation/calcium exchanger 1 (AHRD V3.3 *** A0A2I4FP28_9ROSI)	AT5G17860	CAX7 | calcium exchanger 7 | chr5:5902638-5904350 REVERSE LENGTH=570
Solyc07g007250.4	Metallocarboxypeptidase inhibitor (AHRD V3.3 *** A0A2G3BXM1_CAPCH)	NA	NA
Solyc07g008210.4	Tetratricopeptide repeat (TPR)-like superfamily protein (AHRD V3.3 *-* F4K464_ARATH)	AT1G80130	| Tetratricopeptide repeat (TPR)-like superfamily protein | chr1:30141250-30142478 REVERSE LENGTH=305
Solyc07g008280.4	cytochrome P450 family protein (AHRD V3.3 -** AT3G15760.1)	AT1G52565	| unknown protein; FUNCTIONS IN: molecular_function unknown; INVOLVED IN: biological_process unknown; LOCATED IN: endomembrane s
Solyc07g022910.3	Protein WEAK CHLOROPLAST MOVEMENT UNDER BLUE LIGHT 1 (AHRD V3.3 *** A0A2G2VC40_CAPBA)	AT2G26570	WEB1 | Plant protein of unknown function (DUF827) | chr2:11299565-11302076 FORWARD LENGTH=807
Solyc07g032510.3	Forkhead-associated (FHA) domain (AHRD V3.3 *** A0A200QTD2_9MAGN)	AT3G54350	emb1967 | Forkhead-associated (FHA) domain-containing protein | chr3:20122298-20126031 REVERSE LENGTH=702
Solyc07g042500.4	alpha/beta-Hydrolases superfamily protein (AHRD V3.3 *** AT2G03140.9)	AT2G03140	| alpha/beta-Hydrolases superfamily protein | chr2:942000-950223 FORWARD LENGTH=1883
Solyc07g043390.4	Cellulose synthase (AHRD V3.3 *** A0A200Q4F9_9MAGN)	AT4G24010	ATCSLG1, CSLG1 | cellulose synthase like G1 | chr4:12466391-12469760 FORWARD LENGTH=760
Solyc07g043400.1	Unknown protein	NA	NA
Solyc07g045140.4	transmembrane protein (AHRD V3.3 *** AT4G12680.1)	AT4G12680	| unknown protein; INVOLVED IN: vegetative to reproductive phase transition of meristem; LOCATED IN: endomembrane system; BEST A
Solyc07g048100.3	BRCT domain-containing protein (AHRD V3.3 *** A0A1Q3BQH7_CEPFO)	NA	NA
Solyc07g051930.3	MAP kinase kinase kinase 55	AT2G32510	MAPKKK17 | mitogen-activated protein kinase kinase kinase 17 | chr2:13798821-13799939 REVERSE LENGTH=372
Solyc07g052060.2	Pelargonidin 3-o-(6-caffeoylglucoside) 5-o-(6-o-malonylglucoside) 4'''-malonyltransferase (AHRD V3.3 *** G9HTF6_NICAT)	AT3G26040	| HXXXD-type acyl-transferase family protein | chr3:9519741-9521069 FORWARD LENGTH=442
Solyc07g053200.4	Adenine nucleotide alpha hydrolases-like superfamily protein (AHRD V3.3 *** A0A2U1N8C2_ARTAN)	AT1G11360	| Adenine nucleotide alpha hydrolases-like superfamily protein | chr1:3822171-3822899 REVERSE LENGTH=242
Solyc07g053260.3	tft9	AT2G42590	GRF9, GF14 MU | general regulatory factor 9 | chr2:17732164-17733775 REVERSE LENGTH=276
Solyc07g053270.3	HAD hydrolase (AHRD V3.3 *** A0A200Q0S9_9MAGN)	AT4G21470	ATFMN/FHY, FMN/FHY | riboflavin kinase/FMN hydrolase | chr4:11431284-11433197 FORWARD LENGTH=379
Solyc07g055060.3	Phosphoenolpyruvate carboxylase (AHRD V3.3 *** A6YM34_RICCO)	AT1G53310	ATPPC1, PEPC1, ATPEPC1, PPC1 | phosphoenolpyruvate carboxylase 1 | chr1:19884261-19888070 REVERSE LENGTH=967
Solyc07g055340.3	Peroxisomal membrane 22 kDa (Mpv17/PMP22) family protein (AHRD V3.3 *** A0A2U1LGT5_ARTAN)	AT2G42770	| Peroxisomal membrane 22 kDa (Mpv17/PMP22) family protein | chr2:17798635-17799927 REVERSE LENGTH=232
Solyc07g055560.4	Cytochrome (AHRD V3.3 *** A0A2G3C1F9_CAPCH)	AT3G14690	CYP72A15 | cytochrome P450, family 72, subfamily A, polypeptide 15 | chr3:4937410-4939310 FORWARD LENGTH=512
Solyc07g056080.1	Unknown protein	NA	NA
Solyc07g061890.1	Unknown protein	NA	NA
Solyc07g062190.4	50S ribosomal protein L13 (AHRD V3.3 *** A0A1U8HCH6_CAPAN)	AT1G78630	emb1473 | Ribosomal protein L13 family protein | chr1:29575997-29577406 FORWARD LENGTH=241
Solyc07g063420.3	NAC domain-containing protein (AHRD V3.3 *** A0A2U1LQQ4_ARTAN)	AT3G15510	ATNAC2, ANAC056, NARS1, NAC2 | NAC domain containing protein 2 | chr3:5243696-5245037 FORWARD LENGTH=364
Solyc07g063470.1	hypothetical protein (AHRD V3.3 *** AT1G52855.1)	AT1G52855	| unknown protein; BEST Arabidopsis thaliana protein match is: unknown protein (TAIR:AT3G15534.1); Has 35333 Blast hits to 34131
Solyc07g063770.3	G-type lectin S-receptor-like serine/threonine-protein kinase (AHRD V3.3 *** A0A1U8HJC3_CAPAN)	AT4G27290	| S-locus lectin protein kinase family protein | chr4:13666281-13669202 FORWARD LENGTH=783
Solyc07g064260.2	F-box/RNI-like superfamily protein (AHRD V3.3 *** A0A2U1NFX9_ARTAN)	AT3G59190	| F-box/RNI-like superfamily protein | chr3:21884740-21886101 FORWARD LENGTH=388
Solyc07g065670.1	Cellulose synthase-like protein E1 (AHRD V3.3 *-* A0A2G3C2E8_CAPCH)	NA	NA
Solyc07g150113.1	F-box protein CPR1 isoform X1 (AHRD V3.3 *-* XP_019066667.1)	NA	NA
Solyc08g005970.3	Protein arginine N-methyltransferase (AHRD V3.3 *** A0A1U8FFB2_CAPAN)	AT4G31120	SKB1, ATPRMT5 | SHK1 binding protein 1 | chr4:15132185-15136568 REVERSE LENGTH=642
Solyc08g006500.4	glutamate receptor-like 2.6	AT2G29110	ATGLR2.8, GLR2.8 | glutamate receptor 2.8 | chr2:12506880-12510552 REVERSE LENGTH=947
Solyc08g008580.3	Methionine gamma-lyase (AHRD V3.3 *** A0A1U8G8Y5_CAPAN)	AT1G64660	ATMGL, MGL | methionine gamma-lyase | chr1:24028977-24030537 FORWARD LENGTH=441
Solyc08g013805.2	F-box protein SKIP19-like (AHRD V3.3 *** A0A2I4GUY1_9ROSI)	AT4G03630	| RNI-like superfamily protein | chr4:1608750-1610037 FORWARD LENGTH=220
Solyc08g062190.3	Carbon-nitrogen hydrolase (AHRD V3.3 *** A0A200QEN6_9MAGN)	AT5G12040	| Nitrilase/cyanide hydratase and apolipoprotein N-acyltransferase family protein | chr5:3885162-3887772 FORWARD LENGTH=369
Solyc08g062970.1	Glutaredoxin (AHRD V3.3 *** A0A118JSL8_CYNCS)	AT4G33040	| Thioredoxin superfamily protein | chr4:15940779-15941213 REVERSE LENGTH=144
Solyc08g065440.4	SNF2 domain protein (AHRD V3.3 *** AT5G11780.1)	AT5G11780	| unknown protein; Has 37 Blast hits to 37 proteins in 12 species: Archae - 0; Bacteria - 0; Metazoa - 0; Fungi - 3; Plants - 34
Solyc08g065610.3	Vacuolar-processing enzyme (AHRD V3.3 *** A0A2G2VI36_CAPBA)	AT4G32940	GAMMA-VPE, GAMMAVPE | gamma vacuolar processing enzyme | chr4:15900557-15903161 REVERSE LENGTH=494
Solyc08g066900.1	Phosphorylase superfamily protein (AHRD V3.3 *-* A0A2U1QDE8_ARTAN)	AT4G28940	| Phosphorylase superfamily protein | chr4:14274414-14276920 FORWARD LENGTH=348
Solyc08g067520.1	Non-specific lipid-transfer protein (AHRD V3.3 *** K4CLX8_SOLLC)	AT5G59310	LTP4 | lipid transfer protein 4 | chr5:23925296-23925772 REVERSE LENGTH=112
Solyc08g067630.3	histone deacetylase-like protein (AHRD V3.3 *** AT2G25625.2)	AT2G25625	| unknown protein; FUNCTIONS IN: molecular_function unknown; INVOLVED IN: biological_process unknown; LOCATED IN: chloroplast; E
Solyc08g069130.1	Pentatricopeptide repeat (PPR) superfamily protein (AHRD V3.3 *** AT5G43822.1)	AT5G43822	| Pentatricopeptide repeat (PPR) superfamily protein | chr5:17620830-17621868 FORWARD LENGTH=195
Solyc08g075290.2	chitin synthase%2C putative (DUF1218) (AHRD V3.3 *** AT1G31720.2)	AT1G31720	| Protein of unknown function (DUF1218) | chr1:11356169-11356960 FORWARD LENGTH=194
Solyc08g075300.4	Protein decapping 5 (AHRD V3.3 *-* A0A2G3B6L4_CAPCH)	AT1G26110	DCP5 | decapping 5 | chr1:9024616-9027556 REVERSE LENGTH=611
Solyc08g075320.4	Cytochrome P450 (AHRD V3.3 *** A0A200R6R4_9MAGN)	AT4G19230	CYP707A1 | cytochrome P450, family 707, subfamily A, polypeptide 1 | chr4:10521524-10523566 FORWARD LENGTH=484
Solyc08g075550.4	alternative oxidase 1b	AT1G32350	AOX1D | alternative oxidase 1D | chr1:11667237-11668569 REVERSE LENGTH=318
Solyc08g076250.3	Cytochrome (AHRD V3.3 *** A0A1U8F0H8_CAPAN)	AT3G26300	CYP71B34 | cytochrome P450, family 71, subfamily B, polypeptide 34 | chr3:9639199-9640866 REVERSE LENGTH=500
Solyc08g078420.2	Ethylene-responsive transcription factor (AHRD V3.3 *** A0A2G3AF14_CAPAN)	AT5G25810	tny | Integrase-type DNA-binding superfamily protein | chr5:8986976-8987632 REVERSE LENGTH=218
Solyc08g078550.1	Metalloendoproteinase 1-like protein (AHRD V3.3 *** A0A2K3NXA7_TRIPR)	AT2G45040	| Matrixin family protein | chr2:18577693-18578721 FORWARD LENGTH=342
Solyc08g078780.2	transmembrane protein (AHRD V3.3 *** AT4G17250.1)	AT5G47580	| unknown protein; BEST Arabidopsis thaliana protein match is: unknown protein (TAIR:AT4G17250.1); Has 1807 Blast hits to 1807 p
Solyc08g080200.4	SPX domain-containing protein (AHRD V3.3 *** D7MDY2_ARALL)	AT4G22990	| Major Facilitator Superfamily with SPX (SYG1/Pho81/XPR1) domain-containing protein | chr4:12048240-12050984 REVERSE LENGTH=700
Solyc08g081130.4	hypothetical protein (AHRD V3.3 *** AT4G23330.4)	AT4G23330	| BEST Arabidopsis thaliana protein match is: eukaryotic translation initiation factor 3A (TAIR:AT4G11420.1); Has 63 Blast hits
Solyc08g081440.2	Unknown protein	NA	NA
Solyc08g082050.3	UBX domain-containing protein (AHRD V3.3 *** A0A2G3CF49_CAPCH)	AT1G14570	| UBX domain-containing protein | chr1:4983770-4987192 FORWARD LENGTH=468
Solyc08g082880.4	Methyltransferase,copper ion binding protein (AHRD V3.3 *** A0A2U1Q229_ARTAN)	AT1G64600	| methyltransferases;copper ion binding | chr1:23995996-23998625 FORWARD LENGTH=537
Solyc08g082890.3	R2R3MYB transcription factor 9	AT2G16720	MYB7, ATMYB7, ATY49 | myb domain protein 7 | chr2:7255669-7256550 REVERSE LENGTH=269
Solyc08g083110.4	Methionine gamma-lyase (AHRD V3.3 *** A0A1U8G8Y5_CAPAN)	AT1G64660	ATMGL, MGL | methionine gamma-lyase | chr1:24028977-24030537 FORWARD LENGTH=441
Solyc09g005730.4	Plant protein 1589 of Uncharacterized protein function (AHRD V3.3 *** A0A061EZD3_THECC)	AT5G02580	| Plant protein 1589 of unknown function | chr5:579965-580454 FORWARD LENGTH=91
Solyc09g008320.4	Xyloglucan endotransglucosylase/hydrolase (AHRD V3.3 *** A0A1U8EG04_CAPAN)	AT2G36870	XTH32 | xyloglucan endotransglucosylase/hydrolase 32 | chr2:15472869-15474630 REVERSE LENGTH=299
Solyc09g010480.1	Forkhead box protein G1 (AHRD V3.3 *** F4IQY1_ARATH)	AT2G37530	| unknown protein; BEST Arabidopsis thaliana protein match is: unknown protein (TAIR:AT1G07795.1); Has 39 Blast hits to 39 prote
Solyc09g011190.1	Legume-specific protein (AHRD V3.3 *-* S5VL86_9FABA)	AT5G02090	| unknown protein; Has 30 Blast hits to 30 proteins in 10 species: Archae - 0; Bacteria - 0; Metazoa - 0; Fungi - 0; Plants - 30
Solyc09g014450.4	Clathrin light chain (AHRD V3.3 *** A0A2G3BKE5_CAPCH)	AT2G40060	| Clathrin light chain protein | chr2:16726564-16728001 FORWARD LENGTH=258
Solyc09g014820.3	Protein LURP-one-related 15 (AHRD V3.3 *** A0A2G2ZQX5_CAPAN)	AT5G01750	| Protein of unknown function (DUF567) | chr5:290034-291109 FORWARD LENGTH=217
Solyc09g018180.3	Unknown protein	NA	NA
Solyc09g055590.3	Heat-inducible transcription repressor (AHRD V3.3 *** Q9LZN4_ARATH)	AT5G01970	| unknown protein; BEST Arabidopsis thaliana protein match is: unknown protein (TAIR:AT1G30050.1); Has 240 Blast hits to 236 pro
Solyc09g059170.3	Glycosyltransferase (AHRD V3.3 *** A4GRT2_9SOLA)	AT5G54010	| UDP-Glycosyltransferase superfamily protein | chr5:21919819-21921180 REVERSE LENGTH=453
Solyc09g064820.1	EID1-like F-box protein 3 (AHRD V3.3 *** A0A2G3BFQ9_CAPCH)	AT3G63060	EDL3 | EID1-like 3 | chr3:23300638-23301456 REVERSE LENGTH=272
Solyc09g075450.3	Fumarate hydratase class II (AHRD V3.3 *** A0A248JQX4_9PROT)	AT2G47510	FUM1 | fumarase 1 | chr2:19498614-19502020 FORWARD LENGTH=492
Solyc09g075970.3	Sec14p-like phosphatidylinositol transfer family protein (AHRD V3.3 *** F4I8Q8_ARATH)	AT1G05370	| Sec14p-like phosphatidylinositol transfer family protein | chr1:1569418-1572280 REVERSE LENGTH=417
Solyc09g082920.1	Unknown protein	NA	NA
Solyc09g083420.3	CWF19-like protein 2 (AHRD V3.3 *** A0A1J3GT59_NOCCA)	AT1G56290	| CwfJ-like family protein | chr1:21075939-21078608 FORWARD LENGTH=692
Solyc09g090090.2	Phosphoenolpyruvate carboxylase kinase 1 (AHRD V3.3 *** A0A2G2XZR5_CAPAN)	AT1G08650	PPCK1, ATPPCK1 | phosphoenolpyruvate carboxylase kinase 1 | chr1:2752206-2753232 FORWARD LENGTH=284
Solyc09g090730.2	AMT1	AT4G13510	AMT1;1, ATAMT1, ATAMT1;1 | ammonium transporter 1;1 | chr4:7858220-7859725 FORWARD LENGTH=501
Solyc09g091060.3	golgin subfamily A member 6-like protein 2 (AHRD V3.3 *** A0A2I4DJB1_9ROSI)	AT4G13540	| unknown protein; INVOLVED IN: N-terminal protein myristoylation; BEST Arabidopsis thaliana protein match is: unknown protein (
Solyc09g091510.3	chalcone synthase 1	AT5G13930	CHS, TT4, ATCHS | Chalcone and stilbene synthase family protein | chr5:4488762-4490035 FORWARD LENGTH=395
Solyc09g091670.3	Pleiotropic drug resistance protein (AHRD V3.3 *** C8CA13_CUCSA)	AT1G15520	PDR12, ATPDR12, ABCG40, ATABCG40 | pleiotropic drug resistance 12 | chr1:5331993-5338175 REVERSE LENGTH=1423
Solyc09g092040.3	UBX domain-containing protein 1 (AHRD V3.3 *-* A0A1J3FKK2_NOCCA)	AT1G04850	| ubiquitin-associated (UBA)/TS-N domain-containing protein | chr1:1365311-1368706 REVERSE LENGTH=413
Solyc09g097950.3	NAD(P)-linked oxidoreductase, aldo/keto reductase family protein (AHRD V3.3 *-* A0A1Y1HY98_KLENI)	AT1G60730	| NAD(P)-linked oxidoreductase superfamily protein | chr1:22358327-22360082 REVERSE LENGTH=365
Solyc09g098510.3	Extensin-3 (AHRD V3.3 *-* A0A2G2ZT41_CAPAN)	NA	NA
Solyc10g006800.4	Cyclic nucleotide-gated ion channel 4 (AHRD V3.3 *** A0A2G2V344_CAPBA)	AT5G54250	ATCNGC4, CNGC4, HLM1, DND2 | cyclic nucleotide-gated cation channel 4 | chr5:22025684-22029971 REVERSE LENGTH=694
Solyc10g006810.4	Unknown protein	NA	NA
Solyc10g017690.1	Protein kinase (AHRD V3.3 *-* A7L4B0_CARPA)	AT4G14480	| Protein kinase superfamily protein | chr4:8330081-8331544 REVERSE LENGTH=487
Solyc10g050890.2	nitrite reductase 2	AT2G15620	NIR1, NIR, ATHNIR | nitrite reductase 1 | chr2:6810552-6812666 FORWARD LENGTH=586
Solyc10g052490.2	Isoflavone reductase homolog (AHRD V3.3 *** IFRH_SOLTU)	AT4G39230	| NmrA-like negative transcriptional regulator family protein | chr4:18266024-18267604 REVERSE LENGTH=308
Solyc10g052500.2	Isoflavone reductase homolog (AHRD V3.3 *** IFRH_SOLTU)	AT4G39230	| NmrA-like negative transcriptional regulator family protein | chr4:18266024-18267604 REVERSE LENGTH=308
Solyc10g052510.2	Isoflavone reductase homolog (AHRD V3.3 *** IFRH_SOLTU)	AT4G39230	| NmrA-like negative transcriptional regulator family protein | chr4:18266024-18267604 REVERSE LENGTH=308
Solyc10g054010.1	BZIP transcription factor (AHRD V3.3 *** Q8GTZ1_CAPCH)	AT1G75390	AtbZIP44, bZIP44 | basic leucine-zipper 44 | chr1:28292224-28292745 FORWARD LENGTH=173
Solyc10g055210.3	Dirigent protein (AHRD V3.3 *** K4D1B4_SOLLC)	AT1G65870	| Disease resistance-responsive (dirigent-like protein) family protein | chr1:24503624-24504193 FORWARD LENGTH=189
Solyc10g074785.1	Unknown protein	NA	NA
Solyc10g075020.3	Elongation factor P (AHRD V3.3 *** A0A2G2YL80_CAPAN)	AT3G08740	| elongation factor P (EF-P) family protein | chr3:2654788-2656154 REVERSE LENGTH=236
Solyc10g076620.1	Unknown protein	NA	NA
Solyc10g076820.2	Transcription factor DIVARICATA (AHRD V3.3 *** A0A2G3BF07_CAPCH)	AT2G38090	| Duplicated homeodomain-like superfamily protein | chr2:15945278-15946775 FORWARD LENGTH=298
Solyc10g078320.2	Calmodulin-interacting protein (AHRD V3.3 *** A0A2G3BIC3_CAPCH)	AT3G56690	CIP111 | Cam interacting protein 111 | chr3:20993869-20998531 REVERSE LENGTH=1022
Solyc10g078560.3	Chaperone protein DnaJ (AHRD V3.3 *** A0A2G2WDY8_CAPBA)	AT5G18140	| Chaperone DnaJ-domain superfamily protein | chr5:5998235-5999699 FORWARD LENGTH=333
Solyc10g078600.3	Jacalin-related lectin 3 (AHRD V3.3 *** A0A2G2Y0W6_CAPAN)	AT1G19715	| Mannose-binding lectin superfamily protein | chr1:6816934-6819432 REVERSE LENGTH=601
Solyc10g078610.1	Ethylene-responsive transcription factor CRF3 (AHRD V3.3 *** A0A2G3BI20_CAPCH)	AT5G19790	RAP2.11 | related to AP2 11 | chr5:6689271-6690032 REVERSE LENGTH=253
Solyc10g080050.3	Protein MIZU-KUSSEI 1 (AHRD V3.3 *** A0A2G2VVW3_CAPBA)	AT2G41660	MIZ1 | Protein of unknown function, DUF617 | chr2:17367945-17368838 FORWARD LENGTH=297
Solyc10g080060.1	Protein MIZU-KUSSEI 1 (AHRD V3.3 *** A0A2G2VVW3_CAPBA)	AT2G41660	MIZ1 | Protein of unknown function, DUF617 | chr2:17367945-17368838 FORWARD LENGTH=297
Solyc10g080890.2	NAD(P)-binding Rossmann-fold superfamily protein (AHRD V3.3 *** F4I227_ARATH)	AT1G63380	| NAD(P)-binding Rossmann-fold superfamily protein | chr1:23505582-23506504 FORWARD LENGTH=282
Solyc10g081340.1	protein PHYTOCHROME KINASE SUBSTRATE 4 (AHRD V3.3 *** A0A2I4E5I9_9ROSI)	AT5G04190	PKS4 | phytochrome kinase substrate 4 | chr5:1151114-1152334 FORWARD LENGTH=406
Solyc10g081540.2	2-(3-amino-3-carboxypropyl)histidine synthase subunit 2 (AHRD V3.3 *** A0A2G2YNC7_CAPAN)	AT3G59630	| diphthamide synthesis DPH2 family protein | chr3:22025355-22027776 REVERSE LENGTH=491
Solyc10g081830.3	Replication protein A 32 kDa subunit B (AHRD V3.3 *** A0A2G3AVL9_CAPCH)	AT3G02920	RPA32B | Replication protein A, subunit RPA32 | chr3:651844-654189 REVERSE LENGTH=298
Solyc10g081840.3	Nuclear transcription factor Y subunit A (AHRD V3.3 *-* A0A2U1KQ27_ARTAN)	AT5G06510	NF-YA10 | nuclear factor Y, subunit A10 | chr5:1985439-1986591 FORWARD LENGTH=269
Solyc10g082064.1	furry (AHRD V3.3 *** AT5G08060.1)	AT5G08060	| unknown protein; FUNCTIONS IN: molecular_function unknown; INVOLVED IN: biological_process unknown; LOCATED IN: mitochondrion;
Solyc10g082066.1	receptor-like protein kinase (AHRD V3.3 *-* A0A1U7WU94_NICSY)	AT5G20480	EFR | EF-TU receptor | chr5:6922497-6925679 FORWARD LENGTH=1031
Solyc10g083670.3	Glucomannan 4-beta-mannosyltransferase 2 (AHRD V3.3 *** A0A2G3BGF1_CAPCH)	AT5G03760	ATCSLA09, CSLA09, ATCSLA9, CSLA9, RAT4 | Nucleotide-diphospho-sugar transferases superfamily protein | chr5:985910-990087 REVERSE
Solyc10g084930.2	Serine/threonine-protein kinase (AHRD V3.3 *** A0A0K0XQY3_TOBAC)	AT2G37840	| Protein kinase superfamily protein | chr2:15851978-15856047 FORWARD LENGTH=733
Solyc10g085240.1	UDP-glycosyltransferase 76E1 (AHRD V3.3 *** U76E1_SOLLC)	AT5G59580	UGT76E1 | UDP-glucosyl transferase 76E1 | chr5:24006239-24007689 REVERSE LENGTH=453
Solyc10g085250.2	Unknown protein	NA	NA
Solyc10g085810.2	Vacuolar protein-sorting-associated protein 37-like protein 2 (AHRD V3.3 *** A0A2G2VU17_CAPBA)	AT3G53120	VPS37-1 | Modifier of rudimentary (Mod(r)) protein | chr3:19690729-19692490 REVERSE LENGTH=217
Solyc10g085820.2	dnaJ homolog subfamily C member 28 (AHRD V3.3 *** A0A2I4E0W0_9ROSI)	AT5G03560	| Tetratricopeptide repeat (TPR)-like superfamily protein | chr5:901452-902719 REVERSE LENGTH=363
Solyc10g085920.3	UDP-glucuronic acid decarboxylase 1 (AHRD V3.3 *** A0A1J3FDM8_NOCCA)	AT3G53520	UXS1 | UDP-glucuronic acid decarboxylase 1 | chr3:19841635-19844057 FORWARD LENGTH=458
Solyc10g085940.1	membrane-associated kinase regulator (AHRD V3.3 *** AT2G37380.1)	AT2G39370	| unknown protein; BEST Arabidopsis thaliana protein match is: unknown protein (TAIR:AT2G37380.1); Has 184 Blast hits to 178 pro
Solyc10g086250.2	R2R3MYB transcription factor 75	AT1G66370	MYB113, AtMYB113 | myb domain protein 113 | chr1:24753634-24754604 FORWARD LENGTH=246
Solyc10g086680.1	18.2 kDa class I heat shock protein (AHRD V3.3 *** A0A2G2YKD7_CAPAN)	AT1G07400	| HSP20-like chaperones superfamily protein | chr1:2275148-2275621 FORWARD LENGTH=157
Solyc11g005310.1	RING/U-box superfamily protein (AHRD V3.3 *** A0A2U1QK74_ARTAN)	AT1G49230	| RING/U-box superfamily protein | chr1:18209320-18209979 FORWARD LENGTH=219
Solyc11g005550.2	Transducin/WD40 repeat-like superfamily protein (AHRD V3.3 *** A0A2U1PXE4_ARTAN)	AT5G64730	| Transducin/WD40 repeat-like superfamily protein | chr5:25873146-25875021 FORWARD LENGTH=299
Solyc11g007410.3	Receptor-like protein kinase (AHRD V3.3 *** A0A2K3PPP5_TRIPR)	AT5G38280	PR5K | PR5-like receptor kinase | chr5:15293325-15295838 REVERSE LENGTH=665
Solyc11g007430.3	Receptor-like protein kinase (AHRD V3.3 *** A0A2K3L8M9_TRIPR)	AT5G38280	PR5K | PR5-like receptor kinase | chr5:15293325-15295838 REVERSE LENGTH=665
Solyc11g008360.3	Pseudouridine synthase family protein (AHRD V3.3 *** A0A1P8AXV3_ARATH)	AT2G39140	SVR1 | pseudouridine synthase family protein | chr2:16330238-16333153 FORWARD LENGTH=410
Solyc11g010390.1	Unknown protein	NA	NA
Solyc11g010520.1	glycine-rich cell wall structural protein-like (AHRD V3.3 *** XP_004250142.1)	NA	NA
Solyc11g012010.2	RPM1-interacting protein 4-like (AHRD V3.3 *** A0A2I4DKC0_9ROSI)	AT3G25070	RIN4 | RPM1 interacting protein 4 | chr3:9132458-9133747 FORWARD LENGTH=211
Solyc11g012030.2	Glucan endo-1,3-beta-glucosidase 5 (AHRD V3.3 *** A0A2G3B012_CAPCH)	AT3G24330	| O-Glycosyl hydrolases family 17 protein | chr3:8830336-8831838 FORWARD LENGTH=500
Solyc11g012170.1	Pollen Ole e 1 allergen and extensin family protein (AHRD V3.3 *** Q58FY6_ARATH)	AT5G47635	| Pollen Ole e 1 allergen and extensin family protein | chr5:19307281-19307849 REVERSE LENGTH=164
Solyc11g012180.2	Acyl carrier protein (AHRD V3.3 *** A0A1U8F8J4_CAPAN)	AT5G47630	mtACP3 | mitochondrial acyl carrier protein 3 | chr5:19306397-19306885 FORWARD LENGTH=131
Solyc11g012360.2	Tonoplast dicarboxylate transporter (AHRD V3.3 *** A0A2G3AZI6_CAPCH)	AT5G47560	ATTDT, ATSDAT, TDT | tonoplast dicarboxylate transporter | chr5:19287895-19290347 REVERSE LENGTH=540
Solyc11g013240.3	serine/threonine-protein kinase mph1 isoform X4 (AHRD V3.3 *** A0A2I4H5E5_9ROSI)	AT1G77720	PPK1 | putative protein kinase 1 | chr1:29210730-29213877 FORWARD LENGTH=777
Solyc11g013810.3	Nitrate reductase (AHRD V3.3 *** Q8LT13_SOLTU)	AT1G37130	NIA2, B29, NIA2-1, CHL3, NR, NR2, ATNR2 | nitrate reductase 2 | chr1:14158617-14161652 FORWARD LENGTH=917
Solyc11g017280.2	leucine-rich repeat receptor-like tyrosine-protein kinase PXC3 (AHRD V3.3 *** A0A1U8GF47_CAPAN)	AT1G34420	| leucine-rich repeat transmembrane protein kinase family protein | chr1:12584587-12587570 FORWARD LENGTH=966
Solyc11g044840.2	LL-diaminopimelate aminotransferase (AHRD V3.3 *** A0A2P5FUP3_TREOI)	AT2G13810	ALD1 | AGD2-like defense response protein 1 | chr2:5768489-5772138 FORWARD LENGTH=456
Solyc11g045350.2	Plant regulator RWP-RK family protein (AHRD V3.3 *** G7IS09_MEDTR)	AT2G43500	| Plant regulator RWP-RK family protein | chr2:18062715-18066450 FORWARD LENGTH=947
Solyc11g066420.1	Zinc finger protein STAR3 (AHRD V3.3 *** A0A2G3BBB9_CAPCH)	AT5G22890	| C2H2 and C2HC zinc fingers superfamily protein | chr5:7653541-7654662 REVERSE LENGTH=373
Solyc11g066560.3	Vacuolar protein sorting-associated protein 41 homolog (AHRD V3.3 *** A0A2G2YHK9_CAPAN)	AT1G08190	ATVPS41, ZIP2, VPS41, ATVAM2, VAM2 | vacuolar protein sorting 41 | chr1:2567652-2573142 FORWARD LENGTH=980
Solyc11g066570.1	Unknown protein	NA	NA
Solyc11g068625.1	Unknown protein	NA	NA
Solyc11g068980.2	Mitochondrial import inner membrane translocase subunit TIM22 (AHRD V3.3 *** A0A2K3PIN2_TRIPR),Pfam:PF02466	AT3G10110	MEE67 | Mitochondrial import inner membrane translocase subunit Tim17/Tim22/Tim23 family protein | chr3:3116225-3117378 FORWARD L
Solyc11g069940.1	Glutaredoxin (AHRD V3.3 *** A0A118JSL8_CYNCS)	AT4G33040	| Thioredoxin superfamily protein | chr4:15940779-15941213 REVERSE LENGTH=144
Solyc11g071430.1	Immunity to Fusarium wilt race 2	AT3G14470	| NB-ARC domain-containing disease resistance protein | chr3:4857940-4861104 FORWARD LENGTH=1054
Solyc11g071780.1	Unknown protein	AT2G27180	| unknown protein; BEST Arabidopsis thaliana protein match is: unknown protein (TAIR:AT3G11690.1); Has 99 Blast hits to 99 prote
Solyc11g072470.3	LOB domain-containing protein (AHRD V3.3 *** A0A2K3PP50_TRIPR)	AT1G07900	LBD1 | LOB domain-containing protein 1 | chr1:2442624-2443631 FORWARD LENGTH=190
Solyc11g072623.1	Unknown protein	NA	NA
Solyc11g072627.1	Early nodulin-like protein 3 (AHRD V3.3 *-* A0A2G3AND2_CAPAN)	NA	NA
Solyc11g073110.2	Protein UPSTREAM OF FLC (AHRD V3.3 *** A0A2G2VN71_CAPBA)	AT5G59790	| Domain of unknown function (DUF966) | chr5:24090950-24092804 FORWARD LENGTH=423
Solyc11g150141.1	Unknown protein	NA	NA
Solyc12g005610.3	Leucine-rich receptor-like kinase family protein (AHRD V3.3 *-* G7L9I8_MEDTR)	AT2G34930	| disease resistance family protein / LRR family protein | chr2:14737169-14739886 REVERSE LENGTH=905
Solyc12g006110.3	fasciclin-like arabinogalactan protein 2 (AHRD V3.3 *** A0A1U8E1W9_CAPAN)	AT4G12730	FLA2 | FASCICLIN-like arabinogalactan 2 | chr4:7491598-7492809 REVERSE LENGTH=403
Solyc12g006520.2	Terpene cyclase/mutase family member (AHRD V3.3 *** A0A2G3BN05_CAPCH)	AT1G78950	| Terpenoid cyclases family protein | chr1:29684558-29688673 REVERSE LENGTH=759
Solyc12g006530.2	Terpene cyclase/mutase family member (AHRD V3.3 *** A0A2G3BN05_CAPCH)	AT1G78950	| Terpenoid cyclases family protein | chr1:29684558-29688673 REVERSE LENGTH=759
Solyc12g010410.3	Homeobox protein knotted-1-like 3 (AHRD V3.3 *** A0A1U8H944_CAPAN)	AT5G25220	KNAT3 | KNOTTED1-like homeobox gene 3 | chr5:8736208-8738115 FORWARD LENGTH=431
Solyc12g011390.1	glycine-rich cell wall structural protein 1-like (AHRD V3.3 *** XP_010314080.1)	NA	NA
Solyc12g014430.2	Cellulose synthase (AHRD V3.3 *** A0A200QCL6_9MAGN)	AT4G23990	ATCSLG3, CSLG3 | cellulose synthase like G3 | chr4:12456491-12460498 FORWARD LENGTH=751
Solyc12g014450.2	DUF3537 domain-containing protein (AHRD V3.3 *** A0A1Q3D045_CEPFO)	AT3G20300	| Protein of unknown function (DUF3537) | chr3:7079832-7081809 REVERSE LENGTH=452
Solyc12g015840.3	Pleckstrin homology (PH) domain-containing protein (AHRD V3.3 *-* F4JNE4_ARATH)	AT4G17140	| pleckstrin homology (PH) domain-containing protein | chr4:9613617-9636618 REVERSE LENGTH=4219
Solyc12g038370.2	Single-stranded DNA-binding protein (AHRD V3.3 *** B6U5B2_MAIZE)	AT3G18580	| Nucleic acid-binding, OB-fold-like protein | chr3:6396940-6398068 REVERSE LENGTH=217
Solyc12g040790.2	Phosphoethanolamine N-methyltransferase (AHRD V3.3 *** A0A2G3A318_CAPAN)	AT3G18000	NMT1, XPL1, PEAMT | S-adenosyl-L-methionine-dependent methyltransferases superfamily protein | chr3:6154578-6157331 FORWARD LENGT
Solyc12g042010.1	transcription factor IBH1-like (AHRD V3.3 *** A0A2I4G0N0_9ROSI)	AT2G43060	IBH1 | ILI1 binding bHLH 1 | chr2:17909247-17909717 FORWARD LENGTH=156
Solyc12g049350.2	R2R3MYB transcription factor 11	AT2G47460	MYB12, ATMYB12, PFG1 | myb domain protein 12 | chr2:19476438-19479242 FORWARD LENGTH=371
Solyc12g056330.1	Unknown protein	NA	NA
Solyc12g056430.1	Dehydration-responsive element-binding protein 1A (AHRD V3.3 *** A0A2G2Y8V3_CAPAN)	AT1G63030	ddf2 | Integrase-type DNA-binding superfamily protein | chr1:23367603-23368148 REVERSE LENGTH=181
Solyc12g088160.3	Phosphoenolpyruvate carboxykinase (AHRD V3.3 *** Q8W505_SOLLC)	AT4G37870	PCK1, PEPCK | phosphoenolpyruvate carboxykinase 1 | chr4:17802974-17806332 REVERSE LENGTH=671
Solyc12g088170.2	HXXXD-type acyl-transferase family protein (AHRD V3.3 *** F4JBC7_ARATH)	AT3G26040	| HXXXD-type acyl-transferase family protein | chr3:9519741-9521069 FORWARD LENGTH=442
Solyc12g088190.2	Amino acid permease (AHRD V3.3 *** A0A2K3NUE8_TRIPR)	AT5G49630	AAP6 | amino acid permease 6 | chr5:20142681-20146441 REVERSE LENGTH=481
Solyc12g094400.2	Major facilitator superfamily (AHRD V3.3 *** A0A2U1P5G0_ARTAN)	AT5G42210	| Major facilitator superfamily protein | chr5:16867865-16870568 FORWARD LENGTH=282
Solyc12g098650.2	Rho GDP-dissociation inhibitor 1 (AHRD V3.3 *** A0A2G2YAX6_CAPAN)	AT3G07880	SCN1 | Immunoglobulin E-set superfamily protein | chr3:2514175-2515544 FORWARD LENGTH=240
Solyc12g099820.1	Signal recognition particle 9 kDa protein (AHRD V3.3 *** A0A2G2VIW7_CAPBA)	AT3G49100	| Signal recognition particle, SRP9/SRP14 subunit | chr3:18196944-18198298 FORWARD LENGTH=103
B) genes with increased histone mark in genic region
gene ID	ITAG4.0 gene description	Arabidopsis homolog (BLAST e<1E-7)	Arabidopsis annotation (TAIR 10)
Solyc01g005010.4	protein XRI1-like (AHRD V3.3 *** A0A2I4FA04_9ROSI)	AT2G01990	| unknown protein; BEST Arabidopsis thaliana protein match is: unknown protein (TAIR:AT1G14630.1); Has 118 Blast hits to 118 pro
Solyc01g005210.4	Trehalose-6-phosphate synthase (AHRD V3.3 *** E5GC29_CUCME)	AT1G68020	ATTPS6, TPS6 | UDP-Glycosyltransferase / trehalose-phosphatase family protein | chr1:25497493-25500241 FORWARD LENGTH=860
Solyc01g005830.4	Glucan endo-1,3-beta-glucosidase 4 (AHRD V3.3 *-* A0A2G2XNZ6_CAPBA)	AT3G13560	| O-Glycosyl hydrolases family 17 protein | chr3:4425484-4427284 REVERSE LENGTH=505
Solyc01g006020.4	BnaCnng41690D protein (AHRD V3.3 *** A0A078JEK8_BRANA)	AT3G32930	| unknown protein; FUNCTIONS IN: molecular_function unknown; INVOLVED IN: biological_process unknown; LOCATED IN: chloroplast en
Solyc01g006130.4	DnaJ/Hsp40 cysteine-rich domain superfamily protein (AHRD V3.3 *-* AT2G34860.2)	AT2G34860	EDA3 | DnaJ/Hsp40 cysteine-rich domain superfamily protein | chr2:14708380-14709804 FORWARD LENGTH=186
Solyc01g006330.4	Plastid-lipid associated protein PAP / fibrillin family protein (AHRD V3.3 *** A0A2U1MH95_ARTAN)	AT1G51110	| Plastid-lipid associated protein PAP / fibrillin family protein | chr1:18935380-18937484 FORWARD LENGTH=409
Solyc01g006370.3	Callose synthase (AHRD V3.3 *** K7PRK8_MAIZE)	AT5G13000	ATGSL12, gsl12 | glucan synthase-like 12 | chr5:4110445-4121202 REVERSE LENGTH=1955
Solyc01g006580.4	2-oxoglutarate (2OG) and Fe(II)-dependent oxygenase superfamily protein (AHRD V3.3 *** A0A2U1LXD5_ARTAN)	AT1G52820	| 2-oxoglutarate (2OG) and Fe(II)-dependent oxygenase superfamily protein | chr1:19669216-19670321 FORWARD LENGTH=317
Solyc01g006640.1	AMP-dependent synthetase/ligase (AHRD V3.3 *** A0A2U1PR62_ARTAN)	AT4G05160	| AMP-dependent synthetase and ligase family protein | chr4:2664451-2666547 FORWARD LENGTH=544
Solyc01g008820.3	signal peptide peptidase-like (AHRD V3.3 *** A0A2I4FPX2_9ROSI)	AT2G03120	ATSPP, SPP | signal peptide peptidase | chr2:937554-940083 FORWARD LENGTH=344
Solyc01g009080.4	Zeaxanthin epoxidase, chloroplastic (AHRD V3.3 *** A0A1J3K020_NOCCA)	AT2G21530	| SMAD/FHA domain-containing protein | chr2:9219372-9220464 FORWARD LENGTH=209
Solyc01g011277.1	High mobility group B protein 10 (AHRD V3.3 *-* A0A2G2X5K3_CAPBA)	NA	NA
Solyc01g011495.1	Defensin-like protein 1 (AHRD V3.3 *** A0A1U8FEJ7_CAPAN),Pfam:PF00304	AT1G19610	LCR78, PDF1.4 | Arabidopsis defensin-like protein | chr1:6781674-6782024 REVERSE LENGTH=78
Solyc01g013890.3	Aldehyde dehydrogenase (AHRD V3.3 *** A0A200Q0A3_9MAGN)	AT4G36250	ALDH3F1 | aldehyde dehydrogenase 3F1 | chr4:17151029-17153381 FORWARD LENGTH=484
Solyc01g017600.3	transmembrane protein 45B-like (AHRD V3.3 *** A0A2I4DQK0_9ROSI)	AT1G55230	| Family of unknown function (DUF716) | chr1:20602895-20603797 FORWARD LENGTH=300
Solyc01g028810.3	Beta chaperonin 60 (AHRD V3.3 *** Q0W9E2_SOLCO)	AT3G13470	| TCP-1/cpn60 chaperonin family protein | chr3:4389685-4392624 FORWARD LENGTH=596
Solyc01g056580.4	L-aspartate oxidase (AHRD V3.3 *-* A0A2G3CUJ1_CAPCH)	AT5G14760	AO | L-aspartate oxidase | chr5:4769133-4772012 FORWARD LENGTH=651
Solyc01g073700.3	Unknown protein	NA	NA
Solyc01g079560.3	B3 domain-containing protein (AHRD V3.3 *-* A0A1Q3CJU4_CEPFO)	AT3G18990	VRN1, REM39 | AP2/B3-like transcriptional factor family protein | chr3:6549077-6551568 REVERSE LENGTH=341
Solyc01g079570.3	Beta-D-xylosidase 1 (AHRD V3.3 *** A0A1U8DZL0_CAPAN)	AT1G02640	BXL2, ATBXL2 | beta-xylosidase 2 | chr1:564293-567580 FORWARD LENGTH=768
Solyc01g079830.3	hypothetical protein (AHRD V3.3 *** AT5G19190.1)	AT5G19190	| unknown protein; BEST Arabidopsis thaliana protein match is: unknown protein (TAIR:AT3G06070.1); Has 1807 Blast hits to 1807 p
Solyc01g080020.2	Eukaryotic aspartyl protease family protein (AHRD V3.3 *** A0A2U1ML86_ARTAN)	AT1G03230	| Eukaryotic aspartyl protease family protein | chr1:790110-791414 FORWARD LENGTH=434
Solyc01g080280.3	chloroplast glutamine synthetase	AT5G35630	GS2, GLN2, ATGSL1 | glutamine synthetase 2 | chr5:13831220-13833239 FORWARD LENGTH=430
Solyc01g080290.3	AWPM-19-like family protein (AHRD V3.3 *** Q8LG79_ARATH)	AT5G18970	| AWPM-19-like family protein | chr5:6333714-6334539 REVERSE LENGTH=171
Solyc01g081340.4	S-adenosyl-L-methionine-dependent methyltransferases superfamily protein (AHRD V3.3 *** A0A2U1PMX3_ARTAN)	AT5G04370	NAMT1 | S-adenosyl-L-methionine-dependent methyltransferases superfamily protein | chr5:1231856-1233888 FORWARD LENGTH=415
Solyc01g087270.3	Carotenoid cleavage dioxygenase 1 (AHRD V3.3 *-* A0A160HSC8_VACMY)	AT3G63520	CCD1, ATCCD1, ATNCED1, NCED1 | carotenoid cleavage dioxygenase 1 | chr3:23452940-23455896 FORWARD LENGTH=538
Solyc01g087970.3	Carboxypeptidase (AHRD V3.3 *** A0A2G2XQG5_CAPBA)	AT3G63470	scpl40 | serine carboxypeptidase-like 40 | chr3:23438561-23440862 FORWARD LENGTH=502
Solyc01g088660.3	FCS-Like Zinc finger 3 (AHRD V3.3 *** FLZ3_ARATH)	AT2G44670	| Protein of unknown function (DUF581) | chr2:18425279-18425673 FORWARD LENGTH=93
Solyc01g090965.1	Bifunctional inhibitor/lipid-transfer protein/seed storage 2S albumin superfamily protein (AHRD V3.3 *** Q9FJS1_ARATH)	AT4G00165	| Bifunctional inhibitor/lipid-transfer protein/seed storage 2S albumin superfamily protein | chr4:69433-69819 REVERSE LENGTH=12
Solyc01g094400.3	Actin-depolymerizing factor (AHRD V3.3 *** A0A2G3BT36_CAPCH)	AT5G52360	ADF10 | actin depolymerizing factor 10 | chr5:21258157-21259229 REVERSE LENGTH=137
Solyc01g094460.3	AT-hook motif nuclear-localized protein 9-like (AHRD V3.3 *** A0A2I4E613_9ROSI)	AT2G45850	| AT hook motif DNA-binding family protein | chr2:18871901-18873457 REVERSE LENGTH=348
Solyc01g094690.4	plasma membrane intrinsic protein 1.2	AT4G00430	TMP-C, PIP1;4, PIP1E | plasma membrane intrinsic protein 1;4 | chr4:186143-187531 REVERSE LENGTH=287
Solyc01g096140.3	Aluminum-activated malate transporter 10 (AHRD V3.3 *** A0A2G2YY99_CAPAN)	AT4G00910	| Aluminium activated malate transporter family protein | chr4:389370-391287 REVERSE LENGTH=497
Solyc01g096860.3	AP2-like ethylene-responsive transcription factor (AHRD V3.3 *-* A0A2G2YVB3_CAPAN)	AT3G54320	WRI1, WRI, ASML1, ATWRI1 | Integrase-type DNA-binding superfamily protein | chr3:20114809-20118599 FORWARD LENGTH=438
Solyc01g097000.3	Glycosyl hydrolase family protein (AHRD V3.3 *** A0A1P8B9U3_ARATH)	AT5G04885	| Glycosyl hydrolase family protein | chr5:1423369-1426628 FORWARD LENGTH=665
Solyc01g098630.3	Mitochondrial inner membrane translocase complex, subunit Tim44-related protein (AHRD V3.3 *** B3H4A1_ARATH)	AT5G27395	| Mitochondrial inner membrane translocase complex, subunit Tim44-related protein | chr5:9671845-9674085 REVERSE LENGTH=313
Solyc01g099160.4	lipoxygenase	AT1G55020	LOX1, ATLOX1 | lipoxygenase 1 | chr1:20525798-20530143 FORWARD LENGTH=859
Solyc01g099560.3	(+)-neomenthol dehydrogenase-like (AHRD V3.3 *** A0A2I4G5H1_9ROSI)	AT3G61220	| NAD(P)-binding Rossmann-fold superfamily protein | chr3:22663025-22664316 FORWARD LENGTH=303
Solyc01g099630.4	xyloglucan endotransglucosylase-hydrolase 1	AT5G13870	EXGT-A4, XTH5 | xyloglucan endotransglucosylase/hydrolase 5 | chr5:4475089-4476217 REVERSE LENGTH=293
Solyc01g103750.4	ATP phosphoribosyltransferase (AHRD V3.3 *** O46887_NOCGO)	AT1G09795	ATATP-PRT2, HISN1B, ATP-PRT2 | ATP phosphoribosyl transferase 2 | chr1:3173588-3176690 FORWARD LENGTH=413
Solyc01g104400.3	Basic blue protein (AHRD V3.3 *** A0A1U8E747_CAPAN)	AT2G02850	ARPN | plantacyanin | chr2:826630-827720 REVERSE LENGTH=129
Solyc01g105800.4	MADS-box protein JOINTLESS (AHRD V3.3 *** A0A2G3AWN8_CAPCH)	AT2G22540	SVP, AGL22 | K-box region and MADS-box transcription factor family protein | chr2:9580417-9583603 FORWARD LENGTH=240
Solyc01g106250.4	B3 domain-containing protein (AHRD V3.3 *-* A0A1Q3CKL9_CEPFO)	AT5G60130	| AP2/B3-like transcriptional factor family protein | chr5:24211871-24212958 REVERSE LENGTH=300
Solyc01g108310.4	La-related protein like (AHRD V3.3 *** A0A2R6RH75_ACTCH)	AT3G19090	| RNA-binding protein | chr3:6601466-6603709 FORWARD LENGTH=455
Solyc01g108710.3	Unknown protein	NA	NA
Solyc01g110860.1	Auxin-responsive protein SAUR21 (AHRD V3.3 *** A0A2G2XY50_CAPAN)	AT4G34770	| SAUR-like auxin-responsive protein family | chr4:16591352-16591666 FORWARD LENGTH=104
Solyc01g110870.3	Auxin-responsive protein SAUR21 (AHRD V3.3 *** A0A2G2XY50_CAPAN)	AT5G18030	| SAUR-like auxin-responsive protein family | chr5:5968527-5968793 FORWARD LENGTH=88
Solyc01g111880.4	MAP kinase kinase kinase 11	AT4G38470	| ACT-like protein tyrosine kinase family protein | chr4:17999432-18003551 FORWARD LENGTH=575
Solyc01g111890.3	F-box/LRR-repeat protein 10 (AHRD V3.3 *** A0A2G2W9S0_CAPBA)	AT2G17020	| F-box/RNI-like superfamily protein | chr2:7396559-7398787 REVERSE LENGTH=656
Solyc02g032100.4	Zinc transporter protein (AHRD V3.3 *** A5BDR3_VITVI)	AT3G12750	ZIP1 | zinc transporter 1 precursor | chr3:4051950-4053156 REVERSE LENGTH=355
Solyc02g062630.1	Pentatricopeptide repeat-containing protein (AHRD V3.3 *** A0A2G3A498_CAPAN)	AT1G71420	| Tetratricopeptide repeat (TPR)-like superfamily protein | chr1:26917822-26920059 REVERSE LENGTH=745
Solyc02g063230.1	membrane-associated kinase regulator (AHRD V3.3 *** AT1G67050.1)	AT1G67050	| unknown protein; BEST Arabidopsis thaliana protein match is: unknown protein (TAIR:AT5G38320.1); Has 617 Blast hits to 318 pro
Solyc02g063355.1	Calcium-dependent lipid-binding (CaLB domain) family protein (AHRD V3.3 *** A0A2U1LMA8_ARTAN)	AT5G37740	| Calcium-dependent lipid-binding (CaLB domain) family protein | chr5:14992148-14993431 FORWARD LENGTH=178
Solyc02g063410.3	Hydroxyproline-rich glycoprotein family protein (AHRD V3.3 *** A0A2U1M3E1_ARTAN)	AT5G65660	| hydroxyproline-rich glycoprotein family protein | chr5:26245444-26246245 REVERSE LENGTH=136
Solyc02g065640.3	Late embryogenesis abundant protein (LEA) family protein (AHRD V3.3 *** A0A2U1MVV9_ARTAN)	AT5G38760	| Late embryogenesis abundant protein (LEA) family protein | chr5:15524249-15524743 FORWARD LENGTH=67
Solyc02g068415.1	RING/U-box superfamily protein (AHRD V3.3 *-* A0A2U1KVX7_ARTAN)	AT5G05280	| RING/U-box superfamily protein | chr5:1565509-1566039 REVERSE LENGTH=176
Solyc02g069053.1	Phloem protein 2-like (AHRD V3.3 *** A0A200QPN3_9MAGN)	AT1G10155	ATPP2-A10, PP2-A10 | phloem protein 2-A10 | chr1:3327637-3328448 REVERSE LENGTH=184
Solyc02g070190.1	FAD-binding Berberine family protein (AHRD V3.3 *-* A0A1P8BBH9_ARATH)	AT5G44360	| FAD-binding Berberine family protein | chr5:17872100-17873698 REVERSE LENGTH=532
Solyc02g071110.3	Purine permease (AHRD V3.3 *** A0A2R6Q6Y9_ACTCH),Pfam:PF16913	AT4G18220	| Drug/metabolite transporter superfamily protein | chr4:10078768-10080109 FORWARD LENGTH=344
Solyc02g078150.4	PDDEXK-like protein (AHRD V3.3 *** A0A2U1QIN2_ARTAN)	AT4G32480	| Protein of unknown function (DUF506) | chr4:15676488-15677776 FORWARD LENGTH=287
Solyc02g078160.3	DUF506 domain-containing protein (AHRD V3.3 *** A0A1Q3CKJ0_CEPFO)	AT4G32480	| Protein of unknown function (DUF506) | chr4:15676488-15677776 FORWARD LENGTH=287
Solyc02g078330.3	Pentatricopeptide repeat (AHRD V3.3 *** A0A200QWZ8_9MAGN)	AT2G20710	| Tetratricopeptide repeat (TPR)-like superfamily protein | chr2:8926110-8927722 FORWARD LENGTH=490
Solyc02g079150.2	F-box family protein (AHRD V3.3 *** A0A2U1N101_ARTAN)	AT4G21510	| F-box family protein | chr4:11446193-11447025 REVERSE LENGTH=225
Solyc02g081130.3	PHD finger family protein / bromo-adjacent homology (BAH) domain-containing protein (AHRD V3.3 *** A0A2U1QHU8_ARTAN)	AT4G22140	EBS | PHD finger family protein / bromo-adjacent homology (BAH) domain-containing protein | chr4:11728556-11730230 REVERSE LENGTH
Solyc02g081900.4	Pentatricopeptide repeat (AHRD V3.3 *** A0A200QB05_9MAGN)	AT3G57430	OTP84 | Tetratricopeptide repeat (TPR)-like superfamily protein | chr3:21255731-21258403 REVERSE LENGTH=890
Solyc02g082360.4	Eukaryotic translation initiation factor 6 (AHRD V3.3 *** A0A2I4DGM7_9ROSI)	AT3G55620	emb1624 | Translation initiation factor IF6 | chr3:20634581-20636312 FORWARD LENGTH=245
Solyc02g083300.2	Unknown protein	NA	NA
Solyc02g085230.3	U3 small nucleolar RNA-associated protein 22 (AHRD V3.3 *** A0A1Y1I3P1_KLENI)	AT1G63810	| CONTAINS InterPro DOMAIN/s: Nrap protein (InterPro:IPR005554); Has 396 Blast hits to 382 proteins in 182 species: Archae - 3;
Solyc02g085380.3	Protein LIKE COV 2 (AHRD V3.3 *** A0A2G2ZPX7_CAPAN)	AT2G18460	LCV3 | like COV 3 | chr2:8001320-8002854 FORWARD LENGTH=274
Solyc02g085910.4	LOB domain-containing protein (AHRD V3.3 *** A0A2U1NKN8_ARTAN)	AT3G02550	LBD41 | LOB domain-containing protein 41 | chr3:536747-537650 REVERSE LENGTH=263
Solyc02g086450.1	Cyclin-dependent protein kinase inhibitor SMR6 (AHRD V3.3 *** SMR6_ARATH)	AT5G40460	| unknown protein; BEST Arabidopsis thaliana protein match is: unknown protein (TAIR:AT3G27630.1); Has 87 Blast hits to 87 prote
Solyc02g086600.3	Polyribonucleotide nucleotidyltransferase (AHRD V3.3 *** A0A2U1PID0_ARTAN)	AT5G14580	| polyribonucleotide nucleotidyltransferase, putative | chr5:4697612-4703013 REVERSE LENGTH=991
Solyc02g086820.3	chloroplast carbonic anhydrase	AT3G01500	CA1 | carbonic anhydrase 1 | chr3:194853-197873 REVERSE LENGTH=347
Solyc02g088957.1	Unknown protein	NA	NA
Solyc02g089460.1	protein GLUTAMINE DUMPER 6-like (AHRD V3.3 *** A0A2I4EB38_9ROSI)	AT4G25760	ATGDU2, GDU2 | glutamine dumper 2 | chr4:13116149-13116538 FORWARD LENGTH=129
Solyc02g089470.1	Protein GLUTAMINE DUMPER 5 (AHRD V3.3 -** GDU5_ARATH)	AT4G25760	ATGDU2, GDU2 | glutamine dumper 2 | chr4:13116149-13116538 FORWARD LENGTH=129
Solyc02g093400.3	Integral membrane protein MviN (AHRD V3.3 *-* A0A1Y1IAL8_KLENI)	NA	NA
Solyc02g150124.1	Enolase (AHRD V3.3 *-* A0A2G3A202_CAPAN)	AT1G74030	ENO1 | enolase 1 | chr1:27839465-27841901 REVERSE LENGTH=477
Solyc03g005090.4	4-coumarate-CoA ligase (AHRD V3.3 *-* E5GBV5_CUCME)	AT3G01750	| Ankyrin repeat family protein | chr3:270615-272691 FORWARD LENGTH=664
Solyc03g005770.3	Chlorophyll a-b binding protein, chloroplastic (AHRD V3.3 *** A0A2G2W7Q4_CAPBA)	AT1G29930	CAB1, AB140, CAB140, LHCB1.3 | chlorophyll A/B binding protein 1 | chr1:10478071-10478874 FORWARD LENGTH=267
Solyc03g005780.3	Chlorophyll a-b binding protein, chloroplastic (AHRD V3.3 *** A0A2G2W7Q4_CAPBA)	AT1G29930	CAB1, AB140, CAB140, LHCB1.3 | chlorophyll A/B binding protein 1 | chr1:10478071-10478874 FORWARD LENGTH=267
Solyc03g005900.4	GDSL esterase/lipase (AHRD V3.3 *** A0A2G2XF69_CAPBA)	AT5G45670	| GDSL-like Lipase/Acylhydrolase superfamily protein | chr5:18528600-18530164 FORWARD LENGTH=362
Solyc03g006000.3	Heat shock transcription factor (AHRD V3.3 *** Q9M597_MEDSA)	AT4G18880	AT-HSFA4A, HSF A4A | heat shock transcription factor A4A | chr4:10347769-10349051 REVERSE LENGTH=401
Solyc03g006010.3	calcium/calcium/calmodulin-dependent Serine/Threonine-kinase (AHRD V3.3 *** AT2G47010.2)	AT1G17030	| unknown protein; FUNCTIONS IN: molecular_function unknown; INVOLVED IN: biological_process unknown; LOCATED IN: endomembrane s
Solyc03g006260.4	Calcium-binding EF-hand family protein (AHRD V3.3 *-* A0A2U1MZJ3_ARTAN)	AT1G53210	| sodium/calcium exchanger family protein / calcium-binding EF hand family protein | chr1:19844790-19847533 FORWARD LENGTH=585
Solyc03g006410.3	PDDEXK-like protein (AHRD V3.3 *** A0A2U1QIN2_ARTAN)	AT4G32480	| Protein of unknown function (DUF506) | chr4:15676488-15677776 FORWARD LENGTH=287
Solyc03g006430.3	DUF616 domain-containing protein (AHRD V3.3 *** A0A1Q3BIE2_CEPFO)	AT1G28240	| Protein of unknown function (DUF616) | chr1:9868521-9871798 REVERSE LENGTH=581
Solyc03g006490.3	Stem-specific protein TSJT1 (AHRD V3.3 *** A0A2G2WW08_CAPBA)	AT4G27450	| Aluminium induced protein with YGL and LRDR motifs | chr4:13727665-13728683 REVERSE LENGTH=250
Solyc03g007690.1	ABC transporter G family member 8 (AHRD V3.3 *** A0A2G2ZZJ3_CAPAN)	AT5G52860	| ABC-2 type transporter family protein | chr5:21419776-21421545 REVERSE LENGTH=589
Solyc03g013340.3	NOD26-like intrinsic protein 2.1	AT5G37820	NIP4;2, NLM5 | NOD26-like intrinsic protein 4;2 | chr5:15050261-15051542 FORWARD LENGTH=283
Solyc03g025710.3	Acyl-CoA N-acyltransferase (NAT) superfamily protein (AHRD V3.3 *** A0A2K3PIZ7_TRIPR)	AT1G72030	| Acyl-CoA N-acyltransferases (NAT) superfamily protein | chr1:27110887-27111825 FORWARD LENGTH=256
Solyc03g026320.4	Unknown protein	NA	NA
Solyc03g026330.4	ATP-dependent Clp protease ATP-binding subunit (AHRD V3.3 *-* AT5G62140.1)	AT5G62140	| unknown protein; FUNCTIONS IN: molecular_function unknown; INVOLVED IN: biological_process unknown; LOCATED IN: chloroplast; E
Solyc03g031740.3	Glucose-6-phosphate/phosphate-translocator (AHRD V3.3 *** O64910_PEA)	AT1G61800	GPT2, ATGPT2 | glucose-6-phosphate/phosphate translocator 2 | chr1:22824527-22826459 FORWARD LENGTH=388
Solyc03g031890.3	Cold induced protein-like (AHRD V3.3 *-* Q94JH8_ORYSJ)	AT5G56550	OXS3, ATOXS3 | oxidative stress 3 | chr5:22895847-22896502 REVERSE LENGTH=172
Solyc03g034320.3	Class I glutamine amidotransferase-like superfamily protein (AHRD V3.3 *** F4KA45_ARATH)	AT5G38200	| Class I glutamine amidotransferase-like superfamily protein | chr5:15256383-15258474 FORWARD LENGTH=436
Solyc03g034392.1	Unknown protein	NA	NA
Solyc03g043880.3	SlBCAT4	AT5G65780	ATBCAT-5 | branched-chain amino acid aminotransferase 5 / branched-chain amino acid transaminase 5 (BCAT5) | chr5:26311587-263156
Solyc03g058433.1	Unknown protein	NA	NA
Solyc03g062900.3	elongation factor (AHRD V3.3 *** AT3G59670.1)	AT3G59670	| unknown protein; BEST Arabidopsis thaliana protein match is: unknown protein (TAIR:AT4G37440.2); Has 77 Blast hits to 77 prote
Solyc03g063750.3	Exostosin family protein (AHRD V3.3 *** A0A2U1LUA7_ARTAN)	AT3G57630	| exostosin family protein | chr3:21339543-21343080 REVERSE LENGTH=793
Solyc03g071590.3	chloroplast malate dehydrogenase	AT5G58330	| lactate/malate dehydrogenase family protein | chr5:23580010-23582287 REVERSE LENGTH=443
Solyc03g080010.3	DNA mismatch repair protein MutS (AHRD V3.3 *** A0A200R035_9MAGN)	AT5G54090	| DNA mismatch repair protein MutS, type 2 | chr5:21948283-21952550 REVERSE LENGTH=796
Solyc03g083040.1	Plant regulator RWP-RK (AHRD V3.3 *-* A0A1R3K1I8_COCAP)	AT5G53040	| RWP-RK domain-containing protein | chr5:21506967-21507948 REVERSE LENGTH=256
Solyc03g093550.1	Ethylene-responsive transcription factor 5 (AHRD V3.3 *** A0A2G3CVP7_CAPCH)	AT5G51190	| Integrase-type DNA-binding superfamily protein | chr5:20800708-20801373 REVERSE LENGTH=221
Solyc03g093650.3	ABC transporter (AHRD V3.3 *** A0A200QPV1_9MAGN)	AT3G28345	| ABC transporter family protein | chr3:10593921-10598775 REVERSE LENGTH=1240
Solyc03g095780.3	abscisic acid receptor PYL4-like (AHRD V3.3 *** A0A2I4EQL0_9ROSI)	AT2G38310	PYL4, RCAR10 | PYR1-like 4 | chr2:16050251-16050874 FORWARD LENGTH=207
Solyc03g095810.3	Protein trichome birefringence-like 32 (AHRD V3.3 *** A0A2G3C6N9_CAPCH)	AT2G40320	TBL33 | TRICHOME BIREFRINGENCE-LIKE 33 | chr2:16840330-16842139 FORWARD LENGTH=425
Solyc03g096760.1	Protein RESPONSE TO LOW SULFUR 2 (AHRD V3.3 *-* LSU2_ARATH)	AT5G24660	LSU2 | response to low sulfur 2 | chr5:8443472-8443756 REVERSE LENGTH=94
Solyc03g096770.1	Protein RESPONSE TO LOW SULFUR 2 (AHRD V3.3 *-* LSU2_ARATH)	AT5G24660	LSU2 | response to low sulfur 2 | chr5:8443472-8443756 REVERSE LENGTH=94
Solyc03g096780.1	Protein RESPONSE TO LOW SULFUR 2 (AHRD V3.3 *-* LSU2_ARATH)	AT5G24660	LSU2 | response to low sulfur 2 | chr5:8443472-8443756 REVERSE LENGTH=94
Solyc03g096910.3	ADP-ribosylation factor (AHRD V3.3 *** Q5FYS3_DAUCA)	AT3G03120	ATARFB1C, ARFB1C | ADP-ribosylation factor B1C | chr3:717345-718914 FORWARD LENGTH=192
Solyc03g098580.1	Pentatricopeptide repeat (AHRD V3.3 *** A0A200QIL9_9MAGN)	AT3G15130	| Tetratricopeptide repeat (TPR)-like superfamily protein | chr3:5097153-5099222 REVERSE LENGTH=689
Solyc03g098640.4	Peroxisomal membrane MPV17/PMP22-like protein (AHRD V3.3 *-* A8J1X1_CHLRE)	AT5G19750	| Peroxisomal membrane 22 kDa (Mpv17/PMP22) family protein | chr5:6677124-6679127 FORWARD LENGTH=288
Solyc03g112750.4	protein TORNADO 1 (AHRD V3.3 *** A0A2I4DZR4_9ROSI)	AT5G55540	TRN1, LOP1 | tornado 1 | chr5:22496322-22500543 REVERSE LENGTH=1380
Solyc03g112800.2	CASP-like protein (AHRD V3.3 *** A0A2G3CYC0_CAPCH)	AT2G39530	| Uncharacterised protein family (UPF0497) | chr2:16498659-16499401 REVERSE LENGTH=178
Solyc03g113860.2	Ribosomal RNA small subunit methyltransferase G-like protein (AHRD V3.3 *** A0A2K3PF28_TRIPR)	AT5G50110	| S-adenosyl-L-methionine-dependent methyltransferases superfamily protein | chr5:20373515-20376068 FORWARD LENGTH=292
Solyc03g114705.1	Unknown protein	NA	NA
Solyc03g116870.3	NAD(P)H dehydrogenase subunit 48 (AHRD V3.3 *** A0A0F7GZU3_9ROSI)	AT1G15980	NDF1, NDH48 | NDH-dependent cyclic electron flow 1 | chr1:5489314-5491199 FORWARD LENGTH=461
Solyc03g116960.4	Unknown protein	NA	NA
Solyc03g118970.3	Protein DETOXIFICATION (AHRD V3.3 *** A0A1J7HGK7_LUPAN)	AT5G52450	| MATE efflux family protein | chr5:21289042-21291749 REVERSE LENGTH=486
Solyc03g118980.2	Elongation factor 1-alpha C (AHRD V3.3 *-* A0A2I0VCV4_9ASPA)	AT1G18070	| Translation elongation factor EF1A/initiation factor IF2gamma family protein | chr1:6214236-6218211 REVERSE LENGTH=543
Solyc03g119070.2	exonuclease 1 (AHRD V3.3 *** A0A2I4FDC1_9ROSI)	AT1G18090	| 5'-3' exonuclease family protein | chr1:6224539-6227715 FORWARD LENGTH=577
Solyc03g119190.3	Reticulon-like protein (AHRD V3.3 *** A0A2G3D000_CAPCH)	AT3G18260	| Reticulon family protein | chr3:6260328-6261504 REVERSE LENGTH=225
Solyc03g119770.4	branched1a	AT3G18550	BRC1, TCP18, ATTCP18 | TCP family transcription factor | chr3:6383769-6385604 FORWARD LENGTH=433
Solyc03g120850.4	Chaperonin 60 beta (AHRD V3.3 *** A0A2U1NW26_ARTAN)	AT1G55490	CPN60B, LEN1 | chaperonin 60 beta | chr1:20715717-20718673 REVERSE LENGTH=600
Solyc03g120910.4	Homeobox leucine-zipper protein (AHRD V3.3 *** Q76CL1_ZINVI)	AT1G52150	ATHB-15, ATHB15, CNA, ICU4 | Homeobox-leucine zipper family protein / lipid-binding START domain-containing protein | chr1:194099
Solyc03g120990.3	Malic enzyme (AHRD V3.3 *** A0A2G3D1G2_CAPCH)	AT1G79750	ATNADP-ME4, NADP-ME4 | NADP-malic enzyme 4 | chr1:30007655-30011179 REVERSE LENGTH=646
Solyc03g121770.2	Calmodulin-binding protein (AHRD V3.3 *** S8CHI1_9LAMI)	AT3G58480	| calmodulin-binding family protein | chr3:21629341-21631853 FORWARD LENGTH=575
Solyc04g005180.4	Protein PHYLLO, chloroplastic (AHRD V3.3 *-* A0A2G2WS56_CAPBA)	AT1G68890	| magnesium ion binding;thiamin pyrophosphate binding;hydro-lyases;catalytics;2-succinyl-5-enolpyruvyl-6-hydroxy-3-cyclohexene-1
Solyc04g005660.4	transcription factor PRE6-like (AHRD V3.3 *** A0A2I4HLH0_9ROSI)	AT3G28857	| basic helix-loop-helix (bHLH) DNA-binding family protein | chr3:10855781-10856313 REVERSE LENGTH=92
Solyc04g007290.4	DUF639 domain-containing protein (AHRD V3.3 *** A0A1Q3DGQ0_CEPFO)	AT2G21720	| Plant protein of unknown function (DUF639) | chr2:9273696-9276802 FORWARD LENGTH=734
Solyc04g008570.4	Pentatricopeptide repeat-containing protein, chloroplastic (AHRD V3.3 *** A0A2G3CF28_CAPCH)	AT5G13770	| Pentatricopeptide repeat (PPR-like) superfamily protein | chr5:4445461-4447290 FORWARD LENGTH=609
Solyc04g008600.4	Zinc knuckle (CCHC-type) family protein (AHRD V3.3 *** A0A1I9LR82_ARATH)	AT3G02820	| zinc knuckle (CCHC-type) family protein | chr3:611573-613294 FORWARD LENGTH=282
Solyc04g009020.4	High chlorophyll fluorescent 107 (AHRD V3.3 *** F4J3Z3_ARATH)	AT3G17040	HCF107 | high chlorophyll fluorescent 107 | chr3:5809378-5812605 REVERSE LENGTH=652
Solyc04g009030.3	Glyceraldehyde-3-phosphate dehydrogenase (AHRD V3.3 *** A0A0A8IBT8_NICBE)	AT1G12900	GAPA-2 | glyceraldehyde 3-phosphate dehydrogenase A subunit 2 | chr1:4392634-4394283 REVERSE LENGTH=399
Solyc04g010040.3	RNA-binding protein 42 (AHRD V3.3 *** A0A1J3JWW6_NOCCA)	AT3G04500	| RNA-binding (RRM/RBD/RNP motifs) family protein | chr3:1212065-1213795 REVERSE LENGTH=245
Solyc04g011780.1	Monothiol glutaredoxin-S1 (AHRD V3.3 *** A0A2G3CDZ0_CAPCH)	AT3G62930	| Thioredoxin superfamily protein | chr3:23261538-23261846 REVERSE LENGTH=102
Solyc04g014510.3	glutamine synthase	AT1G66200	GSR2, GLN1;2 | glutamine synthase clone F11 | chr1:24655520-24657520 REVERSE LENGTH=365
Solyc04g014800.3	myo-inositol monophosphatase 1	AT3G02870	VTC4 | Inositol monophosphatase family protein | chr3:627742-629682 REVERSE LENGTH=271
Solyc04g015750.3	CobN/magnesium chelatase (AHRD V3.3 *** A0A200PZ28_9MAGN)	AT5G13630	GUN5, CCH, CHLH, CCH1, ABAR | magnesium-chelatase subunit chlH, chloroplast, putative / Mg-protoporphyrin IX chelatase, putative
Solyc04g025530.3	Glutamate decarboxylase (AHRD V3.3 *** A0A2G2YVX0_CAPAN)	AT2G02010	GAD4 | glutamate decarboxylase 4 | chr2:474375-476495 REVERSE LENGTH=493
Solyc04g050440.3	ammonium transporter	AT1G64780	ATAMT1;2, AMT1;2 | ammonium transporter 1;2 | chr1:24061021-24062565 REVERSE LENGTH=514
Solyc04g051244.1	Cytochrome 71A1 (AHRD V3.3 *** A0A2G2WYP2_CAPBA)	AT2G45550	CYP76C4 | cytochrome P450, family 76, subfamily C, polypeptide 4 | chr2:18773541-18775654 REVERSE LENGTH=511
Solyc04g051660.3	protein SLOW GREEN 1, chloroplastic (AHRD V3.3 *** A0A2I4G7E6_9ROSI)	AT4G39470	| Tetratricopeptide repeat (TPR)-like superfamily protein | chr4:18359735-18361165 REVERSE LENGTH=341
Solyc04g054190.3	Protein kinase superfamily protein (AHRD V3.3 *** A0A2U1MTH5_ARTAN)	AT5G64940	ATATH13, ATH13, ATOSA1, OSA1 | ABC2 homolog 13 | chr5:25949116-25953326 FORWARD LENGTH=761
Solyc04g056370.3	Pentatricopeptide repeat-containing protein, chloroplastic (AHRD V3.3 *** A0A1J3DTL1_NOCCA)	AT1G04590	| BEST Arabidopsis thaliana protein match is: Pentatricopeptide repeat (PPR) superfamily protein (TAIR:AT4G18975.4); Has 111 Bla
Solyc04g058080.3	Glucan endo-1,3-beta-glucosidase (AHRD V3.3 *** A0A2G3CL60_CAPCH)	AT4G05430	| Carbohydrate-binding X8 domain superfamily protein | chr4:2753582-2754324 FORWARD LENGTH=143
Solyc04g063220.1	Unknown protein	NA	NA
Solyc04g064950.1	Filament-like plant protein (AHRD V3.3 *-* A0A2R6PZM2_ACTCH)	AT1G19835	| Plant protein of unknown function (DUF869) | chr1:6856212-6859513 REVERSE LENGTH=982
Solyc04g071070.2	Unknown protein	AT1G21310	ATEXT3, RSH, EXT3 | extensin 3 | chr1:7453693-7454988 REVERSE LENGTH=431
Solyc04g072480.3	Phosphopantothenate--cysteine ligase 2 (AHRD V3.3 *** A0A1U8GMM4_CAPAN)	AT5G02080	| DNA / pantothenate metabolism flavoprotein | chr5:409811-411557 FORWARD LENGTH=270
Solyc04g076340.3	hypothetical protein (AHRD V3.3 *-* AT4G38060.4)	AT4G38060	| unknown protein; BEST Arabidopsis thaliana protein match is: unknown protein (TAIR:AT5G65480.1); Has 35333 Blast hits to 34131
Solyc04g076400.3	VIN3-like protein 3 (AHRD V3.3 *** A0A2G3CP98_CAPCH)	AT5G57380	VIN3 | Fibronectin type III domain-containing protein | chr5:23246538-23249289 REVERSE LENGTH=620
Solyc04g076840.1	Unknown protein	NA	NA
Solyc04g076960.4	SlSUT4,Pfam:PF13347	AT1G09960	SUT4, ATSUT4, SUC4, ATSUC4 | sucrose transporter 4 | chr1:3244258-3246718 FORWARD LENGTH=510
Solyc04g077990.3	LOB domain-containing protein 37 (AHRD V3.3 *** A0A2G3CPS9_CAPCH)	AT3G49940	LBD38 | LOB domain-containing protein 38 | chr3:18514465-18515302 FORWARD LENGTH=247
Solyc04g078000.3	QWRF motif-containing protein 2-like (AHRD V3.3 *** A0A2I4H6P0_9ROSI)	AT1G49890	QWRF2 | Family of unknown function (DUF566) | chr1:18470282-18473463 FORWARD LENGTH=659
Solyc04g080530.3	Pectinesterase (AHRD V3.3 *** A0A200Q992_9MAGN)	AT2G21610	PE11, ATPE11 | pectinesterase 11 | chr2:9245161-9247025 REVERSE LENGTH=352
Solyc04g080620.3	Mannan endo-1,4-beta-mannosidase 1 (AHRD V3.3 *** A0A2I0WI30_9ASPA)	AT5G66460	MAN7, AtMAN7 | Glycosyl hydrolase superfamily protein | chr5:26538911-26540837 REVERSE LENGTH=431
Solyc04g082030.1	ornithine decarboxylase	AT5G11880	| Pyridoxal-dependent decarboxylase family protein | chr5:3827806-3829942 REVERSE LENGTH=489
Solyc04g082290.4	inactive purple acid phosphatase-like protein (AHRD V3.3 *** AT1G42430.1)	AT1G42430	| unknown protein; BEST Arabidopsis thaliana protein match is: unknown protein (TAIR:AT3G55760.3); Has 186 Blast hits to 143 pro
Solyc04g150137.1	Protein kinase domain (AHRD V3.3 *-* A0A200Q5G0_9MAGN)	AT2G45340	| Leucine-rich repeat protein kinase family protein | chr2:18691739-18694466 FORWARD LENGTH=691
Solyc05g005230.3	Plant protein 1589 of Uncharacterized protein function (AHRD V3.3 *** A0A061EE06_THECC)	AT1G10657	| Plant protein 1589 of unknown function | chr1:3530652-3531522 FORWARD LENGTH=125
Solyc05g007350.3	Late blight resistance protein R1-A (AHRD V3.3 *** A0A2G2VV43_CAPBA)	AT3G46530	RPP13 | NB-ARC domain-containing disease resistance protein | chr3:17130739-17133246 REVERSE LENGTH=835
Solyc05g008020.4	mitogen-activated protein kinase 15	AT2G01450	ATMPK17, MPK17 | MAP kinase 17 | chr2:199722-202010 REVERSE LENGTH=486
Solyc05g009080.4	Cyclase/dehydrase family protein (AHRD V3.3 *** A0A2K3P6S6_TRIPR)	AT5G08720	| CONTAINS InterPro DOMAIN/s: Streptomyces cyclase/dehydrase (InterPro:IPR005031); BEST Arabidopsis thaliana protein match is: P
Solyc05g009720.3	Myb-like transcription factor family protein (AHRD V3.3 *** A0A1P8AW12_ARATH)	AT1G68670	| myb-like transcription factor family protein | chr1:25782344-25783873 FORWARD LENGTH=354
Solyc05g010060.4	Phosphate transporter PHO1-3 (AHRD V3.3 *** A0A2G3B6L2_CAPCH)	AT1G68740	PHO1;H1 | EXS (ERD1/XPR1/SYG1) family protein | chr1:25812735-25816574 REVERSE LENGTH=784
Solyc05g015654.1	Retrovirus-related Pol polyprotein from transposon TNT 1-94 (AHRD V3.3 *** A0A2K3MPB2_TRIPR)	AT5G48050	| CONTAINS InterPro DOMAIN/s: Retrotransposon gag protein (InterPro:IPR005162); BEST Arabidopsis thaliana protein match is: unkn
Solyc05g017970.1	Unknown protein	NA	NA
Solyc05g018417.1	3-hydroxyisobutyryl-CoA hydrolase-like protein 3, mitochondrial (AHRD V3.3 *** A0A1J3EB91_NOCCA)	AT3G24360	| ATP-dependent caseinolytic (Clp) protease/crotonase family protein | chr3:8839832-8842799 REVERSE LENGTH=418
Solyc05g023740.3	Arabidopsis mei2-like protein	AT5G61960	AML1, ML1 | MEI2-like protein 1 | chr5:24879001-24883483 REVERSE LENGTH=915
Solyc05g023900.1	Pentatricopeptide repeat (AHRD V3.3 *** A0A200R3X1_9MAGN)	AT5G13230	| Tetratricopeptide repeat (TPR)-like superfamily protein | chr5:4222514-4224982 FORWARD LENGTH=822
Solyc05g024350.1	Disease resistance protein (TIR-NBS-LRR class) (AHRD V3.3 *-* A0A2K3P9P3_TRIPR)	AT1G27180	| disease resistance protein (TIR-NBS-LRR class), putative | chr1:9439859-9445818 FORWARD LENGTH=1556
Solyc05g032710.4	Unknown protein	NA	NA
Solyc05g042185.1	Alpha/beta-Hydrolases superfamily protein (AHRD V3.3 *-* A0A2U1KC75_ARTAN)	AT1G47480	| alpha/beta-Hydrolases superfamily protein | chr1:17417623-17419296 FORWARD LENGTH=314
Solyc05g046290.3	Xyloglucan endotransglucosylase/hydrolase (AHRD V3.3 *** A0A2I4GLN4_9ROSI)	AT4G25810	XTR6, XTH23 | xyloglucan endotransglycosylase 6 | chr4:13128694-13129715 FORWARD LENGTH=286
Solyc05g049920.1	Unknown protein	NA	NA
Solyc05g050770.4	Serine carboxypeptidase (AHRD V3.3 *** A0A2K3LD91_TRIPR)	AT2G22920	SCPL12 | serine carboxypeptidase-like 12 | chr2:9753938-9757420 FORWARD LENGTH=435
Solyc05g050980.3	3-phosphoshikimate 1-carboxyvinyltransferase (AHRD V3.3 *** A0A0M8KSM3_NICAT)	AT2G45300	| RNA 3'-terminal phosphate cyclase/enolpyruvate transferase, alpha/beta | chr2:18677518-18679868 FORWARD LENGTH=520
Solyc05g051180.3	Ethylene-responsive transcription factor 1B (AHRD V3.3 *-* A0A2G2ZIK8_CAPAN)	AT3G23240	ERF1, ATERF1 | ethylene response factor 1 | chr3:8295705-8296361 FORWARD LENGTH=218
Solyc05g051545.1	EPIDERMAL PATTERNING FACTOR-like protein 1 (AHRD V3.3 *** A0A2G2ZJC2_CAPAN),Pfam:PF17181	AT5G10310	| unknown protein; FUNCTIONS IN: molecular_function unknown; INVOLVED IN: biological_process unknown; LOCATED IN: endomembrane s
Solyc05g051735.1	Unknown protein	NA	NA
Solyc05g052290.3	BTB/POZ domain-containing protein (AHRD V3.3 *** A0A2U1QE56_ARTAN)	AT3G56230	| BTB/POZ domain-containing protein | chr3:20860899-20862135 REVERSE LENGTH=282
Solyc05g052300.4	Amino acid transporter (AHRD V3.3 *** S8C1J4_9LAMI)	AT3G56200	| Transmembrane amino acid transporter family protein | chr3:20850087-20851779 FORWARD LENGTH=435
Solyc05g052830.3	Proline transporter 1 (AHRD V3.3 *** A0A1U8GQ37_CAPAN)	AT3G55740	PROT2, ATPROT2 | proline transporter 2 | chr3:20695786-20698157 FORWARD LENGTH=439
Solyc05g053850.3	Protein FLOWERING LOCUS T (AHRD V3.3 *** A0A2G3CJ17_CAPCH)	AT1G65480	FT | PEBP (phosphatidylethanolamine-binding protein) family protein | chr1:24331510-24333689 FORWARD LENGTH=175
Solyc05g054050.4	Glutamate decarboxylase (AHRD V3.3 *** B1Q3F1_SOLLC)	AT5G17330	GAD, GAD1 | glutamate decarboxylase | chr5:5711141-5714839 FORWARD LENGTH=502
Solyc05g054110.3	Rho GDP-dissociation inhibitor 1 (AHRD V3.3 *** A0A2G2WV63_CAPBA)	AT3G07880	SCN1 | Immunoglobulin E-set superfamily protein | chr3:2514175-2515544 FORWARD LENGTH=240
Solyc05g054410.4	telomere binding protein 1	AT5G13820	TBP1, ATBP-1, ATBP1, ATTBP1, HPPBF-1 | telomeric DNA binding protein 1 | chr5:4461694-4464355 FORWARD LENGTH=640
Solyc05g054610.1	Histone H4 (AHRD V3.3 *-* F2E7L1_HORVV)	AT5G59970	| Histone superfamily protein | chr5:24146352-24146663 REVERSE LENGTH=103
Solyc05g054850.1	membrane-associated kinase regulator (AHRD V3.3 *** AT2G39370.1)	AT2G39370	| unknown protein; BEST Arabidopsis thaliana protein match is: unknown protein (TAIR:AT2G37380.1); Has 184 Blast hits to 178 pro
Solyc05g055190.1	leucine-rich repeat receptor protein kinase EMS1-like (AHRD V3.3 *** A0A1U8GTK7_CAPAN)	AT2G34930	| disease resistance family protein / LRR family protein | chr2:14737169-14739886 REVERSE LENGTH=905
Solyc05g055260.4	Small nuclear ribonucleoprotein G (AHRD V3.3 *** A0A2G3CIT2_CAPCH)	AT2G23930	SNRNP-G | probable small nuclear ribonucleoprotein G | chr2:10182353-10183026 FORWARD LENGTH=80
Solyc05g056050.3	Chlorophyll a-b binding protein, chloroplastic (AHRD V3.3 *** A0A2G3CJ50_CAPCH)	AT3G54890	LHCA1 | photosystem I light harvesting complex gene 1 | chr3:20339706-20340922 REVERSE LENGTH=241
Solyc05g150152.1	Photosystem I reaction centre subunit N protein (AHRD V3.3 *** A0A2U1NHW7_ARTAN)	AT1G49975	| INVOLVED IN: photosynthesis; LOCATED IN: photosystem I, chloroplast, thylakoid membrane; EXPRESSED IN: 20 plant structures; EX
Solyc06g005560.4	expansin9	AT2G39700	ATEXPA4, ATEXP4, ATHEXP ALPHA 1.6, EXPA4 | expansin A4 | chr2:16544246-16545434 REVERSE LENGTH=257
Solyc06g007450.2	Unknown protein	NA	NA
Solyc06g007580.1	PDDEXK-like protein (AHRD V3.3 *** A0A2U1LF29_ARTAN)	AT3G07350	| Protein of unknown function (DUF506) | chr3:2347674-2348570 FORWARD LENGTH=298
Solyc06g007610.2	Glyoxalase-like domain (AHRD V3.3 *** A0A200QDW9_9MAGN)	AT5G48480	| Lactoylglutathione lyase / glyoxalase I family protein | chr5:19644814-19645658 FORWARD LENGTH=166
Solyc06g007670.4	60S ribosomal protein L5-like (AHRD V3.3 *** A0A2I4G950_9ROSI)	AT3G25520	ATL5, PGY3, OLI5, RPL5A | ribosomal protein L5 | chr3:9269573-9271327 REVERSE LENGTH=301
Solyc06g008500.3	Ankyrin repeat-containing protein (AHRD V3.3 *-* A0A2U1M3J2_ARTAN)	AT3G23280	XBAT35 | XB3 ortholog 5 in Arabidopsis thaliana | chr3:8321588-8324109 FORWARD LENGTH=462
Solyc06g010090.1	P-loop containing nucleoside triphosphate hydrolase (AHRD V3.3 *** A0A2U1N274_ARTAN)	AT1G65810	| P-loop containing nucleoside triphosphate hydrolases superfamily protein | chr1:24477043-24480728 REVERSE LENGTH=1050
Solyc06g011290.3	Glutamine synthetase (AHRD V3.3 *-* I6WUR4_CAMSI)	AT3G53180	| glutamate-ammonia ligases;catalytics;glutamate-ammonia ligases | chr3:19707068-19711188 FORWARD LENGTH=852
Solyc06g060340.3	Photosystem II 22 kDa protein, chloroplastic (AHRD V3.3 *** A0A1U8GV91_CAPAN)	AT1G44575	NPQ4, PSBS | Chlorophyll A-B binding family protein | chr1:16871768-16873194 FORWARD LENGTH=265
Solyc06g060440.2	Transmembrane emp24 domain-containing protein p24delta5 (AHRD V3.3 *** A0A2G2ZAF2_CAPAN)	AT1G57620	| emp24/gp25L/p24 family/GOLD family protein | chr1:21342863-21344581 FORWARD LENGTH=212
Solyc06g061100.4	Aluminum activated malate transporter family protein (AHRD V3.3 *** A0A2U1LIJ8_ARTAN)	AT4G17970	ALMT12, ATALMT12 | aluminum-activated, malate transporter 12 | chr4:9975482-9977722 FORWARD LENGTH=560
Solyc06g061200.1	glycine-rich protein 1	NA	NA
Solyc06g063080.1	RBR-type E3 ubiquitin transferase (AHRD V3.3 *-* A0A2G3D0D5_CAPCH)	AT3G14250	| RING/U-box superfamily protein | chr3:4745963-4746958 REVERSE LENGTH=303
Solyc06g064510.2	O-methyltransferase (AHRD V3.3 *** A0A1B4Z3W3_9ROSA)	AT4G35160	| O-methyltransferase family protein | chr4:16730989-16732808 REVERSE LENGTH=382
Solyc06g064540.3	LOB domain-containing protein (AHRD V3.3 *** A0A2U1L1H7_ARTAN)	AT3G26660	LBD24 | LOB domain-containing protein 24 | chr3:9797136-9797610 REVERSE LENGTH=121
Solyc06g064550.3	Aspartokinase-homoserine dehydrogenase (AHRD V3.3 *** O63067_SOYBN)	AT1G31230	AK-HSDH I, AK-HSDH | aspartate kinase-homoserine dehydrogenase i | chr1:11158744-11163055 REVERSE LENGTH=911
Solyc06g065550.2	Unknown protein	NA	NA
Solyc06g068240.3	Pyrophosphate-energized vacuolar membrane proton pump (AHRD V3.3 *** A0A2G3C949_CAPCH)	AT1G15690	AVP1, ATAVP3, AVP-3, AtVHP1;1 | Inorganic H pyrophosphatase family protein | chr1:5399115-5402185 FORWARD LENGTH=770
Solyc06g068570.4	AP2-like ethylene-responsive transcription factor (AHRD V3.3 *** A0A2G2ZC69_CAPAN)	AT1G16060	ADAP | ARIA-interacting double AP2 domain protein | chr1:5508563-5511609 FORWARD LENGTH=345
Solyc06g072890.3	WUSCHEL related homeobox 11 (AHRD V3.3 *** A0A1I9LND7_ARATH)	AT3G03660	WOX11 | WUSCHEL related homeobox 11 | chr3:889515-892162 REVERSE LENGTH=297
Solyc06g072990.1	Protein RESPONSE TO LOW SULFUR 2 (AHRD V3.3 --* LSU2_ARATH)	AT5G24660	LSU2 | response to low sulfur 2 | chr5:8443472-8443756 REVERSE LENGTH=94
Solyc06g073090.3	chloroplast-specific ribosomal protein chloroplast-specific ribosomal protein	AT5G24490	| 30S ribosomal protein, putative | chr5:8365690-8367178 FORWARD LENGTH=308
Solyc06g073920.3	CRABS CLAW-like protein 2a	AT1G08465	YAB2 | Plant-specific transcription factor YABBY family protein | chr1:2676033-2679382 FORWARD LENGTH=184
Solyc06g074810.3	Smg8/Smg9 (AHRD V3.3 *** A0A200R5I2_9MAGN)	NA	NA
Solyc06g076170.4	glucan endo-1,3-beta-glucosidase-like (AHRD V3.3 *** A0A2I4EV73_9ROSI)	AT5G24318	| O-Glycosyl hydrolases family 17 protein | chr5:8282285-8283956 REVERSE LENGTH=458
Solyc06g076200.2	XH/XS domain protein (AHRD V3.3 *** A0A2K3NYB8_TRIPR)	AT1G13790	| XH/XS domain-containing protein | chr1:4727438-4730229 FORWARD LENGTH=736
Solyc06g076600.2	Protein kinase domain (AHRD V3.3 *** A0A200R4T5_9MAGN)	AT5G59010	| Protein kinase protein with tetratricopeptide repeat domain | chr5:23820578-23823099 REVERSE LENGTH=489
Solyc06g076825.1	Unknown protein	NA	NA
Solyc06g076830.2	GDP-mannose transporter GONST2 (AHRD V3.3 *** A0A2G2ZE83_CAPAN)	AT2G13650	GONST1 | golgi nucleotide sugar transporter 1 | chr2:5687584-5690303 REVERSE LENGTH=333
Solyc06g083160.1	DUF506 family protein (DUF506) (AHRD V3.3 *** O48807_ARATH)	AT3G07350	| Protein of unknown function (DUF506) | chr3:2347674-2348570 FORWARD LENGTH=298
Solyc06g084080.4	Guanylate-binding protein (AHRD V3.3 *** A0A200Q4F7_9MAGN)	AT2G38840	| Guanylate-binding family protein | chr2:16227329-16232115 FORWARD LENGTH=602
Solyc06g150122.1	Unknown protein	NA	NA
Solyc07g005380.4	Bet v I domain (AHRD V3.3 *** A0A200PXK2_9MAGN)	NA	NA
Solyc07g005870.3	FAD dependent oxidoreductase (AHRD V3.3 *** L7VQJ3_CLOSH)	AT4G30720	| FAD/NAD(P)-binding oxidoreductase family protein | chr4:14972212-14975461 REVERSE LENGTH=707
Solyc07g006040.3	DNA-directed RNA polymerase subunit beta (AHRD V3.3 *** AT4G30845.1)	AT4G30845	| unknown protein; FUNCTIONS IN: molecular_function unknown; INVOLVED IN: biological_process unknown; LOCATED IN: chloroplast; H
Solyc07g006620.4	Protein kinase superfamily protein (AHRD V3.3 *** A0A2U1L2N8_ARTAN)	AT5G57670	| Protein kinase superfamily protein | chr5:23360531-23363694 REVERSE LENGTH=579
Solyc07g006930.1	UPF0481 protein (AHRD V3.3 *** A0A2U1PRB0_ARTAN)	AT3G02645	| Plant protein of unknown function (DUF247) | chr3:566271-567860 FORWARD LENGTH=529
Solyc07g006935.1	Unknown protein	NA	NA
Solyc07g006940.3	Protein kinase domain (AHRD V3.3 *** A0A200QRD3_9MAGN)	AT1G56130	| Leucine-rich repeat transmembrane protein kinase | chr1:20994931-21000887 REVERSE LENGTH=1032
Solyc07g007550.3	Heparanase-like protein 3 (AHRD V3.3 *** A0A2G2WBB8_CAPBA)	AT5G34940	AtGUS3, GUS3 | glucuronidase 3 | chr5:13235912-13238718 REVERSE LENGTH=536
Solyc07g008240.3	Non-symbiotic hemoglobin like (AHRD V3.3 *** A0A2R6R1Q2_ACTCH)	AT2G16060	GLB1, AHB1, ARATH GLB1, NSHB1, ATGLB1, HB1 | hemoglobin 1 | chr2:6982782-6983522 REVERSE LENGTH=160
Solyc07g015940.3	Unknown protein	NA	NA
Solyc07g017570.2	defensin-like protein 1 (AHRD V3.3 -** A0A1S3YK59_TOBAC)	NA	NA
Solyc07g019430.1	Unknown protein	NA	NA
Solyc07g026650.3	1-aminocyclopropane-1-carboxylate oxidase 5	AT2G19590	ACO1, ATACO1 | ACC oxidase 1 | chr2:8476239-8477354 REVERSE LENGTH=310
Solyc07g041280.4	Carbon-nitrogen hydrolase (AHRD V3.3 *** A0A200QEN6_9MAGN)	AT5G12040	| Nitrilase/cyanide hydratase and apolipoprotein N-acyltransferase family protein | chr5:3885162-3887772 FORWARD LENGTH=369
Solyc07g041720.1	Germin-like protein (AHRD V3.3 *** S8E4K0_9LAMI)	AT5G20630	GLP3, GLP3A, GLP3B, ATGER3, GER3 | germin 3 | chr5:6975315-6975950 REVERSE LENGTH=211
Solyc07g042510.3	Bax inhibitor 1-related (AHRD V3.3 *** A0A200RBK8_9MAGN)	AT4G15470	| Bax inhibitor-1 family protein | chr4:8843661-8845505 FORWARD LENGTH=256
Solyc07g044870.4	Pectin lyase-like superfamily protein (AHRD V3.3 *** Q9SFD2_ARATH)	AT3G07820	| Pectin lyase-like superfamily protein | chr3:2496597-2498028 REVERSE LENGTH=391
Solyc07g045040.3	2-oxoglutarate (2OG) and Fe(II)-dependent oxygenase superfamily protein (AHRD V3.3 *** A0A2U1QB13_ARTAN)	AT5G20400	| 2-oxoglutarate (2OG) and Fe(II)-dependent oxygenase superfamily protein | chr5:6894871-6896185 FORWARD LENGTH=348
Solyc07g047915.1	Unknown protein	NA	NA
Solyc07g052250.4	Unknown protein	NA	NA
Solyc07g052380.3	Protein DETOXIFICATION (AHRD V3.3 *** A0A1J7GU23_LUPAN)	AT3G21690	| MATE efflux family protein | chr3:7638750-7641861 FORWARD LENGTH=506
Solyc07g053570.4	Zinc finger protein MAGPIE (AHRD V3.3 *** A0A2G2Z473_CAPAN)	AT1G03840	MGP | C2H2 and C2HC zinc fingers superfamily protein | chr1:967596-970058 REVERSE LENGTH=506
Solyc07g054270.3	DUF789 domain-containing protein (AHRD V3.3 *** A0A1Q3CP56_CEPFO)	AT4G03420	| Protein of unknown function (DUF789) | chr4:1512226-1513594 FORWARD LENGTH=310
Solyc07g054800.1	Wound induced protein (AHRD V3.3 *** Q04129_SOLLC)	AT4G10265	| Wound-responsive family protein | chr4:6373226-6373477 REVERSE LENGTH=83
Solyc07g054820.4	Protein THYLAKOID FORMATION1, chloroplastic (AHRD V3.3 *** THF1_SOLTU)	AT2G20890	PSB29, THF1 | photosystem II reaction center PSB29 protein | chr2:8987783-8989185 FORWARD LENGTH=300
Solyc07g054950.2	cyclinD6_1	AT4G03270	CYCD6;1 | Cyclin D6;1 | chr4:1432375-1433691 REVERSE LENGTH=302
Solyc07g063080.4	Dynamin-related protein 5A (AHRD V3.3 *** A0A2G3C1N3_CAPCH)	AT1G53140	DRP5A | Dynamin related protein 5A | chr1:19799271-19802441 FORWARD LENGTH=817
Solyc07g064200.4	COBRA-like protein 10 (AHRD V3.3 *** A0A2G3C2S4_CAPCH)	AT3G20580	COBL10 | COBRA-like protein 10 precursor | chr3:7188063-7190416 REVERSE LENGTH=672
Solyc07g064970.4	65-kDa microtubule-associated protein 1-like (AHRD V3.3 *** Q9FEV9_TOBAC),Pfam:PF03999	AT5G55230	MAP65-1 | microtubule-associated proteins 65-1 | chr5:22402716-22405182 FORWARD LENGTH=616
Solyc07g064990.3	S-adenosyl-L-methionine-dependent methyltransferases superfamily protein (AHRD V3.3 *** F4JW89_ARATH)	AT5G55250	IAMT1 | IAA carboxylmethyltransferase 1 | chr5:22407589-22410854 REVERSE LENGTH=386
Solyc07g065300.3	Calcium-transporting ATPase (AHRD V3.3 *** A0A1Q3AP80_CEPFO)	AT3G63380	| ATPase E1-E2 type family protein / haloacid dehalogenase-like hydrolase family protein | chr3:23407112-23410213 REVERSE LENGTH
Solyc07g065310.3	CBS domain-containing protein / transporter associated domain-containing protein (AHRD V3.3 *** A0A2U1M0H9_ARTAN)	AT1G55930	| CBS domain-containing protein / transporter associated domain-containing protein | chr1:20918895-20922133 FORWARD LENGTH=653
Solyc07g065590.4	Nicotinamide-nucleotide adenylyltransferase (AHRD V3.3 *** A0A2G2X950_CAPBA)	AT5G55810	NMNAT | nicotinate/nicotinamide mononucleotide adenyltransferase | chr5:22584229-22586239 REVERSE LENGTH=264
Solyc07g150103.1	early nodulin-like protein 1 (AHRD V3.3 *** A0A2I4F529_9ROSI)	AT5G20230	ATBCB, BCB, SAG14 | blue-copper-binding protein | chr5:6826626-6827408 FORWARD LENGTH=196
Solyc07g150104.1	early nodulin-like protein 1 (AHRD V3.3 *** A0A2I4F529_9ROSI)	AT5G20230	ATBCB, BCB, SAG14 | blue-copper-binding protein | chr5:6826626-6827408 FORWARD LENGTH=196
Solyc08g006750.4	Serine decarboxylase (AHRD V3.3 *** A0A1U8F8Y3_CAPAN)	AT1G43710	emb1075 | Pyridoxal phosphate (PLP)-dependent transferases superfamily protein | chr1:16486534-16488298 REVERSE LENGTH=482
Solyc08g007190.3	GATA transcription factor 26 (AHRD V3.3 *** A0A2G3APK4_CAPAN)	AT4G17570	GATA26 | GATA transcription factor 26 | chr4:9784329-9786644 REVERSE LENGTH=526
Solyc08g007420.3	LELDH2 L-lactate dehydrogenase	AT4G17260	| Lactate/malate dehydrogenase family protein | chr4:9674057-9675309 FORWARD LENGTH=353
Solyc08g008630.4	beta-carotene isomerase D27, chloroplastic (AHRD V3.3 *** A0A2I4EYC2_9ROSI)	AT1G64680	| unknown protein; BEST Arabidopsis thaliana protein match is: unknown protein (TAIR:AT1G03055.1); Has 146 Blast hits to 146 pro
Solyc08g013670.3	Photosystem I reaction center subunit N, chloroplastic (AHRD V3.3 *** A0A1U8EZE3_CAPAN)	AT5G64040	PSAN | photosystem I reaction center subunit PSI-N, chloroplast, putative / PSI-N, putative (PSAN) | chr5:25628690-25629409 REVER
Solyc08g014350.1	transmembrane protein (AHRD V3.3 *** AT5G16250.1)	AT5G16250	| unknown protein; BEST Arabidopsis thaliana protein match is: unknown protein (TAIR:AT3G02640.1); Has 1807 Blast hits to 1807 p
Solyc08g014440.4	BTB/POZ and TAZ domain-containing protein 3 (AHRD V3.3 *** A0A1U8ET19_CAPAN)	AT1G05690	BT3 | BTB and TAZ domain protein 3 | chr1:1707809-1709132 FORWARD LENGTH=364
Solyc08g041850.4	Homogentisate phytyltransferase 1, chloroplastic (AHRD V3.3 *** A0A1J3IU50_NOCCA)	AT2G18950	HPT1, TPT1, ATHPT, VTE2 | homogentisate phytyltransferase 1 | chr2:8207491-8210047 FORWARD LENGTH=393
Solyc08g042040.4	Kinesin-like protein (AHRD V3.3 *-* A0A328E6H2_9ASTE)	NA	NA
Solyc08g061220.3	Tomato G protein alpha-subunit	AT2G26300	GPA1, GP ALPHA 1, ATGPA1 | G protein alpha subunit 1 | chr2:11198087-11200822 FORWARD LENGTH=383
Solyc08g066490.3	Inactive leucine-rich repeat receptor-like protein kinase (AHRD V3.3 *** A0A314L0X6_NICAT)	AT2G25790	| Leucine-rich receptor-like protein kinase family protein | chr2:11000631-11004031 FORWARD LENGTH=960
Solyc08g066610.3	EPIDERMAL PATTERNING FACTOR-like protein 9 (AHRD V3.3 *** A0A2G2WD44_CAPBA)	AT4G12970	STOMAGEN, EPFL9 | stomagen | chr4:7586244-7586798 REVERSE LENGTH=102
Solyc08g066800.4	phospholipase D	AT3G15730	PLDALPHA1, PLD | phospholipase D alpha 1 | chr3:5330835-5333474 FORWARD LENGTH=810
Solyc08g067840.3	Photosystem II reaction center PsbP family protein (AHRD V3.3 *** A0A0F7GYP2_9ROSI)	AT5G11450	| Mog1/PsbP/DUF1795-like photosystem II reaction center PsbP family protein | chr5:3654475-3656357 FORWARD LENGTH=297
Solyc08g069010.4	Pentatricopeptide repeat-containing protein (AHRD V3.3 *** A0A2G3DE83_CAPCH)	AT5G10690	| pentatricopeptide (PPR) repeat-containing protein / CBS domain-containing protein | chr5:3374443-3377332 REVERSE LENGTH=580
Solyc08g069230.3	chaperone protein dnaJ-like protein (AHRD V3.3 *** AT2G24395.1)	AT2G24395	| chaperone protein dnaJ-related | chr2:10375497-10376081 FORWARD LENGTH=132
Solyc08g076150.4	Pentatricopeptide repeat-containing protein (AHRD V3.3 *** A0A1U8GS04_CAPAN)	AT1G31920	| Tetratricopeptide repeat (TPR)-like superfamily protein | chr1:11461864-11463684 REVERSE LENGTH=606
Solyc08g076210.3	Secretory carrier-associated membrane protein (AHRD V3.3 *** B7X6S6_TOBAC)	AT1G32050	| SCAMP family protein | chr1:11528616-11530974 FORWARD LENGTH=264
Solyc08g076820.3	bHLH transcription factor146	AT5G46690	bHLH071 | beta HLH protein 71 | chr5:18945639-18947434 FORWARD LENGTH=327
Solyc08g078350.1	Unknown protein	NA	NA
Solyc08g078640.3	Pectinesterase (AHRD V3.3 *** A0A2G3DBT2_CAPCH)	AT5G47500	| Pectin lyase-like superfamily protein | chr5:19271262-19272845 REVERSE LENGTH=362
Solyc08g078900.1	Bifunctional inhibitor/lipid-transfer protein/seed storage 2S albumin superfamily protein (AHRD V3.3 *** A0A2U1PU47_ARTAN)	AT4G12490	| Bifunctional inhibitor/lipid-transfer protein/seed storage 2S albumin superfamily protein | chr4:7409830-7410378 REVERSE LENGT
Solyc08g078910.1	Bifunctional inhibitor/lipid-transfer protein/seed storage 2S albumin superfamily protein (AHRD V3.3 *** A0A2U1PU47_ARTAN)	AT4G12520	| Bifunctional inhibitor/lipid-transfer protein/seed storage 2S albumin superfamily protein | chr4:7421279-7421668 REVERSE LENGT
Solyc08g078920.2	Bifunctional inhibitor/lipid-transfer protein/seed storage 2S albumin superfamily protein (AHRD V3.3 *** A0A2U1PU47_ARTAN)	AT4G12520	| Bifunctional inhibitor/lipid-transfer protein/seed storage 2S albumin superfamily protein | chr4:7421279-7421668 REVERSE LENGT
Solyc08g080300.1	Sugar transporter protein 6	AT1G11260	STP1, ATSTP1 | sugar transporter 1 | chr1:3777460-3780133 FORWARD LENGTH=522
Solyc08g080630.4	Ethylene-responsive proteinase inhibitor 1 (AHRD V3.3 *** A0A1U8G7N9_CAPAN)	AT2G38870	| Serine protease inhibitor, potato inhibitor I-type family protein | chr2:16236546-16237050 REVERSE LENGTH=70
Solyc08g080670.1	Pathogenesis-related 5-like protein	AT4G11650	ATOSM34, OSM34 | osmotin 34 | chr4:7025127-7026113 REVERSE LENGTH=244
Solyc08g080730.3	Tetraspanin-10 (AHRD V3.3 *** A0A2G2XKQ0_CAPBA)	AT1G63260	TET10 | tetraspanin10 | chr1:23467105-23468945 REVERSE LENGTH=284
Solyc08g081170.4	UDP-N-acetylmuramoyl-L-alanyl-D-glutamate--2, 6-diaminopimelate ligase (AHRD V3.3 *** A0A1J3G2W3_NOCCA)	AT1G63680	ATMURE, PDE316, MURE | acid-amino acid ligases;ligases;ATP binding;ATP binding;ligases | chr1:23614461-23617247 FORWARD LENGTH=77
Solyc08g081600.1	hypothetical protein (AHRD V3.3 *** AT2G16190.1)	AT1G49330	| hydroxyproline-rich glycoprotein family protein | chr1:18250043-18251038 FORWARD LENGTH=331
Solyc08g081720.4	Cellulase (Glycosyl hydrolase family 5) protein (AHRD V3.3 *** A0A1I9LMY2_ARATH)	AT3G26140	| Cellulase (glycosyl hydrolase family 5) protein | chr3:9559742-9563070 REVERSE LENGTH=508
Solyc08g081800.1	Dirigent protein (AHRD V3.3 *** K4CPH6_SOLLC)	AT1G64160	| Disease resistance-responsive (dirigent-like protein) family protein | chr1:23814063-23814611 FORWARD LENGTH=182
Solyc08g081970.3	Arabinogalactan peptide 22 (AHRD V3.3 *** A0A2G3ADM4_CAPAN)	AT5G53250	AGP22, ATAGP22 | arabinogalactan protein 22 | chr5:21603715-21604007 FORWARD LENGTH=63
Solyc09g007350.3	Ribosomal protein S23 (AHRD V3.3 *** A8IJQ4_CHLRE)	AT5G02960	| Ribosomal protein S12/S23 family protein | chr5:693280-694396 REVERSE LENGTH=142
Solyc09g007440.3	DEAD-box ATP-dependent RNA helicase 57 (AHRD V3.3 *** A0A2G2YQB7_CAPAN)	AT3G09720	| P-loop containing nucleoside triphosphate hydrolases superfamily protein | chr3:2980483-2983268 REVERSE LENGTH=541
Solyc09g010060.3	Kinesin-related protein (AHRD V3.3 *** A0A2U1L7Z9_ARTAN)	AT2G36200	| P-loop containing nucleoside triphosphate hydrolases superfamily protein | chr2:15180078-15185189 REVERSE LENGTH=1040
Solyc09g011810.3	Fructose-1,6-bisphosphatase (AHRD V3.3 *** B6TSK5_MAIZE)	AT3G54050	HCEF1 | high cyclic electron flow 1 | chr3:20016951-20018527 FORWARD LENGTH=417
Solyc09g014230.2	Major facilitator superfamily protein (AHRD V3.3 *** A0A1P8AP16_ARATH)	AT3G54140	ATPTR1, PTR1 | peptide transporter 1 | chr3:20045885-20048154 REVERSE LENGTH=570
Solyc09g014240.4	Laccase (AHRD V3.3 *** K4CRQ1_SOLLC)	AT2G38080	IRX12, LAC4, ATLMCO4, LMCO4 | Laccase/Diphenol oxidase family protein | chr2:15934540-15937352 FORWARD LENGTH=558
Solyc09g015030.1	Unknown protein	NA	NA
Solyc09g015085.1	2-methyl-6-phytyl-1,4-hydroquinone methyltransferase, chloroplastic (AHRD V3.3 *-* NP_001310397.1)	NA	NA
Solyc09g020013.1	Unknown protein	NA	NA
Solyc09g059020.4	Quinone-oxidoreductase QR1, chloroplastic (AHRD V3.3 *** QR1_TRIVS)	AT4G13010	| Oxidoreductase, zinc-binding dehydrogenase family protein | chr4:7600682-7602567 FORWARD LENGTH=329
Solyc09g059240.3	Cytochrome P450 (AHRD V3.3 *** A0A2U1Q1Z2_ARTAN)	AT4G31940	CYP82C4 | cytochrome P450, family 82, subfamily C, polypeptide 4 | chr4:15452040-15453966 FORWARD LENGTH=524
Solyc09g061700.3	Protein SULFUR DEFICIENCY-INDUCED 1 (AHRD V3.3 *** A0A1U8GXQ8_CAPAN)	AT5G48850	ATSDI1 | Tetratricopeptide repeat (TPR)-like superfamily protein | chr5:19805576-19807699 REVERSE LENGTH=306
Solyc09g065140.1	Fantastic four-like protein (AHRD V3.3 *** A0A2K3NF15_TRIPR)	AT5G19260	| Protein of unknown function (DUF3049) | chr5:6479494-6480360 REVERSE LENGTH=288
Solyc09g065740.2	Ammonium transporter (AHRD V3.3 *** A0A2G2X5Y9_CAPBA)	AT2G38290	ATAMT2, AMT2;1, AMT2 | ammonium transporter 2 | chr2:16039672-16042291 REVERSE LENGTH=475
Solyc09g065920.3	Magnesium transporter MRS2-I (AHRD V3.3 *** A0A2G2VP57_CAPBA)	AT5G09690	ATMGT7, MGT7, MRS2-7 | magnesium transporter 7 | chr5:3000990-3003415 REVERSE LENGTH=397
Solyc09g072700.4	Peroxidase (AHRD V3.3 *** K4CUU6_SOLLC)	AT4G26010	| Peroxidase superfamily protein | chr4:13200653-13201688 FORWARD LENGTH=310
Solyc09g075350.4	Pectinesterase (AHRD V3.3 *** A0A2G2W0I1_CAPBA)	AT4G02320	| Plant invertase/pectin methylesterase inhibitor superfamily | chr4:1022725-1026118 REVERSE LENGTH=518
Solyc09g075590.1	leucine-rich repeat extensin-like protein 1 (AHRD V3.3 *** XP_010326561.1)	NA	NA
Solyc09g075600.3	GATA transcription factor-like protein (AHRD V3.3 *-* AT1G02700.1)	AT1G02700	| unknown protein; FUNCTIONS IN: molecular_function unknown; INVOLVED IN: biological_process unknown; LOCATED IN: mitochondrion;
Solyc09g075840.4	Unknown protein	NA	NA
Solyc09g082855.1	Unknown protein	NA	NA
Solyc09g090360.3	phosphate transporter PHO1-like (AHRD V3.3 *** A0A2I4DLD0_9ROSI)	AT3G23430	PHO1, ATPHO1 | phosphate 1 | chr3:8387818-8393242 REVERSE LENGTH=782
Solyc09g090400.4	Translation initiation factor eIF-2B subunit beta (AHRD V3.3 *** A0A1J3HDS0_NOCCA)	AT3G07300	| NagB/RpiA/CoA transferase-like superfamily protein | chr3:2324967-2327380 REVERSE LENGTH=409
Solyc09g092130.3	Sucrose phosphate synthase (AHRD V3.3 *** A0A0B5L7E2_LILDA)	AT1G04920	ATSPS3F, SPS3F | sucrose phosphate synthase 3F | chr1:1391674-1395756 REVERSE LENGTH=1062
Solyc09g092240.3	small subunit processome component 20 homolog isoform X1 (AHRD V3.3 *** A0A2I4HWH3_9ROSI)	AT4G30990	| ARM repeat superfamily protein | chr4:15084456-15097860 FORWARD LENGTH=2620
Solyc09g092720.3	glycine-rich protein 3 short isoform-like (AHRD V3.3 *** XP_004247911.1)	NA	NA
Solyc09g097780.2	Glycine-rich protein (AHRD V3.3 *-* A0A2G2ZTB9_CAPAN)	NA	NA
Solyc09g098115.1	voltage-gated hydrogen channel-like protein (AHRD V3.3 *** AT1G10800.2)	AT1G10800	| unknown protein; FUNCTIONS IN: molecular_function unknown; INVOLVED IN: biological_process unknown; LOCATED IN: endomembrane s
Solyc10g005400.3	Inositol oxygenase (AHRD V3.3 *** A0A2U1PDJ1_ARTAN)	AT1G14520	MIOX1 | myo-inositol oxygenase 1 | chr1:4968376-4969954 REVERSE LENGTH=311
Solyc10g005540.4	S-adenosyl-L-methionine-dependent methyltransferases superfamily protein (AHRD V3.3 *** A0A2U1Q4L2_ARTAN)	AT1G16445	| S-adenosyl-L-methionine-dependent methyltransferases superfamily protein | chr1:5617811-5619303 FORWARD LENGTH=274
Solyc10g005870.4	Peptidylprolyl isomerase (AHRD V3.3 *** A0A1U8EF45_CAPAN)	AT4G26555	| FKBP-like peptidyl-prolyl cis-trans isomerase family protein | chr4:13404622-13406178 REVERSE LENGTH=207
Solyc10g006000.4	DEK (AHRD V3.3 *-* A0A200RBP9_9MAGN)	AT3G48710	| DEK domain-containing chromatin associated protein | chr3:18041024-18043995 FORWARD LENGTH=462
Solyc10g008160.3	uniform ripening	AT2G20570	GPRI1 | GBF's pro-rich region-interacting factor 1 | chr2:8855486-8857522 FORWARD LENGTH=436
Solyc10g008200.4	Tyrosine aminotransferase (AHRD V3.3 *** A0A2G2XHT7_CAPBA)	AT5G53970	| Tyrosine transaminase family protein | chr5:21910676-21912594 FORWARD LENGTH=414
Solyc10g008350.4	hypothetical protein (AHRD V3.3 --* AT4G28290.2)	AT4G28290	| unknown protein; FUNCTIONS IN: molecular_function unknown; INVOLVED IN: biological_process unknown; LOCATED IN: chloroplast; E
Solyc10g008665.1	HXXXD-type acyl-transferase family protein (AHRD V3.3 *-* A0A2U1NMZ6_ARTAN)	AT5G39080	| HXXXD-type acyl-transferase family protein | chr5:15641681-15643072 FORWARD LENGTH=463
Solyc10g008980.4	triose phosphate translocator	AT5G46110	APE2, TPT | Glucose-6-phosphate/phosphate translocator-related | chr5:18697606-18700223 FORWARD LENGTH=415
Solyc10g009350.4	MAP kinase kinase kinase 73	AT3G18750	WNK6, ZIK5, ATWNK6 | with no lysine (K) kinase 6 | chr3:6454307-6456830 REVERSE LENGTH=567
Solyc10g009570.3	Rhodanese-like domain-containing protein 4, chloroplastic (AHRD V3.3 *** A0A2G2VSY7_CAPBA)	AT4G01050	TROL | thylakoid rhodanese-like | chr4:455874-458175 FORWARD LENGTH=466
Solyc10g017960.2	F-box protein PP2-A15 (AHRD V3.3 *** A0A2G3AGV7_CAPAN)	AT3G61060	AtPP2-A13, PP2-A13 | phloem protein 2-A13 | chr3:22603166-22604336 FORWARD LENGTH=291
Solyc10g018320.1	Plant invertase/pectin methylesterase inhibitor superfamily protein (AHRD V3.3 *** A0A061G797_THECC)	AT3G47380	| Plant invertase/pectin methylesterase inhibitor superfamily protein | chr3:17457795-17458403 FORWARD LENGTH=202
Solyc10g024470.3	Chromo domain protein LHP1 (AHRD V3.3 *-* A0A2G3DIP3_CAPCH)	AT5G17690	TFL2, LHP1 | like heterochromatin protein (LHP1) | chr5:5827504-5829537 REVERSE LENGTH=445
Solyc10g038080.3	Shikimate dehydrogenase (NADP(+)) (AHRD V3.3 *** A0A1G1USV4_9BACI)	AT3G06350	EMB3004, MEE32 | dehydroquinate dehydratase, putative / shikimate dehydrogenase, putative | chr3:1924536-1927701 REVERSE LENGTH=6
Solyc10g050510.1	Unknown protein	NA	NA
Solyc10g050990.2	Unknown protein	NA	NA
Solyc10g076570.2	Protein trichome birefringence-like 3 (AHRD V3.3 *** A0A1U8EDH5_CAPAN)	AT5G01360	TBL3 | Plant protein of unknown function (DUF828) | chr5:147608-149316 REVERSE LENGTH=434
Solyc10g077040.2	Magnesium-protoporphyrin IX monomethyl ester [oxidative] cyclase, chloroplastic (AHRD V3.3 *** A0A1U8EC90_CAPAN)	AT3G56940	CRD1, CHL27, ACSF | dicarboxylate diiron protein, putative (Crd1) | chr3:21076594-21078269 FORWARD LENGTH=409
Solyc10g078370.2	Auxin Efflux Facilitator 9	AT1G73590	PIN1, ATPIN1 | Auxin efflux carrier family protein | chr1:27659772-27662876 FORWARD LENGTH=622
Solyc10g078740.2	Enoyl-[acyl-carrier-protein] reductase [NADH] (AHRD V3.3 *** B6TFF6_MAIZE)	AT2G05990	MOD1, ENR1 | NAD(P)-binding Rossmann-fold superfamily protein | chr2:2322876-2324867 FORWARD LENGTH=390
Solyc10g079640.2	IAA-amino acid hydrolase ILR1-like 6 (AHRD V3.3 *** A0A2G2YNX9_CAPAN)	AT1G44350	ILL6 | IAA-leucine resistant (ILR)-like gene 6 | chr1:16834749-16838201 REVERSE LENGTH=464
Solyc10g079730.3	Condensin complex subunit 1 (AHRD V3.3 *** A0A2G2YP95_CAPAN)	AT3G57060	| binding | chr3:21115078-21121051 REVERSE LENGTH=1415
Solyc10g080390.2	serine/threonine-protein kinase Nek6-like isoform X1 (AHRD V3.3 *** A0A2I4G4E6_9ROSI)	AT3G20860	ATNEK5, NEK5 | NIMA-related kinase 5 | chr3:7306147-7308434 FORWARD LENGTH=427
Solyc10g080990.3	WAT1-related protein (AHRD V3.3 *** K4D2Y6_SOLLC)	AT5G07050	| nodulin MtN21 /EamA-like transporter family protein | chr5:2191533-2193416 REVERSE LENGTH=402
Solyc10g081760.3	Histidine kinase-, DNA gyrase B-, and HSP90-like ATPase family protein (AHRD V3.3 *-* A0A1P8BEQ3_ARATH)	AT5G50780	| Histidine kinase-, DNA gyrase B-, and HSP90-like ATPase family protein | chr5:20650269-20654948 FORWARD LENGTH=819
Solyc10g081810.3	MD-2-related lipid recognition domain-containing protein / ML domain-containing protein (AHRD V3.3 *** A0A2U1NF61_ARTAN)	AT3G11780	| MD-2-related lipid recognition domain-containing protein / ML domain-containing protein | chr3:3724326-3725476 REVERSE LENGTH=
Solyc10g083260.1	Senescence regulator (AHRD V3.3 *-* B6TEP1_MAIZE)	AT3G15040	| Protein of unknown function, DUF584 | chr3:5065445-5066176 REVERSE LENGTH=243
Solyc10g083300.2	invertase 8	AT3G52600	AtcwINV2, CWINV2 | cell wall invertase 2 | chr3:19507080-19509273 REVERSE LENGTH=590
Solyc10g083310.2	Kinesin-like protein (AHRD V3.3 *** A0A2G2YN20_CAPAN)	AT2G36200	| P-loop containing nucleoside triphosphate hydrolases superfamily protein | chr2:15180078-15185189 REVERSE LENGTH=1040
Solyc10g083320.3	Small auxin up-regulated RNA82	AT2G36210	| SAUR-like auxin-responsive protein family | chr2:15186326-15186733 REVERSE LENGTH=135
Solyc10g083560.1	Ethylene-responsive transcription factor (AHRD V3.3 *** A0A2G3BGB2_CAPCH)	AT2G36450	HRD | Integrase-type DNA-binding superfamily protein | chr2:15294303-15294857 REVERSE LENGTH=184
Solyc10g084020.1	SAUR-like auxin-responsive protein family (AHRD V3.3 *** A0A2U1NT85_ARTAN)	AT2G28085	| SAUR-like auxin-responsive protein family | chr2:11968182-11968556 REVERSE LENGTH=124
Solyc10g084660.2	Actin-depolymerizing factor (AHRD V3.3 *** D9I9X9_HEVBR)	AT5G59890	ADF4, ATADF4 | actin depolymerizing factor 4 | chr5:24122545-24123596 FORWARD LENGTH=139
Solyc10g084670.3	Eukaryotic translation initiation factor 3 subunit A (AHRD V3.3 *** A0A2G2VY82_CAPBA)	AT4G11420	EIF3A, ATEIF3A-1, EIF3A-1, ATTIF3A1, TIF3A1 | eukaryotic translation initiation factor 3A | chr4:6947834-6952053 REVERSE LENGTH=9
Solyc10g084840.2	Thaumatin-like protein (AHRD V3.3 *** A0A2G2VUW4_CAPBA)	AT5G02140	| Pathogenesis-related thaumatin superfamily protein | chr5:423384-424437 FORWARD LENGTH=294
Solyc10g085550.3	Enolase (AHRD V3.3 *** A0A200Q2G1_9MAGN)	AT2G36530	LOS2, ENO2 | Enolase | chr2:15321081-15323786 REVERSE LENGTH=444
Solyc10g086150.2	RNA-binding protein (AHRD V3.3 *** A0A2U1PI86_ARTAN)	AT2G37220	| RNA-binding (RRM/RBD/RNP motifs) family protein | chr2:15634980-15636331 REVERSE LENGTH=289
Solyc10g086570.3	transmembrane protein (AHRD V3.3 *** AT5G02160.1)	AT5G02160	| unknown protein; FUNCTIONS IN: molecular_function unknown; INVOLVED IN: biological_process unknown; LOCATED IN: chloroplast th
Solyc10g086575.1	Unknown protein	NA	NA
Solyc10g086580.2	Ribulose bisphosphate carboxylase/oxygenase activase, chloroplastic (AHRD V3.3 *** RCA_SOLPN)	AT2G39730	RCA | rubisco activase | chr2:16570951-16573345 REVERSE LENGTH=474
Solyc10g150105.1	Bifunctional polymyxin resistance protein, ArnA (AHRD V3.3 *** A0A2U1N595_ARTAN)	AT4G27250	| NAD(P)-binding Rossmann-fold superfamily protein | chr4:13642803-13644425 REVERSE LENGTH=354
Solyc10g150151.1	Unknown protein	NA	NA
Solyc11g005190.3	WD40 repeat (AHRD V3.3 *** A0A200QUE5_9MAGN)	AT5G23730	RUP2 | Transducin/WD40 repeat-like superfamily protein | chr5:8005286-8006392 FORWARD LENGTH=368
Solyc11g005280.1	RING-H2 finger protein ATL78 (AHRD V3.3 *** A0A2G3B1W2_CAPCH)	AT1G49230	| RING/U-box superfamily protein | chr1:18209320-18209979 FORWARD LENGTH=219
Solyc11g005340.3	Plastid-lipid associated protein PAP / fibrillin family protein (AHRD V3.3 *** F4KFC4_ARATH)	AT5G09820	| Plastid-lipid associated protein PAP / fibrillin family protein | chr5:3056090-3057380 REVERSE LENGTH=273
Solyc11g005440.2	Endonuclease or glycosyl hydrolase (AHRD V3.3 *** A0A2U1M909_ARTAN)	AT5G09840	| Putative endonuclease or glycosyl hydrolase | chr5:3059027-3061970 FORWARD LENGTH=924
Solyc11g005830.2	Cysteine desulfurylase (AHRD V3.3 *** A0A2K3L3S2_TRIPR)	NA	NA
Solyc11g006200.2	Homeobox domain-containing protein/DDT domain-containing protein (AHRD V3.3 *** A0A1Q3BK61_CEPFO)	AT4G12750	| Homeodomain-like transcriptional regulator | chr4:7498009-7503920 REVERSE LENGTH=1131
Solyc11g006700.1	Pentatricopeptide repeat-containing protein (AHRD V3.3 *** A0A1U8EYC4_CAPAN)	AT5G04780	| Pentatricopeptide repeat (PPR) superfamily protein | chr5:1384540-1386447 FORWARD LENGTH=635
Solyc11g007000.2	Cytochrome c oxidase assembly protein COX15 (AHRD V3.3 *** A0A2G2VF75_CAPBA)	AT5G56090	COX15 | cytochrome c oxidase 15 | chr5:22714634-22716605 FORWARD LENGTH=457
Solyc11g007490.1	Glycosyltransferase (AHRD V3.3 *** A0A288W8G7_GARJA)	AT5G49690	| UDP-Glycosyltransferase superfamily protein | chr5:20189968-20191350 REVERSE LENGTH=460
Solyc11g007840.3	UDP-Glycosyltransferase superfamily protein (AHRD V3.3 *** AT5G04480.1)	AT5G04480	| UDP-Glycosyltransferase superfamily protein | chr5:1271886-1277793 REVERSE LENGTH=1050
Solyc11g008010.2	NAC domain-containing protein (AHRD V3.3 *** A0A2U1M7X2_ARTAN)	AT3G10480	ANAC050, NAC050 | NAC domain containing protein 50 | chr3:3264410-3266781 FORWARD LENGTH=526
Solyc11g008810.2	Beta-hexosaminidase (AHRD V3.3 *** M1BC44_SOLTU)	AT1G65590	HEXO3, ATHEX1 | beta-hexosaminidase 3 | chr1:24385996-24390989 FORWARD LENGTH=535
Solyc11g008850.2	protease Do-like 10, mitochondrial (AHRD V3.3 *** A0A2I4HM77_9ROSI)	AT5G36950	DegP10 | DegP protease 10 | chr5:14594992-14598216 FORWARD LENGTH=586
Solyc11g009100.2	ABC transporter-like (AHRD V3.3 *-* A0A200QYY8_9MAGN)	AT1G17840	WBC11, ABCG11, DSO, COF1, ATWBC11 | white-brown complex homolog protein 11 | chr1:6142870-6145894 FORWARD LENGTH=703
Solyc11g010340.2	bHLH transcription factor 069	AT1G72210	| basic helix-loop-helix (bHLH) DNA-binding superfamily protein | chr1:27180066-27182268 FORWARD LENGTH=320
Solyc11g010540.1	DnaJ domain-containing protein (AHRD V3.3 *** A0A1Q3ATZ1_CEPFO)	AT2G01710	| Chaperone DnaJ-domain superfamily protein | chr2:315836-316771 FORWARD LENGTH=311
Solyc11g010990.3	Cinnamyl alcohol dehydrogenase (AHRD V3.3 *** A0A2K3MPD7_TRIPR)	AT4G39330	ATCAD9, CAD9 | cinnamyl alcohol dehydrogenase 9 | chr4:18291268-18292772 FORWARD LENGTH=360
Solyc11g011280.3	Rhamnogalacturonate lyase (AHRD V3.3 *-* A0A200QXQ6_9MAGN)	AT2G22620	| Rhamnogalacturonate lyase family protein | chr2:9604902-9610156 REVERSE LENGTH=677
Solyc11g012010.2	RPM1-interacting protein 4-like (AHRD V3.3 *** A0A2I4DKC0_9ROSI)	AT3G25070	RIN4 | RPM1 interacting protein 4 | chr3:9132458-9133747 FORWARD LENGTH=211
Solyc11g013745.1	Calcium-binding tetratricopeptide family protein (AHRD V3.3 *-* A0A1Y1ISM6_KLENI)	AT1G05150	| Calcium-binding tetratricopeptide family protein | chr1:1484280-1486706 REVERSE LENGTH=808
Solyc11g016930.1	Leucine-rich repeat protein kinase family protein (AHRD V3.3 *-* A0A061EED9_THECC)	AT1G69990	| Leucine-rich repeat protein kinase family protein | chr1:26360235-26362010 REVERSE LENGTH=591
Solyc11g017440.3	Gibberellin regulated protein (AHRD V3.3 *-* A0A200PTJ5_9MAGN)	AT1G22690	| Gibberellin-regulated family protein | chr1:8027328-8027961 FORWARD LENGTH=119
Solyc11g030580.1	Unknown protein	NA	NA
Solyc11g042880.3	Late embryogenesis abundant protein (AHRD V3.3 *** A0A200QZY3_9MAGN)	AT2G41990	| CONTAINS InterPro DOMAIN/s: Late embryogenesis abundant protein, group 2 (InterPro:IPR004864); BEST Arabidopsis thaliana prote
Solyc11g042890.2	Late embryogenesis abundant protein (AHRD V3.3 *-* A0A200QZY3_9MAGN)	NA	NA
Solyc11g044900.2	Poly(A) RNA polymerase GLD2 (AHRD V3.3 *-* A0A2I0VGJ9_9ASPA)	AT3G45750	| Nucleotidyltransferase family protein | chr3:16793855-16797380 REVERSE LENGTH=682
Solyc11g044910.2	Beta-D-xylosidase 4 (AHRD V3.3 *** A0A2G2VN32_CAPBA)	AT5G49360	BXL1, ATBXL1 | beta-xylosidase 1 | chr5:20012179-20016659 REVERSE LENGTH=774
Solyc11g045530.3	LOB domain-containing protein (AHRD V3.3 *** A0A2K3NJB4_TRIPR)	AT1G31320	LBD4 | LOB domain-containing protein 4 | chr1:11213107-11214032 FORWARD LENGTH=172
Solyc11g051030.1	Pectinesterase (AHRD V3.3 *-* A0A2K3NPW2_TRIPR)	AT2G26440	| Plant invertase/pectin methylesterase inhibitor superfamily | chr2:11247407-11249407 FORWARD LENGTH=547
Solyc11g065220.2	Phosphotransferase (AHRD V3.3 *** A0A2G2YFN7_CAPAN)	AT1G50460	HKL1, ATHKL1 | hexokinase-like 1 | chr1:18694031-18697429 FORWARD LENGTH=498
Solyc11g065610.1	Vacuolar ATPase assembly integral membrane protein VMA21 homolog (AHRD V3.3 *-* A0A1U8E863_CAPAN)	AT1G05780	| Vacuolar ATPase assembly integral membrane protein VMA21-like domain | chr1:1726761-1728180 FORWARD LENGTH=106
Solyc11g066130.1	osmotin	AT2G28790	| Pathogenesis-related thaumatin superfamily protein | chr2:12354664-12355413 REVERSE LENGTH=249
Solyc11g070070.3	Zinc finger transcription factor 70	AT3G19360	| Zinc finger (CCCH-type) family protein | chr3:6707544-6708864 FORWARD LENGTH=386
Solyc11g071370.1	Pentatricopeptide repeat (AHRD V3.3 *** A0A200QJM0_9MAGN)	AT1G05750	PDE247, CLB19 | Tetratricopeptide repeat (TPR)-like superfamily protein | chr1:1721523-1723025 FORWARD LENGTH=500
Solyc11g071470.1	Transferase (AHRD V3.3 *** A0A200R9Q7_9MAGN)	AT5G48930	HCT | hydroxycinnamoyl-CoA shikimate/quinate hydroxycinnamoyl transferase | chr5:19836654-19838092 REVERSE LENGTH=433
Solyc11g071810.2	fasciated	AT1G08465	YAB2 | Plant-specific transcription factor YABBY family protein | chr1:2676033-2679382 FORWARD LENGTH=184
Solyc11g072390.2	Something about silencing protein 10 (AHRD V3.3 *** A0A2G2WKC0_CAPBA)	AT2G43650	EMB2777 | Sas10/U3 ribonucleoprotein (Utp) family protein | chr2:18099430-18103147 FORWARD LENGTH=654
Solyc11g072680.1	Fasciclin-like arabinogalactan family protein (AHRD V3.3 *-* Q9SV74_ARATH)	AT1G30800	| Fasciclin-like arabinogalactan family protein | chr1:10936995-10937714 FORWARD LENGTH=239
Solyc11g072980.1	3-ketoacyl-CoA synthase (AHRD V3.3 *** A0A2G2XYA4_CAPAN)	AT1G07720	KCS3 | 3-ketoacyl-CoA synthase 3 | chr1:2390970-2392406 REVERSE LENGTH=478
Solyc12g005750.1	B-box zinc finger protein 32 (AHRD V3.3 *** A0A2G3BMP6_CAPCH)	AT4G15248	| B-box type zinc finger family protein | chr4:8708881-8709234 FORWARD LENGTH=117
Solyc12g006260.1	Glycine rich protein-interacting protein (AHRD V3.3 *** Q4U602_TOBAC)	NA	NA
Solyc12g006520.2	Terpene cyclase/mutase family member (AHRD V3.3 *** A0A2G3BN05_CAPCH)	AT1G78950	| Terpenoid cyclases family protein | chr1:29684558-29688673 REVERSE LENGTH=759
Solyc12g006620.2	Zinc finger transcription factor 72	AT2G02160	| CCCH-type zinc finger family protein | chr2:553407-555899 REVERSE LENGTH=669
Solyc12g006630.2	Dynein light chain (AHRD V3.3 *** A0A2G2YUH7_CAPAN)	AT5G20110	| Dynein light chain type 1 family protein | chr5:6791542-6793253 REVERSE LENGTH=209
Solyc12g008510.2	hexokinase 3	AT2G19860	ATHXK2, HXK2 | hexokinase 2 | chr2:8570818-8573762 FORWARD LENGTH=502
Solyc12g008650.2	Inositol oxygenase (AHRD V3.3 *** A0A200QVH1_9MAGN)	AT4G26260	MIOX4 | myo-inositol oxygenase 4 | chr4:13297939-13300146 FORWARD LENGTH=318
Solyc12g008980.3	Delta,Pfam:PF05834	AT5G57030	LUT2 | Lycopene beta/epsilon cyclase protein | chr5:23077398-23079818 FORWARD LENGTH=524
Solyc12g009070.1	Unknown protein	NA	NA
Solyc12g009820.2	Monogalactosyldiacylglycerol synthase 3, chloroplastic (AHRD V3.3 *** A0A2G2X4B3_CAPBA)	AT5G20410	MGD2, ATMGD2 | monogalactosyldiacylglycerol synthase 2 | chr5:6896765-6898581 FORWARD LENGTH=468
Solyc12g009870.2	F-box/LRR-repeat protein 14-like (AHRD V3.3 *** A0A2I4G8X3_9ROSI)	AT1G15740	| Leucine-rich repeat family protein | chr1:5411509-5414544 FORWARD LENGTH=585
Solyc12g013560.2	PAP-specific phosphatase HAL2-like (AHRD V3.3 *** A0A2G2ZXI6_CAPAN)	AT5G54390	AHL, ATAHL, HL | HAL2-like | chr5:22086133-22087586 FORWARD LENGTH=373
Solyc12g014220.3	muscle M-line assembly protein (AHRD V3.3 *-* AT1G53800.3)	AT1G53250	| unknown protein; BEST Arabidopsis thaliana protein match is: unknown protein (TAIR:AT1G53800.1); Has 11909 Blast hits to 7704
Solyc12g014570.2	Glycerophosphodiester phosphodiesterase GDPDL4 (AHRD V3.3 *** A0A2G2Z5P4_CAPAN)	AT4G26690	SHV3, MRH5, GPDL2 | PLC-like phosphodiesterase family protein | chr4:13456793-13459890 REVERSE LENGTH=759
Solyc12g015640.2	Mitochondrial transcription termination factor family protein (AHRD V3.3 *** A0A1P8B9X1_ARATH)	AT5G55580	| Mitochondrial transcription termination factor family protein | chr5:22515601-22517408 FORWARD LENGTH=496
Solyc12g019320.2	Protein DETOXIFICATION (AHRD V3.3 *** A0A2U1NP73_ARTAN)	AT3G26590	| MATE efflux family protein | chr3:9761927-9765259 REVERSE LENGTH=500
Solyc12g039080.3	Leucine-rich repeat protein kinase family protein (AHRD V3.3 *-* A0A2U1Q5J5_ARTAN)	AT2G37050	| Leucine-rich repeat protein kinase family protein | chr2:15569290-15573477 FORWARD LENGTH=934
Solyc12g039170.1	Unknown protein	NA	NA
Solyc12g049550.2	GDSL esterase/lipase 5-like (AHRD V3.3 *** A0A1U8ER27_CAPAN)	AT1G53920	GLIP5 | GDSL-motif lipase 5 | chr1:20137725-20139637 FORWARD LENGTH=385
Solyc12g056710.3	Secoisolariciresinol dehydrogenase (AHRD V3.3 *** A0A1U8ETA2_CAPAN),Pfam:PF13561	AT1G52340	ABA2, SIS4, GIN1, SDR1, ISI4, SRE1, ATABA2, ATSDR1 | NAD(P)-binding Rossmann-fold superfamily protein | chr1:19489997-19491527 RE
Solyc12g056830.1	ATP synthase subunit delta, chloroplastic-like (AHRD V3.3 *** A0A2I4F0A5_9ROSI)	AT4G09650	ATPD | ATP synthase delta-subunit gene | chr4:6100799-6101503 FORWARD LENGTH=234
Solyc12g062820.3	Pentatricopeptide repeat-containing protein (AHRD V3.3 *** A0A2G3A4J6_CAPAN)	AT5G27110	| Tetratricopeptide repeat (TPR)-like superfamily protein | chr5:9538572-9540647 REVERSE LENGTH=691
Solyc12g088520.2	cyclin A3_3	AT5G43080	CYCA3;1 | Cyclin A3;1 | chr5:17293227-17294789 FORWARD LENGTH=355
Solyc12g094580.3	inactive purple acid phosphatase-like protein (AHRD V3.3 *-* AT1G42430.1)	AT1G42430	| unknown protein; BEST Arabidopsis thaliana protein match is: unknown protein (TAIR:AT3G55760.3); Has 186 Blast hits to 143 pro
Solyc12g094630.2	Low-density receptor-like protein (AHRD V3.3 *** Q8H0X5_ARATH)	AT1G42960	| expressed protein localized to the inner membrane of the chloroplast. | chr1:16125863-16127080 FORWARD LENGTH=168
Solyc12g094640.3	Glyceraldehyde-3-phosphate dehydrogenase (AHRD V3.3 *** A0A2G2YA75_CAPAN)	AT1G42970	GAPB | glyceraldehyde-3-phosphate dehydrogenase B subunit | chr1:16127552-16129584 FORWARD LENGTH=447
Solyc12g096810.2	LETM1 domain-containing protein (AHRD V3.3 *** A0A1Q3BGI6_CEPFO)	AT3G59820	| LETM1-like protein | chr3:22098289-22101759 REVERSE LENGTH=760
Solyc12g099210.2	Invertase inhibitor (AHRD V3.3 *** O49908_TOBAC)	AT1G47960	C/VIF1, ATC/VIF1 | cell wall / vacuolar inhibitor of fructosidase 1 | chr1:17681954-17683516 REVERSE LENGTH=205
Solyc12g099220.1	GRAS family transcription factor (AHRD V3.3 *** A0A2K3P9W6_TRIPR)	AT1G66350	RGL1, RGL | RGA-like 1 | chr1:24748327-24749862 FORWARD LENGTH=511
Solyc12g099600.2	Protein phosphatase 2C (AHRD V3.3 *** A0A2U1QFI0_ARTAN)	AT3G16560	| Protein phosphatase 2C family protein | chr3:5636051-5637702 REVERSE LENGTH=493
Solyc12g099655.1	Polyadenylate-binding protein RBP45 (AHRD V3.3 *** A0A2G3B5M5_CAPCH)	NA	NA
Solyc12g099930.2	Serine--glyoxylate aminotransferase (AHRD V3.3 *** A0A2G2YAX9_CAPAN)	AT2G13360	AGT, AGT1, SGAT | alanine:glyoxylate aminotransferase | chr2:5539417-5540902 REVERSE LENGTH=401
Solyc12g100330.2	cytosine-5 DNA methyltransferase3L	AT1G69770	CMT3 | chromomethylase 3 | chr1:26248496-26253519 REVERSE LENGTH=839
Solyc12g150101.1	Photosystem II reaction center X protein (AHRD V3.3 *** A0A2G2X3Z0_CAPBA)	AT2G06520	PSBX | photosystem II subunit X | chr2:2587868-2588218 REVERSE LENGTH=116
Solyc12g150124.1	Retrovirus-related Pol polyprotein from transposon TNT 1-94 (AHRD V3.3 *-* A0A2I0VJ33_9ASPA)	ATMG00810	ORF240B | DNA/RNA polymerases superfamily protein | chrM:227709-228431 REVERSE LENGTH=240
C) genes with descreased histone mark in 5kb upstream
gene ID	ITAG4.0 gene description	Arabidopsis homolog (BLAST e<1E-7)	Arabidopsis annotation (TAIR 10)
Solyc01g007960.3	Cysteine-rich receptor-like protein kinase 2 (AHRD V3.3 *** A0A2G2YVX5_CAPAN)	AT1G70520	CRK2 | cysteine-rich RLK (RECEPTOR-like protein kinase) 2 | chr1:26584888-26587334 REVERSE LENGTH=649
Solyc01g008450.1	2Fe-2S ferredoxin (AHRD V3.3 *-* A0A2G3AI40_CAPAN)	NA	NA
Solyc01g008610.4	Glucan endo-1,3-beta-glucosidase (AHRD V3.3 *** E13D_TOBAC)	AT4G16260	| Glycosyl hydrolase superfamily protein | chr4:9200180-9201441 REVERSE LENGTH=344
Solyc01g060170.4	Calmodulin-binding transcription activator (AHRD V3.3 *-* A0A1I9LRY6_ARATH)	AT3G16940	| calmodulin binding;transcription regulators | chr3:5781959-5785985 FORWARD LENGTH=845
Solyc01g090560.4	Ethylene-responsive transcription factor (AHRD V3.3 *** A0A2G3DJ78_CAPCH)	AT2G44940	| Integrase-type DNA-binding superfamily protein | chr2:18537294-18538181 FORWARD LENGTH=295
Solyc01g091320.3	Methylsterol monooxygenase 1-2 (AHRD V3.3 *** A0A1U8H2N7_CAPAN)	AT4G12110	SMO1-1, ATSMO1, ATSMO1-1 | sterol-4alpha-methyl oxidase 1-1 | chr4:7254197-7256004 FORWARD LENGTH=298
Solyc01g095790.4	Protein SDE2-like protein (AHRD V3.3 *** A0A2G3BTD6_CAPCH)	AT4G01000	| Ubiquitin-like superfamily protein | chr4:432186-433727 REVERSE LENGTH=415
Solyc01g096370.4	transcription factor MYC2 (AHRD V3.3 *** A0A2I4DDN6_9ROSI)	AT4G00870	| basic helix-loop-helix (bHLH) DNA-binding superfamily protein | chr4:362230-363639 REVERSE LENGTH=423
Solyc01g100200.3	gras4	AT2G29060	| GRAS family transcription factor | chr2:12481991-12484075 FORWARD LENGTH=694
Solyc01g100670.1	Werner Syndrome-like exonuclease (AHRD V3.3 *** A0A2I4ETQ4_9ROSI)	AT4G13870	WRNEXO | Werner syndrome-like exonuclease | chr4:8023563-8025542 REVERSE LENGTH=288
Solyc01g102340.3	R2R3MYB transcription factor 61	AT1G09540	MYB61, ATMYB61 | myb domain protein 61 | chr1:3086333-3087689 FORWARD LENGTH=366
Solyc01g102940.3	Methionine S-methyltransferase (AHRD V3.3 *** A0A2G2W8J7_CAPBA)	AT5G49810	MMT | methionine S-methyltransferase | chr5:20239418-20246046 FORWARD LENGTH=1071
Solyc01g104000.3	Serine hydroxymethyltransferase (AHRD V3.3 *** A0A1U8DVN3_CAPAN)	AT1G22020	SHM6 | serine hydroxymethyltransferase 6 | chr1:7754599-7757087 FORWARD LENGTH=599
Solyc01g108840.3	Receptor protein kinase (AHRD V3.3 *** A0A2R6PGK7_ACTCH)	AT1G66150	TMK1 | transmembrane kinase 1 | chr1:24631503-24634415 FORWARD LENGTH=942
Solyc02g031730.1	Histone-lysine N-methyltransferase ATXR2 (AHRD V3.3 *-* A0A2G2Z378_CAPAN)	NA	NA
Solyc02g031790.3	Receptor-like protein kinase (AHRD V3.3 *** A0A2R6Q6W2_ACTCH)	AT5G46330	FLS2 | Leucine-rich receptor-like protein kinase family protein | chr5:18791802-18795407 FORWARD LENGTH=1173
Solyc02g032845.1	Unknown protein	NA	NA
Solyc02g037555.1	Unknown protein	NA	NA
Solyc02g038800.1	Plant intracellular Ras-group-related LRR protein (AHRD V3.3 *** A0A2R6RJA8_ACTCH)	AT4G35470	PIRL4 | plant intracellular ras group-related LRR 4 | chr4:16846531-16848448 FORWARD LENGTH=549
Solyc02g063160.4	Alpha/beta-Hydrolases superfamily protein (AHRD V3.3 *** A0A1P8B9I4_ARATH)	AT5G16120	| alpha/beta-Hydrolases superfamily protein | chr5:5265820-5267775 FORWARD LENGTH=369
Solyc02g065240.3	Methyl esterase 1 (AHRD V3.3 *** A0A2U1LMY0_ARTAN)	AT2G23620	ATMES1, MES1 | methyl esterase 1 | chr2:10047462-10049248 REVERSE LENGTH=263
Solyc02g068200.1	TCP transcription factor 18	AT3G27010	AT-TCP20, PCF1, TCP20, ATTCP20 | TEOSINTE BRANCHED 1, cycloidea, PCF (TCP)-domain family protein 20 | chr3:9957810-9958754 REVERS
Solyc02g068460.1	VQ motif-containing protein 22 (AHRD V3.3 *** A0A2G3D3T0_CAPCH)	AT5G65170	| VQ motif-containing protein | chr5:26041218-26042306 FORWARD LENGTH=362
Solyc02g069180.4	SBP (S-ribonuclease binding protein) family protein (AHRD V3.3 *-* A0A2U1LW40_ARTAN)	AT3G12920	| SBP (S-ribonuclease binding protein) family protein | chr3:4122127-4123323 REVERSE LENGTH=335
Solyc02g080110.3	transmembrane protein (AHRD V3.3 *** AT4G21215.2)	AT4G21215	| unknown protein; Has 35333 Blast hits to 34131 proteins in 2444 species: Archae - 798; Bacteria - 22429; Metazoa - 974; Fungi
Solyc02g082920.4	acidic extracellular 26 kD chitinase	AT3G12500	ATHCHIB, PR3, PR-3, CHI-B, B-CHI, HCHIB | basic chitinase | chr3:3962501-3963984 REVERSE LENGTH=335
Solyc02g089240.3	RING/U-box superfamily protein (AHRD V3.3 *** A0A2U1QNZ5_ARTAN)	AT5G15790	| RING/U-box superfamily protein | chr5:5149800-5150964 FORWARD LENGTH=232
Solyc03g006545.1	Terpene synthase (AHRD V3.3 *-* A0A076GH23_POPTR)	AT1G79460	GA2, KS, ATKS, ATKS1, KS1 | Terpenoid cyclases/Protein prenyltransferases superfamily protein | chr1:29890568-29894436 FORWARD LE
Solyc03g006980.4	Alpha-L-fucosidase 1 (AHRD V3.3 *** A0A2G2X6A5_CAPBA)	AT2G28100	ATFUC1, FUC1 | alpha-L-fucosidase 1 | chr2:11974803-11976489 FORWARD LENGTH=506
Solyc03g007430.3	Mitochondrial carrier protein MTM1 (AHRD V3.3 *** A0A2G2X7K2_CAPBA)	AT4G27940	ATMTM1, MTM1 | manganese tracking factor for mitochondrial SOD2 | chr4:13904745-13907036 FORWARD LENGTH=413
Solyc03g007530.3	ABC transporter C family member 10 (AHRD V3.3 *** A0A2G2ZZN1_CAPAN)	AT3G59140	ATMRP14, MRP14, ABCC10 | multidrug resistance-associated protein 14 | chr3:21863519-21868701 REVERSE LENGTH=1453
Solyc03g019960.3	CDT1 Geminin-binding domain-like protein (AHRD V3.3 *** A0A2U1N3U2_ARTAN)	AT2G31270	ATCDT1A, CDT1A, CDT1 | homolog of yeast CDT1 A | chr2:13329037-13331544 FORWARD LENGTH=571
Solyc03g031950.3	transmembrane protein (AHRD V3.3 *-* AT1G65720.1)	AT1G65720	| unknown protein; FUNCTIONS IN: molecular_function unknown; INVOLVED IN: biological_process unknown; LOCATED IN: endomembrane s
Solyc03g033550.3	WEB family protein (AHRD V3.3 *** A0A2I0VRX2_9ASPA)	AT2G17940	| Plant protein of unknown function (DUF827) | chr2:7802878-7803815 FORWARD LENGTH=208
Solyc03g081230.1	Late embryogenesis abundant (LEA) hydroxyproline-rich glycoprotein family (AHRD V3.3 *** Q9SVC8_ARATH)	AT5G53730	| Late embryogenesis abundant (LEA) hydroxyproline-rich glycoprotein family | chr5:21808072-21808713 REVERSE LENGTH=213
Solyc03g082390.3	Polyadenylate-binding protein-interacting protein 12 (AHRD V3.3 *** A0A2G3CXR6_CAPCH)	AT1G32790	CID11 | CTC-interacting domain 11 | chr1:11875028-11877188 REVERSE LENGTH=406
Solyc03g083360.3	Pectinesterase (AHRD V3.3 *** A0A2G3CX60_CAPCH)	AT5G53370	ATPMEPCRF, PMEPCRF | pectin methylesterase PCR fragment F | chr5:21649683-21651530 REVERSE LENGTH=587
Solyc03g094020.3	Alpha-glucosidase-like protein (AHRD V3.3 *** A0A2K3NWB8_TRIPR)	AT3G45940	| Glycosyl hydrolases family 31 protein | chr3:16886226-16889171 REVERSE LENGTH=868
Solyc03g096670.3	Protein phosphatase 2C (AHRD V3.3 *** A0A2U1LBV4_ARTAN)	AT3G11410	ATPP2CA, AHG3, PP2CA | protein phosphatase 2CA | chr3:3584181-3585649 REVERSE LENGTH=399
Solyc03g112090.3	High-affinity nitrate transporter (AHRD V3.3 *-* A0A2U1PC97_ARTAN)	AT4G24715	NA
Solyc03g113170.3	HSP20 domain-containing protein (AHRD V3.3 *** A0A1Q3C1C8_CEPFO)	NA	NA
Solyc03g114830.3	FRUITFULL-like MADS-box 2	AT5G60910	AGL8, FUL | AGAMOUS-like 8 | chr5:24502736-24506013 REVERSE LENGTH=242
Solyc03g114860.4	alpha-1,4-glucan-protein synthase [UDP-forming] 2-like (AHRD V3.3 *** A0A2G3A1X9_CAPAN)	AT3G02230	RGP1, ATRGP1 | reversibly glycosylated polypeptide 1 | chr3:415463-417304 FORWARD LENGTH=357
Solyc03g115880.1	Unknown protein	NA	NA
Solyc03g117060.4	60S ribosomal protein L7-1 (AHRD V3.3 *** A0A2G2WQS6_CAPBA)	AT1G80750	| Ribosomal protein L30/L7 family protein | chr1:30349052-30350434 FORWARD LENGTH=247
Solyc03g117350.1	Amino acid transporter (AHRD V3.3 *** A0A200QAF8_9MAGN)	AT1G80510	| Transmembrane amino acid transporter family protein | chr1:30273100-30274569 FORWARD LENGTH=489
Solyc03g121100.4	acid phosphatase 1-like (AHRD V3.3 *** A0A2G3A413_CAPAN)	AT5G51260	| HAD superfamily, subfamily IIIB acid phosphatase | chr5:20832222-20833466 REVERSE LENGTH=257
Solyc03g121970.1	protein BIG GRAIN 1-like A (AHRD V3.3 *** A0A2I4FTX4_9ROSI)	AT3G13980	| unknown protein; BEST Arabidopsis thaliana protein match is: unknown protein (TAIR:AT1G54200.1); Has 1485 Blast hits to 418 pr
Solyc04g005800.3	Homeobox-leucine zipper protein HOX16 (AHRD V3.3 *** A0A1U8EXU3_CAPAN)	AT3G01470	ATHB-1, ATHB1, HD-ZIP-1, HAT5, HB-1 | homeobox 1 | chr3:182648-184034 REVERSE LENGTH=272
Solyc04g007390.4	Protein kinase family protein (AHRD V3.3 *** A0A1P8BDJ0_ARATH)	AT1G25390	| Protein kinase superfamily protein | chr1:8906640-8908800 REVERSE LENGTH=629
Solyc04g009980.4	Protein LIGHT-DEPENDENT SHORT HYPOCOTYLS 6 (AHRD V3.3 *** A0A2G3CE82_CAPCH)	AT1G07090	LSH6 | Protein of unknown function (DUF640) | chr1:2174202-2174792 REVERSE LENGTH=196
Solyc04g015220.4	Disease resistance protein (AHRD V3.3 *** A0A2U1N8H9_ARTAN)	AT1G59218	| Disease resistance protein (CC-NBS-LRR class) family | chr1:21828398-21831713 FORWARD LENGTH=1049
Solyc04g016220.4	Glycosyltransferase (AHRD V3.3 *-* A0A0A1WC49_NICAT)	AT2G15490	UGT73B4 | UDP-glycosyltransferase 73B4 | chr2:6761750-6763398 FORWARD LENGTH=484
Solyc04g017610.2	F-box protein (AHRD V3.3 *** A0A2I0VRX1_9ASPA)	AT1G65740	| Protein of unknown function (DUF295) | chr1:24452096-24453211 REVERSE LENGTH=371
Solyc04g054760.3	FCS-Like Zinc finger 5 (AHRD V3.3 *** FLZ5_ARATH)	AT1G22160	| Protein of unknown function (DUF581) | chr1:7823238-7823774 FORWARD LENGTH=147
Solyc04g056410.3	Protein CHROMATIN REMODELING 25 (AHRD V3.3 *** A0A2G2WYM5_CAPBA)	AT3G19210	ATRAD54, CHR25, RAD54 | homolog of RAD54 | chr3:6652799-6658876 REVERSE LENGTH=910
Solyc04g071265.1	protein FAR1-RELATED SEQUENCE 5-like (AHRD V3.3 *** A0A2I4FDV7_9ROSI)	AT4G38180	FRS5 | FAR1-related sequence 5 | chr4:17906702-17909404 REVERSE LENGTH=788
Solyc04g071800.3	Cytochrome P450 (AHRD V3.3 *-* A0A200Q069_9MAGN)	AT5G07990	TT7, CYP75B1, D501 | Cytochrome P450 superfamily protein | chr5:2560437-2562859 FORWARD LENGTH=513
Solyc04g072280.3	Laccase (AHRD V3.3 *** K4BTL5_SOLLC)	AT5G09360	LAC14 | laccase 14 | chr5:2906426-2908658 REVERSE LENGTH=569
Solyc04g077450.3	DNA binding protein (AHRD V3.3 *** AT3G12210.2)	AT3G12210	| DNA binding | chr3:3894843-3895879 FORWARD LENGTH=209
Solyc04g078460.3	Isoaspartyl peptidase/L-asparaginase (AHRD V3.3 *** A0A1U8GBV5_CAPAN)	AT3G16150	| N-terminal nucleophile aminohydrolases (Ntn hydrolases) superfamily protein | chr3:5471794-5473033 FORWARD LENGTH=325
Solyc04g080740.1	BZIP transcription factor (AHRD V3.3 *** I6MK31_PRUPE)	AT1G75390	AtbZIP44, bZIP44 | basic leucine-zipper 44 | chr1:28292224-28292745 FORWARD LENGTH=173
Solyc04g081180.1	Unknown protein	NA	NA
Solyc05g006930.3	5'-AMP-activated protein kinase subunit beta-2 (AHRD V3.3 *** A0A1J3EBW5_NOCCA)	AT1G27070	| 5'-AMP-activated protein kinase-related | chr1:9396945-9399225 REVERSE LENGTH=532
Solyc05g007770.3	NAC domain TF	AT1G69490	NAP, ANAC029, ATNAP | NAC-like, activated by AP3/PI | chr1:26122233-26123222 FORWARD LENGTH=268
Solyc05g010100.4	tRNA-specific adenosine deaminase (AHRD V3.3 *-* A0A2G2VQT2_CAPBA)	AT1G68720	TADA, ATTADA | tRNA arginine adenosine deaminase | chr1:25804547-25808820 FORWARD LENGTH=1307
Solyc05g012080.3	cytochrome b5 (AHRD V3.3 *** A0A2I4H8C1_9ROSI)	AT1G26340	B5 #6, ATCB5-A, CB5-A | cytochrome B5 isoform A | chr1:9113992-9114755 FORWARD LENGTH=135
Solyc05g013710.3	SufE-like protein chloroplastic-like (AHRD V3.3 *** A0A2K3NC77_TRIPR)	AT1G67810	SUFE2 | sulfur E2 | chr1:25426488-25427264 FORWARD LENGTH=258
Solyc05g018160.1	BTB/POZ ankyrin repeat protein (AHRD V3.3 *** G8GTN4_MEDTR)	AT2G41370	BOP2 | Ankyrin repeat family protein / BTB/POZ domain-containing protein | chr2:17238019-17240203 REVERSE LENGTH=491
Solyc05g041820.1	Unknown protein	NA	NA
Solyc05g045670.4	Glucose-6-phosphate/phosphate-translocator (AHRD V3.3 *** O64911_SOLTU)	AT1G61800	GPT2, ATGPT2 | glucose-6-phosphate/phosphate translocator 2 | chr1:22824527-22826459 FORWARD LENGTH=388
Solyc05g048820.3	Remorin (AHRD V3.3 *** A0A2G3CFW0_CAPCH)	AT5G23750	| Remorin family protein | chr5:8010004-8011453 REVERSE LENGTH=202
Solyc05g051850.3	putative myo-inositol-1-phosphatase	AT5G10170	ATMIPS3, MIPS3 | myo-inositol-1-phosphate synthase 3 | chr5:3187538-3190161 REVERSE LENGTH=510
Solyc06g005090.3	LOB domain-containing protein (AHRD V3.3 *** A0A2K3PP50_TRIPR)	AT1G07900	LBD1 | LOB domain-containing protein 1 | chr1:2442624-2443631 FORWARD LENGTH=190
Solyc06g009760.1	leucine-rich repeat extensin-like protein 3 (AHRD V3.3 --* XP_010321923.1)	NA	NA
Solyc06g036490.3	ABC transporter C family member 10 (AHRD V3.3 *** A0A2G2ZZN1_CAPAN)	AT3G59140	ATMRP14, MRP14, ABCC10 | multidrug resistance-associated protein 14 | chr3:21863519-21868701 REVERSE LENGTH=1453
Solyc06g051860.3	mycorrhiza-inducible inorganic phosphate transporter 4	AT3G54700	PHT1;7 | phosphate transporter 1;7 | chr3:20248463-20250070 REVERSE LENGTH=535
Solyc06g053920.4	hypothetical protein (AHRD V3.3 *** AT3G55760.3)	AT3G55760	| unknown protein; LOCATED IN: chloroplast stroma, chloroplast; EXPRESSED IN: 16 plant structures; EXPRESSED DURING: 10 growth s
Solyc06g054130.1	DUF1677 domain-containing protein (AHRD V3.3 *** A0A1Q3CNW8_CEPFO)	AT3G22540	| Protein of unknown function (DUF1677) | chr3:7984233-7984565 REVERSE LENGTH=110
Solyc06g062670.3	Protein indeterminate-domain 7 (AHRD V3.3 *** A0A2G3C8G8_CAPCH)	AT3G13810	IDD11 | indeterminate(ID)-domain 11 | chr3:4544956-4547300 FORWARD LENGTH=514
Solyc06g067860.3	2-oxoglutarate (2OG) and Fe(II)-dependent oxygenase superfamily protein (AHRD V3.3 *** A0A2U1LXB2_ARTAN)	AT1G52800	| 2-oxoglutarate (2OG) and Fe(II)-dependent oxygenase superfamily protein | chr1:19664044-19665362 FORWARD LENGTH=314
Solyc06g068450.3	Non-specific serine/threonine protein kinase (AHRD V3.3 *** A0A2G2WLA4_CAPBA)	AT5G25110	CIPK25, SnRK3.25 | CBL-interacting protein kinase 25 | chr5:8657740-8659206 REVERSE LENGTH=488
Solyc06g073080.4	2-oxoglutarate (2OG) and Fe(II)-dependent oxygenase superfamily protein (AHRD V3.3 *** A0A2U1QGX7_ARTAN)	AT5G24530	DMR6 | 2-oxoglutarate (2OG) and Fe(II)-dependent oxygenase superfamily protein | chr5:8378964-8383154 FORWARD LENGTH=341
Solyc06g073090.3	chloroplast-specific ribosomal protein chloroplast-specific ribosomal protein	AT5G24490	| 30S ribosomal protein, putative | chr5:8365690-8367178 FORWARD LENGTH=308
Solyc06g073310.3	60S ribosomal protein L9 (AHRD V3.3 *** A0A2G3AX04_CAPCH)	AT1G33140	PGY2 | Ribosomal protein L6 family | chr1:12023360-12024502 FORWARD LENGTH=194
Solyc06g074860.2	sister chromatid cohesion 1 protein 1 (AHRD V3.3 *-* A0A2I4EQY0_9ROSI)	AT5G05490	SYN1, ATREC8, REC8 | Rad21/Rec8-like family protein | chr5:1624325-1629144 FORWARD LENGTH=627
Solyc07g006560.3	Hypersensitive response assisting protein (AHRD V3.3 *** Q9SWC6_CAPAN)	NA	NA
Solyc07g007070.1	epsin-like (AHRD V3.3 --* XP_026422722.1)	NA	NA
Solyc07g007120.3	class II knotted-like homeodomain protein	AT5G25220	KNAT3 | KNOTTED1-like homeobox gene 3 | chr5:8736208-8738115 FORWARD LENGTH=431
Solyc07g009440.2	G-type lectin S-receptor-like serine/threonine-protein kinase (AHRD V3.3 *-* A0A1U8HJL6_CAPAN)	AT2G19130	| S-locus lectin protein kinase family protein | chr2:8293789-8296275 FORWARD LENGTH=828
Solyc07g017880.4	Peroxidase (AHRD V3.3 *** K4CCK2_SOLLC)	AT2G18980	| Peroxidase superfamily protein | chr2:8233419-8235294 REVERSE LENGTH=323
Solyc07g042190.3	DUF581 domain-containing protein (AHRD V3.3 *** A0A1Q3C7K1_CEPFO)	AT1G74940	| Protein of unknown function (DUF581) | chr1:28146284-28147065 FORWARD LENGTH=222
Solyc07g043390.4	Cellulose synthase (AHRD V3.3 *** A0A200Q4F9_9MAGN)	AT4G24010	ATCSLG1, CSLG1 | cellulose synthase like G1 | chr4:12466391-12469760 FORWARD LENGTH=760
Solyc07g043420.3	2-oxoglutarate-dependent dioxygenase 2	AT5G24530	DMR6 | 2-oxoglutarate (2OG) and Fe(II)-dependent oxygenase superfamily protein | chr5:8378964-8383154 FORWARD LENGTH=341
Solyc07g045490.3	Cytochrome b561 domain-containing protein (AHRD V3.3 *-* A0A1J3EQ91_NOCCA)	AT4G18260	| Cytochrome b561/ferric reductase transmembrane protein family | chr4:10093524-10097337 REVERSE LENGTH=545
Solyc07g049530.3	1-aminocyclopropane-1-carboxylate oxidase 1	AT1G05010	EFE, ACO4, EAT1 | ethylene-forming enzyme | chr1:1431419-1432695 REVERSE LENGTH=323
Solyc07g053050.1	Calcium-binding protein PBP1 (AHRD V3.3 *** A0A1U8HB91_CAPAN)	AT4G27280	| Calcium-binding EF-hand family protein | chr4:13663770-13664162 REVERSE LENGTH=130
Solyc07g054220.1	Ethylene-responsive transcription factor (AHRD V3.3 *** A0A2G3C0R2_CAPCH)	AT4G28140	| Integrase-type DNA-binding superfamily protein | chr4:13974905-13975783 REVERSE LENGTH=292
Solyc07g055940.3	Secretion-regulating guanine nucleotide exchange factor (AHRD V3.3 *** Q9LXS2_ARATH)	AT3G58800	| unknown protein; Has 75 Blast hits to 75 proteins in 23 species: Archae - 0; Bacteria - 0; Metazoa - 0; Fungi - 0; Plants - 53
Solyc07g062980.4	Squamosa promoter-binding-like protein (AHRD V3.3 *** A0A078J475_BRANA)	AT2G33810	SPL3 | squamosa promoter binding protein-like 3 | chr2:14305342-14305828 FORWARD LENGTH=131
Solyc07g063410.3	NAC domain protein (AHRD V3.3 *** S5RDS7_9ROSA)	AT4G27410	RD26 | NAC (No Apical Meristem) domain transcriptional regulator superfamily protein | chr4:13707928-13709013 REVERSE LENGTH=314
Solyc07g063850.3	IAA-amido synthetase 3-9	AT5G54510	GH3.6, DFL1 | Auxin-responsive GH3 family protein | chr5:22131321-22133564 REVERSE LENGTH=612
Solyc07g065550.3	NAD-dependent protein deacetylase SRT1 (AHRD V3.3 *** A0A1U8HDF6_CAPAN)	AT5G55760	SRT1 | sirtuin 1 | chr5:22567282-22570716 FORWARD LENGTH=473
Solyc08g061480.3	Chalcone-flavanone isomerase family protein (AHRD V3.3 *** A0A2U1NFT5_ARTAN)	AT2G26310	| Chalcone-flavanone isomerase family protein | chr2:11201770-11203919 FORWARD LENGTH=398
Solyc08g062380.1	Thebaine 6-O-demethylase (AHRD V3.3 *-* A0A2G3BQV5_CAPCH)	NA	NA
Solyc08g065220.3	glycine decarboxylase p-protein	AT4G33010	AtGLDP1, GLDP1 | glycine decarboxylase P-protein 1 | chr4:15926852-15931150 REVERSE LENGTH=1037
Solyc08g065623.1	Retrovirus-related Pol polyprotein from transposon TNT 1-94 (AHRD V3.3 *-* A0A2I0VNR7_9ASPA)	ATMG00810	ORF240B | DNA/RNA polymerases superfamily protein | chrM:227709-228431 REVERSE LENGTH=240
Solyc08g066840.3	tonoplast intrinsic protein 4.1	AT2G25810	TIP4;1 | tonoplast intrinsic protein 4;1 | chr2:11012658-11013906 FORWARD LENGTH=249
Solyc08g066930.2	Nucleoside phosphorylase (AHRD V3.3 *-* A0A2U1MN31_ARTAN)	NA	NA
Solyc08g066960.3	HCO3-transporter family (AHRD V3.3 *** A0A2U1LER8_ARTAN)	AT1G15460	ATBOR4, BOR4 | HCO3- transporter family | chr1:5310196-5313376 REVERSE LENGTH=683
Solyc08g067340.4	WRKY transcription factor 46	AT1G80840	WRKY40, ATWRKY40 | WRKY DNA-binding protein 40 | chr1:30383834-30385356 FORWARD LENGTH=302
Solyc08g067550.1	Non-specific lipid-transfer protein (AHRD V3.3 *** K4CLY1_SOLLC)	AT3G08770	LTP6 | lipid transfer protein 6 | chr3:2664330-2664784 REVERSE LENGTH=117
Solyc08g068390.3	Glyoxysomal fatty acid beta-oxidation multifunctional protein MFP-a (AHRD V3.3 *** A0A2G2YXE3_CAPAN)	AT4G29010	AIM1 | Enoyl-CoA hydratase/isomerase family | chr4:14297312-14302016 REVERSE LENGTH=721
Solyc08g068870.3	Eukaryotic aspartyl protease family protein, expressed (AHRD V3.3 *** Q2R8V2_ORYSJ)	AT5G10770	| Eukaryotic aspartyl protease family protein | chr5:3403331-3405331 REVERSE LENGTH=474
Solyc08g069130.1	Pentatricopeptide repeat (PPR) superfamily protein (AHRD V3.3 *** AT5G43822.1)	AT5G43822	| Pentatricopeptide repeat (PPR) superfamily protein | chr5:17620830-17621868 FORWARD LENGTH=195
Solyc08g075640.4	Disease resistance protein RGA2 (AHRD V3.3 *** A0A1U8GK21_CAPAN)	AT3G14470	| NB-ARC domain-containing disease resistance protein | chr3:4857940-4861104 FORWARD LENGTH=1054
Solyc08g077120.2	Pentatricopeptide repeat-containing protein, chloroplastic (AHRD V3.3 *-* A0A2G2XLM4_CAPBA)	AT5G46580	| pentatricopeptide (PPR) repeat-containing protein | chr5:18897510-18899645 REVERSE LENGTH=711
Solyc08g077450.4	electron carrier/iron ion-binding protein (AHRD V3.3 *** AT1G32730.1)	AT1G32730	| unknown protein; LOCATED IN: chloroplast; EXPRESSED IN: 12 plant structures; EXPRESSED DURING: 6 growth stages; CONTAINS Inter
Solyc08g077490.2	Vacuolar protein sorting 13 (AHRD V3.3 *-* J7FHV5_MESCR)	AT4G17140	| pleckstrin homology (PH) domain-containing protein | chr4:9613617-9636618 REVERSE LENGTH=4219
Solyc08g078410.2	Ethylene-responsive transcription factor (AHRD V3.3 *** A0A2G3AF14_CAPAN)	AT5G25810	tny | Integrase-type DNA-binding superfamily protein | chr5:8986976-8987632 REVERSE LENGTH=218
Solyc08g080180.1	Molybdenum cofactor sulfurase-like protein (AHRD V3.3 *** A0A2K3L0M9_TRIPR)	AT5G51920	| Pyridoxal phosphate (PLP)-dependent transferases superfamily protein | chr5:21097202-21098914 REVERSE LENGTH=570
Solyc08g080610.1	Pathogenesis-related thaumatin family protein (AHRD V3.3 *** A0A2K3LJG6_TRIPR)	AT4G11650	ATOSM34, OSM34 | osmotin 34 | chr4:7025127-7026113 REVERSE LENGTH=244
Solyc09g005143.1	E3 ubiquitin-protein ligase-like protein (AHRD V3.3 *-* A0A1B1LUK2_VITPS)	AT4G12570	UPL5 | ubiquitin protein ligase 5 | chr4:7445585-7448819 FORWARD LENGTH=873
Solyc09g007340.4	Tudor/PWWP/MBT superfamily protein (AHRD V3.3 *-* Q9LYZ0_ARATH)	AT5G02950	| Tudor/PWWP/MBT superfamily protein | chr5:690953-692851 FORWARD LENGTH=632
Solyc09g007870.3	ethylene signaling protein	AT5G03280	EIN2, PIR2, CKR1, ERA3, ORE3, ORE2, ATEIN2 | NRAMP metal ion transporter family protein | chr5:788589-793066 FORWARD LENGTH=1294
Solyc09g008350.3	ACT domain-containing protein (AHRD V3.3 *** A0A1Q3AQY2_CEPFO)	AT2G36840	| ACT-like superfamily protein | chr2:15451834-15453550 REVERSE LENGTH=410
Solyc09g008780.4	Sulfite exporter TauE/SafE family protein (AHRD V3.3 *** A0A2U1KFX4_ARTAN)	AT2G36630	| Sulfite exporter TauE/SafE family protein | chr2:15352767-15355050 REVERSE LENGTH=459
Solyc09g009060.1	Unknown protein	NA	NA
Solyc09g011240.3	NAD(P)-linked oxidoreductase superfamily protein (AHRD V3.3 *** A0A2U1L511_ARTAN)	AT2G37790	| NAD(P)-linked oxidoreductase superfamily protein | chr2:15838838-15840752 FORWARD LENGTH=314
Solyc09g011380.3	BEL1-like homeodomain protein 9 (AHRD V3.3 *** A0A2G2VXF9_CAPBA)	AT5G02030	LSN, PNY, HB-6, BLR, RPL, BLH9, VAN | POX (plant homeobox) family protein | chr5:395754-398872 FORWARD LENGTH=575
Solyc09g065620.3	Chlorophyllase (AHRD V3.3 *** B6DX58_CITLI),Pfam:PF12740	AT5G43860	ATCLH2, CLH2 | chlorophyllase 2 | chr5:17630492-17632184 FORWARD LENGTH=318
Solyc09g072597.1	Tubulin beta chain (AHRD V3.3 *-* A0A0A7H7B4_MARPO)	AT1G20010	TUB5 | tubulin beta-5 chain | chr1:6938033-6940481 REVERSE LENGTH=449
Solyc09g090570.2	Proton gradient regulation 5 (AHRD V3.3 *** A0A2U1Q6W9_ARTAN)	AT2G05620	PGR5 | proton gradient regulation 5 | chr2:2081204-2081687 REVERSE LENGTH=133
Solyc10g008710.3	GDSL esterase/lipase (AHRD V3.3 *** A0A2R6PY02_ACTCH)	AT1G28610	| GDSL-like Lipase/Acylhydrolase superfamily protein | chr1:10053877-10055665 REVERSE LENGTH=383
Solyc10g076610.2	lysyl-tRNA synthetase	AT3G11710	ATKRS-1 | lysyl-tRNA synthetase 1 | chr3:3702359-3705613 REVERSE LENGTH=626
Solyc10g079150.3	Nuclear transcription factor Y subunit A-7 (AHRD V3.3 *** A0A2G3BHM5_CAPCH)	AT1G30500	NF-YA7 | nuclear factor Y, subunit A7 | chr1:10804736-10805896 REVERSE LENGTH=190
Solyc10g081970.2	Late embryogenesis abundant (LEA) hydroxyproline-rich glycoprotein family (AHRD V3.3 *** A0A2U1KP17_ARTAN)	AT2G35980	YLS9, NHL10, ATNHL10 | Late embryogenesis abundant (LEA) hydroxyproline-rich glycoprotein family | chr2:15110635-15111318 FORWARD
Solyc10g083210.2	B3 domain-containing protein (AHRD V3.3 *** A0A2G3BGS5_CAPCH)	AT2G36080	| AP2/B3-like transcriptional factor family protein | chr2:15148612-15151411 REVERSE LENGTH=244
Solyc10g083400.1	Cytochrome P450 (AHRD V3.3 *** A0A200Q6A4_9MAGN)	AT2G27690	CYP94C1 | cytochrome P450, family 94, subfamily C, polypeptide 1 | chr2:11809373-11810860 FORWARD LENGTH=495
Solyc11g010810.1	UDP-glycosyltransferase 91A1 (AHRD V3.3 *** A0A2G2Y5N3_CAPAN)	AT2G22590	| UDP-Glycosyltransferase superfamily protein | chr2:9593012-9594424 FORWARD LENGTH=470
Solyc11g011870.3	Protein kinase, putative, expressed (AHRD V3.3 *** D8L9R5_WHEAT)	AT1G70530	CRK3 | cysteine-rich RLK (RECEPTOR-like protein kinase) 3 | chr1:26588750-26591379 REVERSE LENGTH=646
Solyc11g062350.2	Blue copper protein (AHRD V3.3 *** A0A2K3N6C5_TRIPR)	AT1G08500	ENODL18, AtENODL18 | early nodulin-like protein 18 | chr1:2689110-2689881 FORWARD LENGTH=228
Solyc11g065530.1	Alpha/beta-Hydrolases superfamily protein (AHRD V3.3 *** A0A2U1P0Y5_ARTAN)	AT1G51440	| alpha/beta-Hydrolases superfamily protein | chr1:19070971-19072554 FORWARD LENGTH=527
Solyc11g066040.2	RING-type E3 ubiquitin transferase (AHRD V3.3 *** A0A2G2VNZ4_CAPBA)	AT3G46510	PUB13, ATPUB13 | plant U-box 13 | chr3:17124106-17126539 REVERSE LENGTH=660
Solyc12g006190.1	Nucleotide-diphospho-sugar transferase family protein, putative (AHRD V3.3 *-* A0A061EED4_THECC)	NA	NA
Solyc12g006470.2	viroid RNA-binding protein	AT3G22200	POP2 | Pyridoxal phosphate (PLP)-dependent transferases superfamily protein | chr3:7835457-7838863 FORWARD LENGTH=513
Solyc12g008350.3	dehydration responsive element binding protein 2	AT5G11590	TINY2 | Integrase-type DNA-binding superfamily protein | chr5:3727789-3728499 REVERSE LENGTH=236
Solyc12g009920.1	Glycosyltransferase (AHRD V3.3 *-* A0A288W8G2_GARJA)	AT2G29730	UGT71D1 | UDP-glucosyl transferase 71D1 | chr2:12703652-12705055 FORWARD LENGTH=467
Solyc12g010450.3	Protein phosphatase 2C (AHRD V3.3 *** B4FDN2_MAIZE)	AT2G25620	AtDBP1, DBP1 | DNA-binding protein phosphatase 1 | chr2:10903154-10904978 REVERSE LENGTH=392
Solyc12g011370.3	Cationic amino acid transporter (AHRD V3.3 *** A0A2K3LDF0_TRIPR)	AT1G17120	CAT8 | cationic amino acid transporter 8 | chr1:5851964-5853736 FORWARD LENGTH=590
Solyc12g042010.1	transcription factor IBH1-like (AHRD V3.3 *** A0A2I4G0N0_9ROSI)	AT2G43060	IBH1 | ILI1 binding bHLH 1 | chr2:17909247-17909717 FORWARD LENGTH=156
Solyc12g049350.2	R2R3MYB transcription factor 11	AT2G47460	MYB12, ATMYB12, PFG1 | myb domain protein 12 | chr2:19476438-19479242 FORWARD LENGTH=371
Solyc12g056230.2	glutathione peroxidase like encoding 2	AT1G63460	GPX8, ATGPX8 | glutathione peroxidase 8 | chr1:23535118-23536326 FORWARD LENGTH=167
Solyc12g056470.2	Unknown protein	NA	NA
Solyc12g088020.1	Farnesylcysteine lyase (AHRD V3.3 *** A0A2G2VLI9_CAPBA)	AT5G63910	FCLY | farnesylcysteine lyase | chr5:25572053-25574077 REVERSE LENGTH=500
Solyc12g088230.3	mitochondrial malate dehydrogenase	AT1G58520	RXW8 | lipases;hydrolases, acting on ester bonds | chr1:21729913-21738165 FORWARD LENGTH=1041
Solyc12g089160.3	Protein kinase domain (AHRD V3.3 *** A0A200R7P3_9MAGN)	AT2G16250	| Leucine-rich repeat protein kinase family protein | chr2:7039682-7042933 REVERSE LENGTH=915
D) genes with increased histone mark in 5kb upstream
gene ID	ITAG4.0 gene description	Arabidopsis homolog (BLAST e<1E-7)	Arabidopsis annotation (TAIR 10)
Solyc01g005470.3	protein PLANT CADMIUM RESISTANCE 2-like (AHRD V3.3 *** A0A1U8ETE7_CAPAN)	AT1G14870	PCR2 | PLANT CADMIUM RESISTANCE 2 | chr1:5128591-5129458 REVERSE LENGTH=152
Solyc01g005630.3	Ethylene-responsive transcription factor (AHRD V3.3 *** A0A2G3BR89_CAPCH)	AT5G19790	RAP2.11 | related to AP2 11 | chr5:6689271-6690032 REVERSE LENGTH=253
Solyc01g009860.3	NAC domain-containing protein (AHRD V3.3 *** A0A2K3LZ45_TRIPR)	AT5G13180	ANAC083, VNI2, NAC083 | NAC domain containing protein 83 | chr5:4196643-4197577 FORWARD LENGTH=252
Solyc01g010060.2	Unknown protein	NA	NA
Solyc01g011117.1	protein TIFY 9-like (AHRD V3.3 --* XP_025884767.1)	NA	NA
Solyc01g014730.2	Unknown protein	NA	NA
Solyc01g016510.1	Plant/protein (DUF789) (AHRD V3.3 *-* A0A1P8AV44_ARATH)	AT1G03610	| Protein of unknown function (DUF789) | chr1:901304-902672 FORWARD LENGTH=308
Solyc01g020300.4	Unknown protein	NA	NA
Solyc01g057260.4	Transmembrane protein, putative (DUF247) (AHRD V3.3 *** F4IZB4_ARATH)	AT3G50140	| Plant protein of unknown function (DUF247) | chr3:18592472-18594562 REVERSE LENGTH=539
Solyc01g080130.2	Cytochrome P450 family protein (AHRD V3.3 *** Q9M8K3_ARATH)	AT3G06150	| unknown protein; BEST Arabidopsis thaliana protein match is: unknown protein (TAIR:AT5G19060.1); Has 61 Blast hits to 59 prote
Solyc01g080800.3	Basic secretory family protein (AHRD V3.3 *** A0A2K3LW23_TRIPR)	AT2G15220	| Plant basic secretory protein (BSP) family protein | chr2:6608689-6609366 FORWARD LENGTH=225
Solyc01g087830.1	Subtilisin-like protease (AHRD V3.3 *-* O82777_SOLLC)	AT5G51750	ATSBT1.3, SBT1.3 | subtilase 1.3 | chr5:21020266-21022608 FORWARD LENGTH=780
Solyc01g091170.3	ARGINASE 2	AT4G08900	| arginase | chr4:5703499-5705180 FORWARD LENGTH=342
Solyc01g091700.4	F-box protein PP2-A15 (AHRD V3.3 *** A0A2G3DE53_CAPCH)	AT3G61060	AtPP2-A13, PP2-A13 | phloem protein 2-A13 | chr3:22603166-22604336 FORWARD LENGTH=291
Solyc01g095895.1	Unknown protein	NA	NA
Solyc01g097690.2	Extensin-like protein Dif10 (AHRD V3.3 *-* Q43504_SOLLC)	NA	NA
Solyc01g100107.1	Zinc finger, GRF-type (AHRD V3.3 *** A0A2U1LVQ4_ARTAN)	NA	NA
Solyc01g100110.4	Protein phosphatase 2C family protein (AHRD V3.3 *** A0A2U1PE44_ARTAN)	AT1G09160	| Protein phosphatase 2C family protein | chr1:2953199-2955059 REVERSE LENGTH=428
Solyc01g102730.3	NAD(P)-binding Rossmann-fold superfamily protein (AHRD V3.3 *** Q9ZVQ2_ARATH)	AT2G02400	| NAD(P)-binding Rossmann-fold superfamily protein | chr2:631413-632449 REVERSE LENGTH=318
Solyc01g102980.3	zinc-finger homeodomain protein 4 (AHRD V3.3 *** A0A2I4EEG0_9ROSI)	AT1G14440	AtHB31, HB31, ZHD4 | homeobox protein 31 | chr1:4939076-4940014 REVERSE LENGTH=312
Solyc01g104447.1	Unknown protein	NA	NA
Solyc01g104770.4	Actin-related protein (AHRD V3.3 *** A0A200RCC6_9MAGN)	AT3G12110	ACT11 | actin-11 | chr3:3858116-3859609 FORWARD LENGTH=377
Solyc01g104950.4	LEXYL2	AT5G64570	XYL4, ATBXL4 | beta-D-xylosidase 4 | chr5:25810227-25813309 REVERSE LENGTH=784
Solyc01g108100.3	cold regulated protein 27 (AHRD V3.3 *** AT5G42900.2)	AT4G33980	| FUNCTIONS IN: molecular_function unknown; INVOLVED IN: response to karrikin; LOCATED IN: cellular_component unknown; EXPRESSED
Solyc01g108710.3	Unknown protein	NA	NA
Solyc01g109690.1	Protein RADIALIS-like 6 (AHRD V3.3 *** A0A2G2XX78_CAPAN)	AT1G75250	ATRL6, RSM3, RL6 | RAD-like 6 | chr1:28245073-28245453 REVERSE LENGTH=126
Solyc01g109700.3	bHLH transcription factor 010	AT4G34530	CIB1 | cryptochrome-interacting basic-helix-loop-helix 1 | chr4:16498466-16499946 FORWARD LENGTH=335
Solyc01g110060.3	Purple acid phosphatase (AHRD V3.3 *** A0A0C5AJS1_SOLLC)	AT2G16430	PAP10, ATPAP10 | purple acid phosphatase 10 | chr2:7120502-7122772 REVERSE LENGTH=468
Solyc01g110440.5.1	arginine decarboxylase	AT4G34710	ADC2, SPE2, ATADC2 | arginine decarboxylase 2 | chr4:16560315-16562450 REVERSE LENGTH=711
Solyc01g111350.3	Major facilitator superfamily protein (AHRD V3.3 *** Q9SW40_ARATH)	AT4G34950	| Major facilitator superfamily protein | chr4:16642544-16644759 REVERSE LENGTH=567
Solyc01g111880.4	MAP kinase kinase kinase 11	AT4G38470	| ACT-like protein tyrosine kinase family protein | chr4:17999432-18003551 FORWARD LENGTH=575
Solyc02g032250.1	Disease resistance protein (TIR-NBS-LRR class) family (AHRD V3.3 *-* A0A2U1MPJ7_ARTAN)	AT1G72890	| Disease resistance protein (TIR-NBS class) | chr1:27429947-27431926 FORWARD LENGTH=487
Solyc02g032350.1	Unknown protein	NA	NA
Solyc02g038806.1	MLO-like protein (AHRD V3.3 *** A0A1C9A1F5_SOLLC)	AT2G17480	MLO8, ATMLO8 | Seven transmembrane MLO family protein | chr2:7590559-7593768 REVERSE LENGTH=593
Solyc02g062630.1	Pentatricopeptide repeat-containing protein (AHRD V3.3 *** A0A2G3A498_CAPAN)	AT1G71420	| Tetratricopeptide repeat (TPR)-like superfamily protein | chr1:26917822-26920059 REVERSE LENGTH=745
Solyc02g063340.1	Polcalcin Nic t 2 (AHRD V3.3 *** A0A2G3D1K3_CAPCH)	AT3G03430	| Calcium-binding EF-hand family protein | chr3:814481-814732 FORWARD LENGTH=83
Solyc02g063410.3	Hydroxyproline-rich glycoprotein family protein (AHRD V3.3 *** A0A2U1M3E1_ARTAN)	AT5G65660	| hydroxyproline-rich glycoprotein family protein | chr5:26245444-26246245 REVERSE LENGTH=136
Solyc02g063420.3	Hydroxyproline-rich glycoprotein family protein (AHRD V3.3 *** A0A2U1M3E1_ARTAN)	AT5G65660	| hydroxyproline-rich glycoprotein family protein | chr5:26245444-26246245 REVERSE LENGTH=136
Solyc02g064580.3	Transmembrane protein (DUF2215) (AHRD V3.3 *** F4K567_ARATH)	AT5G67610	| Uncharacterized conserved protein (DUF2215) | chr5:26961224-26963614 REVERSE LENGTH=498
Solyc02g065550.4	ACI19	AT2G23790	| Protein of unknown function (DUF607) | chr2:10125692-10127455 REVERSE LENGTH=336
Solyc02g067310.4	Zinc-finger homeodomain protein 10 (AHRD V3.3 *** A0A2G2XD03_CAPBA)	AT3G28920	AtHB34, HB34, ZHD9 | homeobox protein 34 | chr3:10940598-10941536 REVERSE LENGTH=312
Solyc02g067430.3	WRKY transcription factor 72	AT5G15130	WRKY72, ATWRKY72 | WRKY DNA-binding protein 72 | chr5:4904426-4906879 FORWARD LENGTH=548
Solyc02g068080.3	Chloride channel protein (AHRD V3.3 *** K4B7E0_SOLLC)	AT3G27170	CLC-B, ATCLC-B | chloride channel B | chr3:10024147-10026921 FORWARD LENGTH=780
Solyc02g069930.1	Alpha/beta-Hydrolases superfamily protein (AHRD V3.3 *** Q9LFQ7_ARATH)	AT5G14980	| alpha/beta-Hydrolases superfamily protein | chr5:4849600-4850583 FORWARD LENGTH=327
Solyc02g070450.2	Glucan endo-1,3-beta-glucosidase 11 (AHRD V3.3 *** A0A2G3A704_CAPAN)	AT1G30080	| Glycosyl hydrolase superfamily protein | chr1:10551231-10553167 REVERSE LENGTH=408
Solyc02g070540.3	DUF642 domain-containing protein (AHRD V3.3 *** A0A1Q3DKA7_CEPFO)	AT2G34510	| Protein of unknown function, DUF642 | chr2:14544114-14546732 REVERSE LENGTH=401
Solyc02g076630.1	Unknown protein	NA	NA
Solyc02g077440.3	Transcription elongation factor 1 homolog (AHRD V3.3 *** A0A1U8FVQ1_CAPAN)	AT5G46030	| unknown protein; CONTAINS InterPro DOMAIN/s: Protein of unknown function DUF701, zinc-binding putative (InterPro:IPR007808); H
Solyc02g077600.3	Guanylate-binding protein (AHRD V3.3 *** A0A200QKY2_9MAGN)	AT5G46070	| Guanylate-binding family protein | chr5:18683468-18688397 FORWARD LENGTH=1082
Solyc02g077720.4	Unknown protein	NA	NA
Solyc02g078470.4	Tetratricopeptide-like helical (AHRD V3.3 *-* A0A2U1KJF7_ARTAN)	NA	NA
Solyc02g079290.3	FLOWERING LOCUS T/ TERMINAL FLOWER 1-like protein (AHRD V3.3 *** Q6L5N9_POPNI)	AT1G18100	E12A11, MFT | PEBP (phosphatidylethanolamine-binding protein) family protein | chr1:6228049-6230110 REVERSE LENGTH=173
Solyc02g079840.2	Terpene synthase (AHRD V3.3 *** G5CV40_SOLLC)	AT3G25830	ATTPS-CIN, TPS-CIN | terpene synthase-like sequence-1,8-cineole | chr3:9447545-9450316 FORWARD LENGTH=600
Solyc02g079910.3	Terpene synthase (AHRD V3.3 *-* G5CV48_SOLLC)	AT2G24210	TPS10 | terpene synthase 10 | chr2:10294330-10297401 FORWARD LENGTH=591
Solyc02g080590.3	Autophagy-related protein (AHRD V3.3 *** A0A1U8FUM7_CAPAN)	AT1G62040	ATG8C | Ubiquitin-like superfamily protein | chr1:22932782-22934253 FORWARD LENGTH=133
Solyc02g082660.3	DNA mismatch repair protein MLH3 (AHRD V3.3 *** A0A2G3A9Q9_CAPAN)	AT4G35520	MLH3, ATMLH3 | MUTL protein homolog 3 | chr4:16865488-16871527 FORWARD LENGTH=1169
Solyc02g083340.4	Phospholipase D (AHRD V3.3 *** K4BAK2_SOLLC)	AT4G35790	ATPLDDELTA, PLDDELTA | phospholipase D delta | chr4:16955774-16959875 REVERSE LENGTH=868
Solyc02g083540.3	PLAC8 family protein (AHRD V3.3 *** AT2G17780.7)	AT4G35920	MCA1 | PLAC8 family protein | chr4:17012106-17014192 REVERSE LENGTH=421
Solyc02g086760.1	transmembrane protein (AHRD V3.3 *** AT3G01516.2)	AT3G01516	| unknown protein; BEST Arabidopsis thaliana protein match is: unknown protein (TAIR:AT5G14690.1); Has 67 Blast hits to 67 prote
Solyc02g087330.3	B12D protein (AHRD V3.3 *** Q9XHD5_IPOBA)	AT3G48140	| B12D protein | chr3:17778471-17779299 FORWARD LENGTH=88
Solyc02g087850.1	Glutaredoxin (AHRD V3.3 *** A0A200QSA1_9MAGN)	AT3G28850	| Glutaredoxin family protein | chr3:10848669-10849955 FORWARD LENGTH=428
Solyc02g087860.3	Transcription factor PRE5 (AHRD V3.3 *** A0A1U8FQB1_CAPAN)	AT3G28857	| basic helix-loop-helix (bHLH) DNA-binding family protein | chr3:10855781-10856313 REVERSE LENGTH=92
Solyc02g088950.3	DNA mismatch repair protein MLH3 (AHRD V3.3 *-* A0A2G2XFY3_CAPBA)	NA	NA
Solyc02g089470.1	Protein GLUTAMINE DUMPER 5 (AHRD V3.3 -** GDU5_ARATH)	AT4G25760	ATGDU2, GDU2 | glutamine dumper 2 | chr4:13116149-13116538 FORWARD LENGTH=129
Solyc02g090630.4	Patatin (AHRD V3.3 *** A0A2G3D8S9_CAPCH)	AT2G26560	PLP2, PLA IIA, PLA2A | phospholipase A 2A | chr2:11293912-11295708 REVERSE LENGTH=407
Solyc02g091680.4	Beta-D-xylosidase (AHRD V3.3 *** H1AC33_SOLLC)	AT5G10560	| Glycosyl hydrolase family protein | chr5:3336335-3339351 REVERSE LENGTH=792
Solyc02g092150.3	ACT domain-containing protein (AHRD V3.3 *** A0A1Q3APQ4_CEPFO)	AT5G65890	ACR1 | ACT domain repeat 1 | chr5:26355701-26357721 FORWARD LENGTH=477
Solyc02g092580.3	Peroxidase (AHRD V3.3 *** K4BD54_SOLLC)	AT5G67400	RHS19 | root hair specific 19 | chr5:26894896-26896300 FORWARD LENGTH=329
Solyc02g093050.3	WRKY transcription factor 8	AT4G24240	WRKY7, ATWRKY7 | WRKY DNA-binding protein 7 | chr4:12571930-12573446 FORWARD LENGTH=353
Solyc02g093280.2	bHLH transcription factor 017	AT4G36930	SPT | basic helix-loop-helix (bHLH) DNA-binding superfamily protein | chr4:17414167-17415945 FORWARD LENGTH=373
Solyc02g094240.1	Unknown protein	NA	NA
Solyc03g005900.4	GDSL esterase/lipase (AHRD V3.3 *** A0A2G2XF69_CAPBA)	AT5G45670	| GDSL-like Lipase/Acylhydrolase superfamily protein | chr5:18528600-18530164 FORWARD LENGTH=362
Solyc03g013130.1	HAT family dimerization domain-containing protein (AHRD V3.3 *-* A0A2K3L9L4_TRIPR)	NA	NA
Solyc03g019890.3	beta-galactosidase 7	AT5G63810	BGAL10 | beta-galactosidase 10 | chr5:25537242-25541315 FORWARD LENGTH=741
Solyc03g032030.4	Phosphate carrier protein mitochondrial-like (AHRD V3.3 *** A0A2K3NVK0_TRIPR)	AT2G17270	PHT3;3 | phosphate transporter 3;3 | chr2:7510456-7512118 FORWARD LENGTH=309
Solyc03g033760.3	7-deoxyloganetin glucosyltransferase (AHRD V3.3 *-* A0A2G3CNR6_CAPCH)	NA	NA
Solyc03g034332.1	sentrin-specific protease 6-like (AHRD V3.3 --* XP_022878713.1)	NA	NA
Solyc03g043740.4	Hydroxyproline-rich glycoprotein family protein (AHRD V3.3 *** A0A2U1M3E1_ARTAN)	AT5G65660	| hydroxyproline-rich glycoprotein family protein | chr5:26245444-26246245 REVERSE LENGTH=136
Solyc03g044200.3	Alcohol dehydrogenase-like protein (AHRD V3.3 *** A0A291L9M0_MENPI)	AT1G22430	| GroES-like zinc-binding dehydrogenase family protein | chr1:7919235-7921594 FORWARD LENGTH=388
Solyc03g044740.4	Methyl esterase 1 (AHRD V3.3 *** A0A2U1LMY0_ARTAN)	AT3G50440	ATMES10, MES10 | methyl esterase 10 | chr3:18717392-18718435 REVERSE LENGTH=288
Solyc03g044850.1	protein SRC1 (AHRD V3.3 --* XP_011094145.1)	NA	NA
Solyc03g083040.1	Plant regulator RWP-RK (AHRD V3.3 *-* A0A1R3K1I8_COCAP)	AT5G53040	| RWP-RK domain-containing protein | chr5:21506967-21507948 REVERSE LENGTH=256
Solyc03g083430.3	splicing factor SF3a60 homolog (AHRD V3.3 *** A0A2I4H3P3_9ROSI)	AT5G06160	ATO | splicing factor-related | chr5:1862623-1866298 REVERSE LENGTH=504
Solyc03g093980.2	transmembrane protein (AHRD V3.3 --* AT3G06600.3)	NA	NA
Solyc03g095780.3	abscisic acid receptor PYL4-like (AHRD V3.3 *** A0A2I4EQL0_9ROSI)	AT2G38310	PYL4, RCAR10 | PYR1-like 4 | chr2:16050251-16050874 FORWARD LENGTH=207
Solyc03g096180.4	flocculation protein FLO11-like (AHRD V3.3 *-* A0A2I4ER08_9ROSI)	AT2G40070	| BEST Arabidopsis thaliana protein match is: proline-rich family protein (TAIR:AT3G09000.1); Has 35333 Blast hits to 34131 prot
Solyc03g098320.4	Protein REVEILLE 1 (AHRD V3.3 *** A0A2G2XWA2_CAPAN)	AT1G18330	EPR1, RVE7 | Homeodomain-like superfamily protein | chr1:6306196-6307718 REVERSE LENGTH=372
Solyc03g112060.3	Quinolinate synthase, chloroplastic (AHRD V3.3 *** A0A2G3CY80_CAPCH)	AT5G50210	QS, OLD5, SUFE3 | quinolinate synthase | chr5:20442803-20445706 FORWARD LENGTH=718
Solyc03g114080.2	Leucine-rich repeat protein kinase family protein (AHRD V3.3 *** A0A061G0X7_THECC)	AT2G26730	| Leucine-rich repeat protein kinase family protein | chr2:11388621-11391286 FORWARD LENGTH=658
Solyc03g116250.2	Unknown protein	NA	NA
Solyc03g116960.4	Unknown protein	NA	NA
Solyc03g117360.4	TOPLESS1	AT1G15750	WSIP1, TPL | Transducin family protein / WD-40 repeat family protein | chr1:5415086-5420359 REVERSE LENGTH=1131
Solyc03g118040.3	calnexin	AT5G61790	CNX1, ATCNX1 | calnexin 1 | chr5:24827394-24829642 REVERSE LENGTH=530
Solyc03g118970.3	Protein DETOXIFICATION (AHRD V3.3 *** A0A1J7HGK7_LUPAN)	AT5G52450	| MATE efflux family protein | chr5:21289042-21291749 REVERSE LENGTH=486
Solyc03g118980.2	Elongation factor 1-alpha C (AHRD V3.3 *-* A0A2I0VCV4_9ASPA)	AT1G18070	| Translation elongation factor EF1A/initiation factor IF2gamma family protein | chr1:6214236-6218211 REVERSE LENGTH=543
Solyc03g120900.3	WD40 repeat (AHRD V3.3 *** A0A200QDT5_9MAGN)	AT2G30050	| transducin family protein / WD-40 repeat family protein | chr2:12825540-12826448 FORWARD LENGTH=302
Solyc03g120930.1	Avr9/Cf-9 rapidly elicited protein (AHRD V3.3 *** Q9ZU12_ARATH)	AT1G52140	| unknown protein; BEST Arabidopsis thaliana protein match is: unknown protein (TAIR:AT3G16330.1); Has 114 Blast hits to 114 pro
Solyc04g007210.3	Zinc finger protein CONSTANS-LIKE 7 (AHRD V3.3 *** A0A2G2VK65_CAPBA)	AT1G25440	| B-box type zinc finger protein with CCT domain | chr1:8933939-8935284 REVERSE LENGTH=417
Solyc04g009790.4	Protein DETOXIFICATION (AHRD V3.3 *-* A0A0K9R7X2_SPIOL)	AT3G11760	| unknown protein; FUNCTIONS IN: molecular_function unknown; INVOLVED IN: biological_process unknown; LOCATED IN: cellular_compo
Solyc04g011463.1	Unknown protein	NA	NA
Solyc04g011467.1	CASP-like protein (AHRD V3.3 *** A0A2G2XA87_CAPBA)	AT2G39518	| Uncharacterised protein family (UPF0497) | chr2:16496029-16496937 REVERSE LENGTH=174
Solyc04g011580.4	Pumilio-like protein 3 (AHRD V3.3 *** A0A2G2XA68_CAPBA)	AT2G29200	APUM1, PUM1 | pumilio 1 | chr2:12549483-12553185 REVERSE LENGTH=968
Solyc04g011780.1	Monothiol glutaredoxin-S1 (AHRD V3.3 *** A0A2G3CDZ0_CAPCH)	AT3G62930	| Thioredoxin superfamily protein | chr3:23261538-23261846 REVERSE LENGTH=102
Solyc04g014613.1	Serine/threonine-protein phosphatase 7 long form-like protein (AHRD V3.3 *-* A0A1J3IZ43_NOCCA)	AT1G48120	| hydrolases;protein serine/threonine phosphatases | chr1:17774238-17779624 REVERSE LENGTH=1340
Solyc04g016260.3	Calcium-transporting ATPase (AHRD V3.3 *** A0A1U8GKV2_CAPAN)	AT3G57330	ACA11 | autoinhibited Ca2+-ATPase 11 | chr3:21211655-21216375 REVERSE LENGTH=1025
Solyc04g016580.1	F-box protein (AHRD V3.3 *-* A0A2G3DAV0_CAPCH)	AT3G18720	| F-box family protein | chr3:6444433-6445751 REVERSE LENGTH=380
Solyc04g050577.1	Unknown protein	NA	NA
Solyc04g054223.1	Unknown protein	NA	NA
Solyc04g055200.3	Asparagine synthetase (AHRD V3.3 *** Q8LJT6_STRHE)	AT5G10240	ASN3 | asparagine synthetase 3 | chr5:3212934-3216418 REVERSE LENGTH=578
Solyc04g063210.3	Caffeoyl-CoA O-methyltransferase (AHRD V3.3 *** A0A2G2WYM3_CAPBA)	AT4G26220	| S-adenosyl-L-methionine-dependent methyltransferases superfamily protein | chr4:13284179-13285146 FORWARD LENGTH=232
Solyc04g064720.3	Maltose excess protein 1, chloroplastic (AHRD V3.3 *** A0A2G2ZPK8_CAPAN)	AT5G17520	RCP1, MEX1 | root cap 1 (RCP1) | chr5:5772796-5775231 REVERSE LENGTH=415
Solyc04g064760.3	Carboxypeptidase (AHRD V3.3 *** A0A1U8GE15_CAPAN)	AT5G42240	scpl42 | serine carboxypeptidase-like 42 | chr5:16888717-16890931 FORWARD LENGTH=473
Solyc04g071070.2	Unknown protein	AT1G21310	ATEXT3, RSH, EXT3 | extensin 3 | chr1:7453693-7454988 REVERSE LENGTH=431
Solyc04g071130.1	SKP1-interacting partner 15 (AHRD V3.3 *** A0A1U8GEI0_CAPAN)	AT1G76920	| F-box family protein | chr1:28892295-28893419 FORWARD LENGTH=374
Solyc04g072910.3	Endoplasmic reticulum-Golgi intermediate compartment protein 3 (AHRD V3.3 *** A0A2G3CNL7_CAPCH)	AT1G36050	| Endoplasmic reticulum vesicle transporter protein | chr1:13450467-13453683 FORWARD LENGTH=489
Solyc04g074230.3	SIG74 14-3-3 family protein	AT1G34760	GRF11, GF14 OMICRON, RHS5 | general regulatory factor 11 | chr1:12744062-12745603 REVERSE LENGTH=255
Solyc04g076200.3	Adenine nucleotide alpha hydrolases-like superfamily protein (AHRD V3.3 *** Q84TF6_ARATH)	AT1G09740	| Adenine nucleotide alpha hydrolases-like superfamily protein | chr1:3154603-3155834 FORWARD LENGTH=171
Solyc04g076300.4	Mechanosensitive ion channel protein 2, chloroplastic (AHRD V3.3 *** A0A2G2X028_CAPBA)	AT1G58200	MSL3 | MSCS-like 3 | chr1:21548370-21552488 REVERSE LENGTH=678
Solyc04g077860.4	Sigma-B regulation protein RsbQ (AHRD V3.3 *** A0A2T0KZ78_9BURK)	AT3G03990	| alpha/beta-Hydrolases superfamily protein | chr3:1033788-1034591 FORWARD LENGTH=267
Solyc04g078470.3	D-type cyclin-3	AT4G34160	CYCD3;1, CYCD3 | CYCLIN D3;1 | chr4:16357903-16359304 FORWARD LENGTH=376
Solyc04g081260.3	filament-like plant protein 4 (AHRD V3.3 *** A0A1U7XPP3_NICSY)	AT1G47900	| Plant protein of unknown function (DUF869) | chr1:17647340-17651035 REVERSE LENGTH=1054
Solyc05g005750.3	Trehalose-6-phosphate synthase (AHRD V3.3 *** E5GC29_CUCME)	AT1G23870	ATTPS9, TPS9 | trehalose-phosphatase/synthase 9 | chr1:8432695-8435506 FORWARD LENGTH=867
Solyc05g006050.3	cyclinD1_1	AT1G70210	CYCD1;1, ATCYCD1;1 | CYCLIN D1;1 | chr1:26440015-26441980 FORWARD LENGTH=339
Solyc05g007030.4	heat-inducible transcription repressor (AHRD V3.3 *** AT3G17900.2)	AT3G17900	| unknown protein; FUNCTIONS IN: molecular_function unknown; INVOLVED IN: biological_process unknown; LOCATED IN: cellular_compo
Solyc05g007240.1	zinc finger CCHC domain protein (AHRD V3.3 *** AT1G26920.1)	AT1G69760	| unknown protein; BEST Arabidopsis thaliana protein match is: unknown protein (TAIR:AT1G26920.1); Has 51 Blast hits to 51 prote
Solyc05g008820.4	Lipid phosphate phosphatase (AHRD V3.3 *** A0A2P5ENE9_TREOI)	AT3G02600	LPP3, ATLPP3 | lipid phosphate phosphatase 3 | chr3:551534-554411 FORWARD LENGTH=364
Solyc05g009310.3	Zinc finger protein CONSTANS-LIKE 7 (AHRD V3.3 *** A0A2G2VK65_CAPBA)	AT1G25440	| B-box type zinc finger protein with CCT domain | chr1:8933939-8935284 REVERSE LENGTH=417
Solyc05g010425.1	S-adenosylmethionine decarboxylase (AHRD V3.3 *-* Q6KC47_PRUPE)	NA	NA
Solyc05g010570.3	Transcription initiation factor TFIID subunit 11 (AHRD V3.3 *** A0A2G2ZHA0_CAPAN)	AT4G20280	TAF11 | TBP-associated factor 11 | chr4:10953792-10954664 FORWARD LENGTH=210
Solyc05g014120.1	S-adenosyl-L-methionine-dependent methyltransferases superfamily protein (AHRD V3.3 *** A0A2U1MVU3_ARTAN)	AT1G24480	| S-adenosyl-L-methionine-dependent methyltransferases superfamily protein | chr1:8676440-8677159 REVERSE LENGTH=239
Solyc05g015950.3	Glucose-6-phosphate 1-dehydrogenase (AHRD V3.3 *** Q8H9C8_SOLTU)	AT5G13110	G6PD2 | glucose-6-phosphate dehydrogenase 2 | chr5:4158952-4161640 FORWARD LENGTH=596
Solyc05g017950.3	anion:sodium symporter	AT2G26900	| Sodium Bile acid symporter family | chr2:11475156-11477870 REVERSE LENGTH=409
Solyc05g024290.3	Serine/threonine-protein kinase PBS1 (AHRD V3.3 *** A0A1U8EJL0_CAPAN)	AT5G13160	PBS1 | Protein kinase superfamily protein | chr5:4176854-4179682 FORWARD LENGTH=456
Solyc05g046130.4	DUF1218 domain-containing protein (AHRD V3.3 *** A0A1Q3CI94_CEPFO)	AT2G32280	| Protein of unknown function (DUF1218) | chr2:13713210-13713977 FORWARD LENGTH=163
Solyc05g051200.1	ethylene-responsive factor 1	AT3G23240	ERF1, ATERF1 | ethylene response factor 1 | chr3:8295705-8296361 FORWARD LENGTH=218
Solyc05g051660.1	Alpha/beta-Hydrolases superfamily protein (AHRD V3.3 *** A0A2U1KK17_ARTAN)	AT3G48700	ATCXE13, CXE13 | carboxyesterase 13 | chr3:18038825-18039814 REVERSE LENGTH=329
Solyc05g051900.3	Major facilitator superfamily (AHRD V3.3 *** A0A200QUR2_9MAGN)	AT5G10190	| Major facilitator superfamily protein | chr5:3199205-3201140 FORWARD LENGTH=488
Solyc05g052040.1	ripening regulated protein DDTFR10/A	AT5G51190	| Integrase-type DNA-binding superfamily protein | chr5:20800708-20801373 REVERSE LENGTH=221
Solyc05g052300.4	Amino acid transporter (AHRD V3.3 *** S8C1J4_9LAMI)	AT3G56200	| Transmembrane amino acid transporter family protein | chr3:20850087-20851779 FORWARD LENGTH=435
Solyc05g053210.4	Non-specific serine/threonine protein kinase (AHRD V3.3 *** A0A2G2WU69_CAPBA)	AT3G17510	CIPK1, SnRK3.16 | CBL-interacting protein kinase 1 | chr3:5989309-5992627 REVERSE LENGTH=444
Solyc05g054850.1	membrane-associated kinase regulator (AHRD V3.3 *** AT2G39370.1)	AT2G39370	| unknown protein; BEST Arabidopsis thaliana protein match is: unknown protein (TAIR:AT2G37380.1); Has 184 Blast hits to 178 pro
Solyc05g054860.1	Receptor-like protein kinase HERK 1 (AHRD V3.3 *** A0A1U8GR51_CAPAN)	AT3G46290	HERK1 | hercules receptor kinase 1 | chr3:17013009-17015501 FORWARD LENGTH=830
Solyc05g150125.1	Peroxisome biogenesis protein 2 (AHRD V3.3 *-* A0A2G2X6N8_CAPBA)	NA	NA
Solyc06g005070.3	Major facilitator superfamily protein (AHRD V3.3 *** A0A1P8AQH5_ARATH)	AT1G68570	| Major facilitator superfamily protein | chr1:25746811-25750110 FORWARD LENGTH=596
Solyc06g007170.4	Protein trichome birefringence-like 45 (AHRD V3.3 *** A0A2G3C507_CAPCH)	AT5G58600	PMR5, TBL44 | Plant protein of unknown function (DUF828) | chr5:23683944-23685679 REVERSE LENGTH=402
Solyc06g007440.4	Non-specific serine/threonine protein kinase (AHRD V3.3 *** A0A2G3C4Q5_CAPCH)	AT2G30360	CIPK11, PKS5, SIP4, SNRK3.22 | SOS3-interacting protein 4 | chr2:12937265-12938572 REVERSE LENGTH=435
Solyc06g008368.1	Plant resistance protein (AHRD V3.3 *-* O81136_SOLLC)	AT3G46530	RPP13 | NB-ARC domain-containing disease resistance protein | chr3:17130739-17133246 REVERSE LENGTH=835
Solyc06g050490.1	Unknown protein	NA	NA
Solyc06g051610.1	Ethylene receptor (AHRD V3.3 *-* A0A2G2WUD6_CAPBA)	AT3G04580	EIN4 | Signal transduction histidine kinase, hybrid-type, ethylene sensor | chr3:1235576-1237965 REVERSE LENGTH=766
Solyc06g051960.3	Pectinesterase (AHRD V3.3 *** A0A2G2WIV2_CAPBA)	AT3G49220	| Plant invertase/pectin methylesterase inhibitor superfamily | chr3:18249840-18253647 FORWARD LENGTH=598
Solyc06g059800.3	ACT domain-containing protein ACR3 (AHRD V3.3 *** A0A2G2Z9T5_CAPAN)	AT1G76990	ACR3 | ACT domain repeat 3 | chr1:28933387-28935179 FORWARD LENGTH=453
Solyc06g060920.3	transcription factor IIIB (AHRD V3.3 *** AT4G17010.1)	AT4G17010	| unknown protein; Has 30201 Blast hits to 17322 proteins in 780 species: Archae - 12; Bacteria - 1396; Metazoa - 17338; Fungi -
Solyc06g062600.3	Glucose-methanol-choline (GMC) oxidoreductase family protein (AHRD V3.3 *** A0A2U1MMK8_ARTAN)	AT1G72970	HTH, EDA17 | Glucose-methanol-choline (GMC) oxidoreductase family protein | chr1:27452872-27455706 FORWARD LENGTH=594
Solyc06g062820.4	Protein kinase family protein (AHRD V3.3 *-* A0A1P8BD07_ARATH)	AT2G24370	| Protein kinase protein with adenine nucleotide alpha hydrolases-like domain | chr2:10369979-10373063 REVERSE LENGTH=788
Solyc06g063070.3	Ethylene Response Factor A.3	AT1G53910	RAP2.12 | related to AP2 12 | chr1:20135242-20136581 FORWARD LENGTH=358
Solyc06g065540.3	1-phosphatidylinositol-3-phosphate 5-kinase fab1d-like protein (AHRD V3.3 *** A0A2K3NPE5_TRIPR)	AT1G34260	FAB1D | FORMS APLOID AND BINUCLEATE CELLS 1A | chr1:12485967-12491799 FORWARD LENGTH=1456
Solyc06g065670.4	Pleiotropic drug resistance protein 4 (AHRD V3.3 *** A0A2G2WKR5_CAPBA)	AT2G26910	PDR4, ATPDR4 | pleiotropic drug resistance 4 | chr2:11481623-11487874 FORWARD LENGTH=1420
Solyc06g069110.4	Bifunctional inhibitor/lipid-transfer protein/seed storage 2S albumin superfamily protein (AHRD V3.3 *-* A0A2U1LRB6_ARTAN)	AT2G44290	| Bifunctional inhibitor/lipid-transfer protein/seed storage 2S albumin superfamily protein | chr2:18305418-18306202 REVERSE LEN
Solyc06g072040.1	CONSTANS interacting protein 2a	AT3G48590	HAP5A, ATHAP5A, NF-YC1 | nuclear factor Y, subunit C1 | chr3:18008893-18009938 REVERSE LENGTH=234
Solyc06g073740.3	Glycosyl hydrolase family protein (AHRD V3.3 *** A0A1P8BG25_ARATH)	AT5G20950	| Glycosyl hydrolase family protein | chr5:7107609-7110775 REVERSE LENGTH=624
Solyc06g074390.3	Fatty acyl-CoA reductase (AHRD V3.3 *** A0A1U8H367_CAPAN)	AT4G33790	CER4, G7, FAR3 | Jojoba acyl CoA reductase-related male sterility protein | chr4:16204325-16207891 REVERSE LENGTH=493
Solyc06g074930.2	heavy metal-associated isoprenylated plant protein 3-like (AHRD V3.3 *** A0A1U8H726_CAPAN)	AT5G60800	| Heavy metal transport/detoxification superfamily protein | chr5:24460822-24462464 REVERSE LENGTH=302
Solyc06g076100.3	Protein phosphatase 2C (PP2C)-like domain (AHRD V3.3 *** A0A200Q711_9MAGN)	AT1G07630	PLL5 | pol-like 5 | chr1:2349189-2351437 FORWARD LENGTH=662
Solyc06g076260.3	Rab5-interacting family protein (AHRD V3.3 *** A0A2U1Q422_ARTAN)	AT5G59410	| Rab5-interacting family protein | chr5:23959761-23960730 REVERSE LENGTH=130
Solyc06g083160.1	DUF506 family protein (DUF506) (AHRD V3.3 *** O48807_ARATH)	AT3G07350	| Protein of unknown function (DUF506) | chr3:2347674-2348570 FORWARD LENGTH=298
Solyc06g150118.1	Unknown protein	NA	NA
Solyc07g005090.4	Glycosyl hydrolase family protein with chitinase insertion domain-containing protein (AHRD V3.3 *** A0A2U1N1A8_ARTAN)	AT4G19810	| Glycosyl hydrolase family protein with chitinase insertion domain | chr4:10764151-10765753 REVERSE LENGTH=379
Solyc07g005540.1	Protein kinase domain (AHRD V3.3 *** A0A200QFM8_9MAGN)	AT2G24230	| Leucine-rich repeat protein kinase family protein | chr2:10301979-10304540 REVERSE LENGTH=853
Solyc07g006300.4	Protein ECERIFERUM 3 (AHRD V3.3 *** A0A2G3BXC2_CAPCH)	AT5G57800	FLP1, YRE, CER3, WAX2 | Fatty acid hydroxylase superfamily | chr5:23420589-23423832 FORWARD LENGTH=632
Solyc07g006310.1	transcription factor IBH1-like (AHRD V3.3 *-* A0A2I4FVW6_9ROSI)	AT5G57780	| EXPRESSED IN: 18 plant structures; EXPRESSED DURING: 12 growth stages; BEST Arabidopsis thaliana protein match is: sequence-sp
Solyc07g008920.4	Oxysterol-binding protein-related protein 4B (AHRD V3.3 *** A0A2G3BZ80_CAPCH)	AT5G57240	ORP4C | OSBP(oxysterol binding protein)-related protein 4C | chr5:23193449-23195303 FORWARD LENGTH=379
Solyc07g015860.3	peptide deformylase AF271258	AT1G15390	PDF1A, ATDEF1 | peptide deformylase 1A | chr1:5294653-5295625 FORWARD LENGTH=269
Solyc07g017970.3	Thaumatin (AHRD V3.3 *** A0A2U1PDY4_ARTAN)	AT2G17860	| Pathogenesis-related thaumatin superfamily protein | chr2:7762257-7763018 REVERSE LENGTH=253
Solyc07g024045.1	Unknown protein	NA	NA
Solyc07g025140.4	Transducin/WD40 repeat-like superfamily protein (AHRD V3.3 *** A0A2U1PWP8_ARTAN)	AT2G26490	| Transducin/WD40 repeat-like superfamily protein | chr2:11268035-11269432 FORWARD LENGTH=465
Solyc07g026910.3	NAD(P)H-quinone oxidoreductase subunit 6, chloroplastic (AHRD V3.3 *** A0A1U8QDA9_CAPAN)	ATCG01080	NDHG | NADH:ubiquinone/plastoquinone oxidoreductase, chain 6 | chrC:118377-118907 REVERSE LENGTH=176
Solyc07g039450.3	Translation machinery-associated protein 22 (AHRD V3.3 *** A0A1U8DZC1_CAPAN)	AT5G11900	| Translation initiation factor SUI1 family protein | chr5:3834154-3836023 FORWARD LENGTH=198
Solyc07g042550.3	sucrose synthase	AT3G43190	SUS4, ATSUS4 | sucrose synthase 4 | chr3:15179204-15182577 REVERSE LENGTH=808
Solyc07g043285.1	Unknown protein	NA	NA
Solyc07g043660.3	AMP-dependent synthetase/ligase (AHRD V3.3 *** A0A200QNF3_9MAGN)	AT2G17650	| AMP-dependent synthetase and ligase family protein | chr2:7671041-7672936 FORWARD LENGTH=603
Solyc07g044980.3	NIM1-like protein 2	AT5G45110	NPR3, ATNPR3 | NPR1-like protein 3 | chr5:18229319-18231334 FORWARD LENGTH=586
Solyc07g049563.1	Unknown protein	NA	NA
Solyc07g052400.3	glutamate receptor-like 3.2	AT1G05200	ATGLR3.4, GLR3.4, GLUR3 | glutamate receptor 3.4 | chr1:1505642-1509002 FORWARD LENGTH=959
Solyc07g054430.3	folic acid binding / transferase (AHRD V3.3 *** AT2G20830.4)	AT2G20830	| transferases;folic acid binding | chr2:8968370-8970479 REVERSE LENGTH=431
Solyc07g055740.1	strictosidine synthase	AT3G57030	| Calcium-dependent phosphotriesterase superfamily protein | chr3:21101653-21103204 REVERSE LENGTH=374
Solyc07g055910.4	hypothetical protein (AHRD V3.3 *-* AT3G58770.1)	AT3G58770	| unknown protein; Has 38 Blast hits to 36 proteins in 11 species: Archae - 0; Bacteria - 0; Metazoa - 0; Fungi - 2; Plants - 32
Solyc07g056610.2	DUF239 domain-containing protein/DUF4409 domain-containing protein (AHRD V3.3 *** A0A1Q3CSL7_CEPFO)	AT4G15050	| Protein of Unknown Function (DUF239) | chr4:8588548-8590345 REVERSE LENGTH=396
Solyc07g063830.3	bHLH transcription factor142	AT3G20640	| basic helix-loop-helix (bHLH) DNA-binding superfamily protein | chr3:7210654-7213199 REVERSE LENGTH=454
Solyc07g064890.1	Ethylene Response Factor F.2	AT1G50640	ERF3, ATERF3 | ethylene responsive element binding factor 3 | chr1:18757602-18758279 REVERSE LENGTH=225
Solyc07g150137.1	DDE_4 domain-containing protein (AHRD V3.3 *** A0A1Q3AMH7_CEPFO)	AT5G41980	| CONTAINS InterPro DOMAIN/s: Putative harbinger transposase-derived nuclease (InterPro:IPR006912); BEST Arabidopsis thaliana pr
Solyc08g005620.3	Gibberellin-regulated protein (AHRD V3.3 *** K0E174_POPTO)	AT2G14900	| Gibberellin-regulated family protein | chr2:6404210-6405043 FORWARD LENGTH=108
Solyc08g006750.4	Serine decarboxylase (AHRD V3.3 *** A0A1U8F8Y3_CAPAN)	AT1G43710	emb1075 | Pyridoxal phosphate (PLP)-dependent transferases superfamily protein | chr1:16486534-16488298 REVERSE LENGTH=482
Solyc08g014470.4	Amidohydrolase family (AHRD V3.3 *** A0A2U1PLT8_ARTAN)	AT3G55850	LAF3, LAF3 ISF1 | Amidohydrolase family | chr3:20721866-20725608 REVERSE LENGTH=583
Solyc08g016380.1	Unknown protein	NA	NA
Solyc08g061020.1	Major facilitator superfamily protein (AHRD V3.3 *** A0A1P8AZ04_ARATH)	AT2G26690	| Major facilitator superfamily protein | chr2:11347347-11350916 REVERSE LENGTH=577
Solyc08g061610.4	Copper-transporting ATPase PAA2, chloroplastic (AHRD V3.3 *** A0A2G3BRF7_CAPCH)	AT5G21930	PAA2, HMA8, ATHMA8 | P-type ATPase of Arabidopsis 2 | chr5:7243129-7248721 FORWARD LENGTH=883
Solyc08g062330.3	Ankyrin repeat family protein (AHRD V3.3 *** F8WLA0_CITUN)	AT5G51160	| Ankyrin repeat family protein | chr5:20792280-20793681 FORWARD LENGTH=442
Solyc08g062820.3	Cytokinin riboside 5'-monophosphate phosphoribohydrolase (AHRD V3.3 *** A0A2G3BRK1_CAPCH)	AT5G11950	| Putative lysine decarboxylase family protein | chr5:3855072-3856815 FORWARD LENGTH=216
Solyc08g066190.2	Cyclin-D-binding Myb-like transcription factor 1 (AHRD V3.3 *-* A0A1J3E546_NOCCA)	AT5G41020	| myb family transcription factor | chr5:16425883-16427649 REVERSE LENGTH=588
Solyc08g067310.1	Non-specific serine/threonine protein kinase (AHRD V3.3 *** A0A2G2W7U9_CAPBA)	AT5G10930	CIPK5, SnRK3.24 | CBL-interacting protein kinase 5 | chr5:3445569-3446906 REVERSE LENGTH=445
Solyc08g068290.3	Sulfite exporter TauE/SafE family protein (AHRD V3.3 *** A0A2U1KY14_ARTAN)	AT2G25737	| Sulfite exporter TauE/SafE family protein | chr2:10977174-10979677 FORWARD LENGTH=476
Solyc08g068570.4	Tocopherol cyclase (AHRD V3.3 *** Q6E6T1_SOLTU)	AT4G32770	VTE1, ATSDX1 | tocopherol cyclase, chloroplast / vitamin E deficient 1 (VTE1) / sucrose export defective 1 (SXD1) | chr4:15804981
Solyc08g077210.4	inositol-1,4,5-triphosphate-5-phosphatase 1	AT4G18010	IP5PII, AT5PTASE2, 5PTASE2 | myo-inositol polyphosphate 5-phosphatase 2 | chr4:9991194-9994099 REVERSE LENGTH=646
Solyc08g077750.4	Decapping nuclease DXO-like protein, chloroplastic (AHRD V3.3 *** A0A1U8GHM1_CAPAN)	AT4G17620	| glycine-rich protein | chr4:9822005-9824859 FORWARD LENGTH=544
Solyc08g079120.3	NAC domain-containing protein (AHRD V3.3 *** A0A2U1LJ98_ARTAN)	AT1G62700	VND5, ANAC026 | Arabidopsis NAC domain containing protein 26 | chr1:23216218-23217916 REVERSE LENGTH=394
Solyc08g081970.3	Arabinogalactan peptide 22 (AHRD V3.3 *** A0A2G3ADM4_CAPAN)	AT5G53250	AGP22, ATAGP22 | arabinogalactan protein 22 | chr5:21603715-21604007 FORWARD LENGTH=63
Solyc08g082090.1	Avr9/Cf-9 rapidly elicited protein 194 (AHRD V3.3 *** Q9FQZ4_TOBAC)	AT5G41810	| unknown protein; BEST Arabidopsis thaliana protein match is: unknown protein (TAIR:AT1G64340.1); Has 876 Blast hits to 690 pro
Solyc08g082250.3	endo-beta-1,4-D-glucanase (Cel8)	AT1G64390	AtGH9C2, GH9C2 | glycosyl hydrolase 9C2 | chr1:23911329-23914642 FORWARD LENGTH=620
Solyc08g082740.4	Signal recognition particle 19 kDa protein (AHRD V3.3 *** A0A2G3DAU5_CAPCH)	AT1G48160	| signal recognition particle 19 kDa protein, putative / SRP19, putative | chr1:17786779-17788286 REVERSE LENGTH=145
Solyc08g083380.2	Mitochondrial import inner membrane translocase subunit TIM13 (AHRD V3.3 *** A0A2G3AD02_CAPAN)	AT1G61570	TIM13 | translocase of the inner mitochondrial membrane 13 | chr1:22718897-22719473 REVERSE LENGTH=87
Solyc09g008190.3	Acylphosphatase (AHRD V3.3 *** A0A2G2YPW3_CAPAN)	AT5G03370	| acylphosphatase family | chr5:825798-827020 REVERSE LENGTH=171
Solyc09g008430.4	CHY zinc finger family protein, expressed (AHRD V3.3 *** Q337P2_ORYSJ)	AT5G22920	| CHY-type/CTCHY-type/RING-type Zinc finger protein | chr5:7665143-7667031 FORWARD LENGTH=291
Solyc09g010250.1	Unknown protein	NA	NA
Solyc09g010300.3	mRNA-decapping enzyme-like protein (AHRD V3.3 *** A0A2G3BIX2_CAPCH)	AT1G08370	DCP1, ATDCP1 | decapping 1 | chr1:2638355-2640367 FORWARD LENGTH=367
Solyc09g010440.3	Actin-depolymerizing factor (AHRD V3.3 *** Q1EMP8_PLAMJ)	AT3G46010	ADF1, atadf, ATADF1 | actin depolymerizing factor 1 | chr3:16909679-16910678 REVERSE LENGTH=150
Solyc09g059720.1	Ribose 5-phosphate isomerase A (AHRD V3.3 *-* A0A1Y1IHK3_KLENI)	AT3G04790	| Ribose 5-phosphate isomerase, type A protein | chr3:1313365-1314195 FORWARD LENGTH=276
Solyc09g065025.1	Unknown protein	NA	NA
Solyc09g065640.3	ethylene overproducer-like 1	AT4G02680	EOL1 | ETO1-like 1 | chr4:1181202-1184328 REVERSE LENGTH=888
Solyc09g074940.3	(DB240) meloidogyne-induced giant cell protein	AT4G02510	TOC159, TOC86, PPI2, TOC160, ATTOC159 | translocon at the outer envelope membrane of chloroplasts 159 | chr4:1104766-1109360 FORW
Solyc09g075200.4	U2 small nuclear ribonucleoprotein B (AHRD V3.3 *** A0A2U1L5Q9_ARTAN)	AT2G47580	U1A | spliceosomal protein U1A | chr2:19517229-19518686 FORWARD LENGTH=250
Solyc09g075860.3	Lipoxygenase (AHRD V3.3 *** K4CVG3_SOLLC)	AT3G22400	LOX5 | PLAT/LH2 domain-containing lipoxygenase family protein | chr3:7927011-7931167 FORWARD LENGTH=886
Solyc09g090130.3	R2R3MYB transcription factor 15	AT3G23250	MYB15, ATY19, ATMYB15 | myb domain protein 15 | chr3:8309492-8310624 FORWARD LENGTH=285
Solyc10g007120.4	transmembrane protein (AHRD V3.3 *** AT3G15110.1)	AT3G15110	| unknown protein; FUNCTIONS IN: molecular_function unknown; INVOLVED IN: biological_process unknown; LOCATED IN: chloroplast th
Solyc10g008730.3	transmembrane protein (AHRD V3.3 *-* AT2G31090.1)	AT2G31090	| unknown protein; FUNCTIONS IN: molecular_function unknown; INVOLVED IN: biological_process unknown; LOCATED IN: endomembrane s
Solyc10g008740.3	Mg-protoporphyrin IX chelatase (AHRD V3.3 *** A0A2G2YJA3_CAPAN)	AT4G18480	CHLI1, CH42, CH-42, CHL11, CHLI-1 | P-loop containing nucleoside triphosphate hydrolases superfamily protein | chr4:10201897-1020
Solyc10g009200.3	Ribosomal RNA-processing protein (AHRD V3.3 *-* Q8W494_ARATH)	AT1G11240	| CONTAINS InterPro DOMAIN/s: Nucleolar protein 12 (InterPro:IPR019186); Has 2484 Blast hits to 1934 proteins in 262 species: Ar
Solyc10g009490.2	PAP/OAS1 substrate-binding domain superfamily (AHRD V3.3 *-* A0A1I9LP98_ARATH)	AT3G61690	| nucleotidyltransferases | chr3:22828349-22833477 FORWARD LENGTH=1303
Solyc10g011910.4	WRKY transcription factor 25	AT4G01250	WRKY22, AtWRKY22 | WRKY family transcription factor | chr4:522839-524129 REVERSE LENGTH=298
Solyc10g018300.3	Transketolase (AHRD V3.3 *** A0A200R9X0_9MAGN)	AT3G60750	| Transketolase | chr3:22454004-22456824 FORWARD LENGTH=741
Solyc10g050895.1	Unknown protein	NA	NA
Solyc10g051165.1	Retrovirus-related Pol polyprotein from transposon TNT 1-94 (AHRD V3.3 *-* A0A2I0VJ33_9ASPA)	ATMG00810	ORF240B | DNA/RNA polymerases superfamily protein | chrM:227709-228431 REVERSE LENGTH=240
Solyc10g055410.2	R2R3MYB transcription factor 32	AT4G38620	ATMYB4, MYB4 | myb domain protein 4 | chr4:18053866-18054876 FORWARD LENGTH=282
Solyc10g055655.1	Unknown protein	NA	NA
Solyc10g074530.2	SEC1 family transport protein SLY1 (AHRD V3.3 --* XP_006486614.1)	NA	NA
Solyc10g078730.2	Non-structural maintenance of chromosomes element 4-like protein A (AHRD V3.3 *** A0A2G2VWE3_CAPBA)	AT1G51130	| Nse4, component of Smc5/6 DNA repair complex | chr1:18939480-18941560 REVERSE LENGTH=403
Solyc10g080610.1	F-box/kelch-repeat protein At1g15670-like (AHRD V3.3 *** A0A2I4E0A4_9ROSI)	AT1G15670	| Galactose oxidase/kelch repeat superfamily protein | chr1:5390119-5391198 FORWARD LENGTH=359
Solyc10g083210.2	B3 domain-containing protein (AHRD V3.3 *** A0A2G3BGS5_CAPCH)	AT2G36080	| AP2/B3-like transcriptional factor family protein | chr2:15148612-15151411 REVERSE LENGTH=244
Solyc10g083560.1	Ethylene-responsive transcription factor (AHRD V3.3 *** A0A2G3BGB2_CAPCH)	AT2G36450	HRD | Integrase-type DNA-binding superfamily protein | chr2:15294303-15294857 REVERSE LENGTH=184
Solyc10g084380.1	WRKY transcription factor 44	AT2G37260	TTG2, ATWRKY44, WRKY44, DSL1 | WRKY family transcription factor family protein | chr2:15645277-15646792 FORWARD LENGTH=429
Solyc11g005290.1	RING/U-box superfamily protein (AHRD V3.3 *** A0A2U1KVX7_ARTAN)	AT1G49230	| RING/U-box superfamily protein | chr1:18209320-18209979 FORWARD LENGTH=219
Solyc11g008080.3	Enabled-like protein (DUF1635) (AHRD V3.3 *** F4KBD8_ARATH)	AT5G22930	| Protein of unknown function (DUF1635) | chr5:7668229-7669315 REVERSE LENGTH=238
Solyc11g010510.2	Impact (AHRD V3.3 *** A0A200PNK4_9MAGN)	AT4G38090	| Ribosomal protein S5 domain 2-like superfamily protein | chr4:17883757-17884702 REVERSE LENGTH=234
Solyc11g010710.2	AP2-like ethylene-responsive transcription factor (AHRD V3.3 *** A0A2U1KLN5_ARTAN)	AT5G10510	AIL6 | AINTEGUMENTA-like 6 | chr5:3315991-3320008 FORWARD LENGTH=604
Solyc11g019910.1	Plant invertase/pectin methylesterase inhibitor superfamily protein (AHRD V3.3 *** A0A2U1KPL8_ARTAN)	AT4G25250	| Plant invertase/pectin methylesterase inhibitor superfamily protein | chr4:12934632-12935231 FORWARD LENGTH=199
Solyc11g031960.2	GDSL esterase/lipase (AHRD V3.3 *** A0A2G3C1I3_CAPCH)	AT1G33811	| GDSL-like Lipase/Acylhydrolase superfamily protein | chr1:12267918-12269690 FORWARD LENGTH=370
Solyc11g040340.3	LEE14BDGL L.esculentum endo-1,4-beta-D-glucanase	AT1G71380	ATGH9B3, ATCEL3, CEL3 | cellulase 3 | chr1:26899989-26901749 REVERSE LENGTH=484
Solyc11g044453.1	Serine/threonine-protein phosphatase 7 long form-like protein (AHRD V3.3 *-* A0A1J3DHF8_NOCCA)	AT1G48120	| hydrolases;protein serine/threonine phosphatases | chr1:17774238-17779624 REVERSE LENGTH=1340
Solyc11g051100.3	GDSL esterase/lipase 1-like (AHRD V3.3 *-* A0A1U7XNA4_NICSY)	AT1G53920	GLIP5 | GDSL-motif lipase 5 | chr1:20137725-20139637 FORWARD LENGTH=385
Solyc11g065610.1	Vacuolar ATPase assembly integral membrane protein VMA21 homolog (AHRD V3.3 *-* A0A1U8E863_CAPAN)	AT1G05780	| Vacuolar ATPase assembly integral membrane protein VMA21-like domain | chr1:1726761-1728180 FORWARD LENGTH=106
Solyc11g071460.2	NAD(P)-binding Rossmann-fold superfamily protein (AHRD V3.3 *** A0A2U1PI79_ARTAN)	AT2G24190	| NAD(P)-binding Rossmann-fold superfamily protein | chr2:10283740-10284934 REVERSE LENGTH=301
Solyc11g071480.1	Transferase (AHRD V3.3 *** A0A200R9R6_9MAGN)	AT5G48930	HCT | hydroxycinnamoyl-CoA shikimate/quinate hydroxycinnamoyl transferase | chr5:19836654-19838092 REVERSE LENGTH=433
Solyc12g005020.2	RING/U-box superfamily protein (AHRD V3.3 *** A0A2U1MKC4_ARTAN)	AT3G20395	| RING/U-box superfamily protein | chr3:7112020-7113792 REVERSE LENGTH=223
Solyc12g005900.3	RecQ-mediated genome instability protein 1 (AHRD V3.3 *** A0A2G3BMT0_CAPCH)	AT5G63540	ATRMI1, BLAP75, RMI1 | Domain of unknown function (DUF1767) | chr5:25441033-25444373 REVERSE LENGTH=677
Solyc12g006260.1	Glycine rich protein-interacting protein (AHRD V3.3 *** Q4U602_TOBAC)	NA	NA
Solyc12g008950.2	DEAD-box ATP-dependent RNA helicase (AHRD V3.3 *** AT5G57000.1)	AT5G57000	| unknown protein; FUNCTIONS IN: molecular_function unknown; INVOLVED IN: biological_process unknown; LOCATED IN: cellular_compo
Solyc12g010030.3	Leucine aminopeptidase, chloroplastic (AHRD V3.3 *** AMPL_SOLTU)	AT2G24200	| Cytosol aminopeptidase family protein | chr2:10287017-10289450 REVERSE LENGTH=520
Solyc12g014480.2	golgin family A protein (AHRD V3.3 *-* AT4G22320.2)	AT4G22320	| unknown protein; BEST Arabidopsis thaliana protein match is: unknown protein (TAIR:AT5G55210.1); Has 8953 Blast hits to 5363 p
Solyc12g017910.2	Potassium transporter (AHRD V3.3 *** A0A2G3A576_CAPAN)	AT3G02050	KUP3, ATKUP3, ATKT4 | K+ uptake transporter 3 | chr3:350815-354135 FORWARD LENGTH=789
Solyc12g019740.2	Thioredoxin-like 1-1, chloroplastic (AHRD V3.3 *** A0A1U8F9B4_CAPAN)	AT1G08570	ACHT4 | atypical CYS HIS rich thioredoxin 4 | chr1:2713059-2714312 FORWARD LENGTH=275
Solyc12g035180.1	Unknown protein	NA	NA
Solyc12g038650.1	Unknown protein	NA	NA
Solyc12g038870.3	Unknown protein	NA	NA
Solyc12g040710.1	FBD-associated F-box protein (AHRD V3.3 *-* A0A1J3GFP9_NOCCA)	AT1G55660	| FBD, F-box and Leucine Rich Repeat domains containing protein | chr1:20800694-20802340 FORWARD LENGTH=492
Solyc12g044230.2	Sulfite exporter TauE/SafE family protein (AHRD V3.3 *** A0A2U1KY14_ARTAN)	AT2G25737	| Sulfite exporter TauE/SafE family protein | chr2:10977174-10979677 FORWARD LENGTH=476
Solyc12g056450.2	3-hydroxy-3-methylglutaryl coenzyme A synthase (AHRD V3.3 *** A0A1U8F7M5_CAPAN)	AT4G11820	MVA1, FKP1 | hydroxymethylglutaryl-CoA synthase / HMG-CoA synthase / 3-hydroxy-3-methylglutaryl coenzyme A synthase | chr4:710912
Solyc12g056550.1	Plant/F1M20-13 protein (AHRD V3.3 *** G7IBZ7_MEDTR)	AT1G18740	| Protein of unknown function (DUF793) | chr1:6464125-6465273 FORWARD LENGTH=382
Solyc12g062800.1	Unknown protein	NA	NA
Solyc12g087870.2	purine permease 3-like (AHRD V3.3 *** A0A1U8F0C1_CAPAN),Pfam:PF16913	AT1G28220	ATPUP3, PUP3 | purine permease 3 | chr1:9860303-9861434 REVERSE LENGTH=351
Solyc12g089240.2	B-box zinc finger protein 22 (AHRD V3.3 *** A0A1U8F0C2_CAPAN)	AT1G75540	STH2 | salt tolerance homolog2 | chr1:28366059-28367398 FORWARD LENGTH=331
Solyc12g094620.3	catalase	AT4G35090	CAT2 | catalase 2 | chr4:16700937-16703215 REVERSE LENGTH=492
Solyc12g096200.2	R2R3MYB transcription factor 6	AT4G28110	AtMYB41, MYB41 | myb domain protein 41 | chr4:13968166-13969384 REVERSE LENGTH=282
Solyc12g096500.2	Zinc finger protein CONSTANS-LIKE 4 (AHRD V3.3 *** A0A2G2VJD2_CAPBA)	AT5G24930	ATCOL4, COL4 | CONSTANS-like 4 | chr5:8589325-8590949 FORWARD LENGTH=406
Solyc12g096770.1	HXXXD-type acyl-transferase family protein (AHRD V3.3 *** F4JBC7_ARATH)	AT3G26040	| HXXXD-type acyl-transferase family protein | chr3:9519741-9521069 FORWARD LENGTH=442
Solyc12g099950.3	receptor-like protein 12 (AHRD V3.3 *** A0A1S3ZVQ5_TOBAC)	AT1G45616	AtRLP6, RLP6 | receptor like protein 6 | chr1:17183550-17186534 REVERSE LENGTH=994
Solyc12g100250.3	Fatty acid desaturase (AHRD V3.3 *** A0A200QRI1_9MAGN)	AT3G12120	FAD2 | fatty acid desaturase 2 | chr3:3860592-3861743 REVERSE LENGTH=383

## Sheet: c) DMGs_shoot_H3K27me3
Supplementary Data 1c. Genes with significantly different H3K27me3 under N-supplied condition compared to N-starved controls in shoots.
A) genes with decreased histone mark in genic region
gene ID	ITAG4.0 gene description	Arabidopsis homolog (BLAST e<1E-7)	Arabidopsis annotation (TAIR 10)
Solyc01g006580.4	2-oxoglutarate (2OG) and Fe(II)-dependent oxygenase superfamily protein (AHRD V3.3 *** A0A2U1LXD5_ARTAN)	AT1G52820	| 2-oxoglutarate (2OG) and Fe(II)-dependent oxygenase superfamily protein | chr1:19669216-19670321 FORWARD LENGTH=317
Solyc10g018030.3	homeobox-leucine zipper protein ROC8 (AHRD V3.3 *** A0A2I4EBE3_9ROSI)	AT3G03260	HDG8 | homeodomain GLABROUS 8 | chr3:755356-759234 REVERSE LENGTH=699
B) genes with increased histone mark in genic region
gene ID	ITAG4.0 gene description	Arabidopsis homolog (BLAST e<1E-7)	Arabidopsis annotation (TAIR 10)
Solyc01g066840.3	40S ribosomal protein S21 (AHRD V3.3 *** A0A1U8E7W4_CAPAN)	AT5G27700	| Ribosomal protein S21e | chr5:9807541-9808048 REVERSE LENGTH=82
Solyc01g068270.3	Protein kinase family protein (AHRD V3.3 *** S8DW53_9LAMI)	AT5G63940	| Protein kinase protein with adenine nucleotide alpha hydrolases-like domain | chr5:25588254-25591229 FORWARD LENGTH=705
Solyc01g094540.4	Small nuclear ribonucleoprotein-associated protein (AHRD V3.3 *-* A0A2G3BT11_CAPCH)	AT4G20440	smB | small nuclear ribonucleoprotein associated protein B | chr4:11022843-11023616 REVERSE LENGTH=257
Solyc01g099900.4	60S ribosomal protein L18, putative, expressed (AHRD V3.3 *** Q10LN7_ORYSJ)	AT3G05590	RPL18 | ribosomal protein L18 | chr3:1621511-1622775 FORWARD LENGTH=187
Solyc01g108300.3	Two-component response regulator ARR18 (AHRD V3.3 *** A0A2G2W9W9_CAPBA)	AT2G03500	| Homeodomain-like superfamily protein | chr2:1059926-1062259 FORWARD LENGTH=432
Solyc01g111200.3	eukaryotic translation initiation factor 4B3 (AHRD V3.3 *** A0A2I4EWR0_9ROSI)	AT4G38710	| glycine-rich protein | chr4:18078141-18080002 REVERSE LENGTH=465
Solyc01g112190.3	Plant regulator RWP-RK family protein, putative (AHRD V3.3 *** A0A061FD78_THECC)	AT4G35270	| Plant regulator RWP-RK family protein | chr4:16777657-16780824 REVERSE LENGTH=963
Solyc02g014360.3	Pentatricopeptide repeat-containing protein (AHRD V3.3 *** A0A1U8FF53_CAPAN)	AT4G14850	LOI1, MEF11 | Pentatricopeptide repeat (PPR) superfamily protein | chr4:8513947-8516275 FORWARD LENGTH=684
Solyc02g021560.4	RNA-binding (RRM/RBD/RNP motif) family protein (AHRD V3.3 *** A0A2K3L2Z0_TRIPR)	AT3G15010	| RNA-binding (RRM/RBD/RNP motifs) family protein | chr3:5052844-5054058 FORWARD LENGTH=404
Solyc02g064660.1	Unknown protein	NA	NA
Solyc02g064670.1	60S ribosomal protein L26 (AHRD V3.3 *** A0A1U8FHZ3_CAPAN)	AT3G49910	| Translation protein SH3-like family protein | chr3:18504311-18504751 FORWARD LENGTH=146
Solyc02g070980.1	Chlorophyll a-b binding protein, chloroplastic (AHRD V3.3 *-* A0A2G3A7J8_CAPAN)	AT1G29930	CAB1, AB140, CAB140, LHCB1.3 | chlorophyll A/B binding protein 1 | chr1:10478071-10478874 FORWARD LENGTH=267
Solyc02g084290.3	CTP synthase 2 isoform X1 (AHRD V3.3 --* XP_010316211.1)	NA	NA
Solyc02g087400.1	Ankyrin repeat-containing protein (AHRD V3.3 *** A0A2U1KW09_ARTAN)	AT2G47450	CAO, CPSRP43 | chloroplast signal recognition particle component (CAO) | chr2:19472781-19473902 FORWARD LENGTH=373
Solyc02g090030.2	33 kDa oxygen-evolving protein	AT3G50820	PSBO2, PSBO-2, OEC33 | photosystem II subunit O-2 | chr3:18891008-18892311 REVERSE LENGTH=331
Solyc02g092430.1	60S ribosomal protein L26 (AHRD V3.3 *** A0A1U8FHZ3_CAPAN)	AT3G49910	| Translation protein SH3-like family protein | chr3:18504311-18504751 FORWARD LENGTH=146
Solyc02g094125.1	Pentatricopeptide repeat (AHRD V3.3 *** A0A200PRV8_9MAGN)	AT5G56310	| Pentatricopeptide repeat (PPR) superfamily protein | chr5:22802322-22803914 FORWARD LENGTH=530
Solyc03g083970.3	BAG family molecular chaperone regulator 7-like (AHRD V3.3 *** A0A2I4H718_9ROSI)	AT5G62390	ATBAG7, BAG7 | BCL-2-associated athanogene 7 | chr5:25052377-25054170 REVERSE LENGTH=446
Solyc03g119040.3	LeArcA2 protein containing 7 WD40 repeats	AT1G18080	ATARCA, RACK1A_AT, RACK1A | Transducin/WD40 repeat-like superfamily protein | chr1:6222325-6223901 FORWARD LENGTH=327
Solyc04g008040.4	Microtubule-associated protein 70 (AHRD V3.3 *** A0A200QNX4_9MAGN)	AT1G24764	ATMAP70-2, MAP70-2 | microtubule-associated proteins 70-2 | chr1:8760001-8763256 REVERSE LENGTH=634
Solyc04g081690.2	Unknown protein	NA	NA
Solyc05g006520.4	dehydrogenase AF209924	AT1G59900	AT-E1 ALPHA, E1 ALPHA | pyruvate dehydrogenase complex E1 alpha subunit | chr1:22051368-22053660 FORWARD LENGTH=389
Solyc05g023680.4	E3 ubiquitin-protein ligase ORTHRUS 2 (AHRD V3.3 *** A0A2G3B905_CAPCH)	AT1G57820	VIM1, ORTH2 | Zinc finger (C3HC4-type RING finger) family protein | chr1:21414342-21417902 REVERSE LENGTH=645
Solyc05g054070.4	60S ribosomal protein L6 (AHRD V3.3 *** A0A2G3CJ48_CAPCH)	AT1G74050	| Ribosomal protein L6 family protein | chr1:27847256-27848680 REVERSE LENGTH=233
Solyc06g007780.3	Nuclear transport factor 2 (NTF2) family protein with RNA binding (RRM-RBD-RNP motifs) domain-containing protein (AHRD V3.3 *** F4J8X6_ARATH)	AT3G25150	| Nuclear transport factor 2 (NTF2) family protein with RNA binding (RRM-RBD-RNP motifs) domain | chr3:9157161-9160052 REVERSE L
Solyc06g069010.3	LeArcA1 protein containing 7 WD40 repeats	AT1G48630	RACK1B_AT | receptor for activated C kinase 1B | chr1:17981977-17983268 REVERSE LENGTH=326
Solyc06g071790.3	Elongation factor Tu (AHRD V3.3 *** A0A2G2WM97_CAPBA)	AT4G20360	ATRAB8D, ATRABE1B, RABE1b | RAB GTPase homolog E1B | chr4:10990036-10991466 FORWARD LENGTH=476
Solyc06g083780.3	Ribosomal protein L17 (AHRD V3.3 *** Q5I7K4_WHEAT)	AT3G04400	emb2171 | Ribosomal protein L14p/L23e family protein | chr3:1167339-1168308 FORWARD LENGTH=140
Solyc07g017960.4	Unknown protein	NA	NA
Solyc07g052430.3	transmembrane protein 97-like (AHRD V3.3 *** A0A2I4FME0_9ROSI),Pfam:PF10914	AT2G32380	| Transmembrane protein 97, predicted | chr2:13746792-13747730 REVERSE LENGTH=168
Solyc07g064880.4	Small ubiquitin-related modifier (AHRD V3.3 *** A0A2G3BMW1_CAPCH)	AT5G55160	SUM2, SUMO 2, SUMO2, ATSUMO2 | small ubiquitin-like modifier 2 | chr5:22383747-22384772 REVERSE LENGTH=116
Solyc08g081380.3	BTB/POZ domain-containing protein (AHRD V3.3 *** A0A2G3DAM3_CAPCH)	AT1G63850	| BTB/POZ domain-containing protein | chr1:23696962-23698708 FORWARD LENGTH=548
Solyc09g007250.4	60S ribosomal protein L4 (AHRD V3.3 *** A0A2G2VZK1_CAPBA)	AT3G09630	| Ribosomal protein L4/L1 family | chr3:2953813-2955444 FORWARD LENGTH=406
Solyc09g072580.3	histone acetyltransferase subunit NuA4-domain protein (AHRD V3.3 *** AT4G14385.8)	AT4G14385	| FUNCTIONS IN: molecular_function unknown; INVOLVED IN: biological_process unknown; LOCATED IN: vacuole; EXPRESSED IN: 24 plant
Solyc09g072865.1	Ribosomal protein L17 (AHRD V3.3 *** Q5I7K4_WHEAT)	AT3G04400	emb2171 | Ribosomal protein L14p/L23e family protein | chr3:1167339-1168308 FORWARD LENGTH=140
Solyc09g090140.4	ferredoxin 1	AT1G04410	| Lactate/malate dehydrogenase family protein | chr1:1189418-1191267 REVERSE LENGTH=332
Solyc09g091600.4	Protein SULFUR DEFICIENCY-INDUCED 1 (AHRD V3.3 *** A0A2G2ZTV9_CAPAN)	AT1G04770	| Tetratricopeptide repeat (TPR)-like superfamily protein | chr1:1336564-1337767 REVERSE LENGTH=303
Solyc10g006160.1	Unknown protein	NA	NA
Solyc10g006600.4	Gluconokinase (AHRD V3.3 *** A0A2G2XZF6_CAPAN)	AT2G16790	| P-loop containing nucleoside triphosphate hydrolases superfamily protein | chr2:7284093-7284901 REVERSE LENGTH=189
Solyc10g018900.1	Unknown protein	NA	NA
Solyc10g050890.2	nitrite reductase 2	AT2G15620	NIR1, NIR, ATHNIR | nitrite reductase 1 | chr2:6810552-6812666 FORWARD LENGTH=586
Solyc10g051377.1	RNA-binding protein (AHRD V3.3 *** O24106_NICGU)	AT2G21660	ATGRP7, CCR2, GR-RBP7, GRP7 | cold, circadian rhythm, and rna binding 2 | chr2:9265477-9266316 REVERSE LENGTH=176
Solyc10g055390.2	Major facilitator superfamily protein (AHRD V3.3 *** Q9SW40_ARATH)	AT4G34950	| Major facilitator superfamily protein | chr4:16642544-16644759 REVERSE LENGTH=567
Solyc10g055655.1	Unknown protein	NA	NA
Solyc10g080710.2	asparaginyl-tRNA synthetase	AT5G56680	SYNC1, EMB2755, SYNC1 ARATH | Class II aminoacyl-tRNA and biotin synthetases superfamily protein | chr5:22936645-22938841 FORWARD
Solyc10g083260.1	Senescence regulator (AHRD V3.3 *-* B6TEP1_MAIZE)	AT3G15040	| Protein of unknown function, DUF584 | chr3:5065445-5066176 REVERSE LENGTH=243
Solyc10g084350.2	60S ribosomal protein L4 (AHRD V3.3 *** A0A2G2VZK1_CAPBA)	AT3G09630	| Ribosomal protein L4/L1 family | chr3:2953813-2955444 FORWARD LENGTH=406
Solyc10g084360.1	Unknown protein	NA	NA
Solyc10g086010.2	60S ribosomal protein L4 (AHRD V3.3 *** A0A2G2VZK1_CAPBA)	AT3G09630	| Ribosomal protein L4/L1 family | chr3:2953813-2955444 FORWARD LENGTH=406
Solyc11g012360.2	Tonoplast dicarboxylate transporter (AHRD V3.3 *** A0A2G3AZI6_CAPCH)	AT5G47560	ATTDT, ATSDAT, TDT | tonoplast dicarboxylate transporter | chr5:19287895-19290347 REVERSE LENGTH=540
Solyc11g068890.2	Late embryogenesis abundant (LEA) hydroxyproline-rich glycoprotein family (AHRD V3.3 *** Q9C568_ARATH)	AT3G44220	| Late embryogenesis abundant (LEA) hydroxyproline-rich glycoprotein family | chr3:15928216-15929645 FORWARD LENGTH=206
Solyc12g010890.2	trihelix transcription factor ASIL1-like (AHRD V3.3 *** A0A2I4FFS5_9ROSI)	AT3G58630	| sequence-specific DNA binding transcription factors | chr3:21683928-21685771 REVERSE LENGTH=321
Solyc12g070120.1	Unknown protein	NA	NA
Solyc12g070123.1	2-oxoglutarate (2OG) and Fe(II)-dependent oxygenase superfamily protein (AHRD V3.3 *-* O80850_ARATH)	AT2G30830	| 2-oxoglutarate (2OG) and Fe(II)-dependent oxygenase superfamily protein | chr2:13132707-13134284 REVERSE LENGTH=358
Solyc12g070127.1	Unknown protein	NA	NA
Solyc12g070130.2	Dimer_Tnp_hAT domain-containing protein (AHRD V3.3 *** A0A1Q3CIR7_CEPFO)	AT5G33406	| hAT dimerisation domain-containing protein / transposase-related | chr5:12676126-12678403 REVERSE LENGTH=509
Solyc12g096250.2	HXXXD-type acyl-transferase family protein (AHRD V3.3 *** A0A2K3L8P7_TRIPR)	AT5G67150	| HXXXD-type acyl-transferase family protein | chr5:26795880-26797226 REVERSE LENGTH=448
C) genes with descreased histone mark in 5kb upstream
gene ID	ITAG4.0 gene description	Arabidopsis homolog (BLAST e<1E-7)	Arabidopsis annotation (TAIR 10)
Solyc01g011510.4	Aldehyde dehydrogenase (AHRD V3.3 *** A0A200Q0A3_9MAGN)	AT4G36250	ALDH3F1 | aldehyde dehydrogenase 3F1 | chr4:17151029-17153381 FORWARD LENGTH=484
Solyc04g008230.3	Pectin lyase-like superfamily protein (AHRD V3.3 *** A0A2U1PE89_ARTAN)	AT1G48100	| Pectin lyase-like superfamily protein | chr1:17766921-17769625 FORWARD LENGTH=475
Solyc05g007780.3	Photosynthetic NDH subcomplex L 2 (AHRD V3.3 *** A0A0F7GYP0_9ROSI)	AT1G14150	PQL1, PQL2 | PsbQ-like 2 | chr1:4839885-4840632 FORWARD LENGTH=190
Solyc06g049060.3	Reticulon-like protein (AHRD V3.3 *** A0A1U8E360_CAPAN)	AT3G10915	| Reticulon family protein | chr3:3416101-3417497 REVERSE LENGTH=249
Solyc07g042490.1	Auxin responsive SAUR protein (AHRD V3.3 *** A0A2U1PXP1_ARTAN)	AT5G20820	| SAUR-like auxin-responsive protein family | chr5:7046911-7047294 REVERSE LENGTH=127
Solyc07g049650.1	Unknown protein	NA	NA
Solyc08g006870.4	BTB/POZ domain-containing protein NPY1 (AHRD V3.3 *** A0A1U8EPQ5_CAPAN)	AT4G31820	ENP, NPY1, MAB4 | Phototropic-responsive NPH3 family protein | chr4:15390788-15393627 REVERSE LENGTH=571
Solyc12g056410.2	F-box protein PP2-A15 (AHRD V3.3 *** A0A2G2Y8Y0_CAPAN)	AT3G61060	AtPP2-A13, PP2-A13 | phloem protein 2-A13 | chr3:22603166-22604336 FORWARD LENGTH=291
D) genes with increased histone mark in 5kb upstream
gene ID	ITAG4.0 gene description	Arabidopsis homolog (BLAST e<1E-7)	Arabidopsis annotation (TAIR 10)
Solyc04g053080.4	Cysteine proteinases superfamily protein (AHRD V3.3 *** Q9LYC7_ARATH)	AT3G62940	| Cysteine proteinases superfamily protein | chr3:23263106-23264245 REVERSE LENGTH=332
Solyc04g053130.4	Stress enhanced protein 2, chloroplastic (AHRD V3.3 *** A0A1U8F0B2_CAPAN)	AT2G21970	SEP2 | stress enhanced protein 2 | chr2:9357188-9357874 REVERSE LENGTH=202
Solyc08g042080.3	protein MULTIPLE CHLOROPLAST DIVISION SITE 1 (AHRD V3.3 *** A0A2I4GWK8_9ROSI)	AT1G20830	MCD1 | multiple chloroplast division site 1 | chr1:7242933-7244736 FORWARD LENGTH=349
Solyc08g065320.3	green ripe-like 1	AT2G26070	RTE1 | Protein of unknown function (DUF778) | chr2:11105741-11106607 REVERSE LENGTH=250
Solyc11g006880.3	jagunal-like protein (AHRD V3.3 *** AT5G51510.1)	AT5G51510	| unknown protein; CONTAINS InterPro DOMAIN/s: Protein of unknown function DUF1352 (InterPro:IPR009787); Has 30201 Blast hits to

## Sheet: d) DMGs_shoot_H3K36me3
Supplementary Data 1d. Genes with significantly different H3K36me3 under N-supplied condition compared to N-starved controls in shoots.
A) genes with decreased histone mark in genic region
gene ID	ITAG4.0 gene description	Arabidopsis homolog (BLAST e<1E-7)	Arabidopsis annotation (TAIR 10)
Solyc01g090040.3	serine/threonine-protein kinase ATG1c isoform X2 (AHRD V3.3 --* XP_010325831.1)	NA	NA
Solyc02g081500.3	Receptor kinase LRK10	AT1G66920	| Protein kinase superfamily protein | chr1:24965410-24967432 REVERSE LENGTH=617
Solyc02g092420.4	Phototropic-responsive NPH3 family protein (AHRD V3.3 *-* A0A2U1NGE5_ARTAN)	AT3G49900	| Phototropic-responsive NPH3 family protein | chr3:18500635-18502614 REVERSE LENGTH=520
Solyc03g006670.4	cyclinD6_2	AT4G03270	CYCD6;1 | Cyclin D6;1 | chr4:1432375-1433691 REVERSE LENGTH=302
Solyc03g078210.4	Unknown protein	NA	NA
Solyc03g082450.3	systemin receptor 2	AT1G17750	PEPR2, AtPEPR2 | PEP1 receptor 2 | chr1:6106656-6110008 FORWARD LENGTH=1088
Solyc03g095940.1	LOB domain-containing protein 21 (AHRD V3.3 *** A0A2G2ZWR8_CAPAN)	AT3G11090	LBD21 | LOB domain-containing protein 21 | chr3:3475036-3475533 FORWARD LENGTH=165
Solyc04g007530.3	Protein DETOXIFICATION (AHRD V3.3 *** A0A328D6Y5_9ASTE)	AT1G71140	| MATE efflux family protein | chr1:26824762-26826748 FORWARD LENGTH=485
Solyc04g077360.3	G-type lectin S-receptor-like serine/threonine-protein kinase (AHRD V3.3 *** A0A2G2WZY5_CAPBA)	AT4G27290	| S-locus lectin protein kinase family protein | chr4:13666281-13669202 FORWARD LENGTH=783
Solyc04g077670.3	Serine carboxypeptidase-like 18 (AHRD V3.3 *** A0A2G3CPL7_CAPCH)	AT1G33540	scpl18 | serine carboxypeptidase-like 18 | chr1:12162349-12164700 REVERSE LENGTH=446
Solyc06g084540.3	Adenine nucleotide alpha hydrolases-like superfamily protein (AHRD V3.3 *** O82240_ARATH)	AT2G47710	| Adenine nucleotide alpha hydrolases-like superfamily protein | chr2:19555045-19555956 REVERSE LENGTH=162
Solyc08g008420.3	Mitochondrial pyruvate carrier (AHRD V3.3 *** A0A1U8GCA8_CAPAN)	AT5G20090	| Uncharacterised protein family (UPF0041) | chr5:6787246-6788000 REVERSE LENGTH=110
Solyc08g069130.1	Pentatricopeptide repeat (PPR) superfamily protein (AHRD V3.3 *** AT5G43822.1)	AT5G43822	| Pentatricopeptide repeat (PPR) superfamily protein | chr5:17620830-17621868 FORWARD LENGTH=195
Solyc08g078040.4	FAD/NAD(P)-binding oxidoreductase family protein (AHRD V3.3 *** A0A2U1Q205_ARTAN)	AT2G35660	CTF2A | FAD/NAD(P)-binding oxidoreductase family protein | chr2:14988499-14990320 FORWARD LENGTH=439
Solyc09g005000.1	Lectin receptor-like kinase (AHRD V3.3 *** G0Y6Q9_GOSHI)	AT5G01550	LECRKA4.2 | lectin receptor kinase a4.1 | chr5:214517-216583 REVERSE LENGTH=688
Solyc09g011640.5.1	Glutathione S-transferase-like protein (AHRD V3.3 *** A8DUB0_SOLLC)	AT3G09270	ATGSTU8, GSTU8 | glutathione S-transferase TAU 8 | chr3:2848407-2849226 REVERSE LENGTH=224
Solyc09g064247.1	UBN2_3 domain-containing protein (AHRD V3.3 *-* A0A1Q3AW65_CEPFO)	NA	NA
Solyc10g008410.1	E3 ubiquitin-protein ligase RMA1H1 (AHRD V3.3 *** A0A2G3BCW2_CAPCH)	AT4G03510	RMA1, ATRMA1 | RING membrane-anchor 1 | chr4:1557905-1558654 REVERSE LENGTH=249
Solyc10g080900.3	ripening related X72730	AT3G55290	| NAD(P)-binding Rossmann-fold superfamily protein | chr3:20502653-20503730 FORWARD LENGTH=280
Solyc12g087830.2	MADS-box transcription factor (AHRD V3.3 *** F1T119_9ERIC)	AT5G65060	MAF3, FCL3, AGL70 | K-box region and MADS-box transcription factor family protein | chr5:25987527-25991065 FORWARD LENGTH=196
B) genes with increased histone mark in genic region
gene ID	ITAG4.0 gene description	Arabidopsis homolog (BLAST e<1E-7)	Arabidopsis annotation (TAIR 10)
Solyc01g006090.3	Eukaryotic rRNA processing (AHRD V3.3 *** A0A2U1PZE8_ARTAN)	AT3G22660	| rRNA processing protein-related | chr3:8016237-8017118 REVERSE LENGTH=293
Solyc01g006790.3	hypothetical protein (AHRD V3.3 *-* AT2G27180.1)	AT3G11690	| unknown protein; FUNCTIONS IN: molecular_function unknown; INVOLVED IN: biological_process unknown; LOCATED IN: chloroplast; E
Solyc01g080020.2	Eukaryotic aspartyl protease family protein (AHRD V3.3 *** A0A2U1ML86_ARTAN)	AT1G03230	| Eukaryotic aspartyl protease family protein | chr1:790110-791414 FORWARD LENGTH=434
Solyc01g087140.4	Late embryogenesis abundant protein (AHRD V3.3 *-* A0A200QZY3_9MAGN)	AT3G08490	| BEST Arabidopsis thaliana protein match is: Late embryogenesis abundant protein, group 2 (TAIR:AT3G24600.1); Has 161 Blast hit
Solyc01g108300.3	Two-component response regulator ARR18 (AHRD V3.3 *** A0A2G2W9W9_CAPBA)	AT2G03500	| Homeodomain-like superfamily protein | chr2:1059926-1062259 FORWARD LENGTH=432
Solyc01g108630.3	nii1 nitrite reductase	AT2G15620	NIR1, NIR, ATHNIR | nitrite reductase 1 | chr2:6810552-6812666 FORWARD LENGTH=586
Solyc01g110360.3	Fructose-bisphosphate aldolase (AHRD V3.3 *** Q9SXX5_NICPA)	AT4G38970	FBA2 | fructose-bisphosphate aldolase 2 | chr4:18163714-18165659 REVERSE LENGTH=398
Solyc01g110570.3	Small auxin up-regulated RNA4	AT1G75580	| SAUR-like auxin-responsive protein family | chr1:28377530-28377856 FORWARD LENGTH=108
Solyc01g112190.3	Plant regulator RWP-RK family protein, putative (AHRD V3.3 *** A0A061FD78_THECC)	AT4G35270	| Plant regulator RWP-RK family protein | chr4:16777657-16780824 REVERSE LENGTH=963
Solyc02g055440.4	E3 ubiquitin-protein ligase%2C putative (DUF177) (AHRD V3.3 *** AT3G19800.2)	AT3G19800	| Protein of unknown function (DUF177) | chr3:6876153-6877471 FORWARD LENGTH=229
Solyc02g066920.3	Chlororespiratory reduction 7 (AHRD V3.3 *** A0A2U1NIM3_ARTAN)	AT5G39210	CRR7 | chlororespiratory reduction 7 | chr5:15703231-15703999 FORWARD LENGTH=156
Solyc02g085750.4	Mental retardation GTPase activating protein (AHRD V3.3 *** A0A1P8BBG8_ARATH)	AT5G16030	| unknown protein; FUNCTIONS IN: molecular_function unknown; INVOLVED IN: biological_process unknown; LOCATED IN: cellular_compo
Solyc02g090540.4	Glucose/ribitol dehydrogenase (AHRD V3.3 *** A0A2U1NV71_ARTAN)	AT3G50560	| NAD(P)-binding Rossmann-fold superfamily protein | chr3:18761247-18763835 REVERSE LENGTH=272
Solyc03g026120.3	S-adenosyl-L-methionine-dependent methyltransferases superfamily protein (AHRD V3.3 *** A0A2U1NM08_ARTAN)	AT4G00750	| S-adenosyl-L-methionine-dependent methyltransferases superfamily protein | chr4:314405-317507 FORWARD LENGTH=633
Solyc03g034000.3	bHLH transcription factor 020	AT4G36540	BEE2 | BR enhanced expression 2 | chr4:17243699-17244965 FORWARD LENGTH=304
Solyc03g079920.3	WD40 repeat (AHRD V3.3 *** A0A200R4W9_9MAGN)	AT5G05970	NEDD1 | Transducin/WD40 repeat-like superfamily protein | chr5:1795464-1799313 FORWARD LENGTH=782
Solyc03g079930.3	Mitochondrial glycoprotein (AHRD V3.3 *** A0A200QYU1_9MAGN)	AT2G39795	| Mitochondrial glycoprotein family protein | chr2:16597026-16598028 FORWARD LENGTH=250
Solyc03g083440.4	Glutamate synthase (AHRD V3.3 *** A0A2U1PKW7_ARTAN)	AT5G53460	GLT1 | NADH-dependent glutamate synthase 1 | chr5:21700518-21709629 FORWARD LENGTH=2208
Solyc03g098660.3	GRAM domain (AHRD V3.3 *** A0A200Q4W9_9MAGN)	AT5G08350	| GRAM domain-containing protein / ABA-responsive protein-related | chr5:2686417-2687175 REVERSE LENGTH=222
Solyc05g005870.3	WAT1-related protein (AHRD V3.3 *** K4BWB4_SOLLC)	AT1G70260	| nodulin MtN21 /EamA-like transporter family protein | chr1:26457067-26459338 REVERSE LENGTH=375
Solyc05g007350.3	Late blight resistance protein R1-A (AHRD V3.3 *** A0A2G2VV43_CAPBA)	AT3G46530	RPP13 | NB-ARC domain-containing disease resistance protein | chr3:17130739-17133246 REVERSE LENGTH=835
Solyc05g041750.1	Unknown protein	NA	NA
Solyc06g007440.4	Non-specific serine/threonine protein kinase (AHRD V3.3 *** A0A2G3C4Q5_CAPCH)	AT2G30360	CIPK11, PKS5, SIP4, SNRK3.22 | SOS3-interacting protein 4 | chr2:12937265-12938572 REVERSE LENGTH=435
Solyc06g049050.3	expansin 2	AT2G40610	ATEXPA8, EXP8, ATEXP8, ATHEXP ALPHA 1.11, EXPA8 | expansin A8 | chr2:16949121-16950472 REVERSE LENGTH=253
Solyc06g076600.2	Protein kinase domain (AHRD V3.3 *** A0A200R4T5_9MAGN)	AT5G59010	| Protein kinase protein with tetratricopeptide repeat domain | chr5:23820578-23823099 REVERSE LENGTH=489
Solyc07g006030.4	Tetratricopeptide repeat (TPR)-like superfamily protein (AHRD V3.3 *** A0A2U1MFU8_ARTAN)	AT4G28080	| Tetratricopeptide repeat (TPR)-like superfamily protein | chr4:13948993-13957840 REVERSE LENGTH=1819
Solyc07g047710.3	Glucan endo-1,3-beta-glucosidase 1 (AHRD V3.3 *** A0A2G2WCP3_CAPBA)	AT5G35740	| Carbohydrate-binding X8 domain superfamily protein | chr5:13910572-13911095 REVERSE LENGTH=119
Solyc07g065900.3	Fructose-bisphosphate aldolase (AHRD V3.3 *** A0A200Q3T9_9MAGN)	AT4G26530	| Aldolase superfamily protein | chr4:13391566-13392937 FORWARD LENGTH=358
Solyc08g068490.3	Auxin-responsive GH3 family protein (AHRD V3.3 *** A0A2U1MRW5_ARTAN)	AT4G03400	DFL2, GH3-10 | Auxin-responsive GH3 family protein | chr4:1497675-1499729 REVERSE LENGTH=591
Solyc08g075630.3	Disease resistance protein RGA2 (AHRD V3.3 *** A0A1U8GK21_CAPAN)	AT3G14470	| NB-ARC domain-containing disease resistance protein | chr3:4857940-4861104 FORWARD LENGTH=1054
Solyc08g077380.4	Purine permease (AHRD V3.3 *** A0A2P5BSS2_TREOI),Pfam:PF16913	AT4G18220	| Drug/metabolite transporter superfamily protein | chr4:10078768-10080109 FORWARD LENGTH=344
Solyc08g081150.4	GMP synthase [glutamine-hydrolyzing] (AHRD V3.3 *** A0A2G3DAK4_CAPCH)	AT1G63660	| GMP synthase (glutamine-hydrolyzing), putative / glutamine amidotransferase, putative | chr1:23604127-23607080 REVERSE LENGTH=
Solyc08g082485.1	F-box protein (AHRD V3.3 *-* A0A2G3DAV0_CAPCH)	AT3G25750	| F-box family protein with a domain of unknown function (DUF295) | chr3:9400955-9402088 FORWARD LENGTH=348
Solyc09g008300.2	Pentatricopeptide repeat (AHRD V3.3 *** A0A200Q941_9MAGN)	AT2G29760	OTP81 | Tetratricopeptide repeat (TPR)-like superfamily protein | chr2:12712884-12715100 FORWARD LENGTH=738
Solyc09g009030.4	Histone deacetylase HDT1 (AHRD V3.3 *** HDT1_SOLCH)	AT3G44750	HD2A, ATHD2A, HDA3, HDT1 | histone deacetylase 3 | chr3:16298045-16299585 FORWARD LENGTH=245
Solyc09g011420.3	Ribosomal protein L7Ae/L30e/S12e/Gadd45 family protein (AHRD V3.3 *** A0A2U1Q8Q2_ARTAN)	AT5G20160	| Ribosomal protein L7Ae/L30e/S12e/Gadd45 family protein | chr5:6804075-6805102 REVERSE LENGTH=160
Solyc09g092320.3	RNA binding protein (AHRD V3.3 *** O23793_NICSY)	AT4G13850	ATGRP2, GR-RBP2, GRP2 | glycine-rich RNA-binding protein 2 | chr4:8021314-8022065 FORWARD LENGTH=158
Solyc09g092440.1	Pentatricopeptide repeat (AHRD V3.3 *** A0A200Q5C6_9MAGN)	AT4G14050	| Pentatricopeptide repeat (PPR) superfamily protein | chr4:8103645-8105483 REVERSE LENGTH=612
Solyc10g008200.4	Tyrosine aminotransferase (AHRD V3.3 *** A0A2G2XHT7_CAPBA)	AT5G53970	| Tyrosine transaminase family protein | chr5:21910676-21912594 FORWARD LENGTH=414
Solyc10g018305.1	Unknown protein	NA	NA
Solyc10g055390.2	Major facilitator superfamily protein (AHRD V3.3 *** Q9SW40_ARATH)	AT4G34950	| Major facilitator superfamily protein | chr4:16642544-16644759 REVERSE LENGTH=567
Solyc10g081810.3	MD-2-related lipid recognition domain-containing protein / ML domain-containing protein (AHRD V3.3 *** A0A2U1NF61_ARTAN)	AT3G11780	| MD-2-related lipid recognition domain-containing protein / ML domain-containing protein | chr3:3724326-3725476 REVERSE LENGTH=
Solyc10g083940.1	Major facilitator superfamily (AHRD V3.3 *** A0A2U1KPS1_ARTAN)	AT2G39210	| Major facilitator superfamily protein | chr2:16366287-16368231 REVERSE LENGTH=601
Solyc10g150105.1	Bifunctional polymyxin resistance protein, ArnA (AHRD V3.3 *** A0A2U1N595_ARTAN)	AT4G27250	| NAD(P)-binding Rossmann-fold superfamily protein | chr4:13642803-13644425 REVERSE LENGTH=354
Solyc11g013810.3	Nitrate reductase (AHRD V3.3 *** Q8LT13_SOLTU)	AT1G37130	NIA2, B29, NIA2-1, CHL3, NR, NR2, ATNR2 | nitrate reductase 2 | chr1:14158617-14161652 FORWARD LENGTH=917
Solyc11g066840.3	Histone deacetylase HDT1 (AHRD V3.3 *** A0A2G2VQ39_CAPBA)	AT5G22650	HD2B, HDT02, HDT2, ATHD2B, HDA4, HD2, ATHD2 | histone deacetylase 2B | chr5:7534120-7536054 FORWARD LENGTH=306
Solyc12g005070.2	CASP-like protein (AHRD V3.3 *** A0A2G3D0J5_CAPCH)	AT5G54980	| Uncharacterised protein family (UPF0497) | chr5:22315799-22316560 FORWARD LENGTH=194
Solyc12g008680.3	Unknown protein	NA	NA
Solyc12g009820.2	Monogalactosyldiacylglycerol synthase 3, chloroplastic (AHRD V3.3 *** A0A2G2X4B3_CAPBA)	AT5G20410	MGD2, ATMGD2 | monogalactosyldiacylglycerol synthase 2 | chr5:6896765-6898581 FORWARD LENGTH=468
Solyc12g010755.1	protein ULTRAPETALA 1-like (AHRD V3.3 *** A0A2I4DNL4_9ROSI)	AT4G28190	ULT1 | Developmental regulator, ULTRAPETALA | chr4:13985753-13987050 FORWARD LENGTH=268
C) genes with descreased histone mark in 5kb upstream
gene ID	ITAG4.0 gene description	Arabidopsis homolog (BLAST e<1E-7)	Arabidopsis annotation (TAIR 10)
NA	NA	NA	NA
D) genes with increased histone mark in 5kb upstream
gene ID	ITAG4.0 gene description	Arabidopsis homolog (BLAST e<1E-7)	Arabidopsis annotation (TAIR 10)
Solyc03g043950.4	Amino-acid acetyltransferase-like protein (AHRD V3.3 *** A0A2K3MR62_TRIPR)	AT2G22910	NAGS1 | N-acetyl-l-glutamate synthase 1 | chr2:9749988-9752737 FORWARD LENGTH=609
Solyc03g044850.1	protein SRC1 (AHRD V3.3 --* XP_011094145.1)	NA	NA
Solyc03g058430.3	Fatty acid desaturase (AHRD V3.3 *** E7CCC0_9BRAS)	AT3G12120	FAD2 | fatty acid desaturase 2 | chr3:3860592-3861743 REVERSE LENGTH=383
Solyc09g018235.1	Reverse transcriptase (AHRD V3.3 *-* Q8W452_BRANA)	NA	NA
Solyc09g072800.3	Eisosome protein (AHRD V3.3 *** F4I444_ARATH)	AT1G04030	| unknown protein; BEST Arabidopsis thaliana protein match is: unknown protein (TAIR:AT5G44040.1); Has 1835 Blast hits to 1511 p
Solyc10g006320.3	Vacuolar protein sorting-associated protein (AHRD V3.3 *** A0A2G2VR43_CAPBA),Pfam:PF04157	AT4G27040	VPS22 | EAP30/Vps36 family protein | chr4:13573061-13574576 REVERSE LENGTH=250
Solyc10g018300.3	Transketolase (AHRD V3.3 *** A0A200R9X0_9MAGN)	AT3G60750	| Transketolase | chr3:22454004-22456824 FORWARD LENGTH=741
Solyc12g098720.3	V-type proton ATPase subunit e1 (AHRD V3.3 *** A0A1J3HC60_NOCCA)	AT5G55290	| ATPase, V0 complex, subunit E | chr5:22423037-22424086 REVERSE LENGTH=70

## Sheet: e) DMGs_root_H3K4me3
Supplementary Data 1e. Genes with significantly different H3K4me3 under N-supplied condition compared to N-starved controls in roots.
A) genes with decreased histone mark in genic region
gene ID	ITAG4.0 gene description	Arabidopsis homolog (BLAST e<1E-7)	Arabidopsis annotation (TAIR 10)
Solyc01g009830.3	Nucleotide/sugar transporter family protein (AHRD V3.3 *** A0A2U1NJJ9_ARTAN)	AT4G32272	| Nucleotide/sugar transporter family protein | chr4:15577195-15579689 REVERSE LENGTH=359
Solyc01g087360.3	RING/FYVE/PHD-type zinc finger family protein (AHRD V3.3 *-* A0A2U1QBS4_ARTAN)	AT3G52100	| RING/FYVE/PHD-type zinc finger family protein | chr3:19319343-19322773 FORWARD LENGTH=696
Solyc01g087720.4	Structural maintenance of chromosomes protein 5 (AHRD V3.3 *** A0A2G3AKI3_CAPAN)	AT5G15920	SMC5 | structural maintenance of chromosomes 5 | chr5:5196210-5199559 FORWARD LENGTH=1053
Solyc01g095750.2	Long chain acyl-CoA synthetase 5 (AHRD V3.3 *** A0A2G3BTB6_CAPCH)	AT4G23850	LACS4 | AMP-dependent synthetase and ligase family protein | chr4:12403720-12408263 REVERSE LENGTH=666
Solyc01g097440.3	Peptide-N(4)-(N-acetyl-beta-glucosaminyl)asparagine amidase (AHRD V3.3 *** A0A2G2YYU8_CAPAN)	AT5G49570	AtPNG1, PNG1 | peptide-N-glycanase 1 | chr5:20112071-20116125 REVERSE LENGTH=721
Solyc01g097770.4	phototropin 2	AT5G58140	PHOT2, NPL1 | phototropin 2 | chr5:23524771-23529993 FORWARD LENGTH=915
Solyc02g021270.3	Pentatricopeptide repeat (AHRD V3.3 *** A0A200QSI9_9MAGN)	AT2G02150	| Tetratricopeptide repeat (TPR)-like superfamily protein | chr2:550340-552625 REVERSE LENGTH=761
Solyc02g055460.3	hypothetical protein (AHRD V3.3 *-* AT3G19780.2)	AT3G19780	| LOCATED IN: endomembrane system; CONTAINS InterPro DOMAIN/s: Protein of unknown function DUF179 (InterPro:IPR003774), Thioredo
Solyc02g067510.3	Actin cross-linking protein, putative (DUF569) (AHRD V3.3 *** Q8GXC9_ARATH)	AT3G28630	| Protein of unknown function (DUF569) | chr3:10729065-10730564 FORWARD LENGTH=335
Solyc02g071070.3	Cation/H(+) antiporter 16 (AHRD V3.3 *** A0A2G2XDT2_CAPBA)	AT4G23700	ATCHX17, CHX17 | cation/H+ exchanger 17 | chr4:12342534-12345616 REVERSE LENGTH=820
Solyc02g076730.3	Cysteine protease CP14 (AHRD V3.3 *-* T2BRA8_TOBAC)	AT1G09850	XBCP3 | xylem bark cysteine peptidase 3 | chr1:3201848-3203875 FORWARD LENGTH=437
Solyc02g079020.4	B3 domain-containing transcription repressor VAL1 (AHRD V3.3 *** A0A2G2XEW6_CAPBA)	AT2G30470	HSI2, VAL1 | high-level expression of sugar-inducible gene 2 | chr2:12980904-12984724 REVERSE LENGTH=790
Solyc02g081500.3	Receptor kinase LRK10	AT1G66920	| Protein kinase superfamily protein | chr1:24965410-24967432 REVERSE LENGTH=617
Solyc03g004000.1	Unknown protein	NA	NA
Solyc03g058950.3	Inositol hexakisphosphate and diphosphoinositol-pentakisphosphate kinase (AHRD V3.3 *** A0A1U8GLV2_CAPAN)	AT5G15070	| Phosphoglycerate mutase-like family protein | chr5:4876898-4885615 FORWARD LENGTH=1059
Solyc03g061620.1	Zinc finger homeodomain protein 1 (AHRD V3.3 *** B6SKR5_MAIZE)	AT3G28917	MIF2 | mini zinc finger 2 | chr3:10925014-10925316 FORWARD LENGTH=100
Solyc03g078210.4	Unknown protein	NA	NA
Solyc04g005350.3	Glycine-rich RNA-binding protein 3, mitochondrial (AHRD V3.3 *** A0A2I0XDS6_9ASPA)	AT1G13690	ATE1 | ATPase E1 | chr1:4693380-4694179 FORWARD LENGTH=177
Solyc04g040110.3	Kinesin-related protein 4 (AHRD V3.3 *** A0A2G2WH17_CAPBA)	AT3G10180	| P-loop containing nucleoside triphosphate hydrolases superfamily protein | chr3:3146393-3154644 REVERSE LENGTH=1273
Solyc04g054410.3	regulation of nuclear pre-mRNA domain-containing protein 1A-like (AHRD V3.3 *** A0A2I4H3Y5_9ROSI)	AT5G65180	| ENTH/VHS family protein | chr5:26045625-26047806 FORWARD LENGTH=439
Solyc04g079260.3	Patatin (AHRD V3.3 *** A0A2G2ZRS1_CAPAN)	AT2G26560	PLP2, PLA IIA, PLA2A | phospholipase A 2A | chr2:11293912-11295708 REVERSE LENGTH=407
Solyc04g081290.3	Cytokinin riboside 5'-monophosphate phosphoribohydrolase (AHRD V3.3 *** A0A2G2X1Q5_CAPBA)	AT2G28305	LOG1, ATLOG1 | Putative lysine decarboxylase family protein | chr2:12081186-12084307 FORWARD LENGTH=213
Solyc05g024230.3	ethylene-responsive transcription factor CRF2-like (AHRD V3.3 *-* A0A2I4FBN4_9ROSI)	NA	NA
Solyc05g050110.3	DUF2358 domain-containing protein (AHRD V3.3 *** A0A1Q3BPE1_CEPFO)	AT2G46220	| Uncharacterized conserved protein (DUF2358) | chr2:18979655-18980557 FORWARD LENGTH=241
Solyc05g053420.1	Transcription factor GRAS (AHRD V3.3 *** A0A200PWD6_9MAGN)	AT3G03450	RGL2 | RGA-like 2 | chr3:819636-821279 REVERSE LENGTH=547
Solyc05g054200.4	Transcriptional adapter (AHRD V3.3 *** A0A2G2WV26_CAPBA)	AT4G16420	ADA2B, PRZ1 | homolog of yeast ADA2 2B | chr4:9262805-9265775 REVERSE LENGTH=487
Solyc06g007960.4	O-methyltransferase (AHRD V3.3 *** A0A076NBT0_VACCO)	AT5G54160	ATOMT1, OMT1 | O-methyltransferase 1 | chr5:21982075-21984167 FORWARD LENGTH=363
Solyc06g008500.3	Ankyrin repeat-containing protein (AHRD V3.3 *-* A0A2U1M3J2_ARTAN)	AT3G23280	XBAT35 | XB3 ortholog 5 in Arabidopsis thaliana | chr3:8321588-8324109 FORWARD LENGTH=462
Solyc06g084540.3	Adenine nucleotide alpha hydrolases-like superfamily protein (AHRD V3.3 *** O82240_ARATH)	AT2G47710	| Adenine nucleotide alpha hydrolases-like superfamily protein | chr2:19555045-19555956 REVERSE LENGTH=162
Solyc07g016170.4	L-arabinokinase-like (AHRD V3.3 *** A0A2I4GNX5_9ROSI)	AT4G16130	ARA1, ISA1, ATISA1 | arabinose kinase | chr4:9120875-9127656 FORWARD LENGTH=1039
Solyc07g018310.4	oxysterol-binding 4B-like protein (AHRD V3.3 --* AT4G25845.1)	AT4G25845	| BEST Arabidopsis thaliana protein match is: OSBP(oxysterol binding protein)-related protein 4B (TAIR:AT4G25850.2); Has 35333 B
Solyc07g018430.3	Unknown protein	NA	NA
Solyc07g042010.4	RNA helicase DEAH-box22	AT4G35740	RecQl3, ATRECQ3 | DEAD/DEAH box RNA helicase family protein | chr4:16936233-16940172 FORWARD LENGTH=713
Solyc07g054470.1	hypothetical protein (AHRD V3.3 *** AT1G52855.1)	AT1G52855	| unknown protein; BEST Arabidopsis thaliana protein match is: unknown protein (TAIR:AT3G15534.1); Has 35333 Blast hits to 34131
Solyc09g064850.3	Glutathione peroxidase (AHRD V3.3 *** A0A1U8EDD2_CAPAN)	AT2G48150	ATGPX4, GPX4 | glutathione peroxidase 4 | chr2:19688109-19689099 REVERSE LENGTH=170
Solyc09g065750.3	beta-carotene isomerase D27, chloroplastic-like (AHRD V3.3 *** A0A2I4G2B0_9ROSI)	AT1G03055	| unknown protein; BEST Arabidopsis thaliana protein match is: unknown protein (TAIR:AT1G64680.1); Has 143 Blast hits to 143 pro
Solyc09g074550.3	CASP-like protein (AHRD V3.3 *** A0A2U1NML5_ARTAN)	AT4G15620	| Uncharacterised protein family (UPF0497) | chr4:8913935-8915531 FORWARD LENGTH=190
Solyc09g097800.2	Unknown protein	NA	NA
Solyc10g054780.2	Alpha/Beta hydrolase fold protein (AHRD V3.3 *** A0A2U1N7V3_ARTAN)	AT5G23530	AtCXE18, CXE18 | carboxyesterase 18 | chr5:7933366-7934373 REVERSE LENGTH=335
Solyc11g005610.1	Transcription factor GRAS (AHRD V3.3 *** A0A200PYP2_9MAGN)	AT4G08250	| GRAS family transcription factor | chr4:5196787-5198238 FORWARD LENGTH=483
Solyc11g006505.1	Nuclear transport factor 2 (NTF2) family protein (AHRD V3.3 *** AT5G04830.2)	AT5G04830	| Nuclear transport factor 2 (NTF2) family protein | chr5:1402294-1403671 REVERSE LENGTH=178
Solyc11g013280.1	transcription activator (AHRD V3.3 *** AT5G18410.2)	AT5G18410	PIR, KLK, PIR121, SRA1, PIRP, ATSRA1 | transcription activators | chr5:6097456-6104783 REVERSE LENGTH=1283
Solyc11g072040.2	GDSL esterase/lipase (AHRD V3.3 *** A0A2K3NP63_TRIPR)	AT4G10950	| SGNH hydrolase-type esterase superfamily protein | chr4:6711502-6713512 REVERSE LENGTH=400
Solyc12g035670.3	SAC3/GANP/Nin1/mts3/eIF-3 p25 (AHRD V3.3 *** A0A200QLU7_9MAGN)	AT3G06290	| SAC3/GANP/Nin1/mts3/eIF-3 p25 family | chr3:1899123-1907297 REVERSE LENGTH=1697
Solyc12g098210.3	Pleiotropic drug resistance protein (AHRD V3.3 *** C8CA13_CUCSA)	AT1G15520	PDR12, ATPDR12, ABCG40, ATABCG40 | pleiotropic drug resistance 12 | chr1:5331993-5338175 REVERSE LENGTH=1423
B) genes with increased histone mark in genic region
gene ID	ITAG4.0 gene description	Arabidopsis homolog (BLAST e<1E-7)	Arabidopsis annotation (TAIR 10)
Solyc01g010080.3	Potassium channel AKT1 (AHRD V3.3 *** A0A2G3AJ60_CAPAN)	AT4G32650	ATKC1, KAT3, KC1, AtLKT1 | potassium channel in Arabidopsis thaliana 3 | chr4:15751482-15754797 REVERSE LENGTH=662
Solyc01g010500.3	EIN3-binding F-box protein 1 (AHRD V3.3 *-* A0A2G2WKD4_CAPBA)	AT5G25350	EBF2 | EIN3-binding F box protein 2 | chr5:8794842-8796882 REVERSE LENGTH=623
Solyc01g011510.4	Aldehyde dehydrogenase (AHRD V3.3 *** A0A200Q0A3_9MAGN)	AT4G36250	ALDH3F1 | aldehyde dehydrogenase 3F1 | chr4:17151029-17153381 FORWARD LENGTH=484
Solyc01g057270.4	Calmodulin-binding transcription factor SR4 (AHRD V3.3 *** H8ZRY5_SOLLC)	AT5G09410	EICBP.B | ethylene induced calmodulin binding protein | chr5:2920893-2927291 FORWARD LENGTH=1066
Solyc01g067490.4	Anaphase-promoting complex subunit 7 (AHRD V3.3 *-* A0A1U8E4C9_CAPAN)	AT2G39090	APC7, AtAPC7 | tetratricopeptide repeat (TPR)-containing protein | chr2:16312771-16317233 REVERSE LENGTH=558
Solyc01g080020.2	Eukaryotic aspartyl protease family protein (AHRD V3.3 *** A0A2U1ML86_ARTAN)	AT1G03230	| Eukaryotic aspartyl protease family protein | chr1:790110-791414 FORWARD LENGTH=434
Solyc01g086650.3	Uroporphyrinogen-III C-methyltransferase (AHRD V3.3 *** A0A2I0V6U1_9ASPA)	AT5G40850	UPM1 | urophorphyrin methylase 1 | chr5:16367205-16368724 FORWARD LENGTH=369
Solyc01g100270.4	exonuclease mut-7 homolog isoform X1 (AHRD V3.3 *** A0A2I4EA87_9ROSI)	AT1G56310	| Polynucleotidyl transferase, ribonuclease H-like superfamily protein | chr1:21082863-21085564 FORWARD LENGTH=589
Solyc01g107190.3	LOB domain-containing protein 38 (AHRD V3.3 *** A0A2G2V731_CAPBA)	AT5G67420	LBD37, ASL39 | LOB domain-containing protein 37 | chr5:26904576-26905415 REVERSE LENGTH=250
Solyc01g108300.3	Two-component response regulator ARR18 (AHRD V3.3 *** A0A2G2W9W9_CAPBA)	AT2G03500	| Homeodomain-like superfamily protein | chr2:1059926-1062259 FORWARD LENGTH=432
Solyc01g108630.3	nii1 nitrite reductase	AT2G15620	NIR1, NIR, ATHNIR | nitrite reductase 1 | chr2:6810552-6812666 FORWARD LENGTH=586
Solyc01g108710.3	Unknown protein	NA	NA
Solyc01g108910.4	maternal effect embryo arrest 14 (AHRD V3.3 *** AT2G15890.1)	AT2G15890	MEE14 | maternal effect embryo arrest 14 | chr2:6921196-6921978 REVERSE LENGTH=203
Solyc01g110580.2	Small auxin up-regulated RNA5	AT2G16580	| SAUR-like auxin-responsive protein family | chr2:7186602-7186928 REVERSE LENGTH=108
Solyc01g111310.3	SlLAX2	AT2G21050	LAX2 | like AUXIN RESISTANT 2 | chr2:9034289-9036439 FORWARD LENGTH=483
Solyc01g111880.4	MAP kinase kinase kinase 11	AT4G38470	| ACT-like protein tyrosine kinase family protein | chr4:17999432-18003551 FORWARD LENGTH=575
Solyc02g024050.3	Ferredoxin--NADP reductase, chloroplastic (AHRD V3.3 *** K4B553_SOLLC)	AT1G30510	ATRFNR2, RFNR2 | root FNR 2 | chr1:10807150-10808984 REVERSE LENGTH=382
Solyc02g063410.3	Hydroxyproline-rich glycoprotein family protein (AHRD V3.3 *** A0A2U1M3E1_ARTAN)	AT5G65660	| hydroxyproline-rich glycoprotein family protein | chr5:26245444-26246245 REVERSE LENGTH=136
Solyc02g068080.3	Chloride channel protein (AHRD V3.3 *** K4B7E0_SOLLC)	AT3G27170	CLC-B, ATCLC-B | chloride channel B | chr3:10024147-10026921 FORWARD LENGTH=780
Solyc02g071700.3	GDSL esterase/lipase (AHRD V3.3 *** A0A2G3A7C5_CAPAN)	AT1G29670	| GDSL-like Lipase/Acylhydrolase superfamily protein | chr1:10375843-10377717 FORWARD LENGTH=363
Solyc02g077360.1	Ethylene Response Factor B.2	AT4G18450	| Integrase-type DNA-binding superfamily protein | chr4:10190250-10191161 REVERSE LENGTH=303
Solyc02g080450.1	hypothetical protein (AHRD V3.3 *-* AT4G04745.1)	AT1G11655	| unknown protein; BEST Arabidopsis thaliana protein match is: unknown protein (TAIR:AT4G21902.1); Has 22 Blast hits to 22 prote
Solyc02g080640.4	adenylyl-sulfate reductase	AT4G21990	APR3, PRH-26, PRH26, ATAPR3 | APS reductase 3 | chr4:11657284-11658973 REVERSE LENGTH=458
Solyc02g083790.4	Thaumatin-like protein 1 (AHRD V3.3 *** A0A1U8FP59_CAPAN)	AT4G36010	| Pathogenesis-related thaumatin superfamily protein | chr4:17039472-17040976 REVERSE LENGTH=301
Solyc02g085810.3	HEAT repeat-containing protein 5B (AHRD V3.3 *** A0A1J3HBB6_NOCCA)	AT1G67140	SWEETIE | HEAT repeat-containing protein | chr1:25101016-25117372 REVERSE LENGTH=2223
Solyc02g089140.3	B12D protein (AHRD V3.3 *** A0A2U1M961_ARTAN)	AT3G29970	| B12D protein | chr3:11745299-11746481 FORWARD LENGTH=87
Solyc02g091535.1	mRNA, clone: RTFL01-48-C04 (AHRD V3.3 *** E4MYC1_EUTHA)	AT1G70780	| unknown protein; FUNCTIONS IN: molecular_function unknown; INVOLVED IN: biological_process unknown; LOCATED IN: mitochondrion;
Solyc02g092550.3	LOB domain-containing protein 38 (AHRD V3.3 *** A0A2G2XGY4_CAPBA)	AT5G67420	LBD37, ASL39 | LOB domain-containing protein 37 | chr5:26904576-26905415 REVERSE LENGTH=250
Solyc02g093140.4	CBS domain-containing protein CBSX1, chloroplastic (AHRD V3.3 *** A0A1U8FZ99_CAPAN)	AT4G36910	LEJ2, CDCP2 | Cystathionine beta-synthase (CBS) family protein | chr4:17391016-17393218 REVERSE LENGTH=236
Solyc03g006490.3	Stem-specific protein TSJT1 (AHRD V3.3 *** A0A2G2WW08_CAPBA)	AT4G27450	| Aluminium induced protein with YGL and LRDR motifs | chr4:13727665-13728683 REVERSE LENGTH=250
Solyc03g031530.4	Sulfite exporter TauE/SafE family protein 2 (AHRD V3.3 *** TAUE2_ARATH)	AT1G61740	| Sulfite exporter TauE/SafE family protein | chr1:22798365-22801020 REVERSE LENGTH=458
Solyc03g031630.3	Calcium-binding EF-hand family protein-like (AHRD V3.3 *** Q6ZFI7_ORYSJ)	AT2G44310	| Calcium-binding EF-hand family protein | chr2:18309285-18309713 FORWARD LENGTH=142
Solyc03g031890.3	Cold induced protein-like (AHRD V3.3 *-* Q94JH8_ORYSJ)	AT5G56550	OXS3, ATOXS3 | oxidative stress 3 | chr5:22895847-22896502 REVERSE LENGTH=172
Solyc03g063030.4	Amino acid transporter (AHRD V3.3 *** A0A200R5Q3_9MAGN)	AT2G39130	| Transmembrane amino acid transporter family protein | chr2:16323171-16326744 REVERSE LENGTH=550
Solyc03g080070.4	WAT1-related protein (AHRD V3.3 *** K4BHY3_SOLLC)	AT5G13670	| nodulin MtN21 /EamA-like transporter family protein | chr5:4407205-4408955 REVERSE LENGTH=377
Solyc03g083440.4	Glutamate synthase (AHRD V3.3 *** A0A2U1PKW7_ARTAN)	AT5G53460	GLT1 | NADH-dependent glutamate synthase 1 | chr5:21700518-21709629 FORWARD LENGTH=2208
Solyc03g083445.1	Unknown protein	NA	NA
Solyc03g111710.3	BTB/POZ and TAZ domain-containing protein 2 (AHRD V3.3 *** A0A2G2X8F9_CAPBA)	AT5G63160	BT1 | BTB and TAZ domain protein 1 | chr5:25333485-25335399 REVERSE LENGTH=365
Solyc03g112950.4	Serine/threonine-protein kinase ATM (AHRD V3.3 *** A0A2G3A1I9_CAPAN)	AT3G48190	ATM, ATATM | ataxia-telangiectasia mutated | chr3:17797628-17828361 FORWARD LENGTH=3845
Solyc03g113280.3	Integral membrane HPP family protein (AHRD V3.3 *** A0A2U1NK12_ARTAN)	AT3G47980	| Integral membrane HPP family protein | chr3:17710477-17712631 FORWARD LENGTH=252
Solyc03g115985.1	Unknown protein	NA	NA
Solyc03g115990.3	Malate dehydrogenase (AHRD V3.3 *** O48906_MEDSA)	AT3G47520	MDH | malate dehydrogenase | chr3:17513657-17514868 FORWARD LENGTH=403
Solyc03g116160.1	protein PHYTOCHROME KINASE SUBSTRATE 3-like (AHRD V3.3 *** A0A2I4F4L3_9ROSI)	AT1G18810	| phytochrome kinase substrate-related | chr1:6485709-6486872 REVERSE LENGTH=387
Solyc03g119200.4	L-Ala-D/L-amino acid epimerase (AHRD V3.3 *** A0A1U8FVL6_CAPAN)	AT3G18270	CYP77A5P | cytochrome P450, family 77, subfamily A, polypeptide 5 pseudogene | chr3:6262010-6264025 FORWARD LENGTH=410
Solyc03g120130.4	Methyltransferase family protein (AHRD V3.3 *** A0A2U1M665_ARTAN)	AT1G79915	| Putative methyltransferase family protein | chr1:30057220-30058657 FORWARD LENGTH=312
Solyc04g005170.1	Basic leucine zipper 43 (AHRD V3.3 *** A0A1U8H2I2_CAPAN)	AT3G30530	ATBZIP42, bZIP42 | basic leucine-zipper 42 | chr3:12139512-12140033 FORWARD LENGTH=173
Solyc04g014510.3	glutamine synthase	AT1G66200	GSR2, GLN1;2 | glutamine synthase clone F11 | chr1:24655520-24657520 REVERSE LENGTH=365
Solyc04g025750.3	WAT1-related protein (AHRD V3.3 *** K4BR19_SOLLC)	AT1G70260	| nodulin MtN21 /EamA-like transporter family protein | chr1:26457067-26459338 REVERSE LENGTH=375
Solyc04g025780.1	WAT1-related protein (AHRD V3.3 *** K4BR19_SOLLC)	AT1G70260	| nodulin MtN21 /EamA-like transporter family protein | chr1:26457067-26459338 REVERSE LENGTH=375
Solyc04g040220.3	BTB/POZ ankyrin repeat protein (AHRD V3.3 *** G3LSH3_LOTJA)	AT2G41370	BOP2 | Ankyrin repeat family protein / BTB/POZ domain-containing protein | chr2:17238019-17240203 REVERSE LENGTH=491
Solyc04g055140.1	C2 calcium/lipid-binding domain, CaLB (AHRD V3.3 *-* A0A2U1PHW5_ARTAN)	AT5G65030	| unknown protein; BEST Arabidopsis thaliana protein match is: unknown protein (TAIR:AT5G10210.1); Has 1807 Blast hits to 1807 p
Solyc04g055150.1	C2 calcium/lipid-binding domain, CaLB (AHRD V3.3 *-* A0A2U1PHW5_ARTAN)	AT5G65030	| unknown protein; BEST Arabidopsis thaliana protein match is: unknown protein (TAIR:AT5G10210.1); Has 1807 Blast hits to 1807 p
Solyc05g005870.3	WAT1-related protein (AHRD V3.3 *** K4BWB4_SOLLC)	AT1G70260	| nodulin MtN21 /EamA-like transporter family protein | chr1:26457067-26459338 REVERSE LENGTH=375
Solyc05g009340.1	Unknown protein	AT1G68500	| unknown protein; BEST Arabidopsis thaliana protein match is: unknown protein (TAIR:AT1G25422.1); Has 16 Blast hits to 16 prote
Solyc05g009515.1	S-like ribonuclease (AHRD V3.3 *** Q9FQL6_PRUDU)	AT2G02990	RNS1, ATRNS1 | ribonuclease 1 | chr2:873714-874667 FORWARD LENGTH=230
Solyc05g009720.3	Myb-like transcription factor family protein (AHRD V3.3 *** A0A1P8AW12_ARATH)	AT1G68670	| myb-like transcription factor family protein | chr1:25782344-25783873 FORWARD LENGTH=354
Solyc05g015950.3	Glucose-6-phosphate 1-dehydrogenase (AHRD V3.3 *** Q8H9C8_SOLTU)	AT5G13110	G6PD2 | glucose-6-phosphate dehydrogenase 2 | chr5:4158952-4161640 FORWARD LENGTH=596
Solyc05g045670.4	Glucose-6-phosphate/phosphate-translocator (AHRD V3.3 *** O64911_SOLTU)	AT1G61800	GPT2, ATGPT2 | glucose-6-phosphate/phosphate translocator 2 | chr1:22824527-22826459 FORWARD LENGTH=388
Solyc05g046130.4	DUF1218 domain-containing protein (AHRD V3.3 *** A0A1Q3CI94_CEPFO)	AT2G32280	| Protein of unknown function (DUF1218) | chr2:13713210-13713977 FORWARD LENGTH=163
Solyc05g047520.4	Helicase (AHRD V3.3 *** A0A200R9A6_9MAGN)	AT2G06990	HEN2 | RNA helicase, ATP-dependent, SK12/DOB1 protein | chr2:2895135-2900909 FORWARD LENGTH=995
Solyc05g047530.3	trans-cinnamate 4-monooxygenase	AT2G30490	ATC4H, C4H, CYP73A5, REF3 | cinnamate-4-hydroxylase | chr2:12993861-12995683 REVERSE LENGTH=505
Solyc05g050460.1	Zinc finger CCCH domain-containing protein 53-like (AHRD V3.3 *-* A0A2K3PKI8_TRIPR)	AT3G63450	| RNA-binding (RRM/RBD/RNP motifs) family protein | chr3:23427191-23428864 REVERSE LENGTH=406
Solyc05g051710.4	sorbin/SH3 domain protein (AHRD V3.3 *** AT5G09960.1)	AT5G09960	| FUNCTIONS IN: molecular_function unknown; INVOLVED IN: biological_process unknown; LOCATED IN: plasma membrane; EXPRESSED IN:
Solyc05g052080.1	Transmembrane protein (AHRD V3.3 *-* Q1PDZ2_ARATH)	AT5G07490	| unknown protein; BEST Arabidopsis thaliana protein match is: unknown protein (TAIR:AT5G61630.1); Has 50 Blast hits to 50 prote
Solyc05g053860.4	Organic cation/carnitine transporter 3 (AHRD V3.3 *** A0A2G2WUV1_CAPBA)	AT1G16390	ATOCT3, 3-Oct | organic cation/carnitine transporter 3 | chr1:5602921-5604477 FORWARD LENGTH=518
Solyc05g056410.1	Transcription factor (AHRD V3.3 *** A0A2U1MRD5_ARTAN)	AT3G14880	| BEST Arabidopsis thaliana protein match is: transcription factor-related (TAIR:AT4G18650.1); Has 560 Blast hits to 560 protein
Solyc06g007390.4	LOB domain-containing protein 15 (AHRD V3.3 *** A0A2G2Z7B6_CAPAN)	AT2G30340	LBD13 | LOB domain-containing protein 13 | chr2:12931306-12932540 REVERSE LENGTH=268
Solyc06g053480.3	Acyl-[acyl-carrier-protein] desaturase (AHRD V3.3 *** A0A2G2WJJ9_CAPBA)	AT2G43710	SSI2, FAB2 | Plant stearoyl-acyl-carrier-protein desaturase family protein | chr2:18120107-18122495 FORWARD LENGTH=401
Solyc06g071920.4	Glyceraldehyde-3-phosphate dehydrogenase (AHRD V3.3 *** A0A0F7JJ49_NICBE)	AT3G04120	GAPC, GAPC-1, GAPC1 | glyceraldehyde-3-phosphate dehydrogenase C subunit 1 | chr3:1081077-1083131 FORWARD LENGTH=338
Solyc06g083120.1	Unknown protein	NA	NA
Solyc06g083160.1	DUF506 family protein (DUF506) (AHRD V3.3 *** O48807_ARATH)	AT3G07350	| Protein of unknown function (DUF506) | chr3:2347674-2348570 FORWARD LENGTH=298
Solyc06g083560.3	hypothetical protein (AHRD V3.3 *** AT3G24750.1)	AT3G24750	| unknown protein; Has 25 Blast hits to 25 proteins in 12 species: Archae - 0; Bacteria - 8; Metazoa - 2; Fungi - 0; Plants - 15
Solyc07g008240.3	Non-symbiotic hemoglobin like (AHRD V3.3 *** A0A2R6R1Q2_ACTCH)	AT2G16060	GLB1, AHB1, ARATH GLB1, NSHB1, ATGLB1, HB1 | hemoglobin 1 | chr2:6982782-6983522 REVERSE LENGTH=160
Solyc07g017780.4	(DB226) meloidogyne-induced giant cell protein	AT2G18960	AHA1, PMA, OST2, HA1 | H(+)-ATPase 1 | chr2:8221858-8227268 FORWARD LENGTH=949
Solyc07g020960.3	bHLH transcription factor140	AT4G29100	| basic helix-loop-helix (bHLH) DNA-binding superfamily protein | chr4:14341140-14344575 FORWARD LENGTH=407
Solyc07g042550.3	sucrose synthase	AT3G43190	SUS4, ATSUS4 | sucrose synthase 4 | chr3:15179204-15182577 REVERSE LENGTH=808
Solyc07g045540.4	Glucose-6-phosphate 1-dehydrogenase (AHRD V3.3 *** A0A1U8HAS8_CAPAN)	AT5G35790	G6PD1 | glucose-6-phosphate dehydrogenase 1 | chr5:13956879-13959686 REVERSE LENGTH=576
Solyc07g055215.1	RING/FYVE/PHD zinc finger superfamily protein (AHRD V3.3 *-* B6SN54_MAIZE)	AT5G05830	| RING/FYVE/PHD zinc finger superfamily protein | chr5:1755910-1756825 FORWARD LENGTH=204
Solyc07g066300.4	Unknown protein	NA	NA
Solyc07g150148.1	Unknown protein	NA	NA
Solyc08g014350.1	transmembrane protein (AHRD V3.3 *** AT5G16250.1)	AT5G16250	| unknown protein; BEST Arabidopsis thaliana protein match is: unknown protein (TAIR:AT3G02640.1); Has 1807 Blast hits to 1807 p
Solyc08g061500.3	Myosin (AHRD V3.3 *** A0A2U1NL29_ARTAN)	AT4G33200	XI-I, ATXI-I, XI-15 | myosin, putative | chr4:16002768-16014792 REVERSE LENGTH=1522
Solyc08g065510.1	Vacuolar-processing enzyme (AHRD V3.3 *-* A0A2G2ZWH3_CAPAN)	AT4G32940	GAMMA-VPE, GAMMAVPE | gamma vacuolar processing enzyme | chr4:15900557-15903161 REVERSE LENGTH=494
Solyc08g067260.4	3-ketoacyl-CoA synthase (AHRD V3.3 *** A0A1U8DS82_CAPAN)	AT2G26250	FDH, KCS10 | 3-ketoacyl-CoA synthase 10 | chr2:11170799-11173059 REVERSE LENGTH=550
Solyc09g064910.1	Adenylate isopentenyltransferase 3, chloroplastic (AHRD V3.3 *** A0A2G3CSB8_CAPCH)	AT3G63110	ATIPT3, IPT3 | isopentenyltransferase 3 | chr3:23318437-23319447 REVERSE LENGTH=336
Solyc09g072590.3	actin-depolymerizing factor (AHRD V3.3 *** A0A2I4EMY6_9ROSI)	AT2G31200	ADF6, ATADF6 | actin depolymerizing factor 6 | chr2:13294171-13294948 FORWARD LENGTH=146
Solyc09g075630.1	Unknown protein	NA	NA
Solyc09g075640.4	Protein FAR1-RELATED SEQUENCE 11 (AHRD V3.3 *** A0A2G2ZVM3_CAPAN)	AT1G10240	FRS11 | FAR1-related sequence 11 | chr1:3356835-3359271 REVERSE LENGTH=680
Solyc09g082600.3	Chlorophyllase-2, chloroplastic (AHRD V3.3 *** A0A1U8FCR3_CAPAN)	AT5G43860	ATCLH2, CLH2 | chlorophyllase 2 | chr5:17630492-17632184 FORWARD LENGTH=318
Solyc09g082860.3	ATP sulfurylase (AHRD V3.3 *** Q8SAG1_SOYBN)	AT3G22890	APS1 | ATP sulfurylase 1 | chr3:8112837-8114734 FORWARD LENGTH=463
Solyc09g090680.3	Cysteine-rich repeat secretory protein 3 (AHRD V3.3 *** A0A2G3CR65_CAPCH)	AT1G04520	PDLP2 | plasmodesmata-located protein 2 | chr1:1231852-1233787 FORWARD LENGTH=307
Solyc09g090685.1	Unknown protein	NA	NA
Solyc10g005680.2	WRKY transcription factor 15	AT5G56270	WRKY2, ATWRKY2 | WRKY DNA-binding protein 2 | chr5:22780816-22783137 FORWARD LENGTH=687
Solyc10g050510.1	Unknown protein	NA	NA
Solyc10g050890.2	nitrite reductase 2	AT2G15620	NIR1, NIR, ATHNIR | nitrite reductase 1 | chr2:6810552-6812666 FORWARD LENGTH=586
Solyc10g050980.1	Unknown protein	NA	NA
Solyc10g078550.4	glutamate dehydrogenase	AT5G18170	GDH1 | glutamate dehydrogenase 1 | chr5:6006172-6008248 FORWARD LENGTH=411
Solyc10g079650.2	bHLH transcription factor 066	AT3G56970	BHLH038, ORG2 | basic helix-loop-helix (bHLH) DNA-binding superfamily protein | chr3:21084204-21085094 REVERSE LENGTH=253
Solyc10g079700.2	Two-component response regulator arr9 (AHRD V3.3 *** A0A0A1WCS3_NICAT)	AT3G57040	ARR9, ATRR4 | response regulator 9 | chr3:21110059-21111228 FORWARD LENGTH=234
Solyc10g086710.3	PAR1 (AHRD V3.3 *** A0A200R4T9_9MAGN)	AT3G54040	| PAR1 protein | chr3:20014032-20015299 REVERSE LENGTH=183
Solyc11g006910.3	Ferredoxin (AHRD V3.3 *** K4D4V2_SOLLC)	AT2G27510	ATFD3, FD3 | ferredoxin 3 | chr2:11758281-11758748 REVERSE LENGTH=155
Solyc11g012360.2	Tonoplast dicarboxylate transporter (AHRD V3.3 *** A0A2G3AZI6_CAPCH)	AT5G47560	ATTDT, ATSDAT, TDT | tonoplast dicarboxylate transporter | chr5:19287895-19290347 REVERSE LENGTH=540
Solyc11g013810.3	Nitrate reductase (AHRD V3.3 *** Q8LT13_SOLTU)	AT1G37130	NIA2, B29, NIA2-1, CHL3, NR, NR2, ATNR2 | nitrate reductase 2 | chr1:14158617-14161652 FORWARD LENGTH=917
Solyc11g033288.1	Transaldolase (AHRD V3.3 *** Q7XJH9_SOLLC)	AT5G13420	| Aldolase-type TIM barrel family protein | chr5:4302080-4304212 REVERSE LENGTH=438
Solyc11g066140.2	Para-hydroxybenzoic acid efflux pump subunit AaeB/fusaric acid resistance protein (AHRD V3.3 *** A0A200R6L7_9MAGN)	AT2G28780	| unknown protein; INVOLVED IN: biological_process unknown; LOCATED IN: mitochondrion; EXPRESSED IN: inflorescence meristem, roo
Solyc11g069700.2	Elongation factor 1-alpha (AHRD V3.3 *** A0A1U8EL12_CAPAN)	AT5G60390	| GTP binding Elongation factor Tu family protein | chr5:24289226-24290675 FORWARD LENGTH=449
Solyc12g006680.2	Early nodulin-93 (AHRD V3.3 *** A0A2G2VER8_CAPBA)	AT5G25940	| early nodulin-related | chr5:9054252-9055151 REVERSE LENGTH=115
Solyc12g006860.2	brassinosteroid hydroxylase	AT2G26710	BAS1, CYP734A1, CYP72B1 | Cytochrome P450 superfamily protein | chr2:11380700-11383413 FORWARD LENGTH=520
Solyc12g006997.1	Heavy metal transport/detoxification superfamily protein (AHRD V3.3 *** A0A2U1NJ85_ARTAN)	AT3G24450	| Heavy metal transport/detoxification superfamily protein | chr3:8880286-8881611 REVERSE LENGTH=140
Solyc12g009300.3	fruit sucrose synthase	AT3G43190	SUS4, ATSUS4 | sucrose synthase 4 | chr3:15179204-15182577 REVERSE LENGTH=808
Solyc12g013660.3	Ethylene-responsive transcription factor (AHRD V3.3 *-* A0A2G2Z3R5_CAPAN)	AT1G36060	| Integrase-type DNA-binding superfamily protein | chr1:13454718-13455662 REVERSE LENGTH=314
Solyc12g036670.1	Dicarboxylate transporter 2.1, chloroplastic (AHRD V3.3 *-* A0A2G3AWL4_CAPCH)	NA	NA
Solyc12g056115.1	Unknown protein	NA	NA
Solyc12g056120.1	6-phosphogluconate dehydrogenase, decarboxylating (AHRD V3.3 *** A0A2G3B307_CAPCH)	AT5G41670	| 6-phosphogluconate dehydrogenase family protein | chr5:16665647-16667110 REVERSE LENGTH=487
Solyc12g056123.1	Unknown protein	NA	NA
Solyc12g056127.1	Unknown protein	NA	NA
Solyc12g096030.1	Mitochondrial carrier protein (AHRD V3.3 *** F8WLA3_CITUN)	AT1G72820	| Mitochondrial substrate carrier family protein | chr1:27403457-27404506 FORWARD LENGTH=349
Solyc12g096040.3	PHD finger protein ALFIN-LIKE 4 (AHRD V3.3 *** A0A2G3B4A9_CAPCH)	AT5G20510	AL5 | alfin-like 5 | chr5:6939991-6942846 REVERSE LENGTH=260
Solyc12g096620.1	GDSL esterase	AT1G28590	| GDSL-like Lipase/Acylhydrolase superfamily protein | chr1:10047509-10049300 REVERSE LENGTH=403
Solyc12g097080.2	Glutathione S-transferase (AHRD V3.3 *** A0A200PVK3_9MAGN)	AT2G29420	ATGSTU7, GST25, GSTU7 | glutathione S-transferase tau 7 | chr2:12618111-12618871 REVERSE LENGTH=227
Solyc12g098910.2	Non-specific serine/threonine protein kinase (AHRD V3.3 *** A0A2G2VIL4_CAPBA)	AT3G17510	CIPK1, SnRK3.16 | CBL-interacting protein kinase 1 | chr3:5989309-5992627 REVERSE LENGTH=444
Solyc12g100150.2	LOB domain-containing protein 4 (AHRD V3.3 *** A0A2G2YBE6_CAPAN)	AT1G31320	LBD4 | LOB domain-containing protein 4 | chr1:11213107-11214032 FORWARD LENGTH=172
C) genes with descreased histone mark in 5kb upstream
gene ID	ITAG4.0 gene description	Arabidopsis homolog (BLAST e<1E-7)	Arabidopsis annotation (TAIR 10)
Solyc01g057010.1	S3-locus F-box type-14 protein (AHRD V3.3 *** A0A076YJL9_PETIN)	AT4G12560	CPR30 | F-box and associated interaction domains-containing protein | chr4:7441815-7443157 FORWARD LENGTH=413
Solyc01g080660.3	serine/arginine-rich SC35-like splicing factor SCL28 (AHRD V3.3 *-* A0A2I4G9K3_9ROSI)	AT5G18810	SCL28, At-SCL28 | SC35-like splicing factor 28 | chr5:6268925-6271158 REVERSE LENGTH=236
Solyc06g050770.3	Alpha-soluble NSF attachment protein (AHRD V3.3 *** A0A2G2WJF0_CAPBA),Pfam:PF14938	AT3G56190	ALPHA-SNAP2, ASNAP | alpha-soluble NSF attachment protein 2 | chr3:20846119-20848356 REVERSE LENGTH=289
Solyc09g010300.3	mRNA-decapping enzyme-like protein (AHRD V3.3 *** A0A2G3BIX2_CAPCH)	AT1G08370	DCP1, ATDCP1 | decapping 1 | chr1:2638355-2640367 FORWARD LENGTH=367
Solyc09g011455.1	protein MAIN-LIKE 2-like (AHRD V3.3 *-* XP_025887776.1)	NA	NA
D) genes with increased histone mark in 5kb upstream
gene ID	ITAG4.0 gene description	Arabidopsis homolog (BLAST e<1E-7)	Arabidopsis annotation (TAIR 10)
Solyc02g076630.1	Unknown protein	NA	NA
Solyc03g096790.3	Autophagy-related protein 13 (AHRD V3.3 *** A0A200PMJ6_9MAGN)	AT3G49590	| Autophagy-related protein 13 | chr3:18377892-18380104 FORWARD LENGTH=618
Solyc06g061220.2	Unknown protein	NA	NA
Solyc07g026650.3	1-aminocyclopropane-1-carboxylate oxidase 5	AT2G19590	ACO1, ATACO1 | ACC oxidase 1 | chr2:8476239-8477354 REVERSE LENGTH=310
Solyc08g042080.3	protein MULTIPLE CHLOROPLAST DIVISION SITE 1 (AHRD V3.3 *** A0A2I4GWK8_9ROSI)	AT1G20830	MCD1 | multiple chloroplast division site 1 | chr1:7242933-7244736 FORWARD LENGTH=349
Solyc08g079700.3	Zinc finger A20 and AN1 domain stress-associated protein (AHRD V3.3 *** A0A2K3LX56_TRIPR)	AT4G12040	| A20/AN1-like zinc finger family protein | chr4:7215341-7215868 FORWARD LENGTH=175
Solyc09g064910.1	Adenylate isopentenyltransferase 3, chloroplastic (AHRD V3.3 *** A0A2G3CSB8_CAPCH)	AT3G63110	ATIPT3, IPT3 | isopentenyltransferase 3 | chr3:23318437-23319447 REVERSE LENGTH=336
Solyc10g008740.3	Mg-protoporphyrin IX chelatase (AHRD V3.3 *** A0A2G2YJA3_CAPAN)	AT4G18480	CHLI1, CH42, CH-42, CHL11, CHLI-1 | P-loop containing nucleoside triphosphate hydrolases superfamily protein | chr4:10201897-1020
Solyc10g045540.2	Tetratricopeptide repeat (TPR)-like superfamily protein (AHRD V3.3 *** A0A2U1N909_ARTAN)	AT1G56440	TPR5 | Tetratricopeptide repeat (TPR)-like superfamily protein | chr1:21138765-21141482 REVERSE LENGTH=494

## Sheet: f) DMGs_root_H3K27ac
Supplementary Data 1f. Genes with significantly different H3K27ac under N-supplied condition compared to N-starved controls in roots.
A) genes with decreased histone mark in genic region
gene ID	ITAG4.0 gene description	Arabidopsis homolog (BLAST e<1E-7)	Arabidopsis annotation (TAIR 10)
Solyc00g500353.1	Phenylalanine ammonia-lyase (AHRD V3.3 *** A0A2G2VZP0_CAPBA)	AT2G37040	PAL1, ATPAL1 | PHE ammonia lyase 1 | chr2:15557602-15560237 REVERSE LENGTH=725
Solyc01g005630.3	Ethylene-responsive transcription factor (AHRD V3.3 *** A0A2G3BR89_CAPCH)	AT5G19790	RAP2.11 | related to AP2 11 | chr5:6689271-6690032 REVERSE LENGTH=253
Solyc01g006410.4	Pistil extensin like protein, partial CDS only (AHRD V3.3 *-* Q7DLN2_TOBAC)	NA	NA
Solyc01g007100.3	Digalactosyldiacylglycerol synthase 1, chloroplastic (AHRD V3.3 *** A0A1U8EIN3_CAPAN)	AT3G11670	DGD1 | UDP-Glycosyltransferase superfamily protein | chr3:3681090-3684495 REVERSE LENGTH=808
Solyc01g007950.4	Peroxidase (AHRD V3.3 *** K4ASZ3_SOLLC)	AT1G10740	| alpha/beta-Hydrolases superfamily protein | chr1:3568343-3570466 REVERSE LENGTH=473
Solyc01g008440.3	Calcium-dependent protein kinase (AHRD V3.3 *** B2KTB2_WHEAT)	AT5G19450	CDPK19, CPK8 | calcium-dependent protein kinase 19 | chr5:6558672-6561471 REVERSE LENGTH=533
Solyc01g008500.4	Receptor-like protein kinase (AHRD V3.3 *** A0A2K3L8M9_TRIPR)	AT5G38280	PR5K | PR5-like receptor kinase | chr5:15293325-15295838 REVERSE LENGTH=665
Solyc01g008790.4	Non-specific phospholipase C6 (AHRD V3.3 *** A0A2G3DF85_CAPCH)	AT2G26870	NPC2 | non-specific phospholipase C2 | chr2:11457117-11459355 REVERSE LENGTH=514
Solyc01g009410.3	Peroxidase (AHRD V3.3 *** K4ATD7_SOLLC)	AT5G22410	RHS18 | root hair specific 18 | chr5:7426347-7427722 FORWARD LENGTH=331
Solyc01g010150.3	ACT domain-containing protein (AHRD V3.3 *** A0A2U1MM44_ARTAN)	AT1G69040	ACR4 | ACT domain repeat 4 | chr1:25957843-25960079 FORWARD LENGTH=455
Solyc01g010290.4	Ureide permease (AHRD V3.3 *** A0A2R6PBP7_ACTCH)	AT2G03530	UPS2, ATUPS2 | ureide permease 2 | chr2:1071951-1073522 FORWARD LENGTH=398
Solyc01g059880.3	Citrate synthase-like (AHRD V3.3 *** A0A200R252_9MAGN)	AT3G06650	ACLB-1 | ATP-citrate lyase B-1 | chr3:2079247-2082633 REVERSE LENGTH=608
Solyc01g067005.1	Unknown protein	NA	NA
Solyc01g067600.3	Zinc finger, CW-type (AHRD V3.3 *-* A0A2U1Q0A5_ARTAN)	AT3G62900	| CW-type Zinc Finger | chr3:23248868-23254810 REVERSE LENGTH=1465
Solyc01g067620.3	2-oxoglutarate (2OG) and Fe(II)-dependent oxygenase superfamily protein (AHRD V3.3 *** A0A2U1MX13_ARTAN)	AT3G21420	| 2-oxoglutarate (2OG) and Fe(II)-dependent oxygenase superfamily protein | chr3:7541579-7543221 FORWARD LENGTH=364
Solyc01g073660.3	Major facilitator superfamily protein (AHRD V3.3 *** A0A2U1LP11_ARTAN),Pfam:PF13347	AT2G44280	| Major facilitator superfamily protein | chr2:18301563-18303927 REVERSE LENGTH=462
Solyc01g079170.3	Hexosyltransferase (AHRD V3.3 *** A0A2G3DHC3_CAPCH)	AT2G47180	AtGolS1, GolS1 | galactinol synthase 1 | chr2:19369049-19370372 REVERSE LENGTH=344
Solyc01g079290.1	Ubiquitin-conjugating enzyme (AHRD V3.3 *** A0A200R0D5_9MAGN)	AT3G15355	UBC25, PFU1 | ubiquitin-conjugating enzyme 25 | chr3:5183858-5186669 FORWARD LENGTH=609
Solyc01g079710.3	Deoxyribose-phosphate aldolase (AHRD V3.3 *** A0A166YQY4_9PEZI)	AT5G19300	| CONTAINS InterPro DOMAIN/s: Nucleic acid-binding, OB-fold-like (InterPro:IPR016027), Protein of unknown function DUF171 (Inter
Solyc01g080280.3	chloroplast glutamine synthetase	AT5G35630	GS2, GLN2, ATGSL1 | glutamine synthetase 2 | chr5:13831220-13833239 FORWARD LENGTH=430
Solyc01g080620.3	BTB/POZ domain-containing protein (AHRD V3.3 *** A0A2U1P225_ARTAN)	AT4G15840	| BTB/POZ domain-containing protein | chr4:8996963-9000852 FORWARD LENGTH=836
Solyc01g081540.4	Myosin-17 (AHRD V3.3 *** A0A2G3ALU8_CAPAN)	AT2G31900	XIF, ATXIF, ATMYO5 | myosin-like protein XIF | chr2:13560760-13569623 REVERSE LENGTH=1556
Solyc01g081620.3	Vacuolar protein sorting-associated protein 62 (AHRD V3.3 *** A0A200RA51_9MAGN)	AT2G44260	| Plant protein of unknown function (DUF946) | chr2:18295988-18297739 FORWARD LENGTH=583
Solyc01g087150.3	Protein DETOXIFICATION (AHRD V3.3 *** A0A328DUA2_9ASTE)	AT3G08040	FRD3, MAN1, ATFRD3 | MATE efflux family protein | chr3:2566593-2569397 REVERSE LENGTH=526
Solyc01g087720.4	Structural maintenance of chromosomes protein 5 (AHRD V3.3 *** A0A2G3AKI3_CAPAN)	AT5G15920	SMC5 | structural maintenance of chromosomes 5 | chr5:5196210-5199559 FORWARD LENGTH=1053
Solyc01g088790.2	Nucleotide-diphospho-sugar transferase (AHRD V3.3 *** A0A2U1NTE6_ARTAN)	AT1G28710	| Nucleotide-diphospho-sugar transferase family protein | chr1:10086850-10088025 REVERSE LENGTH=340
Solyc01g090460.3	HD-ZIP	AT2G44910	ATHB4, ATHB-4, HB4 | homeobox-leucine zipper protein 4 | chr2:18517887-18519525 REVERSE LENGTH=318
Solyc01g090515.1	Unknown protein	NA	NA
Solyc01g091330.4	Glutathione S-transferase (AHRD V3.3 *** A0A200QB36_9MAGN)	AT2G02390	ATGSTZ1, GST18, GSTZ1 | glutathione S-transferase zeta 1 | chr2:629015-630955 FORWARD LENGTH=228
Solyc01g091920.2	Subtilisin-like protease-like protein (AHRD V3.3 *** A0A2K3L9Q1_TRIPR)	AT1G01900	ATSBT1.1, SBTI1.1 | subtilase family protein | chr1:310332-313011 FORWARD LENGTH=774
Solyc01g094380.2	O-glucosyltransferase rumi-like protein (AHRD V3.3 *** A0A1J3GP63_NOCCA)	AT2G45830	DTA2 | downstream target of AGL15 2 | chr2:18866324-18868344 FORWARD LENGTH=523
Solyc01g095750.2	Long chain acyl-CoA synthetase 5 (AHRD V3.3 *** A0A2G3BTB6_CAPCH)	AT4G23850	LACS4 | AMP-dependent synthetase and ligase family protein | chr4:12403720-12408263 REVERSE LENGTH=666
Solyc01g096060.4	Exportin-2 (AHRD V3.3 *** A0A2G2YYL9_CAPAN)	AT2G46520	| cellular apoptosis susceptibility protein, putative / importin-alpha re-exporter, putative | chr2:19096867-19099785 FORWARD LE
Solyc01g096110.3	Transducin family protein / WD-40 repeat family protein (AHRD V3.3 *** A0A2U1M7G0_ARTAN)	AT2G46560	| transducin family protein / WD-40 repeat family protein | chr2:19115570-19125856 REVERSE LENGTH=2513
Solyc01g096320.3	Homeobox-leucine zipper protein HOX6 (AHRD V3.3 *** A0A1U8DTA9_CAPAN)	AT2G46680	ATHB-7, ATHB7, HB-7 | homeobox 7 | chr2:19165777-19166773 REVERSE LENGTH=258
Solyc01g098570.2	FANTASTIC four-like protein (DUF3049) (AHRD V3.3 *-* F4HX10_ARATH)	AT1G54740	| Protein of unknown function (DUF3049) | chr1:20430839-20431738 FORWARD LENGTH=299
Solyc01g099880.4	Bidirectional sugar transporter SWEET (AHRD V3.3 *** A0A1U8E5W8_CAPAN)	AT4G15920	SWEET17, AtSWEET17 | Nodulin MtN3 family protein | chr4:9030742-9033343 REVERSE LENGTH=241
Solyc01g100020.4	Phospholipase (AHRD V3.3 *** A0A2G2V7W7_CAPBA)	AT3G16785	PLDP1, PLDZ1, PLDZETA1, PLD ZETA 1 | phospholipase D P1 | chr3:5711329-5718696 FORWARD LENGTH=1096
Solyc01g102940.3	Methionine S-methyltransferase (AHRD V3.3 *** A0A2G2W8J7_CAPBA)	AT5G49810	MMT | methionine S-methyltransferase | chr5:20239418-20246046 FORWARD LENGTH=1071
Solyc01g103020.4	nucleic acid binding/RNA binding protein (AHRD V3.3 *** AT2G02570.4)	AT2G02570	| nucleic acid binding;RNA binding | chr2:698361-700794 REVERSE LENGTH=300
Solyc01g103030.3	Major facilitator superfamily protein (AHRD V3.3 *** A0A2U1PWN6_ARTAN)	AT1G59740	| Major facilitator superfamily protein | chr1:21968227-21972312 FORWARD LENGTH=591
Solyc01g106770.4	Serine/threonine-protein kinase TOR (AHRD V3.3 *** A0A0K0XR78_TOBAC)	AT1G50030	TOR | target of rapamycin | chr1:18522626-18539619 REVERSE LENGTH=2481
Solyc01g107190.3	LOB domain-containing protein 38 (AHRD V3.3 *** A0A2G2V731_CAPBA)	AT5G67420	LBD37, ASL39 | LOB domain-containing protein 37 | chr5:26904576-26905415 REVERSE LENGTH=250
Solyc01g112180.4	Integral membrane protein hemolysin-III-like protein (AHRD V3.3 *** A0A2K3N7X1_TRIPR)	AT4G38280	| BEST Arabidopsis thaliana protein match is: Integral membrane protein hemolysin-III homolog (TAIR:AT2G45250.1); Has 65 Blast h
Solyc01g112190.3	Plant regulator RWP-RK family protein, putative (AHRD V3.3 *** A0A061FD78_THECC)	AT4G35270	| Plant regulator RWP-RK family protein | chr4:16777657-16780824 REVERSE LENGTH=963
Solyc01g112200.3	Pentatricopeptide repeat-containing protein (AHRD V3.3 *** A0A2U1KAS6_ARTAN)	AT2G17210	| Tetratricopeptide repeat (TPR)-like superfamily protein | chr2:7485398-7487602 REVERSE LENGTH=715
Solyc01g112210.3	Hexosyltransferase (AHRD V3.3 *** A0A2G2XVL2_CAPAN)	AT4G38270	GAUT3 | galacturonosyltransferase 3 | chr4:17938433-17941410 FORWARD LENGTH=680
Solyc02g005601.1	Eukaryotic aspartyl protease family protein (AHRD V3.3 *** Q9C6M0_ARATH)	AT3G20015	| Eukaryotic aspartyl protease family protein | chr3:6978746-6980158 REVERSE LENGTH=470
Solyc02g031770.4	ATP synthase mitochondrial F1 complex assembly factor 1-like (AHRD V3.3 *** A0A2I4G3K4_9ROSI)	AT2G34050	| INVOLVED IN: protein complex assembly; LOCATED IN: mitochondrion, chloroplast; EXPRESSED IN: 19 plant structures; EXPRESSED DU
Solyc02g032560.3	Apyrase (AHRD V3.3 *** A0A2G3AV93_CAPCH)	AT5G18280	ATAPY2, APY2 | apyrase 2 | chr5:6050799-6054875 REVERSE LENGTH=630
Solyc02g032580.3	Apyrase (AHRD V3.3 *-* A0A2G2XFE6_CAPBA)	AT5G18280	ATAPY2, APY2 | apyrase 2 | chr5:6050799-6054875 REVERSE LENGTH=630
Solyc02g032845.1	Unknown protein	NA	NA
Solyc02g050267.1	Unknown protein	NA	NA
Solyc02g062710.1	HXXXD-type acyl-transferase family protein (AHRD V3.3 *** A0A2K3MRI0_TRIPR)	AT5G67150	| HXXXD-type acyl-transferase family protein | chr5:26795880-26797226 REVERSE LENGTH=448
Solyc02g062960.4	Homeobox-leucine zipper protein HOX14 (AHRD V3.3 *** A0A1U8FQP7_CAPAN)	AT2G18550	HB-2, ATHB21, HB21 | homeobox protein 21 | chr2:8049663-8051213 REVERSE LENGTH=220
Solyc02g067350.3	DUF1666 domain-containing protein (AHRD V3.3 *-* A0A1Q3AQV7_CEPFO)	AT5G39785	| Protein of unknown function (DUF1666) | chr5:15929257-15932215 FORWARD LENGTH=607
Solyc02g067690.3	Glycosyltransferase (AHRD V3.3 *** A0A2U1M9M1_ARTAN)	AT2G16890	| UDP-Glycosyltransferase superfamily protein | chr2:7316938-7319022 FORWARD LENGTH=478
Solyc02g069680.3	vacuolar protein sorting-associated protein 2 homolog 2 (AHRD V3.3 *** A0A2I4FA45_9ROSI)	AT5G44560	VPS2.2 | SNF7 family protein | chr5:17946081-17948222 FORWARD LENGTH=222
Solyc02g069690.1	FAD-binding Berberine family protein (AHRD V3.3 *** A0A1P8AT94_ARATH)	AT2G34790	MEE23, EDA28 | FAD-binding Berberine family protein | chr2:14673998-14677237 REVERSE LENGTH=532
Solyc02g070440.3	Katanin p60 ATPase-containing subunit (AHRD V3.3 *** A0A1Y1IFT3_KLENI)	AT2G34560	| P-loop containing nucleoside triphosphate hydrolases superfamily protein | chr2:14560266-14562695 FORWARD LENGTH=393
Solyc02g070670.4	Urease accessory protein UreG-like (AHRD V3.3 *** A0A2K3MUD0_TRIPR)	AT2G34470	UREG, PSKF109 | urease accessory protein G | chr2:14530900-14532411 REVERSE LENGTH=276
Solyc02g071070.3	Cation/H(+) antiporter 16 (AHRD V3.3 *** A0A2G2XDT2_CAPBA)	AT4G23700	ATCHX17, CHX17 | cation/H+ exchanger 17 | chr4:12342534-12345616 REVERSE LENGTH=820
Solyc02g071080.3	Purine permease (AHRD V3.3 *** A0A2U1LZ22_ARTAN),Pfam:PF16913	AT4G18210	ATPUP10, PUP10 | purine permease 10 | chr4:10076175-10077495 FORWARD LENGTH=390
Solyc02g071090.3	Purine permease (AHRD V3.3 *** A0A2U1LZ22_ARTAN),Pfam:PF16913	AT4G18220	| Drug/metabolite transporter superfamily protein | chr4:10078768-10080109 FORWARD LENGTH=344
Solyc02g071100.3	Purine permease (AHRD V3.3 *** A0A2U1LZ22_ARTAN),Pfam:PF16913	AT4G18220	| Drug/metabolite transporter superfamily protein | chr4:10078768-10080109 FORWARD LENGTH=344
Solyc02g071420.4	Ypt/Rab-GAP domain of gyp1p superfamily protein (AHRD V3.3 *** A0A2U1PS98_ARTAN)	AT4G13730	| Ypt/Rab-GAP domain of gyp1p superfamily protein | chr4:7970299-7974055 FORWARD LENGTH=449
Solyc02g071430.3	2-oxoglutarate (2OG) and Fe(II)-dependent oxygenase superfamily protein (AHRD V3.3 *** F4I629_ARATH)	AT1G17020	SRG1, ATSRG1 | senescence-related gene 1 | chr1:5820258-5821741 FORWARD LENGTH=358
Solyc02g072427.1	Unknown protein	NA	NA
Solyc02g076800.1	Phosphatidylinositol 4-phosphate 5-kinase MSS4-like protein (AHRD V3.3 *** A0A2P5EP15_TREOI)	AT1G29195	| unknown protein; FUNCTIONS IN: molecular_function unknown; INVOLVED IN: biological_process unknown; LOCATED IN: chloroplast; E
Solyc02g076900.4	Dual specificity phosphatase (AHRD V3.3 *** A0A200QWG9_9MAGN)	AT4G18593	| dual specificity protein phosphatase-related | chr4:10238154-10238698 FORWARD LENGTH=142
Solyc02g077030.3	Phospholipase A1-II 1 (AHRD V3.3 *** A0A2G2VBM1_CAPBA)	AT4G18550	| alpha/beta-Hydrolases superfamily protein | chr4:10225006-10226862 REVERSE LENGTH=419
Solyc02g078130.3	bHLH transcription factor 079	AT4G20970	| basic helix-loop-helix (bHLH) DNA-binding superfamily protein | chr4:11215259-11216212 FORWARD LENGTH=190
Solyc02g079170.3	External alternative NAD(P)H-ubiquinone oxidoreductase B1, mitochondrial (AHRD V3.3 *** A0A2G3A937_CAPAN)	AT4G05020	NDB2 | NAD(P)H dehydrogenase B2 | chr4:2572752-2576222 FORWARD LENGTH=619
Solyc02g080120.3	Gibberellin 2-beta-dioxygenase 8 (AHRD V3.3 *** A0A1U8FMY1_CAPAN)	AT4G21200	ATGA2OX8, GA2OX8 | gibberellin 2-oxidase 8 | chr4:11302751-11306601 FORWARD LENGTH=338
Solyc02g082450.3	Auxin efflux carrier (AHRD V3.3 *** A0A200PYL2_9MAGN)	AT2G17500	| Auxin efflux carrier family protein | chr2:7607063-7608990 FORWARD LENGTH=396
Solyc02g082920.4	acidic extracellular 26 kD chitinase	AT3G12500	ATHCHIB, PR3, PR-3, CHI-B, B-CHI, HCHIB | basic chitinase | chr3:3962501-3963984 REVERSE LENGTH=335
Solyc02g082930.3	acidic extracellular 27 kD chitinase	AT3G12500	ATHCHIB, PR3, PR-3, CHI-B, B-CHI, HCHIB | basic chitinase | chr3:3962501-3963984 REVERSE LENGTH=335
Solyc02g084850.3	Abscisic acid and environmental stress-inducible protein TAS14 (AHRD V3.3 --* TAS14_SOLLC)	AT3G50980	XERO1 | dehydrin xero 1 | chr3:18942034-18942721 FORWARD LENGTH=128
Solyc02g085360.4	CYP90B3 mRNA for cytochrome P450	AT3G50660	DWF4, CYP90B1, CLM, SNP2, SAV1, PSC1 | Cytochrome P450 superfamily protein | chr3:18814262-18817168 REVERSE LENGTH=513
Solyc02g085630.3	Homeobox-leucine zipper protein ATHB-21 (AHRD V3.3 *** A0A1U8FVX0_CAPAN)	AT4G36740	HB-5, ATHB40, HB40 | homeobox protein 40 | chr4:17314649-17316314 REVERSE LENGTH=216
Solyc02g086180.4	Delta(7)-sterol-C5(6)-desaturase (AHRD V3.3 *-* A0A1U8FPX0_CAPAN)	AT3G02580	STE1, DWF7, BUL1 | sterol 1 | chr3:547048-548615 FORWARD LENGTH=281
Solyc02g086451.1	Unknown protein	NA	NA
Solyc02g086452.1	titin isoform X3 (AHRD V3.3 *-* XP_004232326.1)	NA	NA
Solyc02g088830.4	hydroxyproline-rich glycoprotein family protein (AHRD V3.3 *-* AT3G02120.1)	AT3G02120	| hydroxyproline-rich glycoprotein family protein | chr3:377122-377577 FORWARD LENGTH=126
Solyc02g089620.3	proline dehydrogenase	AT5G38710	| Methylenetetrahydrofolate reductase family protein | chr5:15501340-15503899 FORWARD LENGTH=476
Solyc02g089630.3	Proline dehydrogenase (AHRD V3.3 *** A0A2G2XIU2_CAPBA)	AT5G38710	| Methylenetetrahydrofolate reductase family protein | chr5:15501340-15503899 FORWARD LENGTH=476
Solyc02g089840.3	Calcium uniporter protein 2, mitochondrial (AHRD V3.3 *** A0A2G3ABZ2_CAPAN)	AT2G23790	| Protein of unknown function (DUF607) | chr2:10125692-10127455 REVERSE LENGTH=336
Solyc02g089850.3	Calcium uniporter protein 1, mitochondrial (AHRD V3.3 *** A0A2G3D8W7_CAPCH)	AT2G23790	| Protein of unknown function (DUF607) | chr2:10125692-10127455 REVERSE LENGTH=336
Solyc02g090450.3	Peroxidase (AHRD V3.3 *** K4BCJ4_SOLLC)	AT1G49570	| Peroxidase superfamily protein | chr1:18347077-18348712 FORWARD LENGTH=350
Solyc02g090460.2	Unknown protein	NA	NA
Solyc02g092290.4	F-box/RNI-like superfamily protein (AHRD V3.3 *** F4KDV0_ARATH)	AT5G02910	| F-box/RNI-like superfamily protein | chr5:677120-678907 FORWARD LENGTH=458
Solyc02g092770.3	Sigma-B regulation protein RsbQ (AHRD V3.3 *** A0A2V2Z439_9BACL)	AT4G37470	| alpha/beta-Hydrolases superfamily protein | chr4:17617045-17618363 REVERSE LENGTH=270
Solyc02g093720.3	TPX2 (Targeting protein for Xklp2) protein family (AHRD V3.3 *-* F4J761_ARATH)	AT3G27350	| unknown protein; FUNCTIONS IN: molecular_function unknown; INVOLVED IN: biological_process unknown; EXPRESSED IN: 24 plant str
Solyc03g005040.1	Calcium-binding EF-hand family protein (AHRD V3.3 *** A0A2U1QB61_ARTAN)	AT5G42380	CML39, CML37 | calmodulin like 37 | chr5:16942758-16943315 REVERSE LENGTH=185
Solyc03g006120.4	Transcription factor TGA like domain (AHRD V3.3 *** A0A200Q9U0_9MAGN)	AT4G18690	| unknown protein; BEST Arabidopsis thaliana protein match is: unknown protein (TAIR:AT4G18680.1); Has 522 Blast hits to 522 pro
Solyc03g007280.4	DnaJ domain (AHRD V3.3 *-* A0A200R430_9MAGN)	AT5G37380	| Chaperone DnaJ-domain superfamily protein | chr5:14817035-14818330 REVERSE LENGTH=431
Solyc03g025390.3	Short-chain dehydrogenase TIC 32, chloroplastic (AHRD V3.3 *** A0A2G2X6Q5_CAPBA)	AT4G23420	| NAD(P)-binding Rossmann-fold superfamily protein | chr4:12226060-12228562 FORWARD LENGTH=333
Solyc03g034130.4	Homeobox-leucine zipper protein HOX14 (AHRD V3.3 *** A0A1U8GKM2_CAPAN)	AT2G18550	HB-2, ATHB21, HB21 | homeobox protein 21 | chr2:8049663-8051213 REVERSE LENGTH=220
Solyc03g034370.1	Unknown protein	NA	NA
Solyc03g043930.4	Heptahelical transmembrane protein 4 (AHRD V3.3 *** A0A1J3DWA9_NOCCA)	AT4G37680	HHP4 | heptahelical protein 4 | chr4:17701231-17702568 FORWARD LENGTH=385
Solyc03g078500.3	Glycosyltransferase (AHRD V3.3 *** A0A2U1L2Y4_ARTAN)	AT1G22400	UGT85A1, ATUGT85A1 | UDP-Glycosyltransferase superfamily protein | chr1:7903851-7906607 REVERSE LENGTH=489
Solyc03g078650.4	DUF620 domain-containing protein (AHRD V3.3 *** A0A1Q3AM34_CEPFO)	AT5G05840	| Protein of unknown function (DUF620) | chr5:1757268-1760458 REVERSE LENGTH=439
Solyc03g080070.4	WAT1-related protein (AHRD V3.3 *** K4BHY3_SOLLC)	AT5G13670	| nodulin MtN21 /EamA-like transporter family protein | chr5:4407205-4408955 REVERSE LENGTH=377
Solyc03g093390.4	beta expansin precursor 2	AT1G65680	ATEXPB2, EXPB2, ATHEXP BETA 1.4 | expansin B2 | chr1:24427266-24428399 FORWARD LENGTH=273
Solyc03g098490.1	DUF761 domain-containing protein/DUF4408 domain-containing protein (AHRD V3.3 *** A0A1Q3AT39_CEPFO)	NA	NA
Solyc03g111270.2	SAP domain-containing protein (AHRD V3.3 *** F4KAQ0_ARATH)	AT5G63460	| SAP domain-containing protein | chr5:25413605-25415399 REVERSE LENGTH=174
Solyc03g111280.1	Cytochrome P450 (AHRD V3.3 *** A0A200QGE7_9MAGN)	AT3G48520	CYP94B3 | cytochrome P450, family 94, subfamily B, polypeptide 3 | chr3:17975104-17976624 REVERSE LENGTH=506
Solyc03g112080.1	Manganese-dependent ADP-ribose/CDP-alcohol diphosphatase (AHRD V3.3 *** A0A1U8FY22_CAPAN)	AT4G24730	| Calcineurin-like metallo-phosphoesterase superfamily protein | chr4:12749879-12753631 REVERSE LENGTH=443
Solyc03g112090.3	High-affinity nitrate transporter (AHRD V3.3 *-* A0A2U1PC97_ARTAN)	AT4G24715	NA
Solyc03g112100.3	High-affinity nitrate transporter 3.2 (AHRD V3.3 *** A0A2G3CY81_CAPCH)	AT4G24715	NA
Solyc03g113430.3	Protein NRT1/ PTR FAMILY 2.9 (AHRD V3.3 *** A0A2G2WRK6_CAPBA)	AT5G62680	| Major facilitator superfamily protein | chr5:25165430-25167822 REVERSE LENGTH=616
Solyc03g114240.4	BURP domain (AHRD V3.3 *** A0A200QH65_9MAGN)	AT1G70370	PG2 | polygalacturonase 2 | chr1:26513003-26514998 REVERSE LENGTH=626
Solyc03g115540.2	bHLH transcription factor 024	AT4G00050	UNE10 | basic helix-loop-helix (bHLH) DNA-binding superfamily protein | chr4:17863-19848 FORWARD LENGTH=399
Solyc03g117480.4	Pyrophosphate-energized vacuolar membrane proton pump (AHRD V3.3 *** A0A1U8FVU1_CAPAN)	AT1G15690	AVP1, ATAVP3, AVP-3, AtVHP1;1 | Inorganic H pyrophosphatase family protein | chr1:5399115-5402185 FORWARD LENGTH=770
Solyc03g117720.3	AP2-like ethylene-responsive transcription factor (AHRD V3.3 *** A0A2G3A2R5_CAPAN)	AT1G16060	ADAP | ARIA-interacting double AP2 domain protein | chr1:5508563-5511609 FORWARD LENGTH=345
Solyc03g118940.4	Glycosyltransferase (AHRD V3.3 *** Q5QPZ0_MAIZE)	AT3G18180	| Glycosyltransferase family 61 protein | chr3:6230270-6231878 FORWARD LENGTH=470
Solyc03g119290.3	Elongation factor (AHRD V3.3 *** A0A200R8C0_9MAGN)	AT5G10630	| Translation elongation factor EF1A/initiation factor IF2gamma family protein | chr5:3360561-3364414 FORWARD LENGTH=668
Solyc03g119300.4	Zinc finger protein (AHRD V3.3 *** A0A200QRC0_9MAGN)	AT3G18290	EMB2454, BTS | zinc finger protein-related | chr3:6274308-6280174 FORWARD LENGTH=1254
Solyc03g119370.2	R2R3MYB transcription factor 62	AT1G68320	MYB62, AtMYB62, BW62B, BW62C | myb domain protein 62 | chr1:25603842-25604884 FORWARD LENGTH=286
Solyc03g119380.3	50S ribosomal protein L14 (AHRD V3.3 *** A0A1U8DV28_CAPAN)	AT5G46160	| Ribosomal protein L14p/L23e family protein | chr5:18711456-18712341 REVERSE LENGTH=173
Solyc03g119590.1	NIMIN2c protein (AHRD V3.3 *** A0FJY4_TOBAC)	NA	NA
Solyc03g121870.3	Methyltransferase-like protein (AHRD V3.3 *** A0A2G3D0I7_CAPCH),Pfam:PF13489	AT2G26200	| S-adenosyl-L-methionine-dependent methyltransferases superfamily protein | chr2:11152875-11156330 FORWARD LENGTH=565
Solyc03g150103.1	Unknown protein	NA	NA
Solyc03g150104.1	Unknown protein	NA	NA
Solyc03g150152.1	Unknown protein	NA	NA
Solyc04g008330.1	Glycosyltransferase (AHRD V3.3 *** A0A0A1WCD6_NICAT)	AT2G31750	UGT74D1 | UDP-glucosyl transferase 74D1 | chr2:13497312-13499870 FORWARD LENGTH=456
Solyc04g009040.4	Receptor-kinase, putative (AHRD V3.3 *** B9SZK5_RICCO)	AT3G47570	| Leucine-rich repeat protein kinase family protein | chr3:17527611-17530748 FORWARD LENGTH=1010
Solyc04g015030.4	Heavy metal-associated isoprenylated plant protein (AHRD V3.3 *** A0A2R6RB34_ACTCH)	AT5G50740	| Heavy metal transport/detoxification superfamily protein | chr5:20635983-20637970 REVERSE LENGTH=290
Solyc04g015510.1	Plant invertase/pectin methylesterase inhibitor superfamily protein, putative (AHRD V3.3 *** A0A061F3F8_THECC)	NA	NA
Solyc04g015520.3	Remorin (AHRD V3.3 *** A0A200Q6K8_9MAGN)	AT3G57540	| Remorin family protein | chr3:21301623-21302924 REVERSE LENGTH=296
Solyc04g016250.3	Mitochondrial glycoprotein (AHRD V3.3 *** A0A2U1NRX0_ARTAN)	AT2G41600	| Mitochondrial glycoprotein family protein | chr2:17344747-17346701 REVERSE LENGTH=220
Solyc04g051460.4	Protein kinase-like domain-containing protein (AHRD V3.3 *** A0A2U1LLK8_ARTAN)	AT1G53050	| Protein kinase superfamily protein | chr1:19772574-19775531 FORWARD LENGTH=694
Solyc04g054320.4	leucine-zipper transcription factor	AT5G65210	TGA1 | bZIP transcription factor family protein | chr5:26059031-26060749 FORWARD LENGTH=368
Solyc04g072310.3	histone-lysine N-methyltransferase SETD1B-A (AHRD V3.3 *** XP_004237854.1)	NA	NA
Solyc04g072770.4	tRNA modification GTPase MnmE (AHRD V3.3 *** A0A1J3D5T8_NOCCA)	AT1G78010	| tRNA modification GTPase, putative | chr1:29333535-29336297 FORWARD LENGTH=560
Solyc04g072780.4	FCS-Like Zinc finger 5 (AHRD V3.3 *** FLZ5_ARATH)	AT1G22160	| Protein of unknown function (DUF581) | chr1:7823238-7823774 FORWARD LENGTH=147
Solyc04g072790.2	Cellulose synthase (AHRD V3.3 *** K4BTR6_SOLLC)	AT5G64740	CESA6, IXR2, E112, PRC1 | cellulose synthase 6 | chr5:25881555-25886333 FORWARD LENGTH=1084
Solyc04g072800.4	2,3-bisphosphoglycerate-dependent phosphoglycerate mutase (AHRD V3.3 *** A0A2G3CNK4_CAPCH)	AT1G22170	| Phosphoglycerate mutase family protein | chr1:7826603-7828055 FORWARD LENGTH=334
Solyc04g074530.3	Alcohol dehydrogenase-like 1 (AHRD V3.3 *** A0A2G3CNR0_CAPCH)	AT1G22430	| GroES-like zinc-binding dehydrogenase family protein | chr1:7919235-7921594 FORWARD LENGTH=388
Solyc04g074535.1	Alcohol dehydrogenase-like 7 (AHRD V3.3 *** A0A2G2WZQ5_CAPBA)	AT1G22430	| GroES-like zinc-binding dehydrogenase family protein | chr1:7919235-7921594 FORWARD LENGTH=388
Solyc04g078440.4	Carbohydrate esterase, putative (DUF303) (AHRD V3.3 *** Q0WNN6_ARATH)	AT3G53010	| Domain of unknown function (DUF303) | chr3:19656603-19657928 REVERSE LENGTH=297
Solyc04g078450.4	Unknown protein	NA	NA
Solyc04g078460.3	Isoaspartyl peptidase/L-asparaginase (AHRD V3.3 *** A0A1U8GBV5_CAPAN)	AT3G16150	| N-terminal nucleophile aminohydrolases (Ntn hydrolases) superfamily protein | chr3:5471794-5473033 FORWARD LENGTH=325
Solyc04g079910.4	Calcium uniporter protein 4, mitochondrial (AHRD V3.3 *** A0A2G3CPZ7_CAPCH)	AT2G23790	| Protein of unknown function (DUF607) | chr2:10125692-10127455 REVERSE LENGTH=336
Solyc04g080490.4	Zinc-finger homeodomain protein 6 (AHRD V3.3 *** A0A2G2ZS78_CAPAN)	AT2G18350	AtHB24, HB24, ZHD6 | homeobox protein 24 | chr2:7971122-7971910 REVERSE LENGTH=262
Solyc05g005865.1	MLP-like protein (AHRD V3.3 *** A0A1U8EPD5_CAPAN)	AT1G24020	MLP423 | MLP-like protein 423 | chr1:8500653-8501458 REVERSE LENGTH=155
Solyc05g005960.3	Protein NRT1/ PTR FAMILY 1.2 (AHRD V3.3 *** A0A1J3DU78_NOCCA)	AT1G52190	| Major facilitator superfamily protein | chr1:19434671-19438673 FORWARD LENGTH=607
Solyc05g006740.4	Glutathione S-transferase (AHRD V3.3 *** A0A200QY01_9MAGN)	AT1G10370	GST30, ATGSTU17, GST30B, ERD9 | Glutathione S-transferase family protein | chr1:3397274-3398273 REVERSE LENGTH=227
Solyc05g006750.3	Glutathione S-transferase (AHRD V3.3 *** A0A200QY01_9MAGN)	AT1G10370	GST30, ATGSTU17, GST30B, ERD9 | Glutathione S-transferase family protein | chr1:3397274-3398273 REVERSE LENGTH=227
Solyc05g007890.4	Myb family transcription factor APL (AHRD V3.3 *** A0A2G2VLB7_CAPBA)	AT1G69580	| Homeodomain-like superfamily protein | chr1:26172127-26173612 FORWARD LENGTH=337
Solyc05g007980.3	Sulfate transporter (AHRD V3.3 *** A1YKF8_BRASY)	AT1G23090	AST91, SULTR3;3 | sulfate transporter 91 | chr1:8185238-8188954 REVERSE LENGTH=631
Solyc05g008950.4	Protein kinase family protein (AHRD V3.3 *-* A0A1P8BDK9_ARATH)	AT1G25390	| Protein kinase superfamily protein | chr1:8906640-8908800 REVERSE LENGTH=629
Solyc05g009480.1	Unknown protein	NA	NA
Solyc05g009580.3	Aluminum-activated malate transporter 9 (AHRD V3.3 *** A0A2G3B6A6_CAPCH)	AT3G18440	AtALMT9, ALMT9 | aluminum-activated malate transporter 9 | chr3:6328181-6330652 FORWARD LENGTH=598
Solyc05g009590.3	Aluminum-activated malate transporter 9 (AHRD V3.3 *** A0A2G3B6C3_CAPCH)	AT3G18440	AtALMT9, ALMT9 | aluminum-activated malate transporter 9 | chr3:6328181-6330652 FORWARD LENGTH=598
Solyc05g009610.1	Alpha/beta-Hydrolases superfamily protein (AHRD V3.3 *** A0A2U1PVQ0_ARTAN)	AT1G68620	| alpha/beta-Hydrolases superfamily protein | chr1:25766018-25767028 FORWARD LENGTH=336
Solyc05g010040.2	Unknown protein	NA	NA
Solyc05g010045.1	Unknown protein	NA	NA
Solyc05g012310.4	Ureide permease (AHRD V3.3 *** A0A2R6PBP7_ACTCH)	AT2G03590	ATUPS1, UPS1 | ureide permease 1 | chr2:1095129-1096711 FORWARD LENGTH=390
Solyc05g012325.1	Ureide permease (AHRD V3.3 *** A0A2R6PBP7_ACTCH)	AT2G03590	ATUPS1, UPS1 | ureide permease 1 | chr2:1095129-1096711 FORWARD LENGTH=390
Solyc05g013000.3	Sulfotransferase (AHRD V3.3 *** A0A2G3B7J8_CAPCH)	AT3G45070	| P-loop containing nucleoside triphosphate hydrolases superfamily protein | chr3:16486378-16487349 REVERSE LENGTH=323
Solyc05g013710.3	SufE-like protein chloroplastic-like (AHRD V3.3 *** A0A2K3NC77_TRIPR)	AT1G67810	SUFE2 | sulfur E2 | chr1:25426488-25427264 FORWARD LENGTH=258
Solyc05g015480.3	molybdenum cofactor sulfurase-like (AHRD V3.3 *** A0A2I4FYP1_9ROSI)	AT5G51920	| Pyridoxal phosphate (PLP)-dependent transferases superfamily protein | chr5:21097202-21098914 REVERSE LENGTH=570
Solyc05g024230.3	ethylene-responsive transcription factor CRF2-like (AHRD V3.3 *-* A0A2I4FBN4_9ROSI)	NA	NA
Solyc05g051530.4	ABC transporter G family member 11 (AHRD V3.3 *** A0A2G2ZJ77_CAPAN)	AT1G17840	WBC11, ABCG11, DSO, COF1, ATWBC11 | white-brown complex homolog protein 11 | chr1:6142870-6145894 FORWARD LENGTH=703
Solyc05g052640.3	Peroxisomal nicotinamide adenine dinucleotide carrier (AHRD V3.3 *** A0A1U8GQE9_CAPAN)	AT2G39970	| Mitochondrial substrate carrier family protein | chr2:16684026-16686392 REVERSE LENGTH=331
Solyc05g053160.3	AWPM-19-like family protein (AHRD V3.3 *** O23029_ARATH)	AT1G04560	| AWPM-19-like family protein | chr1:1245070-1245888 FORWARD LENGTH=186
Solyc05g055930.2	cysteine-rich repeat secretory protein 3-like (AHRD V3.3 *** A0A2I4DKT2_9ROSI)	AT3G04370	PDLP4 | plasmodesmata-located protein 4 | chr3:1159430-1160959 FORWARD LENGTH=319
Solyc05g056440.3	Small auxin up-regulated RNA57	AT5G53590	| SAUR-like auxin-responsive protein family | chr5:21772107-21772535 FORWARD LENGTH=142
Solyc06g006000.3	Maternal effect embryo arrest 59 (AHRD V3.3 *** B6T4K8_MAIZE)	AT4G37300	MEE59 | maternal effect embryo arrest 59 | chr4:17554805-17555498 FORWARD LENGTH=173
Solyc06g007960.4	O-methyltransferase (AHRD V3.3 *** A0A076NBT0_VACCO)	AT5G54160	ATOMT1, OMT1 | O-methyltransferase 1 | chr5:21982075-21984167 FORWARD LENGTH=363
Solyc06g009010.1	Nuclear transcription factor Y subunit B-1 (AHRD V3.3 *** A0A2G2WGM1_CAPBA)	AT2G47810	NF-YB5 | nuclear factor Y, subunit B5 | chr2:19582938-19583420 REVERSE LENGTH=160
Solyc06g009130.3	Magnesium/proton exchanger family member (AHRD V3.3 *** K4C3U3_SOLLC)	AT2G47600	ATMHX, MHX1, ATMHX1, MHX | magnesium/proton exchanger | chr2:19524518-19526828 REVERSE LENGTH=539
Solyc06g009190.4	Pectinesterase (AHRD V3.3 *** A0A2G3C3P4_CAPCH)	AT4G02320	| Plant invertase/pectin methylesterase inhibitor superfamily | chr4:1022725-1026118 REVERSE LENGTH=518
Solyc06g034160.3	Autophagy-related protein 3 (AHRD V3.3 *** A0A2G2WIK5_CAPBA)	AT5G61500	ATATG3, ATG3 | autophagy 3 (APG3) | chr5:24734216-24736711 REVERSE LENGTH=313
Solyc06g034330.5	Unknown protein	NA	NA
Solyc06g048670.4	GDSL esterase/lipase (AHRD V3.3 *** A0A2R6PZI7_ACTCH)	AT1G75900	| GDSL-like Lipase/Acylhydrolase superfamily protein | chr1:28499179-28500943 FORWARD LENGTH=364
Solyc06g050950.3	LOB domain-containing protein (AHRD V3.3 *** A0A2U1NCC4_ARTAN)	AT2G30130	ASL5, LBD12, PCK1 | Lateral organ boundaries (LOB) domain family protein | chr2:12868740-12869684 FORWARD LENGTH=193
Solyc06g051380.3	Transducin family protein / WD-40 repeat family protein (AHRD V3.3 *** A0A2U1PI35_ARTAN)	AT5G05570	| transducin family protein / WD-40 repeat family protein | chr5:1656766-1663728 FORWARD LENGTH=1124
Solyc06g051460.4	Double Clp-N motif-containing P-loop nucleoside triphosphate hydrolases superfamily protein (AHRD V3.3 *** A0A2U1M3E7_ARTAN)	AT2G29970	| Double Clp-N motif-containing P-loop nucleoside triphosphate hydrolases superfamily protein | chr2:12776601-12779784 FORWARD L
Solyc06g053350.3	Basic-leucine zipper (BZIP) transcription factor family protein (AHRD V3.3 *** F4IQT9_ARATH)	AT1G06070	| Basic-leucine zipper (bZIP) transcription factor family protein | chr1:1835201-1837116 REVERSE LENGTH=423
Solyc06g053970.4	EPIDERMAL PATTERNING FACTOR-like protein 6 (AHRD V3.3 *-* A0A2G2ZV72_CAPAN),Pfam:PF17181	AT4G14723	| BEST Arabidopsis thaliana protein match is: allergen-related (TAIR:AT3G22820.1); Has 35333 Blast hits to 34131 proteins in 244
Solyc06g059870.1	Unknown protein	NA	NA
Solyc06g060620.4	Protein NRT1/ PTR FAMILY 6.3 (AHRD V3.3 *** A0A2G2ZAG1_CAPAN)	AT1G12110	NRT1.1, CHL1-1, NRT1, B-1, ATNRT1, CHL1 | nitrate transporter 1.1 | chr1:4105341-4109290 FORWARD LENGTH=590
Solyc06g061010.4	FCS-Like Zinc finger 2 (AHRD V3.3 *-* FLZ2_ARATH)	AT5G47060	| Protein of unknown function (DUF581) | chr5:19116843-19117639 FORWARD LENGTH=177
Solyc06g062320.3	Flavin-containing monooxygenase (AHRD V3.3 *-* A0A2G3C7H8_CAPCH)	AT1G12200	| Flavin-binding monooxygenase family protein | chr1:4137627-4139835 FORWARD LENGTH=465
Solyc06g062330.3	Glycosyltransferase (AHRD V3.3 *** A0A0A1WDH9_NICAT)	AT3G11340	| UDP-Glycosyltransferase superfamily protein | chr3:3556728-3558149 FORWARD LENGTH=447
Solyc06g062340.3	Unknown protein	NA	NA
Solyc06g062350.4	RuvB-like helicase (AHRD V3.3 *** A0A328CVU0_9ASTE)	AT5G22330	ATTIP49A, RIN1 | P-loop containing nucleoside triphosphate hydrolases superfamily protein | chr5:7391026-7394071 REVERSE LENGTH=4
Solyc06g063230.3	WD repeat protein (AHRD V3.3 *** AT1G73090.1)	AT1G73090	| unknown protein; FUNCTIONS IN: molecular_function unknown; INVOLVED IN: biological_process unknown; EXPRESSED IN: 21 plant str
Solyc06g063430.2	NAC domain (AHRD V3.3 *-* A0A200QKH5_9MAGN)	AT4G10350	ANAC070, BRN2, NAC070 | NAC domain containing protein 70 | chr4:6415287-6416829 REVERSE LENGTH=341
Solyc06g067980.3	repressed By RIM101 protein 1 (AHRD V3.3 --* XP_011091441.1)	NA	NA
Solyc06g067990.3	Lys-63-specific deubiquitinase BRCC36 (AHRD V3.3 *** A0A2G3C915_CAPCH)	AT1G80210	BRCC36A, AtBRCC36A | Mov34/MPN/PAD-1 family protein | chr1:30163357-30165628 REVERSE LENGTH=406
Solyc06g068330.1	Serine-rich protein (AHRD V3.3 *-* Q8L8M8_ARATH)	AT5G25280	| serine-rich protein-related | chr5:8773882-8774544 FORWARD LENGTH=220
Solyc06g068815.1	Unknown protein	NA	NA
Solyc06g068820.3	mitochondrial import inner membrane translocase subunit Tim16 (AHRD V3.3 *** A0A2I4HS40_9ROSI),Pfam:PF03656	AT3G59280	TXR1 | Protein Transporter, Pam16 | chr3:21909266-21910519 REVERSE LENGTH=116
Solyc06g069890.4	Nucleosome assembly protein family (AHRD V3.3 *** A9RDK1_PHYPA)	AT1G18800	NRP2 | NAP1-related protein 2 | chr1:6481466-6483463 REVERSE LENGTH=256
Solyc06g069900.3	2-oxoglutarate (2OG) and Fe(II)-dependent oxygenase superfamily protein (AHRD V3.3 *** A0A2U1MKU7_ARTAN)	AT5G05600	| 2-oxoglutarate (2OG) and Fe(II)-dependent oxygenase superfamily protein | chr5:1672266-1674602 FORWARD LENGTH=371
Solyc06g071840.3	Pectate lyase (AHRD V3.3 *** A0A2G2ZW27_CAPAN)	AT4G24780	| Pectin lyase-like superfamily protein | chr4:12770631-12772227 REVERSE LENGTH=408
Solyc06g072013.1	Unknown protein	NA	NA
Solyc06g073070.2	Heavy metal-associated isoprenylated plant protein (AHRD V3.3 *-* A0A2R6Q9D5_ACTCH)	AT5G24580	| Heavy metal transport/detoxification superfamily protein | chr5:8410394-8412087 REVERSE LENGTH=319
Solyc06g073080.4	2-oxoglutarate (2OG) and Fe(II)-dependent oxygenase superfamily protein (AHRD V3.3 *** A0A2U1QGX7_ARTAN)	AT5G24530	DMR6 | 2-oxoglutarate (2OG) and Fe(II)-dependent oxygenase superfamily protein | chr5:8378964-8383154 FORWARD LENGTH=341
Solyc06g074180.3	Cytochrome P450 (AHRD V3.3 *** A0A200R6R8_9MAGN)	AT1G64940	CYP89A6 | cytochrome P450, family 87, subfamily A, polypeptide 6 | chr1:24123789-24125324 FORWARD LENGTH=511
Solyc06g074190.3	Plant/F24K9-26 protein (AHRD V3.3 *** A0A072UED0_MEDTR)	AT3G11590	| unknown protein; LOCATED IN: plasma membrane; EXPRESSED IN: 22 plant structures; EXPRESSED DURING: 13 growth stages; BEST Arab
Solyc06g074820.3	tonoplast intrinsic protein 1.1	AT2G36830	GAMMA-TIP, TIP1;1, GAMMA-TIP1 | gamma tonoplast intrinsic protein | chr2:15445490-15446336 FORWARD LENGTH=251
Solyc06g075440.3	protein NRT1/ PTR FAMILY 2.7-like (AHRD V3.3 *** A0A2I4HW78_9ROSI)	AT3G45650	NAXT1 | nitrate excretion transporter1 | chr3:16759253-16761266 FORWARD LENGTH=558
Solyc06g075460.4	Protein NRT1/ PTR FAMILY 2.7 (AHRD V3.3 *-* A0A1U8H096_CAPAN)	AT3G45680	| Major facilitator superfamily protein | chr3:16770995-16772908 FORWARD LENGTH=558
Solyc06g075470.3	Nucleoside diphosphate kinase (AHRD V3.3 *-* A0A2G2W2X3_CAPBA)	AT4G23900	| Nucleoside diphosphate kinase family protein | chr4:12424505-12426318 FORWARD LENGTH=237
Solyc06g076490.3	serine/threonine-protein kinase pakD (AHRD V3.3 --* XP_021278037.1)	AT3G54000	| CONTAINS InterPro DOMAIN/s: Uncharacterised conserved protein UCP022260 (InterPro:IPR016802); Has 94 Blast hits to 94 proteins
Solyc06g082500.3	Nucleotide/sugar transporter family protein (AHRD V3.3 *** A0A2K3PIW2_TRIPR)	AT1G06890	| nodulin MtN21 /EamA-like transporter family protein | chr1:2111728-2114038 REVERSE LENGTH=357
Solyc06g084460.4	Shikimate dehydrogenase (AHRD V3.3 *** B6TSW1_MAIZE)	AT3G06350	EMB3004, MEE32 | dehydroquinate dehydratase, putative / shikimate dehydrogenase, putative | chr3:1924536-1927701 REVERSE LENGTH=6
Solyc07g006160.3	AFG1-like ATPase family protein (AHRD V3.3 *** A0A2U1Q7V4_ARTAN)	AT4G28070	| AFG1-like ATPase family protein | chr4:13946009-13948462 FORWARD LENGTH=473
Solyc07g006370.1	cation/calcium exchanger 1 (AHRD V3.3 *** A0A2I4FP28_9ROSI)	AT5G17860	CAX7 | calcium exchanger 7 | chr5:5902638-5904350 REVERSE LENGTH=570
Solyc07g007450.3	Iron-sulfur cluster assembly scaffold protein IscU (AHRD V3.3 *** A0A2G7TDU8_9FLAO)	AT4G22220	ISU1, ATISU1 | SufE/NifU family protein | chr4:11759444-11760881 REVERSE LENGTH=167
Solyc07g007790.3	sucrose-phosphate synthase	AT5G20280	ATSPS1F, SPS1F | sucrose phosphate synthase 1F | chr5:6844994-6849997 REVERSE LENGTH=1043
Solyc07g008100.4	histone acetyltransferase (AHRD V3.3 *-* AT4G32295.1)	AT3G24150	| unknown protein; BEST Arabidopsis thaliana protein match is: unknown protein (TAIR:AT4G32295.1); Has 50 Blast hits to 50 prote
Solyc07g008270.3	Ribosomal protein (AHRD V3.3 *** A0A2G3BY62_CAPCH)	AT5G20180	| Ribosomal protein L36 | chr5:6811312-6811910 FORWARD LENGTH=103
Solyc07g008280.4	cytochrome P450 family protein (AHRD V3.3 -** AT3G15760.1)	AT1G52565	| unknown protein; FUNCTIONS IN: molecular_function unknown; INVOLVED IN: biological_process unknown; LOCATED IN: endomembrane s
Solyc07g008290.4	O-fucosyltransferase family protein (AHRD V3.3 *** A0A061GA16_THECC)	AT3G21190	| O-fucosyltransferase family protein | chr3:7432579-7434543 REVERSE LENGTH=422
Solyc07g018370.3	protein SPEAR1-like (AHRD V3.3 *-* A0A2I4E6D8_9ROSI)	NA	NA
Solyc07g042500.4	alpha/beta-Hydrolases superfamily protein (AHRD V3.3 *** AT2G03140.9)	AT2G03140	| alpha/beta-Hydrolases superfamily protein | chr2:942000-950223 FORWARD LENGTH=1883
Solyc07g043390.4	Cellulose synthase (AHRD V3.3 *** A0A200Q4F9_9MAGN)	AT4G24010	ATCSLG1, CSLG1 | cellulose synthase like G1 | chr4:12466391-12469760 FORWARD LENGTH=760
Solyc07g045030.4	NAC domain-containing protein (AHRD V3.3 *** A0A2K3NPJ8_TRIPR)	AT2G43000	anac042, NAC042 | NAC domain containing protein 42 | chr2:17880617-17882584 REVERSE LENGTH=275
Solyc07g045180.4	Zinc finger protein CONSTANS-LIKE 9 (AHRD V3.3 *** A0A2G2WC44_CAPBA)	AT5G48250	| B-box type zinc finger protein with CCT domain | chr5:19561719-19563113 REVERSE LENGTH=373
Solyc07g048060.3	Cytochrome b561 and DOMON domain-containing protein (AHRD V3.3 *-* A0A2G3BZZ3_CAPCH)	AT5G48750	| Cytochrome b561/ferric reductase transmembrane with DOMON related domain | chr5:19770052-19770819 REVERSE LENGTH=255
Solyc07g048100.3	BRCT domain-containing protein (AHRD V3.3 *** A0A1Q3BQH7_CEPFO)	NA	NA
Solyc07g049590.3	BTB/POZ domain-containing protein (AHRD V3.3 *** A0A2G2WD17_CAPBA)	AT2G04740	| ankyrin repeat family protein | chr2:1657137-1659563 FORWARD LENGTH=578
Solyc07g051920.1	MAP kinase kinase kinase 54	AT2G32510	MAPKKK17 | mitogen-activated protein kinase kinase kinase 17 | chr2:13798821-13799939 REVERSE LENGTH=372
Solyc07g052060.2	Pelargonidin 3-o-(6-caffeoylglucoside) 5-o-(6-o-malonylglucoside) 4'''-malonyltransferase (AHRD V3.3 *** G9HTF6_NICAT)	AT3G26040	| HXXXD-type acyl-transferase family protein | chr3:9519741-9521069 FORWARD LENGTH=442
Solyc07g053225.1	Unknown protein	NA	NA
Solyc07g053890.3	O-acyltransferase WSD1-like protein (AHRD V3.3 *** A0A2K3N315_TRIPR)	AT3G49190	| O-acyltransferase (WSD1-like) family protein | chr3:18231988-18234376 REVERSE LENGTH=522
Solyc07g054770.1	Wound-responsive family protein (AHRD V3.3 *** A0A2K3L288_TRIPR)	AT4G10270	| Wound-responsive family protein | chr4:6374805-6375077 FORWARD LENGTH=90
Solyc07g055060.3	Phosphoenolpyruvate carboxylase (AHRD V3.3 *** A6YM34_RICCO)	AT1G53310	ATPPC1, PEPC1, ATPEPC1, PPC1 | phosphoenolpyruvate carboxylase 1 | chr1:19884261-19888070 REVERSE LENGTH=967
Solyc07g056210.4	Heavy metal-associated isoprenylated plant protein 47 (AHRD V3.3 *-* A0A2P4MV36_QUESU)	AT4G05030	| Copper transport protein family | chr4:2576790-2577974 REVERSE LENGTH=110
Solyc07g056570.1	notabilis	AT3G14440	NCED3, ATNCED3, STO1, SIS7 | nine-cis-epoxycarotenoid dioxygenase 3 | chr3:4831678-4833477 REVERSE LENGTH=599
Solyc07g061700.2	Unknown protein	NA	NA
Solyc08g005720.4	Terpene synthase 18 (AHRD V3.3 *** R9R6F3_SOLLC)	AT1G79460	GA2, KS, ATKS, ATKS1, KS1 | Terpenoid cyclases/Protein prenyltransferases superfamily protein | chr1:29890568-29894436 FORWARD LE
Solyc08g006870.4	BTB/POZ domain-containing protein NPY1 (AHRD V3.3 *** A0A1U8EPQ5_CAPAN)	AT4G31820	ENP, NPY1, MAB4 | Phototropic-responsive NPH3 family protein | chr4:15390788-15393627 REVERSE LENGTH=571
Solyc08g007080.4	type I inositol polyphosphate 5-phosphatase 2-like (AHRD V3.3 *** A0A2I4GAB5_9ROSI)	AT4G18010	IP5PII, AT5PTASE2, 5PTASE2 | myo-inositol polyphosphate 5-phosphatase 2 | chr4:9991194-9994099 REVERSE LENGTH=646
Solyc08g007200.4	Vesicle-associated protein 2-1 (AHRD V3.3 *** A0A1U8FGD1_CAPAN)	AT5G47180	| Plant VAMP (vesicle-associated membrane protein) family protein | chr5:19161384-19163265 REVERSE LENGTH=220
Solyc08g007800.3	SPX domain-containing protein (AHRD V3.3 *** D7MDY2_ARALL)	AT4G22990	| Major Facilitator Superfamily with SPX (SYG1/Pho81/XPR1) domain-containing protein | chr4:12048240-12050984 REVERSE LENGTH=700
Solyc08g007805.1	NADH dehydrogenase [ubiquinone] 1 alpha subcomplex subunit 8-B (AHRD V3.3 *** A0A1U8G8P8_CAPAN)	AT5G18800	| Cox19-like CHCH family protein | chr5:6267304-6268393 FORWARD LENGTH=106
Solyc08g007820.1	Dehydration-responsive element-binding protein 1E (AHRD V3.3 *** A0A2G2W337_CAPBA)	AT5G51990	CBF4, DREB1D | C-repeat-binding factor 4 | chr5:21117113-21117787 REVERSE LENGTH=224
Solyc08g007830.1	Dehydration-responsive element-binding protein 1E (AHRD V3.3 *** A0A1U8FGE9_CAPAN)	AT1G12610	DDF1 | Integrase-type DNA-binding superfamily protein | chr1:4290205-4290834 REVERSE LENGTH=209
Solyc08g008150.1	Late embryogenesis abundant (LEA) hydroxyproline-rich glycoprotein family (AHRD V3.3 *-* A0A2U1NM32_ARTAN)	AT2G46150	| Late embryogenesis abundant (LEA) hydroxyproline-rich glycoprotein family | chr2:18961424-18962089 FORWARD LENGTH=221
Solyc08g008600.3	bHLH transcription factor 055	AT4G17880	| Basic helix-loop-helix (bHLH) DNA-binding family protein | chr4:9933702-9935471 REVERSE LENGTH=589
Solyc08g060920.4	IDS4-like	AT5G20150	ATSPX1, SPX1 | SPX domain gene 1 | chr5:6802429-6803367 FORWARD LENGTH=256
Solyc08g061480.3	Chalcone-flavanone isomerase family protein (AHRD V3.3 *** A0A2U1NFT5_ARTAN)	AT2G26310	| Chalcone-flavanone isomerase family protein | chr2:11201770-11203919 FORWARD LENGTH=398
Solyc08g061970.3	putative spermine synthase,Pfam:PF01564	AT5G19530	ACL5 | S-adenosyl-L-methionine-dependent methyltransferases superfamily protein | chr5:6589176-6591091 REVERSE LENGTH=339
Solyc08g061980.4	Mechanosensitive ion channel protein (AHRD V3.3 *-* A0A1U8DTK7_CAPAN)	AT5G12080	MSL10, ATMSL10 | mechanosensitive channel of small conductance-like 10 | chr5:3898182-3900923 REVERSE LENGTH=734
Solyc08g062500.3	protein PLASTID MOVEMENT IMPAIRED 1-RELATED 1 (AHRD V3.3 *** A0A2I4GL70_9ROSI)	AT5G20610	| unknown protein; BEST Arabidopsis thaliana protein match is: unknown protein (TAIR:AT5G26160.1); Has 918 Blast hits to 759 pro
Solyc08g062970.1	Glutaredoxin (AHRD V3.3 *** A0A118JSL8_CYNCS)	AT4G33040	| Thioredoxin superfamily protein | chr4:15940779-15941213 REVERSE LENGTH=144
Solyc08g065420.3	bell-like homeodomain protein 4	AT4G32980	ATH1 | homeobox gene 1 | chr4:15914865-15916873 REVERSE LENGTH=473
Solyc08g065430.3	Pollen-specific protein SF21 (AHRD V3.3 *** A0A1U8DRT3_CAPAN)	AT5G11790	NDL2 | N-MYC downregulated-like 2 | chr5:3799682-3802496 FORWARD LENGTH=344
Solyc08g065500.2	Protein phosphatase 2C family protein (AHRD V3.3 *** A0A2U1LRS6_ARTAN)	AT4G32950	| Protein phosphatase 2C family protein | chr4:15904444-15906010 REVERSE LENGTH=326
Solyc08g065540.3	Protein phosphatase 2C family protein (AHRD V3.3 *** A0A2U1LRS6_ARTAN)	AT5G26010	| Protein phosphatase 2C family protein | chr5:9085512-9087372 REVERSE LENGTH=331
Solyc08g065670.4	Protein phosphatase 2C family protein (AHRD V3.3 *** A0A2U1LRS6_ARTAN)	AT5G26010	| Protein phosphatase 2C family protein | chr5:9085512-9087372 REVERSE LENGTH=331
Solyc08g065680.3	Protein phosphatase 2C family protein (AHRD V3.3 *** A0A2U1LRS6_ARTAN)	AT5G26010	| Protein phosphatase 2C family protein | chr5:9085512-9087372 REVERSE LENGTH=331
Solyc08g066760.4	Ankyrin repeat (AHRD V3.3 *** A0A200QDM7_9MAGN)	AT1G10340	| Ankyrin repeat family protein | chr1:3390475-3392481 REVERSE LENGTH=578
Solyc08g066770.3	Ankyrin repeat (AHRD V3.3 *** A0A200QDM7_9MAGN)	AT1G10340	| Ankyrin repeat family protein | chr1:3390475-3392481 REVERSE LENGTH=578
Solyc08g067340.4	WRKY transcription factor 46	AT1G80840	WRKY40, ATWRKY40 | WRKY DNA-binding protein 40 | chr1:30383834-30385356 FORWARD LENGTH=302
Solyc08g067350.2	Unknown protein	NA	NA
Solyc08g067360.3	WRKY transcription factor 45	AT1G80840	WRKY40, ATWRKY40 | WRKY DNA-binding protein 40 | chr1:30383834-30385356 FORWARD LENGTH=302
Solyc08g067620.2	Pleiotropic drug resistance protein (AHRD V3.3 *** C8CA13_CUCSA)	AT1G15520	PDR12, ATPDR12, ABCG40, ATABCG40 | pleiotropic drug resistance 12 | chr1:5331993-5338175 REVERSE LENGTH=1423
Solyc08g067630.3	histone deacetylase-like protein (AHRD V3.3 *** AT2G25625.2)	AT2G25625	| unknown protein; FUNCTIONS IN: molecular_function unknown; INVOLVED IN: biological_process unknown; LOCATED IN: chloroplast; E
Solyc08g067640.1	Unknown protein	NA	NA
Solyc08g068360.1	Ethylene receptor (AHRD V3.3 *-* A0A2G2WUD6_CAPBA)	AT3G23150	ETR2 | Signal transduction histidine kinase, hybrid-type, ethylene sensor | chr3:8255156-8257560 FORWARD LENGTH=773
Solyc08g068630.4	Serine decarboxylase (AHRD V3.3 *** A0A2G2W5V8_CAPBA)	AT1G43710	emb1075 | Pyridoxal phosphate (PLP)-dependent transferases superfamily protein | chr1:16486534-16488298 REVERSE LENGTH=482
Solyc08g068860.3	Eukaryotic aspartyl protease family protein (AHRD V3.3 *** A0A072U5I5_MEDTR)	AT5G10770	| Eukaryotic aspartyl protease family protein | chr5:3403331-3405331 REVERSE LENGTH=474
Solyc08g069130.1	Pentatricopeptide repeat (PPR) superfamily protein (AHRD V3.3 *** AT5G43822.1)	AT5G43822	| Pentatricopeptide repeat (PPR) superfamily protein | chr5:17620830-17621868 FORWARD LENGTH=195
Solyc08g075550.4	alternative oxidase 1b	AT1G32350	AOX1D | alternative oxidase 1D | chr1:11667237-11668569 REVERSE LENGTH=318
Solyc08g075760.3	Protein CYCLOPS (AHRD V3.3 *** CCLOP_MEDTR)	NA	NA
Solyc08g075870.3	S-adenosyl-L-methionine-dependent methyltransferases superfamily protein (AHRD V3.3 *** A0A2U1NU97_ARTAN)	AT4G19120	ERD3 | S-adenosyl-L-methionine-dependent methyltransferases superfamily protein | chr4:10460665-10463034 REVERSE LENGTH=600
Solyc08g077110.4	NAC domain-containing protein 45 (AHRD V3.3 *** A0A2G2XLA5_CAPBA)	AT4G17980	anac071, NAC071 | NAC domain containing protein 71 | chr4:9978850-9980038 REVERSE LENGTH=262
Solyc08g078950.3	NIT1	AT1G12110	NRT1.1, CHL1-1, NRT1, B-1, ATNRT1, CHL1 | nitrate transporter 1.1 | chr1:4105341-4109290 FORWARD LENGTH=590
Solyc08g079420.3	Cytochrome P450 (AHRD V3.3 *** A0A200QB17_9MAGN)	AT4G12320	CYP706A6 | cytochrome P450, family 706, subfamily A, polypeptide 6 | chr4:7314939-7316647 REVERSE LENGTH=518
Solyc08g079430.3	partialcopper-containing amine oxidase	AT4G12290	| Copper amine oxidase family protein | chr4:7304434-7306973 FORWARD LENGTH=741
Solyc08g079840.2	LESUBENDO L.esculentum subtilisin-like endoprotease	AT5G67360	ARA12 | Subtilase family protein | chr5:26872192-26874465 REVERSE LENGTH=757
Solyc08g080080.4	WD40 repeat (AHRD V3.3 *** A0A200PPM9_9MAGN)	AT4G22910	FZR2, CCS52A1 | FIZZY-related 2 | chr4:12012743-12015663 FORWARD LENGTH=483
Solyc08g080090.3	green flesh	AT4G22920	ATNYE1, NYE1 | non-yellowing 1 | chr4:12016776-12017969 REVERSE LENGTH=268
Solyc08g080100.4	MADS box transcription factor AGAMOUS (AHRD V3.3 *-* A0A1Q1NK16_PAELC)	AT4G22950	AGL19, GL19 | AGAMOUS-like 19 | chr4:12023946-12027421 REVERSE LENGTH=219
Solyc08g080770.3	LURP-one-like protein (AHRD V3.3 *** A0A1P8AWJ7_ARATH)	AT3G14260	| Protein of unknown function (DUF567) | chr3:4747986-4748779 REVERSE LENGTH=230
Solyc08g080780.4	Myosin heavy chain-related protein (AHRD V3.3 *** Q9C8T4_ARATH)	AT1G63300	| Myosin heavy chain-related protein | chr1:23482193-23486067 FORWARD LENGTH=1029
Solyc08g080820.1	NEP-interacting protein, putative (DUF239) (AHRD V3.3 *** Q1PE81_ARATH)	AT4G15050	| Protein of Unknown Function (DUF239) | chr4:8588548-8590345 REVERSE LENGTH=396
Solyc08g081455.1	Unknown protein	AT4G23493	| unknown protein; Has 30201 Blast hits to 17322 proteins in 780 species: Archae - 12; Bacteria - 1396; Metazoa - 17338; Fungi -
Solyc08g081500.3	LETHM1	AT1G63910	AtMYB103, MYB103 | myb domain protein 103 | chr1:23719968-23721625 REVERSE LENGTH=370
Solyc08g082700.3	26S proteasome non-ATPase regulatory subunit 8 (AHRD V3.3 *** B6TTI7_MAIZE)	AT1G64520	RPN12a | regulatory particle non-ATPase 12A | chr1:23956459-23958120 FORWARD LENGTH=267
Solyc08g082750.3	Plant regulator RWP-RK family protein (AHRD V3.3 *** G7IAL8_MEDTR)	AT4G24020	NLP7 | NIN like protein 7 | chr4:12479904-12483822 FORWARD LENGTH=959
Solyc08g082880.4	Methyltransferase,copper ion binding protein (AHRD V3.3 *** A0A2U1Q229_ARTAN)	AT1G64600	| methyltransferases;copper ion binding | chr1:23995996-23998625 FORWARD LENGTH=537
Solyc08g082890.3	R2R3MYB transcription factor 9	AT2G16720	MYB7, ATMYB7, ATY49 | myb domain protein 7 | chr2:7255669-7256550 REVERSE LENGTH=269
Solyc08g150101.1	Unknown protein	NA	NA
Solyc09g005840.2	Exocyst subunit Exo70 family protein (AHRD V3.3 *** A0A2G2YQH8_CAPAN)	AT3G09520	ATEXO70H4, EXO70H4 | exocyst subunit exo70 family protein H4 | chr3:2923743-2925629 FORWARD LENGTH=628
Solyc09g007830.3	Cytokinin riboside 5'-monophosphate phosphoribohydrolase (AHRD V3.3 *** A0A1U8E671_CAPAN)	AT2G37210	| lysine decarboxylase family protein | chr2:15624253-15626834 REVERSE LENGTH=239
Solyc09g008175.1	SAUR-like auxin-responsive protein family (AHRD V3.3 *** A0A2U1NT85_ARTAN)	AT2G28085	| SAUR-like auxin-responsive protein family | chr2:11968182-11968556 REVERSE LENGTH=124
Solyc09g008180.1	Unknown protein	NA	NA
Solyc09g008320.4	Xyloglucan endotransglucosylase/hydrolase (AHRD V3.3 *** A0A1U8EG04_CAPAN)	AT2G36870	XTH32 | xyloglucan endotransglucosylase/hydrolase 32 | chr2:15472869-15474630 REVERSE LENGTH=299
Solyc09g008980.2	plant/protein (AHRD V3.3 *** AT3G10020.1)	AT3G10020	| unknown protein; FUNCTIONS IN: molecular_function unknown; INVOLVED IN: response to oxidative stress, anaerobic respiration; L
Solyc09g010940.4	Haloacid dehalogenase-like hydrolase (HAD) superfamily protein (AHRD V3.3 *** A0A1P8BF18_ARATH)	AT5G02230	| Haloacid dehalogenase-like hydrolase (HAD) superfamily protein | chr5:449132-450507 FORWARD LENGTH=280
Solyc09g010970.4	Carbonic anhydrase (AHRD V3.3 *** A0A2G3BK77_CAPCH)	AT4G33580	ATBCA5, BCA5 | beta carbonic anhydrase 5 | chr4:16139406-16141363 FORWARD LENGTH=302
Solyc09g059170.3	Glycosyltransferase (AHRD V3.3 *** A4GRT2_9SOLA)	AT5G54010	| UDP-Glycosyltransferase superfamily protein | chr5:21919819-21921180 REVERSE LENGTH=453
Solyc09g065300.4	spindle pole body-associated protein (AHRD V3.3 *** AT4G02725.1)	AT4G02725	| unknown protein; FUNCTIONS IN: molecular_function unknown; INVOLVED IN: biological_process unknown; LOCATED IN: chloroplast, m
Solyc09g065740.2	Ammonium transporter (AHRD V3.3 *** A0A2G2X5Y9_CAPBA)	AT2G38290	ATAMT2, AMT2;1, AMT2 | ammonium transporter 2 | chr2:16039672-16042291 REVERSE LENGTH=475
Solyc09g065750.3	beta-carotene isomerase D27, chloroplastic-like (AHRD V3.3 *** A0A2I4G2B0_9ROSI)	AT1G03055	| unknown protein; BEST Arabidopsis thaliana protein match is: unknown protein (TAIR:AT1G64680.1); Has 143 Blast hits to 143 pro
Solyc09g065755.1	Histone H2A (AHRD V3.3 *** A0A2G2V7F5_CAPBA)	AT3G54560	HTA11 | histone H2A 11 | chr3:20196532-20197466 FORWARD LENGTH=136
Solyc09g066280.4	Transcription factor bHLH155-like protein (AHRD V3.3 *** A0A2K3NNU4_TRIPR)	AT1G06150	EMB1444 | basic helix-loop-helix (bHLH) DNA-binding superfamily protein | chr1:1867129-1873194 REVERSE LENGTH=1322
Solyc09g072630.3	Leucine-rich repeat receptor-like protein kinase (AHRD V3.3 *-* A0A2R6RNV3_ACTCH)	AT4G28560	RIC7 | ROP-interactive CRIB motif-containing protein 7 | chr4:14116015-14117367 REVERSE LENGTH=450
Solyc09g072640.3	CRIB domain-containing protein RIC6 (AHRD V3.3 *** A0A2G2V9K8_CAPBA)	AT3G23380	RIC5 | ROP-interactive CRIB motif-containing protein 5 | chr3:8373947-8374708 FORWARD LENGTH=193
Solyc09g072770.1	Pollen Ole e 1 allergen and extensin family protein (AHRD V3.3 *-* F4IK06_ARATH)	AT2G41390	| Pollen Ole e 1 allergen and extensin family protein | chr2:17257416-17257862 FORWARD LENGTH=148
Solyc09g074040.1	Unknown protein	NA	NA
Solyc09g074970.3	Thiamine pyrophosphokinase (AHRD V3.3 *** A0A2G2W0D5_CAPBA)	AT1G02880	TPK1 | thiamin pyrophosphokinase1 | chr1:643063-644485 REVERSE LENGTH=267
Solyc09g075140.3	Alpha/beta-Hydrolases superfamily protein (AHRD V3.3 *** A0A2U1LF81_ARTAN)	AT3G62860	| alpha/beta-Hydrolases superfamily protein | chr3:23239577-23242143 REVERSE LENGTH=348
Solyc09g075490.4	Mitochondrial carrier protein (AHRD V3.3 *** A0A200PWJ1_9MAGN)	AT2G47490	ATNDT1, NDT1 | NAD+ transporter 1 | chr2:19487549-19489311 FORWARD LENGTH=312
Solyc09g075980.3	BnaA05g17230D protein (AHRD V3.3 *** A0A078FCG1_BRANA)	NA	NA
Solyc09g075990.3	5'-nucleotidase surE-like protein (AHRD V3.3 *** A0A2K3MS27_TRIPR)	AT4G14930	| Survival protein SurE-like phosphatase/nucleotidase | chr4:8538831-8541205 FORWARD LENGTH=315
Solyc09g082550.3	Sulfate transporter (AHRD V3.3 *** Q70BL1_BRAOL)	AT3G51895	SULTR3;1, AST12 | sulfate transporter 3;1 | chr3:19251503-19255677 REVERSE LENGTH=658
Solyc09g082670.3	Heat shock transcription factor (AHRD V3.3 *-* A0A1Y1I763_KLENI)	AT3G22830	AT-HSFA6B, HSFA6B | heat shock transcription factor A6B | chr3:8078981-8080895 FORWARD LENGTH=406
Solyc09g082890.2	Calcium-transporting ATPase (AHRD V3.3 *-* A0A2G2Z807_CAPAN)	AT3G22910	| ATPase E1-E2 type family protein / haloacid dehalogenase-like hydrolase family protein | chr3:8116335-8119388 REVERSE LENGTH=1
Solyc09g090470.3	Protein NRT1/ PTR FAMILY 5.2 (AHRD V3.3 *** A0A2G3CS67_CAPCH)	AT5G46050	ATPTR3, PTR3 | peptide transporter 3 | chr5:18675062-18679071 REVERSE LENGTH=582
Solyc09g090740.4	RNA helicase DEAD29	AT3G16840	| P-loop containing nucleoside triphosphate hydrolases superfamily protein | chr3:5738020-5743042 REVERSE LENGTH=826
Solyc09g091550.3	S-adenosyl-L-methionine-dependent methyltransferases superfamily protein (AHRD V3.3 *** A0A2U1PMX3_ARTAN)	AT5G66430	| S-adenosyl-L-methionine-dependent methyltransferases superfamily protein | chr5:26525410-26526799 REVERSE LENGTH=354
Solyc09g091690.1	F-box protein (AHRD V3.3 *** A0A2K3P6V3_TRIPR)	AT3G06240	| F-box family protein | chr3:1887336-1888619 FORWARD LENGTH=427
Solyc09g092370.1	Plant self-incompatibility S1 (AHRD V3.3 *** A0A200R785_9MAGN)	AT5G12060	| Plant self-incompatibility protein S1 family | chr5:3894919-3895371 REVERSE LENGTH=150
Solyc09g097880.4	DNA topoisomerase (AHRD V3.3 *** A0A2G3ATQ7_CAPCH)	AT2G32000	| DNA topoisomerase, type IA, core | chr2:13615999-13621563 REVERSE LENGTH=865
Solyc09g097890.2	Cytochrome b561 and DOMON domain-containing protein (AHRD V3.3 *** A0A2G2YQA7_CAPAN)	AT3G25290	| Auxin-responsive family protein | chr3:9208955-9210353 FORWARD LENGTH=393
Solyc09g150141.1	zinc finger BED domain-containing protein RICESLEEPER 2-like (AHRD V3.3 *-* A0A2I4EGG2_9ROSI)	NA	NA
Solyc10g005470.3	receptor-interacting protein (AHRD V3.3 *** AT4G21445.1)	AT4G21445	| unknown protein; FUNCTIONS IN: molecular_function unknown; INVOLVED IN: biological_process unknown; LOCATED IN: chloroplast, c
Solyc10g006300.4	Purple acid phosphatase (AHRD V3.3 *** A0A2G2YIL1_CAPAN)	AT3G20500	ATPAP18, PAP18 | purple acid phosphatase 18 | chr3:7157926-7160244 FORWARD LENGTH=437
Solyc10g007970.2	WRKY transcription factor 77	AT1G29280	WRKY65, ATWRKY65 | WRKY DNA-binding protein 65 | chr1:10236589-10237467 FORWARD LENGTH=259
Solyc10g007990.3	Plant cysteine oxidase (AHRD V3.3 *** A0A2R6QBY4_ACTCH)	AT2G42670	| Protein of unknown function (DUF1637) | chr2:17772004-17773700 REVERSE LENGTH=242
Solyc10g008280.3	Protein kinase domain (AHRD V3.3 *** A0A200QBC6_9MAGN)	AT1G53050	| Protein kinase superfamily protein | chr1:19772574-19775531 FORWARD LENGTH=694
Solyc10g008540.3	multidrug resistance protein (AHRD V3.3 *** AT1G09812.1)	AT1G11120	| unknown protein; BEST Arabidopsis thaliana protein match is: unknown protein (TAIR:AT1G09812.1); Has 270 Blast hits to 255 pro
Solyc10g012370.3	Cysteine synthase (AHRD V3.3 *** A0A2I4HU78_9ROSI)	AT3G61440	ATCYSC1, ARATH;BSAS3;1, CYSC1 | cysteine synthase C1 | chr3:22735885-22737792 FORWARD LENGTH=368
Solyc10g045100.2	Phosphoglycerate mutase-like protein AT74 (AHRD V3.3 *** A0A2G3D945_CAPCH)	AT3G05170	| Phosphoglycerate mutase family protein | chr3:1466738-1468219 FORWARD LENGTH=316
Solyc10g049425.1	Unknown protein	NA	NA
Solyc10g050220.2	hypothetical protein (AHRD V3.3 *-* AT4G33980.2)	AT4G33980	| FUNCTIONS IN: molecular_function unknown; INVOLVED IN: response to karrikin; LOCATED IN: cellular_component unknown; EXPRESSED
Solyc10g054010.1	BZIP transcription factor (AHRD V3.3 *** Q8GTZ1_CAPCH)	AT1G75390	AtbZIP44, bZIP44 | basic leucine-zipper 44 | chr1:28292224-28292745 FORWARD LENGTH=173
Solyc10g076510.2	Pyruvate decarboxylase (AHRD V3.3 *** Q8H9C6_SOLTU)	AT4G33070	| Thiamine pyrophosphate dependent pyruvate decarboxylase family protein | chr4:15952519-15954676 REVERSE LENGTH=607
Solyc10g076660.2	2-oxoglutarate (2OG) and Fe(II)-dependent oxygenase superfamily protein (AHRD V3.3 *** F4J670_ARATH)	AT5G05600	| 2-oxoglutarate (2OG) and Fe(II)-dependent oxygenase superfamily protein | chr5:1672266-1674602 FORWARD LENGTH=371
Solyc10g076720.2	glycine-rich protein DOT1-like (AHRD V3.3 *-* XP_019071531.1)	NA	NA
Solyc10g076940.3	Protein ZINC INDUCED FACILITATOR 1 (AHRD V3.3 *** A0A2G2VW12_CAPBA)	AT3G43790	ZIFL2 | zinc induced facilitator-like 2 | chr3:15655443-15658848 FORWARD LENGTH=484
Solyc10g078470.2	Tryptophan/tyrosine permease (AHRD V3.3 *** A0A1P8B1H3_ARATH)	AT2G33260	| Tryptophan/tyrosine permease | chr2:14100840-14102252 REVERSE LENGTH=436
Solyc10g080100.3	Villin (AHRD V3.3 *** A0A2P5EN25_TREOI)	AT2G41740	VLN2, ATVLN2 | villin 2 | chr2:17410962-17416878 REVERSE LENGTH=976
Solyc10g081190.2	Leucine-rich repeat receptor-like protein kinase family (AHRD V3.3 *** A0A0K9PTM3_ZOSMR)	AT5G21090	| Leucine-rich repeat (LRR) family protein | chr5:7164758-7166904 FORWARD LENGTH=218
Solyc10g081490.2	R2R3MYB transcription factor 60	AT1G08810	MYB60, AtMYB60 | myb domain protein 60 | chr1:2819279-2820329 REVERSE LENGTH=280
Solyc10g081950.3	Unknown protein	NA	NA
Solyc10g084340.2	AP2-like ethylene-responsive transcription factor (AHRD V3.3 *** A0A220QTH6_9SOLA)	AT2G28550	RAP2.7 | related to AP2.7 | chr2:12226168-12228251 REVERSE LENGTH=464
Solyc10g085470.1	Unknown protein	NA	NA
Solyc10g085700.1	Aminotransferase-like, plant mobile domain-containing protein (AHRD V3.3 *-* A0A118K705_CYNCS)	AT2G25010	| Aminotransferase-like, plant mobile domain family protein | chr2:10631691-10633547 FORWARD LENGTH=509
Solyc10g085800.2	PLATZ transcription factor family protein (AHRD V3.3 *** F4IHN4_ARATH)	AT2G27930	| PLATZ transcription factor family protein | chr2:11892369-11893488 FORWARD LENGTH=189
Solyc10g085920.3	UDP-glucuronic acid decarboxylase 1 (AHRD V3.3 *** A0A1J3FDM8_NOCCA)	AT3G53520	UXS1 | UDP-glucuronic acid decarboxylase 1 | chr3:19841635-19844057 FORWARD LENGTH=458
Solyc10g086450.1	cyclin-dependent protein kinase inhibitor SMR3 (AHRD V3.3 *** XP_004249686.1)	NA	NA
Solyc11g005550.2	Transducin/WD40 repeat-like superfamily protein (AHRD V3.3 *** A0A2U1PXE4_ARTAN)	AT5G64730	| Transducin/WD40 repeat-like superfamily protein | chr5:25873146-25875021 FORWARD LENGTH=299
Solyc11g005610.1	Transcription factor GRAS (AHRD V3.3 *** A0A200PYP2_9MAGN)	AT4G08250	| GRAS family transcription factor | chr4:5196787-5198238 FORWARD LENGTH=483
Solyc11g006670.1	ovate family protein 29	AT5G04820	ATOFP13, OFP13 | ovate family protein 13 | chr5:1399685-1400467 FORWARD LENGTH=260
Solyc11g006680.3	Pentatricopeptide repeat-containing protein (AHRD V3.3 *** A0A2I0WCG1_9ASPA)	AT5G04810	| pentatricopeptide (PPR) repeat-containing protein | chr5:1390049-1393760 FORWARD LENGTH=952
Solyc11g007410.3	Receptor-like protein kinase (AHRD V3.3 *** A0A2K3PPP5_TRIPR)	AT5G38280	PR5K | PR5-like receptor kinase | chr5:15293325-15295838 REVERSE LENGTH=665
Solyc11g007430.3	Receptor-like protein kinase (AHRD V3.3 *** A0A2K3L8M9_TRIPR)	AT5G38280	PR5K | PR5-like receptor kinase | chr5:15293325-15295838 REVERSE LENGTH=665
Solyc11g010340.2	bHLH transcription factor 069	AT1G72210	| basic helix-loop-helix (bHLH) DNA-binding superfamily protein | chr1:27180066-27182268 FORWARD LENGTH=320
Solyc11g010430.2	Dihydrofolate reductase-like protein (AHRD V3.3 *** A0A2K3MS55_TRIPR)	AT5G65400	| alpha/beta-Hydrolases superfamily protein | chr5:26131448-26133062 FORWARD LENGTH=252
Solyc11g011290.3	Rhamnogalacturonate lyase (AHRD V3.3 *** A0A200QXQ6_9MAGN)	AT1G09890	| Rhamnogalacturonate lyase family protein | chr1:3214237-3217386 REVERSE LENGTH=617
Solyc11g011300.2	Rhamnogalacturonate lyase (AHRD V3.3 *** A0A200QXQ6_9MAGN)	AT2G22620	| Rhamnogalacturonate lyase family protein | chr2:9604902-9610156 REVERSE LENGTH=677
Solyc11g011310.3	Rhamnogalacturonate lyase family protein (AHRD V3.3 *** A0A2U1PQM1_ARTAN)	AT2G22620	| Rhamnogalacturonate lyase family protein | chr2:9604902-9610156 REVERSE LENGTH=677
Solyc11g013810.3	Nitrate reductase (AHRD V3.3 *** Q8LT13_SOLTU)	AT1G37130	NIA2, B29, NIA2-1, CHL3, NR, NR2, ATNR2 | nitrate reductase 2 | chr1:14158617-14161652 FORWARD LENGTH=917
Solyc11g017240.3	chorismate mutase	AT5G10870	ATCM2, CM2 | chorismate mutase 2 | chr5:3430691-3432272 REVERSE LENGTH=265
Solyc11g018530.2	root-specific metal transporter	AT1G80830	NRAMP1, PMIT1, ATNRAMP1 | natural resistance-associated macrophage protein 1 | chr1:30373066-30375644 REVERSE LENGTH=532
Solyc11g044310.2	Proline iminopeptidase (AHRD V3.3 *** A0A1U8GCK3_CAPAN)	AT2G14260	PIP | proline iminopeptidase | chr2:6041441-6043869 REVERSE LENGTH=380
Solyc11g061960.2	Protein kinase-like domain-containing protein (AHRD V3.3 *-* A0A2U1MAQ3_ARTAN)	AT3G20860	ATNEK5, NEK5 | NIMA-related kinase 5 | chr3:7306147-7308434 FORWARD LENGTH=427
Solyc11g069590.2	Receptor-like serine/threonine-protein kinase NCRK (AHRD V3.3 *** A0A2G3BBL7_CAPCH)	AT2G28250	NCRK | Protein kinase superfamily protein | chr2:12044004-12046339 FORWARD LENGTH=565
Solyc11g069735.1	High-affinity nitrate transporter 2.2 (AHRD V3.3 *** NRT22_ORYSJ)	AT1G08090	ATNRT2:1, NRT2, NRT2;1AT, ACH1, LIN1, ATNRT2.1, NRT2.1, NRT2:1 | nitrate transporter 2:1 | chr1:2524139-2525920 FORWARD LENGTH=53
Solyc11g069770.2	Agamous-like MADS-box protein AGL62 (AHRD V3.3 *** A0A2G2VLW0_CAPBA)	AT5G60440	AGL62 | AGAMOUS-like 62 | chr5:24306329-24307520 FORWARD LENGTH=299
Solyc11g069940.1	Glutaredoxin (AHRD V3.3 *** A0A118JSL8_CYNCS)	AT4G33040	| Thioredoxin superfamily protein | chr4:15940779-15941213 REVERSE LENGTH=144
Solyc11g072570.2	protein NRT1/ PTR FAMILY 2.7-like (AHRD V3.3 *** A0A2I4HW78_9ROSI)	AT3G45650	NAXT1 | nitrate excretion transporter1 | chr3:16759253-16761266 FORWARD LENGTH=558
Solyc11g072890.1	hypothetical protein (AHRD V3.3 *** AT5G02640.1)	AT5G02640	| unknown protein; BEST Arabidopsis thaliana protein match is: unknown protein (TAIR:AT3G46300.1); Has 37 Blast hits to 37 prote
Solyc12g005730.2	DUF604 domain-containing protein (AHRD V3.3 *** A0A1Q3CI87_CEPFO)	AT1G05280	| Protein of unknown function (DUF604) | chr1:1535444-1537414 REVERSE LENGTH=461
Solyc12g005880.2	Hexosyltransferase (AHRD V3.3 *** A0A2G3BMU2_CAPCH)	AT1G05170	| Galactosyltransferase family protein | chr1:1491460-1493931 REVERSE LENGTH=407
Solyc12g006470.2	viroid RNA-binding protein	AT3G22200	POP2 | Pyridoxal phosphate (PLP)-dependent transferases superfamily protein | chr3:7835457-7838863 FORWARD LENGTH=513
Solyc12g006560.3	Early nodulin-93 (AHRD V3.3 *** A0A1U8E1Q0_CAPAN)	AT5G25940	| early nodulin-related | chr5:9054252-9055151 REVERSE LENGTH=115
Solyc12g008380.1	Avr9/Cf-9 rapidly elicited protein (AHRD V3.3 *** Q9ZU12_ARATH)	AT1G52140	| unknown protein; BEST Arabidopsis thaliana protein match is: unknown protein (TAIR:AT3G16330.1); Has 114 Blast hits to 114 pro
Solyc12g009820.2	Monogalactosyldiacylglycerol synthase 3, chloroplastic (AHRD V3.3 *** A0A2G2X4B3_CAPBA)	AT5G20410	MGD2, ATMGD2 | monogalactosyldiacylglycerol synthase 2 | chr5:6896765-6898581 FORWARD LENGTH=468
Solyc12g010160.1	Unknown protein	NA	NA
Solyc12g010170.2	bHLH transcription factor 070	AT2G24260	LRL1 | LJRHL1-like 1 | chr2:10319646-10322177 REVERSE LENGTH=350
Solyc12g010595.1	transcription factor bHLH36-like (AHRD V3.3 *** A0A2I4FJG0_9ROSI)	AT4G20970	| basic helix-loop-helix (bHLH) DNA-binding superfamily protein | chr4:11215259-11216212 FORWARD LENGTH=190
Solyc12g011020.2	Haloacid dehalogenase (HAD) superfamily protein (AHRD V3.3 *** A0A2U1ND25_ARTAN)	AT3G58830	| haloacid dehalogenase (HAD) superfamily protein | chr3:21755172-21756637 REVERSE LENGTH=343
Solyc12g011160.2	3-hydroxyisobutyryl-CoA hydrolase-like protein 5 (AHRD V3.3 *** A0A2G2YT91_CAPAN)	AT1G06550	| ATP-dependent caseinolytic (Clp) protease/crotonase family protein | chr1:2003834-2006564 REVERSE LENGTH=387
Solyc12g014320.2	Anaphase-promoting complex subunit 6 (AHRD V3.3 *** A0A2G2X2K1_CAPBA)	AT1G78770	APC6 | anaphase promoting complex 6 | chr1:29617421-29621273 FORWARD LENGTH=543
Solyc12g014430.2	Cellulose synthase (AHRD V3.3 *** A0A200QCL6_9MAGN)	AT4G23990	ATCSLG3, CSLG3 | cellulose synthase like G3 | chr4:12456491-12460498 FORWARD LENGTH=751
Solyc12g036220.3	Polynucleotidyl transferase, ribonuclease H-like superfamily protein (AHRD V3.3 *** A0A2U1N8M2_ARTAN)	AT5G07710	| Polynucleotidyl transferase, ribonuclease H-like superfamily protein | chr5:2453310-2455357 FORWARD LENGTH=468
Solyc12g038970.3	Agmatine deiminase (AHRD V3.3 *** A0A1U8EXZ9_CAPAN)	AT5G08170	EMB1873, ATAIH | porphyromonas-type peptidyl-arginine deiminase family protein | chr5:2628663-2631047 REVERSE LENGTH=383
Solyc12g042830.3	Class I heat shock protein (AHRD V3.3 *-* A0A2U1P7Z6_ARTAN)	AT1G52560	| HSP20-like chaperones superfamily protein | chr1:19574783-19575766 REVERSE LENGTH=232
Solyc12g044910.2	copz2 nonclathrin coat protein zeta2-COP	AT1G60970	| SNARE-like superfamily protein | chr1:22448008-22449387 REVERSE LENGTH=177
Solyc12g055940.3	Pentatricopeptide repeat (PPR) superfamily protein (AHRD V3.3 *** AT1G64430.2)	AT1G64430	| Pentatricopeptide repeat (PPR) superfamily protein | chr1:23933541-23936336 FORWARD LENGTH=559
Solyc12g057070.2	Glycosyltransferase (AHRD V3.3 *** A0A2G3CNS7_CAPCH)	AT1G22360	AtUGT85A2, UGT85A2 | UDP-glucosyl transferase 85A2 | chr1:7895068-7897527 REVERSE LENGTH=481
Solyc12g057080.2	Glycosyltransferase (AHRD V3.3 *** A0A2G3CNS7_CAPCH)	AT1G22360	AtUGT85A2, UGT85A2 | UDP-glucosyl transferase 85A2 | chr1:7895068-7897527 REVERSE LENGTH=481
Solyc12g062940.3	Exostosin-like protein (AHRD V3.3 *** Q2HVN7_MEDTR)	AT4G38040	| Exostosin family protein | chr4:17867501-17869131 FORWARD LENGTH=425
Solyc12g088000.2	Tyrosine aminotransferase (AHRD V3.3 *** A0A2G2VLJ4_CAPBA)	AT5G53970	| Tyrosine transaminase family protein | chr5:21910676-21912594 FORWARD LENGTH=414
Solyc12g089385.1	FAD/NAD(P)-binding oxidoreductase family protein (AHRD V3.3 *** A0A2U1M9H9_ARTAN)	AT5G05320	| FAD/NAD(P)-binding oxidoreductase family protein | chr5:1575093-1576679 REVERSE LENGTH=406
Solyc12g094400.2	Major facilitator superfamily (AHRD V3.3 *** A0A2U1P5G0_ARTAN)	AT5G42210	| Major facilitator superfamily protein | chr5:16867865-16870568 FORWARD LENGTH=282
Solyc12g094410.3	MAP kinase kinase kinase 88	AT4G38470	| ACT-like protein tyrosine kinase family protein | chr4:17999432-18003551 FORWARD LENGTH=575
Solyc12g096530.1	Peroxidase (AHRD V3.3 *** K4DHC6_SOLLC)	AT4G31760	| Peroxidase superfamily protein | chr4:15368032-15369724 REVERSE LENGTH=354
Solyc12g098840.3	ABC transporter B family member 12 (AHRD V3.3 *** A0A2G3B551_CAPCH)	AT1G02520	PGP11 | P-glycoprotein 11 | chr1:524134-528745 FORWARD LENGTH=1278
Solyc12g150103.1	Unknown protein	NA	NA
Solyc12g150113.1	hypothetical protein (AHRD V3.3 *-* AT1G68585.1)	AT1G68585	| unknown protein; Has 23 Blast hits to 23 proteins in 6 species: Archae - 0; Bacteria - 0; Metazoa - 0; Fungi - 0; Plants - 23;
B) genes with increased histone mark in genic region
gene ID	ITAG4.0 gene description	Arabidopsis homolog (BLAST e<1E-7)	Arabidopsis annotation (TAIR 10)
Solyc01g008920.4	NAD(P)-binding Rossmann-fold superfamily protein (AHRD V3.3 *** A0A2U1L7S8_ARTAN)	AT4G31530	| NAD(P)-binding Rossmann-fold superfamily protein | chr4:15282281-15284064 FORWARD LENGTH=338
Solyc01g010510.4	Pentatricopeptide repeat-containing protein, mitochondrial (AHRD V3.3 *** A0A2G2X910_CAPBA)	AT1G26900	| Pentatricopeptide repeat (PPR) superfamily protein | chr1:9319756-9321474 REVERSE LENGTH=572
Solyc01g012700.4	Aldehyde dehydrogenase (AHRD V3.3 *** A0A200Q0A3_9MAGN)	AT4G36250	ALDH3F1 | aldehyde dehydrogenase 3F1 | chr4:17151029-17153381 FORWARD LENGTH=484
Solyc01g013890.3	Aldehyde dehydrogenase (AHRD V3.3 *** A0A200Q0A3_9MAGN)	AT4G36250	ALDH3F1 | aldehyde dehydrogenase 3F1 | chr4:17151029-17153381 FORWARD LENGTH=484
Solyc01g014745.1	Unknown protein	NA	NA
Solyc01g016550.2	Unknown protein	NA	NA
Solyc01g020357.1	Unknown protein	NA	NA
Solyc01g020440.3	Replication factor C subunit 3 (AHRD V3.3 *** A0A1U8E9Y1_CAPAN)	AT5G27740	EMB161, EMB2775, EMB251, RFC3 | ATPase family associated with various cellular activities (AAA) | chr5:9823831-9826869 FORWARD L
Solyc01g028807.1	Unknown protein	NA	NA
Solyc01g028810.3	Beta chaperonin 60 (AHRD V3.3 *** Q0W9E2_SOLCO)	AT3G13470	| TCP-1/cpn60 chaperonin family protein | chr3:4389685-4392624 FORWARD LENGTH=596
Solyc01g028870.3	Antitermination NusB domain-containing protein (AHRD V3.3 *** Q93XY7_ARATH)	AT4G26370	| antitermination NusB domain-containing protein | chr4:13334099-13336153 REVERSE LENGTH=301
Solyc01g056280.3	S2-locus F-box protein (AHRD V3.3 *** Q6JE34_PETIN)	AT4G12560	CPR30 | F-box and associated interaction domains-containing protein | chr4:7441815-7443157 FORWARD LENGTH=413
Solyc01g056660.2	S3 putative F-box protein SLF-S3B (AHRD V3.3 *** Q64HD2_PETHY)	AT3G06240	| F-box family protein | chr3:1887336-1888619 FORWARD LENGTH=427
Solyc01g056690.4	Protein kinase and PP2C-like domain-containing protein (AHRD V3.3 *** A0A2G3AJ12_CAPAN)	AT2G40860	| protein kinase family protein / protein phosphatase 2C ( PP2C) family protein | chr2:17053747-17057108 REVERSE LENGTH=658
Solyc01g058060.1	40S ribosomal protein S15-like (AHRD V3.3 --* NP_001274973.1)	NA	NA
Solyc01g060340.1	Endoglucanase (AHRD V3.3 *-* A0A328DEK8_9ASTE)	AT5G49720	ATGH9A1, TSD1, DEC, KOR, RSW2, IRX2, KOR1, GH9A1 | glycosyl hydrolase 9A1 | chr5:20197765-20200168 REVERSE LENGTH=621
Solyc01g073700.3	Unknown protein	NA	NA
Solyc01g073780.2	Cysteine/Histidine-rich C1 domain family protein (AHRD V3.3 *** Q9SL28_ARATH)	AT2G44380	| Cysteine/Histidine-rich C1 domain family protein | chr2:18323590-18324333 REVERSE LENGTH=247
Solyc01g079380.1	Transcription factor GRAS (AHRD V3.3 *** A0A200PWC4_9MAGN)	AT3G03450	RGL2 | RGA-like 2 | chr3:819636-821279 REVERSE LENGTH=547
Solyc01g080020.2	Eukaryotic aspartyl protease family protein (AHRD V3.3 *** A0A2U1ML86_ARTAN)	AT1G03230	| Eukaryotic aspartyl protease family protein | chr1:790110-791414 FORWARD LENGTH=434
Solyc01g088180.2	Aldehyde oxidase 3 (AHRD V3.3 *-* B0LB01_PEA)	AT1G04580	AAO4, ATAO-4, ATAO2, AO4 | aldehyde oxidase 4 | chr1:1252212-1257510 REVERSE LENGTH=1337
Solyc01g090530.3	R2R3MYB transcription factor 104	AT3G60460	DUO1 | myb-like HTH transcriptional regulator family protein | chr3:22342429-22343491 REVERSE LENGTH=297
Solyc01g097670.4	Pentatricopeptide repeat (AHRD V3.3 *** A0A200PUU8_9MAGN)	AT3G49170	EMB2261 | Tetratricopeptide repeat (TPR)-like superfamily protein | chr3:18226954-18229600 REVERSE LENGTH=850
Solyc01g098630.3	Mitochondrial inner membrane translocase complex, subunit Tim44-related protein (AHRD V3.3 *** B3H4A1_ARATH)	AT5G27395	| Mitochondrial inner membrane translocase complex, subunit Tim44-related protein | chr5:9671845-9674085 REVERSE LENGTH=313
Solyc01g100490.4	chloronerva	AT1G09240	NAS3, ATNAS3 | nicotianamine synthase 3 | chr1:2984950-2985912 FORWARD LENGTH=320
Solyc01g100500.3	microfibrillar-associated protein 1-like (AHRD V3.3 *** A0A2I4G8F8_9ROSI)	AT4G08580	| microfibrillar-associated protein-related | chr4:5462190-5463718 FORWARD LENGTH=435
Solyc01g106605.1	Pathogenesis-related protein 1 (AHRD V3.3 *** E2GEU2_9ROSI)	AT3G19690	| CAP (Cysteine-rich secretory proteins, Antigen 5, and Pathogenesis-related 1 protein) superfamily protein | chr3:6842365-68428
Solyc01g106620.2	pathogenesis-related protein 1-like (AHRD V3.3 *** A0A2I4HRD5_9ROSI)	AT2G14580	ATPRB1, PRB1 | basic pathogenesis-related protein 1 | chr2:6225703-6226188 REVERSE LENGTH=161
Solyc01g111880.4	MAP kinase kinase kinase 11	AT4G38470	| ACT-like protein tyrosine kinase family protein | chr4:17999432-18003551 FORWARD LENGTH=575
Solyc01g111890.3	F-box/LRR-repeat protein 10 (AHRD V3.3 *** A0A2G2W9S0_CAPBA)	AT2G17020	| F-box/RNI-like superfamily protein | chr2:7396559-7398787 REVERSE LENGTH=656
Solyc02g005180.3	Sugar facilitator protein 2	AT1G54730	| Major facilitator superfamily protein | chr1:20424471-20429978 FORWARD LENGTH=470
Solyc02g005603.1	UPF0664 stress-induced protein C29B12.11c (AHRD V3.3 *** A0A1J3H3L4_NOCCA)	AT5G11680	| FUNCTIONS IN: molecular_function unknown; INVOLVED IN: biological_process unknown; LOCATED IN: cytosol, plasma membrane; EXPRE
Solyc02g005606.1	serine/threonine-protein phosphatase 7 long form homolog (AHRD V3.3 *-* XP_019069006.1)	NA	NA
Solyc02g014490.4	glycerophosphodiester phosphodiesterase GDPDL6-like (AHRD V3.3 *** A0A2I4H2H1_9ROSI)	AT5G58170	SVL5 | SHV3-like 5 | chr5:23540261-23543092 REVERSE LENGTH=750
Solyc02g014560.3	Calcium uptake protein mitochondrial-like (AHRD V3.3 *** A0A2K3MWX9_TRIPR)	AT4G32060	| calcium-binding EF hand family protein | chr4:15501134-15503321 FORWARD LENGTH=498
Solyc02g020880.2	Unknown protein	NA	NA
Solyc02g022890.3	Fatty acid hydroxylase (AHRD V3.3 *-* A0A200Q3T8_9MAGN)	AT2G34770	FAH1, ATFAH1 | fatty acid hydroxylase 1 | chr2:14666776-14668061 FORWARD LENGTH=237
Solyc02g036220.1	Stigma-specific Stig1 family protein (AHRD V3.3 *** A0A2U1PTF1_ARTAN)	AT1G11925	| Stigma-specific Stig1 family protein | chr1:4026195-4026617 REVERSE LENGTH=140
Solyc02g043940.1	Unknown protein	NA	NA
Solyc02g043970.1	Unknown protein	NA	NA
Solyc02g063410.3	Hydroxyproline-rich glycoprotein family protein (AHRD V3.3 *** A0A2U1M3E1_ARTAN)	AT5G65660	| hydroxyproline-rich glycoprotein family protein | chr5:26245444-26246245 REVERSE LENGTH=136
Solyc02g064760.3	Sigma-B regulation protein RsbQ (AHRD V3.3 *-* A0A2T0QUB6_9BURK)	AT4G37470	| alpha/beta-Hydrolases superfamily protein | chr4:17617045-17618363 REVERSE LENGTH=270
Solyc02g064770.4	Sigma-B regulation protein RsbQ (AHRD V3.3 *** A0A2T0KZ78_9BURK)	AT4G37470	| alpha/beta-Hydrolases superfamily protein | chr4:17617045-17618363 REVERSE LENGTH=270
Solyc02g068140.3	Major facilitator superfamily protein (AHRD V3.3 *** A0A2U1PZJ0_ARTAN)	AT3G01930	| Major facilitator superfamily protein | chr3:319289-321488 REVERSE LENGTH=584
Solyc02g069190.4	iron-regulated transporter 2	AT1G31260	ZIP10 | zinc transporter 10 precursor | chr1:11175559-11177362 REVERSE LENGTH=364
Solyc02g069200.3	iron-regulated transporter 1	AT4G19690	IRT1 | iron-regulated transporter 1 | chr4:10707487-10708723 FORWARD LENGTH=347
Solyc02g076630.1	Unknown protein	NA	NA
Solyc02g077880.3	Auxin-repressed protein (AHRD V3.3 *** A9YSI8_TOBAC)	AT1G28330	DYL1 | dormancy-associated protein-like 1 | chr1:9934252-9935216 REVERSE LENGTH=159
Solyc02g078150.4	PDDEXK-like protein (AHRD V3.3 *** A0A2U1QIN2_ARTAN)	AT4G32480	| Protein of unknown function (DUF506) | chr4:15676488-15677776 FORWARD LENGTH=287
Solyc02g078160.3	DUF506 domain-containing protein (AHRD V3.3 *** A0A1Q3CKJ0_CEPFO)	AT4G32480	| Protein of unknown function (DUF506) | chr4:15676488-15677776 FORWARD LENGTH=287
Solyc02g080380.4	Derlin (AHRD V3.3 *-* A0A2U1QFF8_ARTAN)	AT4G21810	DER2.1 | DERLIN-2.1 | chr4:11575345-11577003 REVERSE LENGTH=244
Solyc02g080790.4	Deoxyhypusine synthase	AT5G05920	DHS, EDA22 | deoxyhypusine synthase | chr5:1777781-1779699 REVERSE LENGTH=368
Solyc02g085160.1	Zinc-finger homeodomain protein 6 (AHRD V3.3 *** A0A2G3D7X0_CAPCH)	AT2G18350	AtHB24, HB24, ZHD6 | homeobox protein 24 | chr2:7971122-7971910 REVERSE LENGTH=262
Solyc02g085165.1	Unknown protein	NA	NA
Solyc02g085230.3	U3 small nucleolar RNA-associated protein 22 (AHRD V3.3 *** A0A1Y1I3P1_KLENI)	AT1G63810	| CONTAINS InterPro DOMAIN/s: Nrap protein (InterPro:IPR005554); Has 396 Blast hits to 382 proteins in 182 species: Archae - 3;
Solyc02g085620.3	Protein kinase (AHRD V3.3 *** Q39029_ARATH)	AT5G66710	| Protein kinase superfamily protein | chr5:26636609-26638564 FORWARD LENGTH=405
Solyc02g085790.3	T-complex protein 1 subunit zeta (AHRD V3.3 *** A0A2G3D7N6_CAPCH)	AT3G02530	| TCP-1/cpn60 chaperonin family protein | chr3:528806-532457 REVERSE LENGTH=535
Solyc02g086600.3	Polyribonucleotide nucleotidyltransferase (AHRD V3.3 *** A0A2U1PID0_ARTAN)	AT5G14580	| polyribonucleotide nucleotidyltransferase, putative | chr5:4697612-4703013 REVERSE LENGTH=991
Solyc02g089460.1	protein GLUTAMINE DUMPER 6-like (AHRD V3.3 *** A0A2I4EB38_9ROSI)	AT4G25760	ATGDU2, GDU2 | glutamine dumper 2 | chr4:13116149-13116538 FORWARD LENGTH=129
Solyc02g089470.1	Protein GLUTAMINE DUMPER 5 (AHRD V3.3 -** GDU5_ARATH)	AT4G25760	ATGDU2, GDU2 | glutamine dumper 2 | chr4:13116149-13116538 FORWARD LENGTH=129
Solyc02g091050.3	Protein DETOXIFICATION (AHRD V3.3 *** A0A2U1NLL3_ARTAN)	AT1G71140	| MATE efflux family protein | chr1:26824762-26826748 FORWARD LENGTH=485
Solyc02g091640.3	Endoribonuclease E-like protein (AHRD V3.3 *** Q656E2_ORYSJ)	AT4G37920	| unknown protein; FUNCTIONS IN: molecular_function unknown; INVOLVED IN: biological_process unknown; LOCATED IN: chloroplast th
Solyc02g094860.3	Cytochrome P450 (AHRD V3.3 *** A0A2U1LMY2_ARTAN)	AT5G38450	CYP735A1 | cytochrome P450, family 735, subfamily A, polypeptide 1 | chr5:15394000-15397233 REVERSE LENGTH=518
Solyc03g005900.4	GDSL esterase/lipase (AHRD V3.3 *** A0A2G2XF69_CAPBA)	AT5G45670	| GDSL-like Lipase/Acylhydrolase superfamily protein | chr5:18528600-18530164 FORWARD LENGTH=362
Solyc03g006410.3	PDDEXK-like protein (AHRD V3.3 *** A0A2U1QIN2_ARTAN)	AT4G32480	| Protein of unknown function (DUF506) | chr4:15676488-15677776 FORWARD LENGTH=287
Solyc03g013160.4	Amino acid transporter (AHRD V3.3 *** A0A200QES2_9MAGN)	AT5G15240	| Transmembrane amino acid transporter family protein | chr5:4947762-4950211 FORWARD LENGTH=423
Solyc03g019690.1	Serine protease inhibitor 1 (AHRD V3.3 *** A0A2G2XWH1_CAPAN)	AT1G17860	| Kunitz family trypsin and protease inhibitor protein | chr1:6149343-6149933 FORWARD LENGTH=196
Solyc03g020030.3	Proteinase inhibitor type-2 (AHRD V3.3 *** A0A2G3A0T9_CAPAN)	NA	NA
Solyc03g025350.3	Transporter arsB (AHRD V3.3 *** A0A2U1Q5Y3_ARTAN)	AT1G02260	| Divalent ion symporter | chr1:440757-442459 REVERSE LENGTH=502
Solyc03g025700.2	Pentatricopeptide repeat-containing protein, chloroplastic (AHRD V3.3 *** A0A2G2X6K3_CAPBA)	AT4G25270	| Tetratricopeptide repeat (TPR)-like superfamily protein | chr4:12937253-12938836 REVERSE LENGTH=527
Solyc03g031530.4	Sulfite exporter TauE/SafE family protein 2 (AHRD V3.3 *** TAUE2_ARATH)	AT1G61740	| Sulfite exporter TauE/SafE family protein | chr1:22798365-22801020 REVERSE LENGTH=458
Solyc03g031890.3	Cold induced protein-like (AHRD V3.3 *-* Q94JH8_ORYSJ)	AT5G56550	OXS3, ATOXS3 | oxidative stress 3 | chr5:22895847-22896502 REVERSE LENGTH=172
Solyc03g032240.4	cation/H(+) antiporter 2-like (AHRD V3.3 *** A0A2I4FW97_9ROSI)	AT1G79400	ATCHX2, CHX2 | cation/H+ exchanger 2 | chr1:29864992-29867840 FORWARD LENGTH=783
Solyc03g034392.1	Unknown protein	NA	NA
Solyc03g044230.1	Cysteine proteinase RD21a (AHRD V3.3 *** A0A2G3D8B6_CAPCH)	AT5G43060	| Granulin repeat cysteine protease family protein | chr5:17269784-17272117 REVERSE LENGTH=463
Solyc03g070485.1	Unknown protein	NA	NA
Solyc03g093170.1	Pentatricopeptide repeat (AHRD V3.3 *-* A0A200QM34_9MAGN)	AT3G15200	| Tetratricopeptide repeat (TPR)-like superfamily protein | chr3:5117489-5119060 REVERSE LENGTH=523
Solyc03g093180.1	Peroxisomal membrane protein 11-4 (AHRD V3.3 *** A0A2G3CVP3_CAPCH)	AT3G47430	PEX11B | peroxin 11B | chr3:17480798-17481692 FORWARD LENGTH=227
Solyc03g095780.3	abscisic acid receptor PYL4-like (AHRD V3.3 *** A0A2I4EQL0_9ROSI)	AT2G38310	PYL4, RCAR10 | PYR1-like 4 | chr2:16050251-16050874 FORWARD LENGTH=207
Solyc03g096530.1	Unknown protein	NA	NA
Solyc03g096540.3	PLAT/LH2 domain-containing protein (AHRD V3.3 *** A0A2U1NEA8_ARTAN)	AT2G22170	| Lipase/lipooxygenase, PLAT/LH2 family protein | chr2:9427010-9427742 REVERSE LENGTH=183
Solyc03g096545.1	PLAT/LH2 domain-containing protein (AHRD V3.3 *** A0A2U1NEA8_ARTAN)	AT4G39730	| Lipase/lipooxygenase, PLAT/LH2 family protein | chr4:18432950-18433581 FORWARD LENGTH=181
Solyc03g096760.1	Protein RESPONSE TO LOW SULFUR 2 (AHRD V3.3 *-* LSU2_ARATH)	AT5G24660	LSU2 | response to low sulfur 2 | chr5:8443472-8443756 REVERSE LENGTH=94
Solyc03g097940.3	Potassium channel SKOR (AHRD V3.3 *** A0A2G3A0N7_CAPAN)	AT3G02850	SKOR | STELAR K+ outward rectifier | chr3:619701-623473 REVERSE LENGTH=828
Solyc03g098320.4	Protein REVEILLE 1 (AHRD V3.3 *** A0A2G2XWA2_CAPAN)	AT1G18330	EPR1, RVE7 | Homeodomain-like superfamily protein | chr1:6306196-6307718 REVERSE LENGTH=372
Solyc03g112017.1	Cytochrome P450 (AHRD V3.3 *-* A0A2U1PE88_ARTAN)	AT5G24960	CYP71A14 | cytochrome P450, family 71, subfamily A, polypeptide 14 | chr5:8599988-8603194 REVERSE LENGTH=497
Solyc03g118410.3	Acyl carrier protein (AHRD V3.3 *** A0A1U8G884_CAPAN)	AT4G25050	ACP4 | acyl carrier protein 4 | chr4:12870178-12871024 FORWARD LENGTH=149
Solyc03g119850.2	Protein decapping 5 (AHRD V3.3 *-* A0A2G3B6L4_CAPCH)	AT1G26110	DCP5 | decapping 5 | chr1:9024616-9027556 REVERSE LENGTH=611
Solyc03g120990.3	Malic enzyme (AHRD V3.3 *** A0A2G3D1G2_CAPCH)	AT1G79750	ATNADP-ME4, NADP-ME4 | NADP-malic enzyme 4 | chr1:30007655-30011179 REVERSE LENGTH=646
Solyc04g006960.3	ABC transporter-like (AHRD V3.3 *** A0A200QID3_9MAGN)	AT3G25620	| ABC-2 type transporter family protein | chr3:9316677-9319505 REVERSE LENGTH=672
Solyc04g006990.3	bHLH transcription factor 029	AT1G68810	| basic helix-loop-helix (bHLH) DNA-binding superfamily protein | chr1:25861289-25862882 FORWARD LENGTH=368
Solyc04g007430.2	bHLH transcription factor 031	AT1G09530	PIF3, POC1, PAP3 | phytochrome interacting factor 3 | chr1:3077216-3079367 FORWARD LENGTH=524
Solyc04g008110.3	Histidine kinase 4 (AHRD V3.3 *** A0A2G3CFA2_CAPCH)	AT2G01830	WOL, CRE1, WOL1, AHK4, ATCRE1 | CHASE domain containing histidine kinase protein | chr2:363332-368016 REVERSE LENGTH=1080
Solyc04g011467.1	CASP-like protein (AHRD V3.3 *** A0A2G2XA87_CAPBA)	AT2G39518	| Uncharacterised protein family (UPF0497) | chr2:16496029-16496937 REVERSE LENGTH=174
Solyc04g011890.1	Disease resistance protein (AHRD V3.3 *-* A0A2U1N8H9_ARTAN)	AT1G50180	| NB-ARC domain-containing disease resistance protein | chr1:18584235-18587136 FORWARD LENGTH=857
Solyc04g011900.4	Laccase (AHRD V3.3 *-* W1NFT0_AMBTC)	AT2G21960	| unknown protein; LOCATED IN: chloroplast; EXPRESSED IN: 22 plant structures; EXPRESSED DURING: 13 growth stages; BEST Arabidop
Solyc04g011920.3	Cytochrome P450 (AHRD V3.3 *** A0A2U1QH19_ARTAN)	AT4G39490	CYP96A10 | cytochrome P450, family 96, subfamily A, polypeptide 10 | chr4:18365229-18366788 FORWARD LENGTH=519
Solyc04g015710.3	dentin sialophosphoprotein-like protein (AHRD V3.3 *-* AT5G02520.2)	AT1G58210	EMB1674 | kinase interacting family protein | chr1:21553621-21558056 FORWARD LENGTH=1246
Solyc04g025370.3	Lipid phosphate phosphatase-like protein (AHRD V3.3 *** A0A072U232_MEDTR)	AT3G02600	LPP3, ATLPP3 | lipid phosphate phosphatase 3 | chr3:551534-554411 FORWARD LENGTH=364
Solyc04g025450.3	Acetate/butyrate--CoA ligase AAE7, peroxisomal (AHRD V3.3 *-* A0A2G3CKN6_CAPCH)	AT1G20560	AAE1 | acyl activating enzyme 1 | chr1:7119927-7121730 REVERSE LENGTH=556
Solyc04g025530.3	Glutamate decarboxylase (AHRD V3.3 *** A0A2G2YVX0_CAPAN)	AT2G02010	GAD4 | glutamate decarboxylase 4 | chr2:474375-476495 REVERSE LENGTH=493
Solyc04g045630.3	CTD small phosphatase-like protein 2 (AHRD V3.3 *** A0A1U8GP65_CAPAN)	AT5G11860	SSP5 | SCP1-like small phosphatase 5 | chr5:3822024-3823395 REVERSE LENGTH=305
Solyc04g047885.1	Unknown protein	NA	NA
Solyc04g049795.1	DDE_4 domain-containing protein (AHRD V3.3 *-* A0A1Q3CVA8_CEPFO)	NA	NA
Solyc04g055130.1	C2 calcium/lipid-binding domain, CaLB (AHRD V3.3 *-* A0A2U1PHW5_ARTAN)	AT5G65030	| unknown protein; BEST Arabidopsis thaliana protein match is: unknown protein (TAIR:AT5G10210.1); Has 1807 Blast hits to 1807 p
Solyc04g055140.1	C2 calcium/lipid-binding domain, CaLB (AHRD V3.3 *-* A0A2U1PHW5_ARTAN)	AT5G65030	| unknown protein; BEST Arabidopsis thaliana protein match is: unknown protein (TAIR:AT5G10210.1); Has 1807 Blast hits to 1807 p
Solyc04g055150.1	C2 calcium/lipid-binding domain, CaLB (AHRD V3.3 *-* A0A2U1PHW5_ARTAN)	AT5G65030	| unknown protein; BEST Arabidopsis thaliana protein match is: unknown protein (TAIR:AT5G10210.1); Has 1807 Blast hits to 1807 p
Solyc04g057940.4	RING-type E3 ubiquitin transferase (AHRD V3.3 *** A0A2G2WYB6_CAPBA)	AT3G06880	| Transducin/WD40 repeat-like superfamily protein | chr3:2170516-2175686 REVERSE LENGTH=1264
Solyc04g063300.3	Pentatricopeptide repeat-containing protein (AHRD V3.3 *** A0A1U8GNF2_CAPAN)	AT3G26540	| Tetratricopeptide repeat (TPR)-like superfamily protein | chr3:9744542-9746644 REVERSE LENGTH=700
Solyc04g064950.1	Filament-like plant protein (AHRD V3.3 *-* A0A2R6PZM2_ACTCH)	AT1G19835	| Plant protein of unknown function (DUF869) | chr1:6856212-6859513 REVERSE LENGTH=982
Solyc04g077990.3	LOB domain-containing protein 37 (AHRD V3.3 *** A0A2G3CPS9_CAPCH)	AT3G49940	LBD38 | LOB domain-containing protein 38 | chr3:18514465-18515302 FORWARD LENGTH=247
Solyc04g150104.1	Kirola (AHRD V3.3 *** A0A2G2WRW0_CAPBA)	AT1G70830	MLP28 | MLP-like protein 28 | chr1:26710203-26711395 REVERSE LENGTH=335
Solyc05g005750.3	Trehalose-6-phosphate synthase (AHRD V3.3 *** E5GC29_CUCME)	AT1G23870	ATTPS9, TPS9 | trehalose-phosphatase/synthase 9 | chr1:8432695-8435506 FORWARD LENGTH=867
Solyc05g006420.3	Two-component response regulator ARR3 (AHRD V3.3 *** A0A2G2VM98_CAPBA)	AT1G59940	ARR3 | response regulator 3 | chr1:22065894-22066895 REVERSE LENGTH=231
Solyc05g006630.4	Disease resistance protein (TIR-NBS-LRR class) (AHRD V3.3 *** A0A1P8AUG7_ARATH)	AT1G27180	| disease resistance protein (TIR-NBS-LRR class), putative | chr1:9439859-9445818 FORWARD LENGTH=1556
Solyc05g007350.3	Late blight resistance protein R1-A (AHRD V3.3 *** A0A2G2VV43_CAPBA)	AT3G46530	RPP13 | NB-ARC domain-containing disease resistance protein | chr3:17130739-17133246 REVERSE LENGTH=835
Solyc05g008920.3	DUF789 domain-containing protein (AHRD V3.3 *** A0A1Q3BM86_CEPFO)	AT1G15030	| Protein of unknown function (DUF789) | chr1:5177895-5179853 FORWARD LENGTH=360
Solyc05g009720.3	Myb-like transcription factor family protein (AHRD V3.3 *** A0A1P8AW12_ARATH)	AT1G68670	| myb-like transcription factor family protein | chr1:25782344-25783873 FORWARD LENGTH=354
Solyc05g016160.1	Pentatricopeptide repeat-containing protein (AHRD V3.3 --* A0A2G2VM06_CAPBA)	NA	NA
Solyc05g018413.1	Sigma-B regulation protein RsbQ (AHRD V3.3 *** A0A2T0KZ78_9BURK)	AT3G24420	| alpha/beta-Hydrolases superfamily protein | chr3:8863111-8864883 REVERSE LENGTH=273
Solyc05g018870.3	Transmembrane 9 superfamily member (AHRD V3.3 *** A0A200PT05_9MAGN)	AT3G13772	TMN7, AtTMN7 | transmembrane nine 7 | chr3:4521712-4524394 REVERSE LENGTH=641
Solyc05g023900.1	Pentatricopeptide repeat (AHRD V3.3 *** A0A200R3X1_9MAGN)	AT5G13230	| Tetratricopeptide repeat (TPR)-like superfamily protein | chr5:4222514-4224982 FORWARD LENGTH=822
Solyc05g026360.4	Pollen-specific protein SF21 (AHRD V3.3 *** A0A2G3AYL9_CAPCH)	AT5G56750	NDL1 | N-MYC downregulated-like 1 | chr5:22957986-22960606 FORWARD LENGTH=346
Solyc05g026470.2	Transcriptional corepressor LEUNIG (AHRD V3.3 *-* A0A2I0VVE3_9ASPA)	AT2G32700	LUH | LEUNIG_homolog | chr2:13867235-13871844 FORWARD LENGTH=806
Solyc05g043420.2	Plant resistance protein (AHRD V3.3 *** O81136_SOLLC)	AT1G59620	CW9 | Disease resistance protein (CC-NBS-LRR class) family | chr1:21902627-21905527 FORWARD LENGTH=842
Solyc05g047600.4	Non-specific serine/threonine protein kinase (AHRD V3.3 *** A0A1Q3BH80_CEPFO)	AT1G01140	CIPK9, PKS6 | CBL-interacting protein kinase 9 | chr1:64398-67512 REVERSE LENGTH=451
Solyc05g050460.1	Zinc finger CCCH domain-containing protein 53-like (AHRD V3.3 *-* A0A2K3PKI8_TRIPR)	AT3G63450	| RNA-binding (RRM/RBD/RNP motifs) family protein | chr3:23427191-23428864 REVERSE LENGTH=406
Solyc05g051220.3	Potassium channel GORK (AHRD V3.3 *** A0A1U8GYE0_CAPAN)	AT3G02850	SKOR | STELAR K+ outward rectifier | chr3:619701-623473 REVERSE LENGTH=828
Solyc05g051360.1	Glycosyltransferase (AHRD V3.3 *** A0A2U1PXH3_ARTAN)	AT2G22590	| UDP-Glycosyltransferase superfamily protein | chr2:9593012-9594424 FORWARD LENGTH=470
Solyc05g052300.4	Amino acid transporter (AHRD V3.3 *** S8C1J4_9LAMI)	AT3G56200	| Transmembrane amino acid transporter family protein | chr3:20850087-20851779 FORWARD LENGTH=435
Solyc05g052970.4	S-adenosyl-L-methionine-dependent methyltransferases superfamily protein (AHRD V3.3 *** A0A2U1PR33_ARTAN)	AT2G39750	| S-adenosyl-L-methionine-dependent methyltransferases superfamily protein | chr2:16578986-16582281 REVERSE LENGTH=694
Solyc05g053850.3	Protein FLOWERING LOCUS T (AHRD V3.3 *** A0A2G3CJ17_CAPCH)	AT1G65480	FT | PEBP (phosphatidylethanolamine-binding protein) family protein | chr1:24331510-24333689 FORWARD LENGTH=175
Solyc05g053860.4	Organic cation/carnitine transporter 3 (AHRD V3.3 *** A0A2G2WUV1_CAPBA)	AT1G16390	ATOCT3, 3-Oct | organic cation/carnitine transporter 3 | chr1:5602921-5604477 FORWARD LENGTH=518
Solyc06g005465.1	Metallothionein-like protein type 2 (AHRD V3.3 *** MT2Z_SOLLC)	AT3G09390	MT2A, ATMT-K, ATMT-1 | metallothionein 2A | chr3:2889737-2890188 REVERSE LENGTH=81
Solyc06g007450.2	Unknown protein	NA	NA
Solyc06g007580.1	PDDEXK-like protein (AHRD V3.3 *** A0A2U1LF29_ARTAN)	AT3G07350	| Protein of unknown function (DUF506) | chr3:2347674-2348570 FORWARD LENGTH=298
Solyc06g007590.3	Histidine triad (HIT) protein (AHRD V3.3 *** A0A200PYI9_9MAGN)	AT5G48545	HINT3 | histidine triad nucleotide-binding 3 | chr5:19676228-19677945 FORWARD LENGTH=197
Solyc06g008530.3	Unknown protein	NA	NA
Solyc06g009800.3	Pentatricopeptide repeat-containing protein (AHRD V3.3 *** A0A2G3CFE3_CAPCH)	AT1G74630	| Tetratricopeptide repeat (TPR)-like superfamily protein | chr1:28030521-28032452 FORWARD LENGTH=643
Solyc06g011370.4	Chaperone protein ClpB (AHRD V3.3 *-* B2IUM0_NOSP7)	AT2G25140	HSP98.7, CLPB-M, CLPB4 | casein lytic proteinase B4 | chr2:10697877-10701998 REVERSE LENGTH=964
Solyc06g011403.1	paramyosin-like protein (AHRD V3.3 *** AT4G32560.2)	AT4G32560	| paramyosin-related | chr4:15713866-15716035 FORWARD LENGTH=306
Solyc06g018110.3	RNA-binding (RRM/RBD/RNP motifs) family protein (AHRD V3.3 *-* A0A2U1N2D5_ARTAN)	AT3G55340	PHIP1 | phragmoplastin interacting protein 1 | chr3:20515672-20517832 FORWARD LENGTH=597
Solyc06g035430.3	AT-hook motif nuclear-localized protein 3 (AHRD V3.3 *** A0A1U8GWV0_CAPAN)	AT4G25320	| AT hook motif DNA-binding family protein | chr4:12954488-12956342 FORWARD LENGTH=404
Solyc06g036700.3	Ribulose-1,5 bisphosphate carboxylase/oxygenase large subunit N-methyltransferase, chloroplastic (AHRD V3.3 *-* A0A1J3FS42_NOCCA)	AT3G55080	| SET domain-containing protein | chr3:20411476-20415830 REVERSE LENGTH=463
Solyc06g050770.3	Alpha-soluble NSF attachment protein (AHRD V3.3 *** A0A2G2WJF0_CAPBA),Pfam:PF14938	AT3G56190	ALPHA-SNAP2, ASNAP | alpha-soluble NSF attachment protein 2 | chr3:20846119-20848356 REVERSE LENGTH=289
Solyc06g054560.3	RNA helicase DEAH-box19	AT3G06400	CHR11 | chromatin-remodeling protein 11 | chr3:1941066-1946700 FORWARD LENGTH=1057
Solyc06g054570.1	monothiol glutaredoxin-S3-like (AHRD V3.3 *** A0A2G2Z9R0_CAPAN)	AT5G18600	| Thioredoxin superfamily protein | chr5:6183466-6183774 REVERSE LENGTH=102
Solyc06g064510.2	O-methyltransferase (AHRD V3.3 *** A0A1B4Z3W3_9ROSA)	AT4G35160	| O-methyltransferase family protein | chr4:16730989-16732808 REVERSE LENGTH=382
Solyc06g064540.3	LOB domain-containing protein (AHRD V3.3 *** A0A2U1L1H7_ARTAN)	AT3G26660	LBD24 | LOB domain-containing protein 24 | chr3:9797136-9797610 REVERSE LENGTH=121
Solyc06g071290.3	Aldehyde dehydrogenase (AHRD V3.3 *** A0A0K9R405_SPIOL)	AT1G74920	ALDH10A8 | aldehyde dehydrogenase 10A8 | chr1:28139175-28142573 REVERSE LENGTH=501
Solyc06g072660.4	DEK (AHRD V3.3 *-* A0A200R412_9MAGN)	AT3G48710	| DEK domain-containing chromatin associated protein | chr3:18041024-18043995 FORWARD LENGTH=462
Solyc06g072990.1	Protein RESPONSE TO LOW SULFUR 2 (AHRD V3.3 --* LSU2_ARATH)	AT5G24660	LSU2 | response to low sulfur 2 | chr5:8443472-8443756 REVERSE LENGTH=94
Solyc06g075970.4	Para-hydroxybenzoic acid efflux pump subunit AaeB/fusaric acid resistance protein (AHRD V3.3 *** A0A200R6L7_9MAGN)	AT2G28780	| unknown protein; INVOLVED IN: biological_process unknown; LOCATED IN: mitochondrion; EXPRESSED IN: inflorescence meristem, roo
Solyc06g083150.3	U box domain (AHRD V3.3 *** A0A200Q5S3_9MAGN)	AT3G07370	ATCHIP, CHIP | carboxyl terminus of HSC70-interacting protein | chr3:2358323-2360301 REVERSE LENGTH=278
Solyc06g083160.1	DUF506 family protein (DUF506) (AHRD V3.3 *** O48807_ARATH)	AT3G07350	| Protein of unknown function (DUF506) | chr3:2347674-2348570 FORWARD LENGTH=298
Solyc06g083560.3	hypothetical protein (AHRD V3.3 *** AT3G24750.1)	AT3G24750	| unknown protein; Has 25 Blast hits to 25 proteins in 12 species: Archae - 0; Bacteria - 8; Metazoa - 2; Fungi - 0; Plants - 15
Solyc07g005870.3	FAD dependent oxidoreductase (AHRD V3.3 *** L7VQJ3_CLOSH)	AT4G30720	| FAD/NAD(P)-binding oxidoreductase family protein | chr4:14972212-14975461 REVERSE LENGTH=707
Solyc07g005900.3	calcineurin subunit B-like (AHRD V3.3 *** A0A2I4E1D1_9ROSI)	AT3G18430	| Calcium-binding EF-hand family protein | chr3:6326180-6327476 FORWARD LENGTH=175
Solyc07g005930.4	DNA-directed RNA polymerase (AHRD V3.3 *** A0A2G3BXA8_CAPCH)	AT2G24120	PDE319, SCA3 | DNA/RNA polymerases superfamily protein | chr2:10249358-10254530 REVERSE LENGTH=993
Solyc07g006730.4	Protein DETOXIFICATION (AHRD V3.3 *** A0A2I4FHR8_9ROSI)	AT5G52450	| MATE efflux family protein | chr5:21289042-21291749 REVERSE LENGTH=486
Solyc07g006740.3	Protein DETOXIFICATION (AHRD V3.3 *** A0A2I4FHR8_9ROSI)	AT5G52450	| MATE efflux family protein | chr5:21289042-21291749 REVERSE LENGTH=486
[truncated: 612 more rows]

## Sheet: g) DMGs_root_H3K27me3
Supplementary Data 1g. Genes with significantly different H3K27me3 under N-supplied condition compared to N-starved controls in roots.
[truncated: 811 more rows]

[truncated: 1 more sheets: h) DMGs_root_H3K36me3]
