# Supplementary material for: Organ-specific characteristics govern the relationship between histone code dynamics and transcriptional reprogramming during nitrogen response in tomato
Source: Commun Biol. 2023 Dec 4;6:1225. doi: 10.1038/s42003-023-05601-8 (PMC10694154; doi:10.1038/s42003-023-05601-8)
Supplement: Supplementary file 4 — Supplementary Data 2 [file 42003_2023_5601_MOESM4_ESM.xlsx]

## Sheet: a) root down-regulated
Supplementary Data 2a. DEGs that are down-regulated by a supply of N in roots
Gene ID	Gene annotation (ITAG4.0)	Arabidopsis homolog (BLAST e-val < 1E-7)	Arabidopsis annotation (TAIR10)
Solyc02g084400.4	Protein kinase superfamily protein (AHRD V3.3 *** F4I8V6_ARATH)	AT1G11390	| Protein kinase superfamily protein | chr1:3834762-3837305 REVERSE LENGTH=624
Solyc01g101060.4	S-adenosyl-L-methionine synthetase	AT1G02500	SAM1, SAM-1, MAT1, AtSAM1 | S-adenosylmethionine synthetase 1 | chr1:519037-520218 FORWARD LENGTH=393
Solyc01g009860.3	NAC domain-containing protein (AHRD V3.3 *** A0A2K3LZ45_TRIPR)	AT5G13180	ANAC083, VNI2, NAC083 | NAC domain containing protein 83 | chr5:4196643-4197577 FORWARD LENGTH=252
Solyc12g049420.2	25.3 kDa vesicle transport protein (AHRD V3.3 *** A0A2G3AXE7_CAPCH)	AT1G11890	SEC22, ATSEC22 | Synaptobrevin family protein | chr1:4011509-4012835 FORWARD LENGTH=218
Solyc10g080510.1	Lectin receptor kinase (AHRD V3.3 *** A0A2K3LCW2_TRIPR)	AT5G06740	| Concanavalin A-like lectin protein kinase family protein | chr5:2084094-2086052 FORWARD LENGTH=652
Solyc11g056680.1	Leucine-rich repeat receptor-like protein (AHRD V3.3 *** H6V788_MALDO)	AT3G20820	| Leucine-rich repeat (LRR) family protein | chr3:7280930-7282027 FORWARD LENGTH=365
Solyc06g084190.3	Non-specific lipid-transfer protein-like protein (AHRD V3.3 *** A0A1J6J624_NICAT)	AT3G22600	| Bifunctional inhibitor/lipid-transfer protein/seed storage 2S albumin superfamily protein | chr3:8006711-8007397 REVERSE LENGT
Solyc09g090180.1	Protein LIGHT-DEPENDENT SHORT HYPOCOTYLS 6 (AHRD V3.3 *** A0A2G2W1D1_CAPBA)	AT1G07090	LSH6 | Protein of unknown function (DUF640) | chr1:2174202-2174792 REVERSE LENGTH=196
Solyc09g065130.4	Mitochondrial Rho GTPase (AHRD V3.3 *** A0A2G3BLB2_CAPCH)	AT3G63150	MIRO2, ATCBG | MIRO-related GTP-ase 2 | chr3:23329200-23332692 REVERSE LENGTH=643
Solyc02g068710.3	Sulfiredoxin (AHRD V3.3 *** D2KKL9_PEA)	AT1G31170	SRX | sulfiredoxin | chr1:11133521-11134686 FORWARD LENGTH=198
Solyc06g072710.3	RNA polymerase sigma factor sigA (AHRD V3.3 *** A0A2G2ZD00_CAPAN)	AT1G64860	SIGA, SIG1, SIG2, SIGB, RPOD1 | sigma factor A | chr1:24098497-24100746 FORWARD LENGTH=502
Solyc09g072610.3	Long-chain-alcohol oxidase (AHRD V3.3 *** A0A2G2X4S2_CAPBA)	AT4G28570	| Long-chain fatty alcohol dehydrogenase family protein | chr4:14119548-14121923 FORWARD LENGTH=748
Solyc06g053380.3	Chitinase (AHRD V3.3 *** A0A2U1LR12_ARTAN)	AT3G54420	ATEP3, ATCHITIV, CHIV, EP3 | homolog of carrot EP3-3 chitinase | chr3:20145935-20147034 FORWARD LENGTH=273
Solyc02g084640.4	Aldehyde dehydrogenase (AHRD V3.3 *** A0A1U8FMX3_CAPAN)	AT4G36250	ALDH3F1 | aldehyde dehydrogenase 3F1 | chr4:17151029-17153381 FORWARD LENGTH=484
Solyc07g008310.3	Choline monooxygenase, chloroplastic (AHRD V3.3 *** A0A2G2WBE9_CAPBA)	AT4G29890	| choline monooxygenase, putative (CMO-like) | chr4:14608868-14610905 FORWARD LENGTH=422
Solyc06g083770.4	Glutathione S-transferase (AHRD V3.3 *** A0A200RBA5_9MAGN)	AT5G44000	| Glutathione S-transferase family protein | chr5:17702231-17703934 REVERSE LENGTH=399
Solyc04g078740.2	Subtilisin-like protease-like protein (AHRD V3.3 *** A0A2K3MUK4_TRIPR)	AT5G67090	| Subtilisin-like serine endopeptidase family protein | chr5:26774111-26776321 REVERSE LENGTH=736
Solyc04g080873.1	Xylem cysteine proteinase 1 (AHRD V3.3 *** A0A1U8GAZ9_CAPAN)	AT1G09850	XBCP3 | xylem bark cysteine peptidase 3 | chr1:3201848-3203875 FORWARD LENGTH=437
Solyc02g077080.3	Protein trichome birefringence-like 40 (AHRD V3.3 *** A0A2G2VBM9_CAPBA)	AT1G29050	TBL38 | TRICHOME BIREFRINGENCE-LIKE 38 | chr1:10136376-10139082 REVERSE LENGTH=380
Solyc01g080570.4	Inosine-uridine preferring nucleoside hydrolase family protein (AHRD V3.3 *** A0A2U1LEG5_ARTAN)	AT5G18860	| inosine-uridine preferring nucleoside hydrolase family protein | chr5:6291023-6295581 FORWARD LENGTH=890
Solyc11g011110.3	GDSL esterase/lipase (AHRD V3.3 *** A0A1U8GTX9_CAPAN)	AT5G37690	| SGNH hydrolase-type esterase superfamily protein | chr5:14973610-14976115 REVERSE LENGTH=356
Solyc11g008140.3	Pectate lyase (AHRD V3.3 *** A0A2G3AZH6_CAPCH)	AT5G04310	| Pectin lyase-like superfamily protein | chr5:1203356-1207352 REVERSE LENGTH=518
Solyc01g091550.3	Thioesterase superfamily (AHRD V3.3 *** A0A200QUL3_9MAGN)	AT3G61200	| Thioesterase superfamily protein | chr3:22657599-22658350 REVERSE LENGTH=188
Solyc02g071060.3	Purine permease (AHRD V3.3 *** A0A2P5DL88_TREOI),Pfam:PF16913	AT4G18220	| Drug/metabolite transporter superfamily protein | chr4:10078768-10080109 FORWARD LENGTH=344
Solyc01g080100.3	RING zinc finger protein (AHRD V3.3 *** AT3G06145.1)	AT3G06145	| unknown protein; Has 15 Blast hits to 15 proteins in 7 species: Archae - 0; Bacteria - 0; Metazoa - 0; Fungi - 0; Plants - 15;
Solyc01g087000.3	Unknown protein	NA	NA
Solyc01g008640.4	Cytochrome (AHRD V3.3 *** A0A1U8F0H8_CAPAN)	AT3G48280	CYP71A25 | cytochrome P450, family 71, subfamily A, polypeptide 25 | chr3:17879594-17881164 FORWARD LENGTH=490
Solyc02g094570.3	Protein kinase domain (AHRD V3.3 *** A0A200R3P6_9MAGN)	AT3G26700	| Protein kinase superfamily protein | chr3:9810669-9812356 FORWARD LENGTH=380
Solyc01g008790.4	Non-specific phospholipase C6 (AHRD V3.3 *** A0A2G3DF85_CAPCH)	AT2G26870	NPC2 | non-specific phospholipase C2 | chr2:11457117-11459355 REVERSE LENGTH=514
Solyc02g093740.3	R2R3MYB transcription factor 99	AT5G14340	AtMYB40, MYB40 | myb domain protein 40 | chr5:4623367-4624779 FORWARD LENGTH=263
Solyc03g115690.1	transmembrane protein (AHRD V3.3 *** AT5G61340.2)	AT5G61340	| unknown protein; BEST Arabidopsis thaliana protein match is: unknown protein (TAIR:AT1G26650.1); Has 30201 Blast hits to 17322
Solyc01g090050.4	bax inhibitor 1-like isoform X2 (AHRD V3.3 *-* XP_025887342.1)	NA	NA
Solyc12g096710.2	probably inactive leucine-rich repeat receptor-like protein kinase At5g48380 (AHRD V3.3 *** A0A2G2YAQ0_CAPAN)	AT5G48380	BIR1 | BAK1-interacting receptor-like kinase 1 | chr5:19604584-19606532 REVERSE LENGTH=620
Solyc05g046180.1	Unknown protein	NA	NA
Solyc02g069520.2	mediator of RNA polymerase II transcription subunit 9 (AHRD V3.3 *-* A0A1S4AG64_TOBAC)	AT1G55080	MED9 | MED9; BEST Arabidopsis thaliana protein match is: unknown protein (TAIR:AT1G29580.1); Has 67203 Blast hits to 25757 protei
Solyc12g009050.3	Nuclear transcription factor Y subunit A-6 (AHRD V3.3 *** A0A2G2X3U5_CAPBA)	AT1G72830	HAP2C, ATHAP2C, NF-YA3 | nuclear factor Y, subunit A3 | chr1:27405699-27407088 REVERSE LENGTH=341
Solyc05g005560.4	polygalacturonase isoenzyme 1 beta subunit	AT1G70370	PG2 | polygalacturonase 2 | chr1:26513003-26514998 REVERSE LENGTH=626
Solyc11g010270.2	Homeobox-leucine zipper protein HOX4 (AHRD V3.3 *** A0A2G2Y5D1_CAPAN)	AT2G22430	ATHB6, HB6 | homeobox protein 6 | chr2:9526470-9527612 REVERSE LENGTH=311
Solyc07g065500.2	Nuclear transcription factor Y subunit B-3 (AHRD V3.3 *** A0A2G2WFH7_CAPBA)	AT4G14540	NF-YB3 | nuclear factor Y, subunit B3 | chr4:8344663-8345148 FORWARD LENGTH=161
Solyc11g010670.1	Unknown protein	NA	NA
Solyc02g076750.3	Cysteine protease CP14 (AHRD V3.3 *** T2BRA8_TOBAC)	AT1G09850	XBCP3 | xylem bark cysteine peptidase 3 | chr1:3201848-3203875 FORWARD LENGTH=437
Solyc01g057910.3	R2R3MYB transcription factor 2	AT5G49620	MYB78 | myb domain protein 78 | chr5:20137491-20139384 REVERSE LENGTH=321
Solyc01g112140.4	Flavin-containing monooxygenase (AHRD V3.3 *** A0A1U8E9P1_CAPAN)	AT1G19250	FMO1 | flavin-dependent monooxygenase 1 | chr1:6650656-6653053 REVERSE LENGTH=530
Solyc04g007480.1	Unknown protein	NA	NA
Solyc05g054890.4	ABC transporter G family member (AHRD V3.3 *** A0A2K3PJ14_TRIPR)	AT2G39350	| ABC-2 type transporter family protein | chr2:16430174-16432396 REVERSE LENGTH=740
Solyc03g123680.1	RING/U-box superfamily protein (AHRD V3.3 *** A0A2U1LDD8_ARTAN)	AT1G72310	ATL3 | RING/U-box superfamily protein | chr1:27226405-27227379 FORWARD LENGTH=324
Solyc12g100180.2	Pleiotropic drug resistance protein (AHRD V3.3 *** C8CA13_CUCSA)	AT1G15520	PDR12, ATPDR12, ABCG40, ATABCG40 | pleiotropic drug resistance 12 | chr1:5331993-5338175 REVERSE LENGTH=1423
Solyc05g051350.2	Rhamnogalacturonate lyase (AHRD V3.3 *** A0A200QXQ6_9MAGN)	AT1G09910	| Rhamnogalacturonate lyase family protein | chr1:3220151-3224451 REVERSE LENGTH=675
Solyc05g005460.3	DC1 domain-containing protein (AHRD V3.3 *** A0A2U1QM98_ARTAN)	AT1G60420	| DC1 domain-containing protein | chr1:22261978-22264243 FORWARD LENGTH=578
Solyc11g012680.3	Heavy metal transport/detoxification superfamily protein (AHRD V3.3 *-* B3H4A8_ARATH)	AT1G51090	| Heavy metal transport/detoxification superfamily protein | chr1:18932985-18933747 FORWARD LENGTH=171
Solyc04g076010.3	zinc ion-binding protein (AHRD V3.3 *-* AT1G02070.1)	AT1G02070	| unknown protein; BEST Arabidopsis thaliana protein match is: unknown protein (TAIR:AT3G60520.1); Has 98 Blast hits to 98 prote
Solyc02g076740.3	Unknown protein	NA	NA
Solyc06g064490.2	Exostosin-like protein (AHRD V3.3 *** A0A2U1NB73_ARTAN)	AT5G37000	| Exostosin family protein | chr5:14618107-14620282 FORWARD LENGTH=547
Solyc10g076480.2	Ammonium transporter (AHRD V3.3 *** A0A2G2VSP2_CAPBA)	AT2G38290	ATAMT2, AMT2;1, AMT2 | ammonium transporter 2 | chr2:16039672-16042291 REVERSE LENGTH=475
Solyc03g121610.3	Serine/threonine-protein kinase PBS1 (AHRD V3.3 *** A0A2G2XXF9_CAPAN)	AT5G56890	| Protein kinase superfamily protein | chr5:23010801-23015559 REVERSE LENGTH=1113
Solyc08g077510.4	Poly(U)-specific endoribonuclease-B-like protein (AHRD V3.3 *** A0A2K3PLY2_TRIPR)	AT4G17100	| EXPRESSED IN: 23 plant structures; EXPRESSED DURING: 13 growth stages; CONTAINS InterPro DOMAIN/s: Endoribonuclease XendoU (In
Solyc08g007060.4	Protein NRT1/ PTR FAMILY 7.3 (AHRD V3.3 *** A0A2G3BPK6_CAPCH)	AT1G32450	NRT1.5 | nitrate transporter 1.5 | chr1:11715337-11719807 REVERSE LENGTH=614
Solyc11g071240.2	U-box domain-containing protein 26 (AHRD V3.3 *** A0A1J3FUP2_NOCCA)	AT5G11550	| ARM repeat superfamily protein | chr5:3708203-3709147 REVERSE LENGTH=314
Solyc01g005980.4	transmembrane protein%2C putative (Protein of unknown function%2C DUF538) (AHRD V3.3 *** AT5G19860.1)	AT5G19860	| Protein of unknown function, DUF538 | chr5:6714533-6715837 REVERSE LENGTH=181
Solyc09g072710.4	Phospholipid--sterol O-acyltransferase (AHRD V3.3 *** A0A2G2ZWL8_CAPAN)	AT1G04010	PSAT1, ATPSAT1 | phospholipid sterol acyl transferase 1 | chr1:1031703-1036128 REVERSE LENGTH=633
Solyc05g014100.3	Alpha/beta-Hydrolases superfamily protein (AHRD V3.3 *-* A0A1I9LMK9_ARATH)	AT3G47560	| alpha/beta-Hydrolases superfamily protein | chr3:17525575-17526977 REVERSE LENGTH=318
Solyc01g028830.3	Protein kinase domain (AHRD V3.3 *** A0A200R109_9MAGN)	AT5G56460	| Protein kinase superfamily protein | chr5:22865509-22867866 FORWARD LENGTH=408
Solyc06g074180.3	Cytochrome P450 (AHRD V3.3 *** A0A200R6R8_9MAGN)	AT1G64940	CYP89A6 | cytochrome P450, family 87, subfamily A, polypeptide 6 | chr1:24123789-24125324 FORWARD LENGTH=511
Solyc03g112320.4	ferric reduction oxidase 8, mitochondrial (AHRD V3.3 *** A0A2I4E3B3_9ROSI)	AT5G50160	ATFRO8, FRO8 | ferric reduction oxidase 8 | chr5:20415832-20418582 FORWARD LENGTH=728
Solyc06g150127.1	Unknown protein	NA	NA
Solyc08g066790.4	Phospholipase D (AHRD V3.3 *** K4CLQ5_SOLLC)	AT3G15730	PLDALPHA1, PLD | phospholipase D alpha 1 | chr3:5330835-5333474 FORWARD LENGTH=810
Solyc01g007260.3	Double Clp-N motif-containing P-loop nucleoside triphosphate hydrolases superfamily protein (AHRD V3.3 *** A0A2U1KPR9_ARTAN)	AT3G52490	| Double Clp-N motif-containing P-loop nucleoside triphosphate hydrolases superfamily protein | chr3:19455850-19458721 REVERSE L
Solyc08g005100.3	PLATZ transcription factor family protein (AHRD V3.3 *** F4IEB6_ARATH)	AT4G17900	| PLATZ transcription factor family protein | chr4:9946046-9947697 FORWARD LENGTH=227
Solyc03g116330.3	transmembrane protein (AHRD V3.3 *** AT1G74530.3)	AT1G74530	| unknown protein; Has 35333 Blast hits to 34131 proteins in 2444 species: Archae - 798; Bacteria - 22429; Metazoa - 974; Fungi
Solyc10g008230.3	Disease resistance protein (AHRD V3.3 *** A0A2U1N8H9_ARTAN)	AT3G46730	| NB-ARC domain-containing disease resistance protein | chr3:17213069-17215612 REVERSE LENGTH=847
Solyc03g096740.4	Unknown protein	NA	NA
Solyc01g060180.4	AMP-dependent synthetase/ligase (AHRD V3.3 *** A0A200R265_9MAGN)	AT3G16910	AAE7, ACN1 | acyl-activating enzyme 7 | chr3:5773231-5775411 REVERSE LENGTH=569
Solyc10g038080.3	Shikimate dehydrogenase (NADP(+)) (AHRD V3.3 *** A0A1G1USV4_9BACI)	AT3G06350	EMB3004, MEE32 | dehydroquinate dehydratase, putative / shikimate dehydrogenase, putative | chr3:1924536-1927701 REVERSE LENGTH=6
Solyc11g032100.2	Tomato AGAMOUS 12	AT1G71692	AGL12, XAL1 | AGAMOUS-like 12 | chr1:26952903-26954939 REVERSE LENGTH=211
Solyc01g150160.1	Unknown protein	NA	NA
Solyc01g094700.4	Glycerol-3-phosphate acyltransferase, expressed (AHRD V3.3 *** D8L9N9_WHEAT)	AT1G01610	ATGPAT4, GPAT4 | glycerol-3-phosphate acyltransferase 4 | chr1:221950-224255 REVERSE LENGTH=503
Solyc03g115070.1	Exocyst subunit Exo70 family protein (AHRD V3.3 *** A0A1U8FWZ7_CAPAN)	AT5G61010	ATEXO70E2, EXO70E2 | exocyst subunit exo70 family protein E2 | chr5:24554612-24556531 FORWARD LENGTH=639
Solyc09g008270.3	translation initiation factor (AHRD V3.3 *** AT2G36885.1)	AT2G36885	| unknown protein; FUNCTIONS IN: molecular_function unknown; LOCATED IN: chloroplast; EXPRESSED IN: 22 plant structures; EXPRESS
Solyc02g082140.3	galactan beta-1,4-galactosyltransferase GALS3 (AHRD V3.3 *** A0A2I4EYQ4_9ROSI)	AT4G20170	| Domain of unknown function (DUF23) | chr4:10896810-10898794 FORWARD LENGTH=504
Solyc03g119310.3	Unknown protein	NA	NA
Solyc11g005650.1	Ubiquitin (AHRD V3.3 *** F2Z6M3_IPONI)	AT3G52590	UBQ1, EMB2167, ERD16, HAP4 | ubiquitin extension protein 1 | chr3:19505668-19506681 FORWARD LENGTH=128
Solyc10g076760.3	Protein kinase superfamily protein (AHRD V3.3 *** A0A2U1LJI2_ARTAN)	AT3G09010	| Protein kinase superfamily protein | chr3:2750285-2752086 FORWARD LENGTH=393
Solyc01g080480.4	DNAse I-like superfamily protein (AHRD V3.3 *** A0A2U1Q9H2_ARTAN)	AT3G21530	| DNAse I-like superfamily protein | chr3:7582828-7584448 REVERSE LENGTH=458
Solyc03g058970.4	Raffinose synthase family protein (AHRD V3.3 *** A0A2U1L8D0_ARTAN)	AT3G57520	AtSIP2, SIP2 | seed imbibition 2 | chr3:21288982-21292694 REVERSE LENGTH=773
Solyc10g055540.2	Dimer_Tnp_hAT domain-containing protein (AHRD V3.3 *** A0A1Q3CIR7_CEPFO)	AT5G33406	| hAT dimerisation domain-containing protein / transposase-related | chr5:12676126-12678403 REVERSE LENGTH=509
Solyc04g077160.1	myb-like protein X (AHRD V3.3 --* AT4G33740.5)	AT4G33740	| unknown protein; BEST Arabidopsis thaliana protein match is: unknown protein (TAIR:AT4G37820.1); Has 138210 Blast hits to 7319
Solyc03g083060.3	Ribonuclease P protein subunit P38-like protein (AHRD V3.3 *** AT5G53020.9)	AT5G53020	| Ribonuclease P protein subunit P38-related | chr5:21499899-21502235 FORWARD LENGTH=720
Solyc02g066960.3	UDP-glycosyltransferase 83A1 (AHRD V3.3 *** A0A1J3EZ71_NOCCA)	AT3G02100	| UDP-Glycosyltransferase superfamily protein | chr3:368840-370484 REVERSE LENGTH=464
Solyc01g008650.3	Cytochrome (AHRD V3.3 *** A0A1U8F0H8_CAPAN)	AT3G48280	CYP71A25 | cytochrome P450, family 71, subfamily A, polypeptide 25 | chr3:17879594-17881164 FORWARD LENGTH=490
Solyc04g078540.4	Cysteine proteinase RD21a (AHRD V3.3 *** A0A2G3CPV2_CAPCH)	AT5G43060	| Granulin repeat cysteine protease family protein | chr5:17269784-17272117 REVERSE LENGTH=463
Solyc11g008250.2	P-loop containing nucleoside triphosphate hydrolases superfamily protein (AHRD V3.3 *** A0A2U1LNZ5_ARTAN)	AT3G10420	SPD1 | P-loop containing nucleoside triphosphate hydrolases superfamily protein | chr3:3239307-3242274 FORWARD LENGTH=684
Solyc11g011440.1	aspartic proteinase PCS1-like (AHRD V3.3 *** A0A1U8GN15_CAPAN)	AT1G66180	| Eukaryotic aspartyl protease family protein | chr1:24647221-24648513 FORWARD LENGTH=430
Solyc07g006860.3	Xyloglucan endotransglucosylase/hydrolase (AHRD V3.3 *** A0A2G2WAA0_CAPBA)	AT5G57560	TCH4, XTH22 | Xyloglucan endotransglucosylase/hydrolase family protein | chr5:23307296-23308235 REVERSE LENGTH=284
Solyc04g014730.4	Fumarylacetoacetase (AHRD V3.3 *** A0A1U8GL68_CAPAN)	AT1G12050	| fumarylacetoacetase, putative | chr1:4072904-4075856 FORWARD LENGTH=421
Solyc01g106000.4	Nicotinamidase 1 (AHRD V3.3 *** A0A1U8DWC4_CAPAN)	AT2G22570	ATNIC1, NIC1 | nicotinamidase 1 | chr2:9589604-9590846 REVERSE LENGTH=244
Solyc03g026290.3	Per1-like (AHRD V3.3 *** A0A200PW77_9MAGN)	AT1G16560	| Per1-like family protein | chr1:5668945-5670343 FORWARD LENGTH=342
Solyc06g082210.1	Protein LIGHT-DEPENDENT SHORT HYPOCOTYLS 6 (AHRD V3.3 *** A0A1J3GXN6_NOCCA)	AT1G07090	LSH6 | Protein of unknown function (DUF640) | chr1:2174202-2174792 REVERSE LENGTH=196
Solyc08g062330.3	Ankyrin repeat family protein (AHRD V3.3 *** F8WLA0_CITUN)	AT5G51160	| Ankyrin repeat family protein | chr5:20792280-20793681 FORWARD LENGTH=442
Solyc08g005420.3	cell division cycle 20.2, cofactor of APC complex-like (AHRD V3.3 *** A0A2I4FBA0_9ROSI)	AT4G33270	CDC20.1 | Transducin family protein / WD-40 repeat family protein | chr4:16044545-16046590 REVERSE LENGTH=457
Solyc02g062390.3	abscisic acid and environmental stress-inducible protein TAS14 (AHRD V3.3 *-* A0A1U8FJ72_CAPAN)	AT3G50980	XERO1 | dehydrin xero 1 | chr3:18942034-18942721 FORWARD LENGTH=128
Solyc02g084740.4	Cytochrome P450 (AHRD V3.3 *** A0A200QE89_9MAGN)	AT4G36380	ROT3 | Cytochrome P450 superfamily protein | chr4:17187973-17192202 REVERSE LENGTH=524
Solyc09g059670.4	Alpha/beta hydrolase family protein (AHRD V3.3 *** Q8RX69_ARATH)	AT1G15060	| Uncharacterised conserved protein UCP031088, alpha/beta hydrolase | chr1:5184053-5186856 REVERSE LENGTH=578
Solyc01g100240.3	Calmodulin binding protein-like (AHRD V3.3 *** A0A200R2D8_9MAGN)	AT2G18750	| Calmodulin-binding protein | chr2:8125827-8128363 FORWARD LENGTH=622
Solyc07g005440.1	Non-specific serine/threonine protein kinase (AHRD V3.3 *** A0A2G2WAR5_CAPBA)	AT4G30960	CIPK6, SIP3, SNRK3.14, ATCIPK6 | SOS3-interacting protein 3 | chr4:15067400-15068725 FORWARD LENGTH=441
Solyc06g036060.4	Zinc finger, C2H2 (AHRD V3.3 *** A0A2U1MXZ4_ARTAN)	AT4G25610	| C2H2-like zinc finger protein | chr4:13063801-13066860 FORWARD LENGTH=586
Solyc02g091950.4	Lysosomal Pro-X carboxypeptidase (AHRD V3.3 *** A0A1J3CNY8_NOCCA)	AT5G65760	| Serine carboxypeptidase S28 family protein | chr5:26308289-26310891 FORWARD LENGTH=515
Solyc03g116370.3	Microtubule-associated protein RP/EB family member 1C (AHRD V3.3 *** A0A2G3B798_CAPCH)	AT5G62500	ATEB1B, ATEB1, EB1B | end binding protein 1B | chr5:25092929-25095006 FORWARD LENGTH=293
Solyc02g076990.3	Phospholipase A1-II 1 (AHRD V3.3 *** A0A1U8FS88_CAPAN)	AT4G18550	| alpha/beta-Hydrolases superfamily protein | chr4:10225006-10226862 REVERSE LENGTH=419
Solyc02g088510.4	Saccharopine dehydrogenase (AHRD V3.3 *** A0A2U1NI14_ARTAN)	AT5G39410	| Saccharopine dehydrogenase | chr5:15768415-15770274 REVERSE LENGTH=454
Solyc12g008540.2	Peptidase M28 family protein (AHRD V3.3 *-* A0A2U1PE30_ARTAN)	AT5G19740	| Peptidase M28 family protein | chr5:6673986-6676767 FORWARD LENGTH=681
Solyc10g083890.2	Alpha carbonic anhydrase 7 (AHRD V3.3 *** A0A2G2YMM8_CAPAN)	AT2G28210	ATACA2, ACA2 | alpha carbonic anhydrase 2 | chr2:12029997-12032338 FORWARD LENGTH=217
Solyc07g045440.1	Fasciclin-like arabinogalactan protein 2 (AHRD V3.3 *** A0A2G3BYC2_CAPCH)	AT4G12730	FLA2 | FASCICLIN-like arabinogalactan 2 | chr4:7491598-7492809 REVERSE LENGTH=403
Solyc06g074480.3	Protein kinase G11A (AHRD V3.3 *** A0A2G2ZDD5_CAPAN)	AT5G03640	| Protein kinase superfamily protein | chr5:927915-930781 FORWARD LENGTH=926
Solyc01g005920.3	Amino acid/polyamine transporter I (AHRD V3.3 *** A0A200RCI7_9MAGN)	AT3G13620	| Amino acid permease family protein | chr3:4450904-4452556 REVERSE LENGTH=478
Solyc10g080100.3	Villin (AHRD V3.3 *** A0A2P5EN25_TREOI)	AT2G41740	VLN2, ATVLN2 | villin 2 | chr2:17410962-17416878 REVERSE LENGTH=976
Solyc11g067180.2	Fatty acyl-CoA reductase (AHRD V3.3 *** A0A2G2XZ88_CAPAN)	AT5G22500	FAR1 | fatty acid reductase 1 | chr5:7470541-7473916 FORWARD LENGTH=491
Solyc10g005500.3	Metal tolerance protein 10 (AHRD V3.3 *** A0A2G2VR41_CAPBA)	AT1G16310	| Cation efflux family protein | chr1:5578435-5580585 FORWARD LENGTH=428
Solyc11g044310.2	Proline iminopeptidase (AHRD V3.3 *** A0A1U8GCK3_CAPAN)	AT2G14260	PIP | proline iminopeptidase | chr2:6041441-6043869 REVERSE LENGTH=380
Solyc06g052070.3	Transducin/WD40 repeat-like superfamily protein (AHRD V3.3 *** A0A2U1PL09_ARTAN)	AT5G24320	| Transducin/WD40 repeat-like superfamily protein | chr5:8284858-8287651 REVERSE LENGTH=698
Solyc01g150152.1	Unknown protein	NA	NA
Solyc11g013270.2	O-fucosyltransferase (AHRD V3.3 *** A0A2P5CFH3_PARAD)	AT1G38131	| O-fucosyltransferase family protein | chr1:14293392-14296020 REVERSE LENGTH=589
Solyc05g012000.3	Adenine nucleotide alpha hydrolases-like superfamily protein (AHRD V3.3 *** Q9LQB2_ARATH)	AT2G03720	MRH6 | Adenine nucleotide alpha hydrolases-like superfamily protein | chr2:1132364-1133225 FORWARD LENGTH=165
Solyc02g088520.4	Unknown protein	NA	NA
Solyc07g056210.4	Heavy metal-associated isoprenylated plant protein 47 (AHRD V3.3 *-* A0A2P4MV36_QUESU)	AT4G05030	| Copper transport protein family | chr4:2576790-2577974 REVERSE LENGTH=110
Solyc01g007100.3	Digalactosyldiacylglycerol synthase 1, chloroplastic (AHRD V3.3 *** A0A1U8EIN3_CAPAN)	AT3G11670	DGD1 | UDP-Glycosyltransferase superfamily protein | chr3:3681090-3684495 REVERSE LENGTH=808
Solyc02g093090.1	Glucuronoxylan 4-o-methyltransferase 1-like protein (AHRD V3.3 *** A0A2K3MTC9_TRIPR)	AT5G67210	| Protein of unknown function (DUF579) | chr5:26819019-26819972 FORWARD LENGTH=317
Solyc05g013720.3	Alpha-galactosidase (AHRD V3.3 *** A0A2G3B902_CAPCH)	AT3G26380	| Melibiase family protein | chr3:9660140-9663145 FORWARD LENGTH=647
Solyc04g082120.3	Prolyl oligopeptidase (AHRD V3.3 *** H2D7F1_COFAR)	AT1G76140	| Prolyl oligopeptidase family protein | chr1:28571187-28574852 FORWARD LENGTH=795
Solyc04g071560.4	Thioredoxin Y2, chloroplastic (AHRD V3.3 *** A0A2G2ZPW1_CAPAN)	AT1G76760	ATY1, TRX-Y1, TY1 | thioredoxin Y1 | chr1:28811873-28812948 REVERSE LENGTH=172
Solyc12g008340.2	Exostosin-like (AHRD V3.3 *** A0A200RC63_9MAGN)	AT5G19670	| Exostosin family protein | chr5:6647025-6649358 FORWARD LENGTH=610
Solyc11g066020.2	Ankyrin repeat family protein, putative, expressed (AHRD V3.3 *** Q10NB7_ORYSJ)	AT2G28840	XBAT31 | XB3 ortholog 1 in Arabidopsis thaliana | chr2:12378542-12380474 FORWARD LENGTH=456
Solyc12g013820.3	Ubiquitin-conjugating enzyme (AHRD V3.3 *-* A0A200QWS6_9MAGN)	AT1G53025	| Ubiquitin-conjugating enzyme family protein | chr1:19757072-19759474 REVERSE LENGTH=543
Solyc02g063220.3	Mannose-6-phosphate isomerase (AHRD V3.3 *** A0A2G2XBW4_CAPBA)	AT1G67070	DIN9, PMI2 | Mannose-6-phosphate isomerase, type I | chr1:25042324-25044412 FORWARD LENGTH=441
Solyc07g053850.3	RING/U-box superfamily protein (AHRD V3.3 *** A0A2U1L742_ARTAN)	AT4G28370	| RING/U-box superfamily protein | chr4:14035016-14039122 FORWARD LENGTH=562
Solyc01g081450.3	glycine-rich protein A3 (AHRD V3.3 --* XP_004229538.1)	NA	NA
Solyc03g081230.1	Late embryogenesis abundant (LEA) hydroxyproline-rich glycoprotein family (AHRD V3.3 *** Q9SVC8_ARATH)	AT5G53730	| Late embryogenesis abundant (LEA) hydroxyproline-rich glycoprotein family | chr5:21808072-21808713 REVERSE LENGTH=213
Solyc02g070080.4	2-oxoglutarate (2OG) and Fe(II)-dependent oxygenase superfamily protein (AHRD V3.3 *** A0A2U1QGX7_ARTAN)	AT4G10500	| 2-oxoglutarate (2OG) and Fe(II)-dependent oxygenase superfamily protein | chr4:6491089-6492342 FORWARD LENGTH=349
Solyc02g090210.3	GDSL esterase/lipase (AHRD V3.3 *** A0A2G3D8U2_CAPCH)	AT2G23540	| GDSL-like Lipase/Acylhydrolase superfamily protein | chr2:10024366-10026058 FORWARD LENGTH=387
Solyc09g065030.3	Protein trichome birefringence-like 11 (AHRD V3.3 *** A0A2G2V2U5_CAPBA)	AT5G19160	TBL11 | TRICHOME BIREFRINGENCE-LIKE 11 | chr5:6430725-6432456 FORWARD LENGTH=464
Solyc11g066270.3	xyloglucan endotransglucosylase-hydrolase 6	AT2G36870	XTH32 | xyloglucan endotransglucosylase/hydrolase 32 | chr2:15472869-15474630 REVERSE LENGTH=299
Solyc05g050510.3	Protein yippee-like (AHRD V3.3 *** A0A1U8H0U4_CAPAN)	AT4G27745	| Yippee family putative zinc-binding protein | chr4:13840530-13841279 FORWARD LENGTH=106
Solyc01g067510.3	receptor-like protein kinase FERONIA (AHRD V3.3 *** A0A2I4F2T3_9ROSI)	AT3G26700	| Protein kinase superfamily protein | chr3:9810669-9812356 FORWARD LENGTH=380
Solyc09g014300.3	Sulfoquinovosyl transferase SQD2 (AHRD V3.3 *** A0A2G2YRJ7_CAPAN)	AT5G01220	SQD2 | sulfoquinovosyldiacylglycerol 2 | chr5:86907-89885 REVERSE LENGTH=510
Solyc01g094910.3	ferric-chelate reductase	AT1G01580	FRO2, FRD1, ATFRO2 | ferric reduction oxidase 2 | chr1:209395-212810 FORWARD LENGTH=725
Solyc05g009430.3	Endonuclease 3 (AHRD V3.3 *** A0A2G3B636_CAPCH)	AT1G68290	ENDO 2 | endonuclease 2 | chr1:25596718-25598264 FORWARD LENGTH=290
Solyc02g070040.1	ethylene-responsive nuclear protein / ethylene-regulated nuclear protein (ERT2) (AHRD V3.3 *-* AT4G20880.1)	AT5G44350	| ethylene-responsive nuclear protein -related | chr5:17864628-17865632 FORWARD LENGTH=334
Solyc10g079200.2	Mitochondrial carnitine/acylcarnitine carrier-like protein (AHRD V3.3 *** A0A2G2VW73_CAPBA)	AT5G46800	BOU | Mitochondrial substrate carrier family protein | chr5:18988779-18989810 REVERSE LENGTH=300
Solyc11g062350.2	Blue copper protein (AHRD V3.3 *** A0A2K3N6C5_TRIPR)	AT1G08500	ENODL18, AtENODL18 | early nodulin-like protein 18 | chr1:2689110-2689881 FORWARD LENGTH=228
Solyc10g037880.3	Blue copper protein (AHRD V3.3 *** A0A2I0WGC8_9ASPA)	AT5G07475	| Cupredoxin superfamily protein | chr5:2364827-2365536 REVERSE LENGTH=192
Solyc03g112200.1	Unknown protein	NA	NA
Solyc03g112220.1	Unknown protein	NA	NA
Solyc07g043490.1	Glycosyltransferase (AHRD V3.3 *** P93789_SOLTU)	AT2G15490	UGT73B4 | UDP-glycosyltransferase 73B4 | chr2:6761750-6763398 FORWARD LENGTH=484
Solyc12g019230.2	Pectin lyase-like superfamily protein (AHRD V3.3 *** A0A1I9LP65_ARATH)	AT3G59850	| Pectin lyase-like superfamily protein | chr3:22109343-22111566 REVERSE LENGTH=388
Solyc03g031910.3	P-loop containing nucleoside triphosphate hydrolase (AHRD V3.3 *** A0A2U1N274_ARTAN)	AT1G65780	| P-loop containing nucleoside triphosphate hydrolases superfamily protein | chr1:24462958-24466888 REVERSE LENGTH=1065
Solyc04g057940.4	RING-type E3 ubiquitin transferase (AHRD V3.3 *** A0A2G2WYB6_CAPBA)	AT3G06880	| Transducin/WD40 repeat-like superfamily protein | chr3:2170516-2175686 REVERSE LENGTH=1264
Solyc03g112330.3	U-box domain-containing protein 52-like (AHRD V3.3 *** A0A2K3L2U5_TRIPR)	AT5G47740	| Adenine nucleotide alpha hydrolases-like superfamily protein | chr5:19338688-19339683 FORWARD LENGTH=246
Solyc11g017270.2	leucine-rich repeat receptor-like tyrosine-protein kinase PXC3 (AHRD V3.3 *** A0A1U8GF47_CAPAN)	AT1G34420	| leucine-rich repeat transmembrane protein kinase family protein | chr1:12584587-12587570 FORWARD LENGTH=966
Solyc02g076730.3	Cysteine protease CP14 (AHRD V3.3 *-* T2BRA8_TOBAC)	AT1G09850	XBCP3 | xylem bark cysteine peptidase 3 | chr1:3201848-3203875 FORWARD LENGTH=437
Solyc12g014260.1	Protein LIGHT-DEPENDENT SHORT HYPOCOTYLS 10 (AHRD V3.3 *** A0A2G3BCH5_CAPCH)	AT2G42610	LSH10 | Protein of unknown function (DUF640) | chr2:17748005-17748538 FORWARD LENGTH=177
Solyc04g024840.3	GDSL esterase/lipase (AHRD V3.3 *** A0A2R6QF80_ACTCH)	AT5G40990	GLIP1 | GDSL lipase 1 | chr5:16418920-16420400 FORWARD LENGTH=374
Solyc11g069350.2	Zinc finger, RING-CH-type, Zinc finger, RING/FYVE/PHD-type (AHRD V3.3 *** A0A2U1QK69_ARTAN)	AT5G60580	| RING/U-box superfamily protein | chr5:24354298-24356706 FORWARD LENGTH=494
Solyc04g077670.3	Serine carboxypeptidase-like 18 (AHRD V3.3 *** A0A2G3CPL7_CAPCH)	AT1G33540	scpl18 | serine carboxypeptidase-like 18 | chr1:12162349-12164700 REVERSE LENGTH=446
Solyc01g101090.3	Ypt/Rab-GAP domain of gyp1p superfamily protein (AHRD V3.3 *** A0A1I9LLP9_ARATH)	AT5G15930	PAM1 | plant adhesion molecule 1 | chr5:5200329-5202250 FORWARD LENGTH=356
Solyc06g074070.3	receptor-like kinase TMK3 (AHRD V3.3 *** A0A1S3XME2_TOBAC)	AT2G01820	| Leucine-rich repeat protein kinase family protein | chr2:357664-360681 REVERSE LENGTH=943
Solyc05g055930.2	cysteine-rich repeat secretory protein 3-like (AHRD V3.3 *** A0A2I4DKT2_9ROSI)	AT3G04370	PDLP4 | plasmodesmata-located protein 4 | chr3:1159430-1160959 FORWARD LENGTH=319
Solyc01g094970.4	Pectin lyase-like superfamily protein (AHRD V3.3 *** A0A1I9LS88_ARATH)	AT3G61490	| Pectin lyase-like superfamily protein | chr3:22758439-22760137 FORWARD LENGTH=476
Solyc06g084540.3	Adenine nucleotide alpha hydrolases-like superfamily protein (AHRD V3.3 *** O82240_ARATH)	AT2G47710	| Adenine nucleotide alpha hydrolases-like superfamily protein | chr2:19555045-19555956 REVERSE LENGTH=162
Solyc11g072990.1	3-ketoacyl-CoA synthase (AHRD V3.3 *** A0A2G3BA46_CAPCH)	AT1G07720	KCS3 | 3-ketoacyl-CoA synthase 3 | chr1:2390970-2392406 REVERSE LENGTH=478
Solyc01g103060.4	lipid transfer-like protein VAS (AHRD V3.3 *** A0A1U8HFX3_CAPAN)	AT5G13900	| Bifunctional inhibitor/lipid-transfer protein/seed storage 2S albumin superfamily protein | chr5:4481346-4481876 REVERSE LENGT
Solyc07g062130.3	trifunctional UDP-glucose 4,6-dehydratase/UDP-4-keto-6-deoxy-D-glucose 3,5-epimerase/UDP-4-keto-L-rhamnose-reductase RHM1 (AHRD V3.3 *** A0A2I4GY66_9ROSI)	AT1G78570	RHM1, ROL1, ATRHM1 | rhamnose biosynthesis 1 | chr1:29550110-29552207 FORWARD LENGTH=669
Solyc06g071570.3	Protein NRT1/ PTR FAMILY 2.9 (AHRD V3.3 *** A0A2G3C9R5_CAPCH)	AT5G62680	| Major facilitator superfamily protein | chr5:25165430-25167822 REVERSE LENGTH=616
Solyc03g080100.4	Heavy metal-associated isoprenylated plant protein (AHRD V3.3 *** A0A2R6RSC8_ACTCH)	AT5G24580	| Heavy metal transport/detoxification superfamily protein | chr5:8410394-8412087 REVERSE LENGTH=319
Solyc08g078670.2	Eukaryotic aspartyl protease family protein (AHRD V3.3 *** A0A061G3B8_THECC)	AT4G16563	| Eukaryotic aspartyl protease family protein | chr4:9329933-9331432 REVERSE LENGTH=499
Solyc08g041820.3	Homeobox protein knotted-1-like 3-like (AHRD V3.3 *** A0A2K3PJ30_TRIPR)	AT5G25220	KNAT3 | KNOTTED1-like homeobox gene 3 | chr5:8736208-8738115 FORWARD LENGTH=431
Solyc12g006430.3	Glycosyltransferase (AHRD V3.3 *** A0A0K9QKT6_SPIOL)	AT3G22250	| UDP-Glycosyltransferase superfamily protein | chr3:7867806-7870053 FORWARD LENGTH=461
Solyc01g067330.3	CASP-like protein (AHRD V3.3 *** A0A2G3DII6_CAPCH)	AT4G15630	| Uncharacterised protein family (UPF0497) | chr4:8917527-8918683 FORWARD LENGTH=190
Solyc10g084060.2	cysteine-rich/transmembrane domain A-like protein (AHRD V3.3 -** AT2G32210.1)	AT5G04080	| unknown protein; FUNCTIONS IN: molecular_function unknown; INVOLVED IN: biological_process unknown; LOCATED IN: plasma membran
Solyc05g008300.3	Multicopper oxidase LPR1 (AHRD V3.3 *-* A0A2G2VKE3_CAPBA)	NA	NA
Solyc10g085400.3	D-alanine--D-alanine ligase (AHRD V3.3 *** A0A200QQE9_9MAGN)	AT3G08840	| D-alanine--D-alanine ligase family | chr3:2679648-2686157 REVERSE LENGTH=937
Solyc03g121170.3	GDSL esterase/lipase (AHRD V3.3 *** A0A2G3D0R1_CAPCH)	AT3G16370	| GDSL-like Lipase/Acylhydrolase superfamily protein | chr3:5556928-5558351 FORWARD LENGTH=353
Solyc02g093250.3	Caffeoyl-CoA O-methyltransferase (AHRD V3.3 *** A0A1U8FPA5_CAPAN)	AT4G34050	CCoAOMT1 | S-adenosyl-L-methionine-dependent methyltransferases superfamily protein | chr4:16310844-16311973 FORWARD LENGTH=259
Solyc12g008640.3	Gamma-glutamyltranspeptidase (AHRD V3.3 *** A0A200QPW0_9MAGN),Pfam:PF01019	AT4G29210	GGT3, GGT4 | gamma-glutamyl transpeptidase 4 | chr4:14400990-14403319 FORWARD LENGTH=637
Solyc09g097960.3	NAD(P)-linked oxidoreductase, aldo/keto reductase family protein (AHRD V3.3 *** A0A1Y1HY98_KLENI)	AT1G60710	ATB2 | NAD(P)-linked oxidoreductase superfamily protein | chr1:22355073-22356627 REVERSE LENGTH=345
Solyc04g082740.4	Alpha-crystallin domain-containing protein 22.3 (AHRD V3.3 *** A0A2G3CFM7_CAPCH)	AT1G20870	| HSP20-like chaperones superfamily protein | chr1:7259287-7260775 REVERSE LENGTH=463
Solyc01g111840.3	Major facilitator superfamily protein (AHRD V3.3 *** A0A1P8BEX6_ARATH)	AT5G42210	| Major facilitator superfamily protein | chr5:16867865-16870568 FORWARD LENGTH=282
Solyc12g010450.3	Protein phosphatase 2C (AHRD V3.3 *** B4FDN2_MAIZE)	AT2G25620	AtDBP1, DBP1 | DNA-binding protein phosphatase 1 | chr2:10903154-10904978 REVERSE LENGTH=392
Solyc01g109880.3	BZIP transcription factor (AHRD V3.3 *** Q8GTZ1_CAPCH)	AT1G75390	AtbZIP44, bZIP44 | basic leucine-zipper 44 | chr1:28292224-28292745 FORWARD LENGTH=173
Solyc02g062140.2	Armadillo repeat only 1 (AHRD V3.3 *** Q9SW41_ARATH)	AT5G66200	ARO2 | armadillo repeat only 2 | chr5:26453648-26455603 REVERSE LENGTH=651
Solyc11g065990.2	Actin (AHRD V3.3 *** A0A2G2VVS8_CAPBA)	AT3G12110	ACT11 | actin-11 | chr3:3858116-3859609 FORWARD LENGTH=377
Solyc11g011150.2	DNA repair protein Rad4 family (AHRD V3.3 *** A0A2U1M2U6_ARTAN)	AT5G16630	ATRAD4, RAD4 | DNA repair protein Rad4 family | chr5:5455325-5459461 FORWARD LENGTH=865
Solyc06g060675.1	Unknown protein	NA	NA
Solyc11g005660.2	Serine/threonine-protein kinase (AHRD V3.3 *** A0A0K0XQY4_TOBAC)	AT1G49180	| protein kinase family protein | chr1:18184840-18187444 REVERSE LENGTH=408
Solyc07g064320.3	hexon (AHRD V3.3 *** AT5G54850.1)	AT5G54850	| unknown protein; Has 1807 Blast hits to 1807 proteins in 277 species: Archae - 0; Bacteria - 0; Metazoa - 736; Fungi - 347; Pl
Solyc04g074390.3	Glycosyltransferase (AHRD V3.3 *** A0A2G3CNS7_CAPCH)	AT1G22360	AtUGT85A2, UGT85A2 | UDP-glucosyl transferase 85A2 | chr1:7895068-7897527 REVERSE LENGTH=481
Solyc08g076450.3	NAD(P)-binding Rossmann-fold superfamily protein (AHRD V3.3 *** A0A1Y1IPQ3_KLENI)	AT1G32220	| NAD(P)-binding Rossmann-fold superfamily protein | chr1:11608038-11609591 FORWARD LENGTH=296
Solyc04g048900.3	Calreticulin (AHRD V3.3 *** A0A2G3ASL1_CAPCH)	AT1G08450	CRT3, PSL1, EBS2, AtCRT3 | calreticulin 3 | chr1:2668008-2671800 REVERSE LENGTH=424
Solyc06g075480.4	Protein NRT1/ PTR FAMILY 2.7 (AHRD V3.3 *** A0A1U8H096_CAPAN)	AT3G45650	NAXT1 | nitrate excretion transporter1 | chr3:16759253-16761266 FORWARD LENGTH=558
Solyc11g007150.2	Unknown protein	NA	NA
Solyc03g083320.4	calcium sensor calcineurin B	AT5G24270	SOS3, CBL4, ATSOS3 | Calcium-binding EF-hand family protein | chr5:8238781-8240179 REVERSE LENGTH=222
Solyc01g101240.4	aspartic protease precursor	AT1G11910	APA1, ATAPA1 | aspartic proteinase A1 | chr1:4017119-4019874 REVERSE LENGTH=506
Solyc06g068600.3	Phosphate ABC transporter ATP-binding protein PstB (AHRD V3.3 *** A0A365XJ19_9ACTN)	AT1G67940	ATNAP3, AtSTAR1, NAP3 | non-intrinsic ABC protein 3 | chr1:25477805-25478667 FORWARD LENGTH=263
Solyc03g114090.1	RING/U-box superfamily protein (AHRD V3.3 *** A0A2U1N3Q0_ARTAN)	AT5G40250	| RING/U-box superfamily protein | chr5:16086056-16087186 FORWARD LENGTH=376
Solyc10g081170.2	Calmodulin 2	AT3G43810	CAM7 | calmodulin 7 | chr3:15664619-15666355 REVERSE LENGTH=149
Solyc01g079180.4	Pectinesterase (AHRD V3.3 *** A0A2G2XQP7_CAPBA)	AT5G19730	| Pectin lyase-like superfamily protein | chr5:6670562-6673202 FORWARD LENGTH=383
Solyc06g083580.4	Pectate lyase (AHRD V3.3 *** A0A2G3CC63_CAPCH)	AT4G13710	| Pectin lyase-like superfamily protein | chr4:7962550-7966012 FORWARD LENGTH=470
Solyc06g073450.4	hypothetical protein (DUF1685) (AHRD V3.3 *** AT1G05870.9)	AT2G31560	| Protein of unknown function (DUF1685) | chr2:13436611-13437312 FORWARD LENGTH=202
Solyc06g036100.3	Transporter arsB (AHRD V3.3 *** A0A2U1Q5Y3_ARTAN)	AT1G02260	| Divalent ion symporter | chr1:440757-442459 REVERSE LENGTH=502
Solyc01g109090.2	Unknown protein	NA	NA
Solyc05g012220.3	Magnesium transporter MRS2-B (AHRD V3.3 *** A0A2G2VKY7_CAPBA)	AT2G03620	MGT3, MRS2-5 | magnesium transporter 3 | chr2:1100489-1102168 REVERSE LENGTH=421
Solyc03g114440.1	Ethylene-responsive transcription factor (AHRD V3.3 *-* A0A2G2YW81_CAPAN)	AT5G19790	RAP2.11 | related to AP2 11 | chr5:6689271-6690032 REVERSE LENGTH=253
Solyc02g089700.4	Protein trichome birefringence-like 19 (AHRD V3.3 *** A0A1U8FI69_CAPAN)	AT5G15900	TBL19 | TRICHOME BIREFRINGENCE-LIKE 19 | chr5:5189524-5192070 REVERSE LENGTH=426
Solyc06g008930.3	Unknown protein	NA	NA
Solyc06g009190.4	Pectinesterase (AHRD V3.3 *** A0A2G3C3P4_CAPCH)	AT4G02320	| Plant invertase/pectin methylesterase inhibitor superfamily | chr4:1022725-1026118 REVERSE LENGTH=518
Solyc03g112390.3	R2R3MYB transcription factor 86	AT5G26660	ATMYB86, MYB86 | myb domain protein 86 | chr5:9331775-9333044 REVERSE LENGTH=352
Solyc08g077300.3	UMP-CMP kinase (AHRD V3.3 *** A0A2G3AFB8_CAPAN),Pfam:PF00406	AT5G26667	PYR6 | P-loop containing nucleoside triphosphate hydrolases superfamily protein | chr5:9276659-9277788 FORWARD LENGTH=208
Solyc10g006200.4	Ribonuclease 3-like protein 2 (AHRD V3.3 *** A0A2G3BC36_CAPCH)	AT3G20420	RTL2, ATRTL2 | RNAse THREE-like protein 2 | chr3:7119371-7120895 REVERSE LENGTH=391
Solyc02g065280.3	Methylesterase 1 (AHRD V3.3 *** A0A2G3D300_CAPCH)	AT2G23620	ATMES1, MES1 | methyl esterase 1 | chr2:10047462-10049248 REVERSE LENGTH=263
Solyc07g043200.2	Zinc transporter protein (AHRD V3.3 *** A5BDR3_VITVI)	AT1G05300	ZIP5 | zinc transporter 5 precursor | chr1:1545258-1547709 REVERSE LENGTH=360
Solyc02g070670.4	Urease accessory protein UreG-like (AHRD V3.3 *** A0A2K3MUD0_TRIPR)	AT2G34470	UREG, PSKF109 | urease accessory protein G | chr2:14530900-14532411 REVERSE LENGTH=276
Solyc03g114070.3	Rac-like GTP binding protein (AHRD V3.3 *** Q9S821_PHYPA)	AT5G62880	ARAC10, ATRAC10, ATROP11, RAC10 | RAC-like 10 | chr5:25237236-25238939 FORWARD LENGTH=215
Solyc02g064690.3	Acyl-CoA N-acyltransferases (NAT) superfamily protein (AHRD V3.3 *** A0A1P8B3D5_ARATH)	AT2G23060	| Acyl-CoA N-acyltransferases (NAT) superfamily protein | chr2:9812839-9814633 REVERSE LENGTH=413
Solyc07g018010.3	bHLH transcription factor139	AT5G57150	| basic helix-loop-helix (bHLH) DNA-binding superfamily protein | chr5:23152361-23154801 FORWARD LENGTH=264
Solyc04g071580.3	Abscicic acid stress ripening 2	NA	NA
Solyc04g005550.2	Tsw (AHRD V3.3 *** A0A1C9TCM9_CAPCH)	AT4G27220	| NB-ARC domain-containing disease resistance protein | chr4:13633953-13636712 REVERSE LENGTH=919
Solyc02g078890.1	BnaA08g25420D protein (AHRD V3.3 *** A0A078G8I6_BRANA)	NA	NA
Solyc04g008830.1	Leucine-rich repeat receptor-like protein kinase (AHRD V3.3 *** A0A2R6PGF8_ACTCH)	AT5G23400	| Leucine-rich repeat (LRR) family protein | chr5:7880603-7882372 FORWARD LENGTH=589
Solyc05g052820.3	proline transporter 3	AT2G39890	PROT1, ATPROT1 | proline transporter 1 | chr2:16656022-16658202 FORWARD LENGTH=442
Solyc07g066330.3	NAC domain-containing protein (AHRD V3.3 *** A0A2G2WGF8_CAPBA)	AT1G56010	NAC1, ANAC022 | NAC domain containing protein 1 | chr1:20946852-20949144 REVERSE LENGTH=324
Solyc10g079070.2	bHLH transcription factor 065	AT3G57800	| basic helix-loop-helix (bHLH) DNA-binding superfamily protein | chr3:21408034-21411321 REVERSE LENGTH=426
Solyc10g080230.2	Remorin (AHRD V3.3 *** A0A200Q6K8_9MAGN)	AT2G41870	| Remorin family protein | chr2:17471119-17472519 REVERSE LENGTH=274
Solyc06g063160.1	Unknown protein	NA	NA
Solyc12g006110.3	fasciclin-like arabinogalactan protein 2 (AHRD V3.3 *** A0A1U8E1W9_CAPAN)	AT4G12730	FLA2 | FASCICLIN-like arabinogalactan 2 | chr4:7491598-7492809 REVERSE LENGTH=403
Solyc02g087410.4	ABC transporter B family member 18 (AHRD V3.3 *** A0A1U8FQF4_CAPAN)	AT3G28345	| ABC transporter family protein | chr3:10593921-10598775 REVERSE LENGTH=1240
Solyc03g096770.1	Protein RESPONSE TO LOW SULFUR 2 (AHRD V3.3 *-* LSU2_ARATH)	AT5G24660	LSU2 | response to low sulfur 2 | chr5:8443472-8443756 REVERSE LENGTH=94
Solyc05g010320.4	Chalcone-flavonone isomerase family protein (AHRD V3.3 *** A0A193AUW5_SOLME)	AT3G55120	TT5, A11, CFI | Chalcone-flavanone isomerase family protein | chr3:20430248-20431415 REVERSE LENGTH=246
Solyc07g008520.3	Protein NRT1/ PTR FAMILY 8.1 (AHRD V3.3 *** A0A2G2WCL3_CAPBA)	AT3G54140	ATPTR1, PTR1 | peptide transporter 1 | chr3:20045885-20048154 REVERSE LENGTH=570
Solyc08g006680.3	Major facilitator superfamily protein (AHRD V3.3 *** F4KIL9_ARATH)	AT5G25050	| Major facilitator superfamily protein | chr5:8632022-8633828 FORWARD LENGTH=499
Solyc09g010480.1	Forkhead box protein G1 (AHRD V3.3 *** F4IQY1_ARATH)	AT2G37530	| unknown protein; BEST Arabidopsis thaliana protein match is: unknown protein (TAIR:AT1G07795.1); Has 39 Blast hits to 39 prote
Solyc10g055190.1	Dirigent protein (AHRD V3.3 *** K4D1B2_SOLLC)	AT2G21100	| Disease resistance-responsive (dirigent-like protein) family protein | chr2:9048687-9049336 REVERSE LENGTH=187
Solyc04g014940.2	Unknown protein	NA	NA
Solyc01g104550.3	WRKY transcription factor 9	AT1G68150	WRKY9, ATWRKY9 | WRKY DNA-binding protein 9 | chr1:25543970-25545615 FORWARD LENGTH=374
Solyc12g009290.1	Auxin responsive SAUR protein (AHRD V3.3 *** A0A2U1PXP1_ARTAN)	AT5G20820	| SAUR-like auxin-responsive protein family | chr5:7046911-7047294 REVERSE LENGTH=127
Solyc03g122360.3	Cytochrome P450 (AHRD V3.3 *** Q43795_TOBAC)	AT5G07990	TT7, CYP75B1, D501 | Cytochrome P450 superfamily protein | chr5:2560437-2562859 FORWARD LENGTH=513
Solyc08g081630.2	WRKY transcription factor 56	AT1G64000	WRKY56, ATWRKY56 | WRKY DNA-binding protein 56 | chr1:23747434-23748883 FORWARD LENGTH=195
Solyc06g076880.3	Quinone reductase (AHRD V3.3 *** F8WQS4_NICBE)	AT5G58800	| Quinone reductase family protein | chr5:23746032-23746895 REVERSE LENGTH=207
Solyc11g069270.2	beta-galactosidase 5	AT2G28470	BGAL8 | beta-galactosidase 8 | chr2:12169047-12173164 REVERSE LENGTH=852
Solyc07g008440.3	Purine permease (AHRD V3.3 *** A0A2R6QYE6_ACTCH),Pfam:PF16913	AT1G28220	ATPUP3, PUP3 | purine permease 3 | chr1:9860303-9861434 REVERSE LENGTH=351
Solyc11g069330.1	Peptide upstream protein (AHRD V3.3 *** Q9LFH7_ARATH)	AT3G53400	| BEST Arabidopsis thaliana protein match is: conserved peptide upstream open reading frame 47 (TAIR:AT5G03190.1); Has 285 Blast
Solyc09g015227.1	Wall-associated receptor kinase (AHRD V3.3 *-* A0A200QM84_9MAGN)	AT1G21270	WAK2 | wall-associated kinase 2 | chr1:7444997-7447345 FORWARD LENGTH=732
Solyc01g006930.3	Nuclear transcription factor Y subunit A-4 (AHRD V3.3 *** A0A2G2XTD6_CAPBA)	AT5G06510	NF-YA10 | nuclear factor Y, subunit A10 | chr5:1985439-1986591 FORWARD LENGTH=269
Solyc03g113820.3	Alpha-N-acetylglucosaminidase (AHRD V3.3 *** A0A200QV42_9MAGN)	AT5G13690	CYL1, NAGLU | alpha-N-acetylglucosaminidase family / NAGLU family | chr5:4415808-4420159 FORWARD LENGTH=806
Solyc11g044933.1	Transposon, En/Spm-like, Transposase-associated domain protein (AHRD V3.3 *** A0A2U1M4R3_ARTAN)	NA	NA
Solyc01g007070.3	BEL1-like homeodomain protein 3 (AHRD V3.3 *** A0A2G3AY56_CAPCH)	AT2G35940	BLH1, EDA29 | BEL1-like homeodomain 1 | chr2:15089171-15091699 REVERSE LENGTH=680
Solyc07g041210.3	Phospholipid:diacylglycerol acyltransferase (AHRD V3.3 *** A0A2U1KQW5_ARTAN)	AT5G13640	ATPDAT, PDAT, PDAT1 | phospholipid:diacylglycerol acyltransferase | chr5:4393529-4397213 FORWARD LENGTH=671
Solyc05g046290.3	Xyloglucan endotransglucosylase/hydrolase (AHRD V3.3 *** A0A2I4GLN4_9ROSI)	AT4G25810	XTR6, XTH23 | xyloglucan endotransglycosylase 6 | chr4:13128694-13129715 FORWARD LENGTH=286
Solyc11g007770.2	Glycosyltransferase family protein 64 protein C5 (AHRD V3.3 *** A0A2G2VEI7_CAPBA)	AT5G04500	| glycosyltransferase family protein 47 | chr5:1283604-1286155 FORWARD LENGTH=765
Solyc09g005570.3	hypothetical protein (AHRD V3.3 *-* AT5G58630.1)	AT5G58630	| unknown protein; Has 1807 Blast hits to 1807 proteins in 277 species: Archae - 0; Bacteria - 0; Metazoa - 736; Fungi - 347; Pl
Solyc04g080380.3	Leucine carboxyl methyltransferase (AHRD V3.3 *** A0A2U1QMA3_ARTAN)	AT5G42760	| Leucine carboxyl methyltransferase | chr5:17148965-17150364 FORWARD LENGTH=364
Solyc08g065220.3	glycine decarboxylase p-protein	AT4G33010	AtGLDP1, GLDP1 | glycine decarboxylase P-protein 1 | chr4:15926852-15931150 REVERSE LENGTH=1037
Solyc01g088630.3	RING/U-box superfamily protein (AHRD V3.3 *-* A0A2U1N3Q0_ARTAN)	AT3G60220	ATL4, TL4 | TOXICOS EN LEVADURA 4 | chr3:22254790-22255794 REVERSE LENGTH=334
Solyc05g055910.4	Vacuolar protein sorting-associated protein (DUF946) (AHRD V3.3 *** Q9FND1_ARATH)	AT3G04350	| Plant protein of unknown function (DUF946) | chr3:1153972-1156469 REVERSE LENGTH=567
Solyc08g059730.1	G-type lectin S-receptor-like serine/threonine-protein kinase SD2-5 (AHRD V3.3 *** A0A1U8EHB8_CAPAN)	AT4G32300	SD2-5 | S-domain-2 5 | chr4:15599970-15602435 FORWARD LENGTH=821
Solyc10g084420.2	transmembrane protein (AHRD V3.3 --* AT2G37300.6)	AT2G37300	| unknown protein; FUNCTIONS IN: molecular_function unknown; INVOLVED IN: biological_process unknown; LOCATED IN: endomembrane s
Solyc10g074790.2	Auxin efflux carrier family protein (AHRD V3.3 *** A0A2K3N023_TRIPR)	AT5G01990	| Auxin efflux carrier family protein | chr5:377373-379600 REVERSE LENGTH=431
Solyc11g032090.3	calcium/calcium/calmodulin-dependent Serine/Threonine-kinase (AHRD V3.3 *** AT2G47010.2)	AT2G47010	| unknown protein; FUNCTIONS IN: molecular_function unknown; INVOLVED IN: biological_process unknown; LOCATED IN: endomembrane s
Solyc04g076720.3	autophagy-related protein 18a-like (AHRD V3.3 *-* A0A2I4FUZ0_9ROSI)	AT3G62770	AtATG18a | Transducin/WD40 repeat-like superfamily protein | chr3:23218858-23221110 REVERSE LENGTH=425
Solyc07g044750.3	ATPase (AHRD V3.3 *** A0A200Q5U6_9MAGN)	AT1G30540	| Actin-like ATPase superfamily protein | chr1:10816951-10819172 REVERSE LENGTH=351
Solyc09g007450.3	Lipid phosphate phosphatase gamma, chloroplastic (AHRD V3.3 *** A0A1U8E601_CAPAN)	AT5G03080	| Phosphatidic acid phosphatase (PAP2) family protein | chr5:721976-722656 FORWARD LENGTH=226
Solyc08g150145.1	Unknown protein	NA	NA
Solyc06g011350.3	plasma membrane intrinsic protein 2.4	AT2G37170	PIP2B, PIP2;2 | plasma membrane intrinsic protein 2 | chr2:15613624-15614791 REVERSE LENGTH=285
Solyc03g093470.3	LEAPSAA2 L.esculentum APS-AA2	AT4G25150	| HAD superfamily, subfamily IIIB acid phosphatase | chr4:12901736-12902882 REVERSE LENGTH=260
Solyc10g078610.1	Ethylene-responsive transcription factor CRF3 (AHRD V3.3 *** A0A2G3BI20_CAPCH)	AT5G19790	RAP2.11 | related to AP2 11 | chr5:6689271-6690032 REVERSE LENGTH=253
Solyc06g035720.3	BAG family molecular chaperone regulator 1 (AHRD V3.3 *** A0A1U8H5I3_CAPAN)	AT5G52060	ATBAG1, BAG1 | BCL-2-associated athanogene 1 | chr5:21152449-21153741 REVERSE LENGTH=342
Solyc01g111500.3	R2R3MYB transcription factor 7	AT4G38620	ATMYB4, MYB4 | myb domain protein 4 | chr4:18053866-18054876 FORWARD LENGTH=282
Solyc06g071050.4	Hypersensitive-induced response protein (AHRD V3.3 *** A6YGE4_CARPA)	AT5G62740	HIR1, ATHIR1 | SPFH/Band 7/PHB domain-containing membrane-associated protein family | chr5:25201320-25202535 FORWARD LENGTH=286
Solyc08g016580.1	DUF538 domain-containing protein (AHRD V3.3 *** A0A1Q3CGV0_CEPFO)	AT5G46230	| Protein of unknown function, DUF538 | chr5:18742593-18743024 REVERSE LENGTH=143
Solyc08g076060.3	Lectin protein kinase family protein (AHRD V3.3 *** A0A1I9LPL5_ARATH)	AT3G16030	CES101 | lectin protein kinase family protein | chr3:5439609-5442802 FORWARD LENGTH=850
Solyc10g039390.1	heavy metal-associated isoprenylated plant protein 3 (AHRD V3.3 *** A0A1S3YFF0_TOBAC)	AT1G29000	| Heavy metal transport/detoxification superfamily protein | chr1:10113018-10114340 FORWARD LENGTH=287
Solyc09g011060.2	Lectin receptor kinase (AHRD V3.3 *** B8XSM9_WHEAT)	AT2G37710	RLK | receptor lectin kinase | chr2:15814934-15816961 REVERSE LENGTH=675
Solyc06g076760.2	Laccase (AHRD V3.3 *** K4CA34_SOLLC)	AT2G38080	IRX12, LAC4, ATLMCO4, LMCO4 | Laccase/Diphenol oxidase family protein | chr2:15934540-15937352 FORWARD LENGTH=558
Solyc02g068170.1	Unknown protein	NA	NA
Solyc09g009000.4	Unknown protein	NA	NA
Solyc05g009915.1	CLAVATA3/ESR (CLE)-related protein 12 (AHRD V3.3 *** A0A2G3B6J3_CAPCH)	AT1G73965	CLE13 | CLAVATA3/ESR-RELATED 13 | chr1:27815822-27816145 FORWARD LENGTH=107
Solyc01g088250.4	SUN domain protein3	AT5G13460	IQD11 | IQ-domain 11 | chr5:4316323-4318247 FORWARD LENGTH=443
Solyc12g005795.1	Transcription factor TRY (AHRD V3.3 *** A0A1U8HG22_CAPAN)	NA	NA
Solyc06g063210.3	glutamate receptor-like 2.5	AT2G29110	ATGLR2.8, GLR2.8 | glutamate receptor 2.8 | chr2:12506880-12510552 REVERSE LENGTH=947
Solyc08g061890.4	DWNN domain, a CCHC-type zinc finger (AHRD V3.3 *-* A0A2U1LZ01_ARTAN)	AT5G47430	| DWNN domain, a CCHC-type zinc finger | chr5:19235819-19240596 REVERSE LENGTH=892
Solyc01g006380.2	RING-type E3 ubiquitin transferase (AHRD V3.3 *-* A0A2U1P546_ARTAN)	NA	NA
Solyc06g005280.1	Exocyst subunit Exo70 family protein (AHRD V3.3 *** A0A1S6GXB7_TOBAC)	AT5G59730	ATEXO70H7, EXO70H7 | exocyst subunit exo70 family protein H7 | chr5:24064100-24066004 REVERSE LENGTH=634
Solyc03g118900.3	WAT1-related protein (AHRD V3.3 *** K4BM39_SOLLC)	AT3G18200	| nodulin MtN21 /EamA-like transporter family protein | chr3:6234509-6236059 REVERSE LENGTH=360
Solyc08g066660.1	Ethylene-responsive transcription factor TINY (AHRD V3.3 *** A0A2G2W633_CAPBA)	AT5G11590	TINY2 | Integrase-type DNA-binding superfamily protein | chr5:3727789-3728499 REVERSE LENGTH=236
Solyc02g083360.1	Protein methionine S-oxide reductase (AHRD V3.3 *** A0A2K3M6B6_TRIPR)	AT2G17705	| unknown protein; FUNCTIONS IN: molecular_function unknown; INVOLVED IN: biological_process unknown; LOCATED IN: plasma membran
Solyc02g082450.3	Auxin efflux carrier (AHRD V3.3 *** A0A200PYL2_9MAGN)	AT2G17500	| Auxin efflux carrier family protein | chr2:7607063-7608990 FORWARD LENGTH=396
Solyc10g006890.4	Transducin/WD40 repeat-like superfamily protein (AHRD V3.3 *** A0A2U1PNI0_ARTAN)	AT3G15470	| Transducin/WD40 repeat-like superfamily protein | chr3:5216630-5219868 REVERSE LENGTH=883
Solyc04g007500.1	RING-H2 finger protein 2B (AHRD V3.3 *** A0A2U1PWM9_ARTAN)	AT1G15100	RHA2A | RING-H2 finger A2A | chr1:5193703-5194170 REVERSE LENGTH=155
Solyc09g059650.4	Unknown protein	NA	NA
Solyc01g091250.3	DUF1442 domain-containing protein (AHRD V3.3 *** A0A1Q3BAQ3_CEPFO)	AT5G62280	| Protein of unknown function (DUF1442) | chr5:25017165-25017985 FORWARD LENGTH=236
Solyc05g009280.4	3-ketoacyl-CoA synthase (AHRD V3.3 *** A0A1U8EJW1_CAPAN)	AT1G68530	CUT1, POP1, CER6, G2, KCS6 | 3-ketoacyl-CoA synthase 6 | chr1:25712881-25714733 REVERSE LENGTH=497
Solyc04g080390.4	plasma membrane fusion protein (AHRD V3.3 *** AT5G42765.1)	AT5G42765	| INVOLVED IN: biological_process unknown; LOCATED IN: thylakoid, chloroplast thylakoid membrane, chloroplast; EXPRESSED IN: 22
Solyc01g108540.3	Alpha/beta-Hydrolases superfamily protein (AHRD V3.3 *** A0A2U1KC75_ARTAN)	AT2G03550	| alpha/beta-Hydrolases superfamily protein | chr2:1077080-1078018 FORWARD LENGTH=312
Solyc01g080380.4	S-adenosylmethionine decarboxylase proenzyme (AHRD V3.3 *** A0A2G2XRM2_CAPBA)	AT5G18930	BUD2, SAMDC4 | Adenosylmethionine decarboxylase family protein | chr5:6312172-6313215 REVERSE LENGTH=347
Solyc07g043120.1	Glycosyltransferase (AHRD V3.3 *** A0A288W8G4_GARJA)	AT3G21790	| UDP-Glycosyltransferase superfamily protein | chr3:7676927-7678414 REVERSE LENGTH=495
Solyc03g096350.3	Transcription factor DIVARICATA (AHRD V3.3 *** A0A1U8G0H1_CAPAN)	AT3G11280	| Duplicated homeodomain-like superfamily protein | chr3:3533477-3534393 REVERSE LENGTH=263
Solyc11g007180.3	GDSL esterase/lipase (AHRD V3.3 *** A0A314ZTH8_PRUYE)	AT5G03610	| GDSL-like Lipase/Acylhydrolase superfamily protein | chr5:915650-918326 FORWARD LENGTH=359
Solyc11g066640.1	Transferase (AHRD V3.3 *** A0A200R9R6_9MAGN)	AT5G48930	HCT | hydroxycinnamoyl-CoA shikimate/quinate hydroxycinnamoyl transferase | chr5:19836654-19838092 REVERSE LENGTH=433
Solyc07g049190.4	LysM receptor-like kinase (AHRD V3.3 *-* E2FYC4_SOLLC)	AT3G21630	CERK1, LYSM RLK1 | chitin elicitor receptor kinase 1 | chr3:7615543-7618530 REVERSE LENGTH=617
Solyc01g106480.4	glyoxisomal malate dehydrogenase	AT2G22780	PMDH1 | peroxisomal NAD-malate dehydrogenase 1 | chr2:9689995-9691923 REVERSE LENGTH=354
Solyc01g106920.4	Nucleobase-ascorbate transporter 8 (AHRD V3.3 *** A0A1U8DZ27_CAPAN)	AT1G60030	ATNAT7, NAT7 | nucleobase-ascorbate transporter 7 | chr1:22113993-22116648 REVERSE LENGTH=538
Solyc05g013680.3	Gdsl esterase/lipase (AHRD V3.3 *** A0A2P4H5E8_QUESU)	AT3G26430	| GDSL-like Lipase/Acylhydrolase superfamily protein | chr3:9674419-9675889 FORWARD LENGTH=380
Solyc01g044558.1	Cyclin-A1-1 (AHRD V3.3 *-* A0A1U8GEH4_CAPAN)	AT1G44110	CYCA1;1 | Cyclin A1;1 | chr1:16775035-16777182 REVERSE LENGTH=460
Solyc03g078490.4	Glycosyltransferase (AHRD V3.3 *** A0A2I4HTK4_9ROSI)	AT1G22340	AtUGT85A7, UGT85A7 | UDP-glucosyl transferase 85A7 | chr1:7890464-7892090 REVERSE LENGTH=487
Solyc02g089900.1	Protein kinase domain (AHRD V3.3 *** A0A200Q286_9MAGN)	AT2G23770	| protein kinase family protein / peptidoglycan-binding LysM domain-containing protein | chr2:10120242-10122080 REVERSE LENGTH=6
Solyc09g010970.4	Carbonic anhydrase (AHRD V3.3 *** A0A2G3BK77_CAPCH)	AT4G33580	ATBCA5, BCA5 | beta carbonic anhydrase 5 | chr4:16139406-16141363 FORWARD LENGTH=302
Solyc04g007800.4	Calcium-dependent lipid-binding (CaLB domain) family protein (AHRD V3.3 *** A0A2U1LCF2_ARTAN)	AT1G70810	| Calcium-dependent lipid-binding (CaLB domain) family protein | chr1:26704207-26705091 FORWARD LENGTH=165
Solyc12g098920.2	Guanosine-3'5'-bis(Diphosphate) 3'-pyrophosphohydrolase (AHRD V3.3 *** E5GC47_CUCME)	AT3G17470	ATCRSH, CRSH | Ca2+-activated RelA/spot homolog | chr3:5979868-5981968 FORWARD LENGTH=583
Solyc04g016440.4	Protein FATTY ACID EXPORT 1, chloroplastic (AHRD V3.3 *** A0A2G2XAS4_CAPBA)	AT3G57280	| Transmembrane proteins 14C | chr3:21193960-21195547 FORWARD LENGTH=226
Solyc03g093410.3	Sugar transporter protein 16	AT5G61520	| Major facilitator superfamily protein | chr5:24739358-24741175 REVERSE LENGTH=514
Solyc03g120730.3	Sulfite exporter TauE/SafE family protein (AHRD V3.3 *** A0A2U1KY14_ARTAN)	AT2G25737	| Sulfite exporter TauE/SafE family protein | chr2:10977174-10979677 FORWARD LENGTH=476
Solyc02g093080.3	2-oxoglutarate (2OG) and Fe(II)-dependent oxygenase superfamily protein (AHRD V3.3 *** A0A2U1Q3D7_ARTAN)	AT3G50210	| 2-oxoglutarate (2OG) and Fe(II)-dependent oxygenase superfamily protein | chr3:18614338-18616229 REVERSE LENGTH=332
Solyc01g096380.1	S-adenosyl-L-methionine-dependent methyltransferases superfamily protein (AHRD V3.3 *** F4HS78_ARATH)	AT1G01180	| S-adenosyl-L-methionine-dependent methyltransferases superfamily protein | chr1:75633-76556 FORWARD LENGTH=307
Solyc12g097000.2	Disease resistance protein (TIR-NBS-LRR class) family (AHRD V3.3 *-* A0A2U1MRL7_ARTAN)	AT1G72920	| Toll-Interleukin-Resistance (TIR) domain family protein | chr1:27437947-27438868 FORWARD LENGTH=275
Solyc10g007750.1	Plant basic secretory protein (BSP) family protein (AHRD V3.3 *** A0A2U1KY39_ARTAN)	AT2G42900	| Plant basic secretory protein (BSP) family protein | chr2:17854599-17855429 FORWARD LENGTH=276
Solyc05g046190.1	Unknown protein	NA	NA
Solyc05g014290.4	MYB-related transcription factor (AHRD V3.3 *-* A8CCM9_TOBAC)	AT5G14340	AtMYB40, MYB40 | myb domain protein 40 | chr5:4623367-4624779 FORWARD LENGTH=263
Solyc04g077180.3	Alpha/beta-Hydrolases superfamily protein (AHRD V3.3 *** Q08A69_ARATH)	AT1G10040	| alpha/beta-Hydrolases superfamily protein | chr1:3276108-3278464 REVERSE LENGTH=412
Solyc01g105770.2	IgA FC receptor (AHRD V3.3 *-* A0A1J3K238_NOCCA)	AT5G09530	| hydroxyproline-rich glycoprotein family protein | chr5:2960080-2961192 REVERSE LENGTH=370
Solyc04g005250.4	cytosine-5 DNA methyltransferase1	AT5G15380	DRM1 | domains rearranged methylase 1 | chr5:4991347-4994826 FORWARD LENGTH=624
Solyc07g065810.2	RING/U-box superfamily protein (AHRD V3.3 *** A0A2U1QJE6_ARTAN)	AT5G55970	| RING/U-box superfamily protein | chr5:22668019-22669312 FORWARD LENGTH=343
Solyc07g009290.3	defensin-like protein 1 (AHRD V3.3 *** A0A1U7W6X0_NICSY)	NA	NA
Solyc03g033550.3	WEB family protein (AHRD V3.3 *** A0A2I0VRX2_9ASPA)	AT2G17940	| Plant protein of unknown function (DUF827) | chr2:7802878-7803815 FORWARD LENGTH=208
Solyc10g086240.2	Glycosyltransferase (AHRD V3.3 *** A0A1Q3DDP0_CEPFO)	AT2G36970	| UDP-Glycosyltransferase superfamily protein | chr2:15529050-15530712 FORWARD LENGTH=490
Solyc10g076720.2	glycine-rich protein DOT1-like (AHRD V3.3 *-* XP_019071531.1)	NA	NA
Solyc10g086500.1	steroid 5 alpha reductase DET2	AT2G38050	DET2, DWF6, ATDET2 | 3-oxo-5-alpha-steroid 4-dehydrogenase family protein | chr2:15921303-15922176 REVERSE LENGTH=262
Solyc01g094140.3	Cytochrome P450 (AHRD V3.3 *** A0A200PMQ0_9MAGN)	AT2G45510	CYP704A2 | cytochrome P450, family 704, subfamily A, polypeptide 2 | chr2:18753085-18754944 FORWARD LENGTH=511
Solyc01g106330.3	Glutamyl-tRNA(Gln) amidotransferase subunit A (AHRD V3.3 *** A0A2U1LC75_ARTAN)	AT5G64440	AtFAAH, FAAH | fatty acid amide hydrolase | chr5:25766229-25770260 FORWARD LENGTH=607
Solyc10g008030.4	Protein trichome birefringence-like 40 (AHRD V3.3 *** A0A2G2VRS6_CAPBA)	AT1G29050	TBL38 | TRICHOME BIREFRINGENCE-LIKE 38 | chr1:10136376-10139082 REVERSE LENGTH=380
Solyc07g007550.3	Heparanase-like protein 3 (AHRD V3.3 *** A0A2G2WBB8_CAPBA)	AT5G34940	AtGUS3, GUS3 | glucuronidase 3 | chr5:13235912-13238718 REVERSE LENGTH=536
Solyc05g005540.4	Polygalacturonase-1 non-catalytic subunit beta (AHRD V3.3 *** GP1_SOLLC)	AT1G70370	PG2 | polygalacturonase 2 | chr1:26513003-26514998 REVERSE LENGTH=626
Solyc01g097570.2	Protein SUPPRESSOR OF K(+) TRANSPORT GROWTH DEFECT 1 (AHRD V3.3 *-* A0A2G2W7B7_CAPBA)	NA	NA
Solyc06g048750.3	Unknown protein	NA	NA
Solyc12g099180.3	Nuclear poly(A) polymerase 3 (AHRD V3.3 *** A0A2G2VJL0_CAPBA)	AT3G06560	PAPS3 | poly(A) polymerase 3 | chr3:2044443-2047034 FORWARD LENGTH=507
Solyc01g016460.4	Unknown protein	NA	NA
Solyc08g083150.1	Unknown protein	NA	NA
Solyc01g108860.3	2-oxoglutarate (2OG) and Fe(II)-dependent oxygenase superfamily protein (AHRD V3.3 *** A0A2U1MKU7_ARTAN)	AT3G19000	| 2-oxoglutarate (2OG) and Fe(II)-dependent oxygenase superfamily protein | chr3:6553668-6554987 REVERSE LENGTH=352
Solyc06g060530.1	Protein DETOXIFICATION (AHRD V3.3 *** A0A2I4HQ16_9ROSI)	AT4G22790	| MATE efflux family protein | chr4:11975153-11976628 REVERSE LENGTH=491
Solyc01g097810.3	zeta-carotene desaturase	AT3G04870	ZDS, PDE181, SPC1 | zeta-carotene desaturase | chr3:1342842-1346189 FORWARD LENGTH=558
Solyc04g081990.3	Major facilitator superfamily (AHRD V3.3 *** A0A2U1P5G0_ARTAN)	AT5G42210	| Major facilitator superfamily protein | chr5:16867865-16870568 FORWARD LENGTH=282
Solyc02g092840.1	Xyloglucan galactosyltransferase KATAMARI1 (AHRD V3.3 *** A0A2K3L4H3_TRIPR)	AT5G62220	ATGT18, GT18 | glycosyltransferase 18 | chr5:24988456-24990009 REVERSE LENGTH=517
Solyc04g079040.4	Serine carboxypeptidase (AHRD V3.3 *** A0A2K3MSK4_TRIPR)	AT5G09640	SNG2, SCPL19 | serine carboxypeptidase-like 19 | chr5:2988373-2990966 FORWARD LENGTH=465
Solyc02g005601.1	Eukaryotic aspartyl protease family protein (AHRD V3.3 *** Q9C6M0_ARATH)	AT3G20015	| Eukaryotic aspartyl protease family protein | chr3:6978746-6980158 REVERSE LENGTH=470
Solyc03g118760.4	Tubulin beta chain (AHRD V3.3 *** A0A1U8F7H6_CAPAN)	AT5G12250	TUB6 | beta-6 tubulin | chr5:3961317-3962971 REVERSE LENGTH=449
Solyc07g043500.1	Glycosyltransferase (AHRD V3.3 *** C5NN15_CATRO)	AT5G49690	| UDP-Glycosyltransferase superfamily protein | chr5:20189968-20191350 REVERSE LENGTH=460
Solyc01g060260.4	Glycine-rich protein family (AHRD V3.3 *-* AT5G49350.2)	AT5G49350	| Glycine-rich protein family | chr5:20009834-20011095 REVERSE LENGTH=302
Solyc08g080390.3	Cytochrome P450 (AHRD V3.3 *** A0A2U1KE50_ARTAN)	AT2G45570	CYP76C2 | cytochrome P450, family 76, subfamily C, polypeptide 2 | chr2:18779935-18781922 REVERSE LENGTH=512
Solyc11g069360.2	Threonylcarbamoyl-AMP synthase (AHRD V3.3 *** A0A2V5CV63_9RHIZ)	AT5G60590	| DHBP synthase RibB-like alpha/beta domain | chr5:24357066-24358443 FORWARD LENGTH=288
Solyc01g006620.3	C2 calcium/lipid-binding plant phosphoribosyltransferase family protein (AHRD V3.3 *** A0A061DXG0_THECC)	AT3G57880	| Calcium-dependent lipid-binding (CaLB domain) plant phosphoribosyltransferase family protein | chr3:21431198-21433519 REVERSE
Solyc11g011300.2	Rhamnogalacturonate lyase (AHRD V3.3 *** A0A200QXQ6_9MAGN)	AT2G22620	| Rhamnogalacturonate lyase family protein | chr2:9604902-9610156 REVERSE LENGTH=677
Solyc01g095510.3	Mitochondrial carrier protein MTM1 (AHRD V3.3 *** A0A2G3BTD4_CAPCH)	AT4G27940	ATMTM1, MTM1 | manganese tracking factor for mitochondrial SOD2 | chr4:13904745-13907036 FORWARD LENGTH=413
Solyc06g016770.3	Zinc finger protein (AHRD V3.3 *** A0A200QI18_9MAGN)	AT5G60580	| RING/U-box superfamily protein | chr5:24354298-24356706 FORWARD LENGTH=494
Solyc03g113690.1	ABC transporter G family member 23 (AHRD V3.3 *** A0A2G2WRI2_CAPBA)	AT5G19410	| ABC-2 type transporter family protein | chr5:6545237-6547111 REVERSE LENGTH=624
Solyc02g090560.3	Calcium-transporting ATPase (AHRD V3.3 *** A0A200RBT6_9MAGN)	AT3G63380	| ATPase E1-E2 type family protein / haloacid dehalogenase-like hydrolase family protein | chr3:23407112-23410213 REVERSE LENGTH
Solyc03g097610.3	Bidirectional sugar transporter SWEET (AHRD V3.3 *** M1D4D6_SOLTU)	AT5G50790	SWEET10, AtSWEET10 | Nodulin MtN3 family protein | chr5:20656461-20657827 REVERSE LENGTH=289
Solyc08g079920.2	Subtilisin-like protease (AHRD V3.3 *** Q9LWA3_SOLLC)	AT5G67360	ARA12 | Subtilase family protein | chr5:26872192-26874465 REVERSE LENGTH=757
Solyc03g097910.4	putative dehydrogenase	AT3G17810	PYD1 | pyrimidine 1 | chr3:6094279-6096289 FORWARD LENGTH=426
Solyc02g088200.4	Putative eukaryotic LigT (AHRD V3.3 *-* AT3G16230.2)	AT3G16230	| Predicted eukaryotic LigT | chr3:5500563-5503303 FORWARD LENGTH=449
Solyc11g011970.2	Protein-tyrosine phosphatase (AHRD V3.3 *** A0A200RBI0_9MAGN)	AT1G05000	| Phosphotyrosine protein phosphatases superfamily protein | chr1:1425660-1428393 FORWARD LENGTH=247
Solyc06g051960.3	Pectinesterase (AHRD V3.3 *** A0A2G2WIV2_CAPBA)	AT3G49220	| Plant invertase/pectin methylesterase inhibitor superfamily | chr3:18249840-18253647 FORWARD LENGTH=598
Solyc03g118940.4	Glycosyltransferase (AHRD V3.3 *** Q5QPZ0_MAIZE)	AT3G18180	| Glycosyltransferase family 61 protein | chr3:6230270-6231878 FORWARD LENGTH=470
Solyc01g103460.2	Werner Syndrome-like exonuclease (AHRD V3.3 *** A0A2I4H4A1_9ROSI)	AT3G12460	| Polynucleotidyl transferase, ribonuclease H-like superfamily protein | chr3:3954695-3955423 REVERSE LENGTH=242
Solyc06g053960.3	Heat shock transcription factor (AHRD V3.3 *-* A0A1Y1I763_KLENI)	AT3G22830	AT-HSFA6B, HSFA6B | heat shock transcription factor A6B | chr3:8078981-8080895 FORWARD LENGTH=406
Solyc12g088870.1	Unknown protein	NA	NA
Solyc04g076770.3	Peroxidase (AHRD V3.3 *** K4BUB5_SOLLC)	AT1G44970	| Peroxidase superfamily protein | chr1:17002237-17003563 FORWARD LENGTH=346
Solyc07g065930.3	BTB/POZ domain-containing protein (AHRD V3.3 *** A0A1U8HLU2_CAPAN)	AT1G55760	| BTB/POZ domain-containing protein | chr1:20847117-20848507 REVERSE LENGTH=329
Solyc02g078820.3	Lysine ketoglutarate reductase trans-splicing-like protein (DUF707) (AHRD V3.3 *** A0A1P8AQF5_ARATH)	AT1G61240	| Protein of unknown function (DUF707) | chr1:22582537-22585050 FORWARD LENGTH=425
Solyc05g047580.4	Terpene cyclase/mutase family member (AHRD V3.3 *** A0A2U1KW20_ARTAN)	AT2G07050	CAS1 | cycloartenol synthase 1 | chr2:2924629-2930295 FORWARD LENGTH=759
Solyc02g086180.4	Delta(7)-sterol-C5(6)-desaturase (AHRD V3.3 *-* A0A1U8FPX0_CAPAN)	AT3G02580	STE1, DWF7, BUL1 | sterol 1 | chr3:547048-548615 FORWARD LENGTH=281
Solyc09g092640.3	Cytochrome (AHRD V3.3 *** A0A1U8G4E5_CAPAN)	AT4G31500	CYP83B1, SUR2, RNT1, RED1, ATR4 | cytochrome P450, family 83, subfamily B, polypeptide 1 | chr4:15273677-15275271 REVERSE LENGTH=
Solyc12g057070.2	Glycosyltransferase (AHRD V3.3 *** A0A2G3CNS7_CAPCH)	AT1G22360	AtUGT85A2, UGT85A2 | UDP-glucosyl transferase 85A2 | chr1:7895068-7897527 REVERSE LENGTH=481
Solyc07g006620.4	Protein kinase superfamily protein (AHRD V3.3 *** A0A2U1L2N8_ARTAN)	AT5G57670	| Protein kinase superfamily protein | chr5:23360531-23363694 REVERSE LENGTH=579
Solyc10g045270.2	Protein kinase family protein (AHRD V3.3 *** X5I191_IPONI)	AT3G22750	| Protein kinase superfamily protein | chr3:8037364-8039096 REVERSE LENGTH=378
Solyc11g007250.2	Protein kinase G11A (AHRD V3.3 *** A0A1U8F0W3_CAPAN)	AT3G44610	| Protein kinase superfamily protein | chr3:16188266-16192107 REVERSE LENGTH=451
Solyc01g009430.3	hypothetical protein (AHRD V3.3 *** AT2G27830.1)	AT2G27830	| unknown protein; BEST Arabidopsis thaliana protein match is: unknown protein (TAIR:AT4G22758.1); Has 131 Blast hits to 131 pro
Solyc01g107910.4	caffeoyl-CoA O-methyltransferase (AHRD V3.3 *** A0A2I4EET3_9ROSI)	AT4G34050	CCoAOMT1 | S-adenosyl-L-methionine-dependent methyltransferases superfamily protein | chr4:16310844-16311973 FORWARD LENGTH=259
Solyc10g007960.1	cytochrome P450 CYP74C3	AT5G42650	AOS, CYP74A, DDE2 | allene oxide synthase | chr5:17097803-17099359 REVERSE LENGTH=518
Solyc03g007760.3	P-loop containing nucleoside triphosphate hydrolases superfamily protein (AHRD V3.3 *** F4JKF8_ARATH)	AT4G28000	| P-loop containing nucleoside triphosphate hydrolases superfamily protein | chr4:13925456-13929280 FORWARD LENGTH=830
Solyc09g082720.3	NAD(P)-linked oxidoreductase, aldo/keto reductase family protein (AHRD V3.3 *** A0A1Y1HY98_KLENI)	AT1G60680	| NAD(P)-linked oxidoreductase superfamily protein | chr1:22347824-22349236 REVERSE LENGTH=346
Solyc07g043420.3	2-oxoglutarate-dependent dioxygenase 2	AT5G24530	DMR6 | 2-oxoglutarate (2OG) and Fe(II)-dependent oxygenase superfamily protein | chr5:8378964-8383154 FORWARD LENGTH=341
Solyc02g087060.4	WAT1-related protein (AHRD V3.3 *** K4BBL3_SOLLC)	AT3G28050	| nodulin MtN21 /EamA-like transporter family protein | chr3:10442984-10445216 FORWARD LENGTH=367
Solyc02g081990.3	Pectinesterase (AHRD V3.3 *** A0A2G2XFI1_CAPBA)	AT5G04960	| Plant invertase/pectin methylesterase inhibitor superfamily | chr5:1461985-1463809 FORWARD LENGTH=564
Solyc06g051550.4	fe inefficient	AT2G28160	FIT1, ATBHLH029, FRU, BHLH029, ATBHLH29, ATFIT1 | FER-like regulator of iron uptake | chr2:12004713-12005908 FORWARD LENGTH=318
Solyc05g052400.3	Laccase (AHRD V3.3 *** K4C1S1_SOLLC)	AT5G05390	LAC12 | laccase 12 | chr5:1594753-1597042 FORWARD LENGTH=565
Solyc06g062960.3	DUF1677 domain-containing protein (AHRD V3.3 *** A0A1Q3B0U5_CEPFO)	AT1G72510	| Protein of unknown function (DUF1677) | chr1:27303906-27304403 FORWARD LENGTH=165
Solyc08g006100.4	plant/protein (Protein of unknown function%2C DUF599) (AHRD V3.3 *** AT5G10580.4)	AT4G31330	| Protein of unknown function, DUF599 | chr4:15202354-15203151 FORWARD LENGTH=239
Solyc07g006765.1	Unknown protein	NA	NA
Solyc02g087810.3	Aldose 1-epimerase (AHRD V3.3 *** A0A2G3D9T3_CAPCH)	AT5G15140	| Galactose mutarotase-like superfamily protein | chr5:4908686-4910670 FORWARD LENGTH=490
Solyc02g070440.3	Katanin p60 ATPase-containing subunit (AHRD V3.3 *** A0A1Y1IFT3_KLENI)	AT2G34560	| P-loop containing nucleoside triphosphate hydrolases superfamily protein | chr2:14560266-14562695 FORWARD LENGTH=393
Solyc04g082480.3	Plant regulator RWP-RK family protein, putative (AHRD V3.3 *** A0A061FD78_THECC)	AT1G20640	| Plant regulator RWP-RK family protein | chr1:7155201-7157986 FORWARD LENGTH=844
Solyc11g011330.2	Cinnamyl alcohol dehydrogenase (AHRD V3.3 *** J7IAL0_FRAAN)	AT4G37990	ELI3-2, ELI3, ATCAD8, CAD-B2 | elicitor-activated gene 3-2 | chr4:17855964-17857388 FORWARD LENGTH=359
Solyc08g080320.3	BAG family molecular chaperone regulator 2 (AHRD V3.3 *** A0A1J3K248_NOCCA)	AT5G07220	ATBAG3, BAG3 | BCL-2-associated athanogene 3 | chr5:2265545-2266720 REVERSE LENGTH=303
Solyc01g106460.4	bHLH transcription factor 007	AT4G37850	| basic helix-loop-helix (bHLH) DNA-binding superfamily protein | chr4:17796362-17797647 REVERSE LENGTH=328
Solyc09g013150.4	Phosphate transporter (AHRD V3.3 *** A0A2H4H6T2_MALDO)	AT2G38060	PHT4;2 | phosphate transporter 4;2 | chr2:15922727-15925623 REVERSE LENGTH=512
Solyc03g115930.3	Calcium-binding EF-hand family protein (AHRD V3.3 *-* A0A2U1NCV0_ARTAN)	AT5G39670	| Calcium-binding EF-hand family protein | chr5:15883270-15883884 FORWARD LENGTH=204
Solyc11g018530.2	root-specific metal transporter	AT1G80830	NRAMP1, PMIT1, ATNRAMP1 | natural resistance-associated macrophage protein 1 | chr1:30373066-30375644 REVERSE LENGTH=532
Solyc06g009390.3	Protein phosphatase-2C (AHRD V3.3 *** O82469_MESCR)	AT3G62260	| Protein phosphatase 2C family protein | chr3:23038516-23040391 REVERSE LENGTH=384
Solyc03g031860.3	Phytoene synthase 1,Pfam:PF00494	AT5G17230	PSY | PHYTOENE SYNTHASE | chr5:5659839-5662087 REVERSE LENGTH=437
Solyc12g013500.2	hypothetical protein (AHRD V3.3 *-* AT3G13677.3)	AT3G13677	| unknown protein; Has 24 Blast hits to 24 proteins in 11 species: Archae - 0; Bacteria - 0; Metazoa - 0; Fungi - 0; Plants - 24
Solyc01g005140.3	Cytochrome b561/ferric reductase transmembrane (AHRD V3.3 *** A0A2U1MNP8_ARTAN)	AT1G14730	| Cytochrome b561/ferric reductase transmembrane protein family | chr1:5073244-5074568 FORWARD LENGTH=224
Solyc01g100120.4	Kinesin-like protein (AHRD V3.3 *** A0A2G2XY75_CAPAN)	AT2G47500	| P-loop nucleoside triphosphate hydrolases superfamily protein with CH (Calponin Homology) domain | chr2:19493247-19497882 FORW
Solyc01g107800.4	glucuronoxylan 4-O-methyltransferase 1-like (AHRD V3.3 *** A0A2I4H011_9ROSI)	AT5G67210	| Protein of unknown function (DUF579) | chr5:26819019-26819972 FORWARD LENGTH=317
Solyc12g011090.3	Unknown protein	NA	NA
Solyc11g061980.2	Unknown protein	NA	NA
Solyc02g087220.4	HhH-GPD domain (AHRD V3.3 *-* A0A200R0K8_9MAGN)	NA	NA
Solyc06g083910.3	2-oxoglutarate (2OG) and Fe(II)-dependent oxygenase superfamily protein (AHRD V3.3 *** A0A2U1QGX7_ARTAN)	AT4G10500	| 2-oxoglutarate (2OG) and Fe(II)-dependent oxygenase superfamily protein | chr4:6491089-6492342 FORWARD LENGTH=349
Solyc02g091300.3	Heavy metal-associated isoprenylated plant protein (AHRD V3.3 *** A0A2R6PA46_ACTCH)	AT1G22990	HIPP22 | Heavy metal transport/detoxification superfamily protein | chr1:8139221-8140045 FORWARD LENGTH=152
Solyc03g117840.4	elongation factor (AHRD V3.3 *** AT5G43150.1)	AT5G43150	| unknown protein; FUNCTIONS IN: molecular_function unknown; INVOLVED IN: biological_process unknown; LOCATED IN: mitochondrion;
Solyc09g082300.3	Bifunctional inhibitor/lipid-transfer protein/seed storage 2S albumin superfamily protein (AHRD V3.3 *-* A0A2U1Q1B8_ARTAN)	AT1G05450	| Bifunctional inhibitor/lipid-transfer protein/seed storage 2S albumin superfamily protein | chr1:1600004-1601086 FORWARD LENGT
Solyc07g065920.4	Heavy metal-associated isoprenylated plant protein 41 (AHRD V3.3 *-* A0A2P4JR90_QUESU)	AT1G55790	| Domain of unknown function (DUF2431) | chr1:20852685-20856069 REVERSE LENGTH=515
Solyc04g078930.4	Alpha-amylase (AHRD V3.3 *** K4BUX7_SOLLC)	AT4G25000	ATAMY1, AMY1 | alpha-amylase-like | chr4:12852109-12853825 REVERSE LENGTH=423
Solyc11g008630.3	HXXXD-type acyl-transferase family protein (AHRD V3.3 *** A0A2U1LG13_ARTAN)	AT1G65450	| HXXXD-type acyl-transferase family protein | chr1:24315875-24318895 FORWARD LENGTH=450
Solyc11g051060.2	GDSL esterase/lipase (AHRD V3.3 *** A0A2R6QF80_ACTCH)	AT1G53940	GLIP2 | GDSL-motif lipase 2 | chr1:20143279-20145780 FORWARD LENGTH=436
Solyc03g096380.3	proline transporter 2	AT3G55740	PROT2, ATPROT2 | proline transporter 2 | chr3:20695786-20698157 FORWARD LENGTH=439
Solyc07g008280.4	cytochrome P450 family protein (AHRD V3.3 -** AT3G15760.1)	AT1G52565	| unknown protein; FUNCTIONS IN: molecular_function unknown; INVOLVED IN: biological_process unknown; LOCATED IN: endomembrane s
Solyc05g010330.4	Peroxidase (AHRD V3.3 *** K4BXK6_SOLLC)	AT1G68850	| Peroxidase superfamily protein | chr1:25883806-25885177 REVERSE LENGTH=336
Solyc03g043930.4	Heptahelical transmembrane protein 4 (AHRD V3.3 *** A0A1J3DWA9_NOCCA)	AT4G37680	HHP4 | heptahelical protein 4 | chr4:17701231-17702568 FORWARD LENGTH=385
Solyc07g006850.3	Xyloglucan endotransglucosylase/hydrolase (AHRD V3.3 *** A0A2G2WAC4_CAPBA)	AT5G57550	XTR3, XTH25 | xyloglucan endotransglucosylase/hydrolase 25 | chr5:23305055-23306384 REVERSE LENGTH=284
Solyc10g085920.3	UDP-glucuronic acid decarboxylase 1 (AHRD V3.3 *** A0A1J3FDM8_NOCCA)	AT3G53520	UXS1 | UDP-glucuronic acid decarboxylase 1 | chr3:19841635-19844057 FORWARD LENGTH=458
Solyc02g090580.3	ternary complex factor MIP1 leucine-zipper protein (Protein of unknown function%2C DUF547) (AHRD V3.3 *** AT4G37080.3)	AT4G37080	| Protein of unknown function, DUF547 | chr4:17473719-17476716 FORWARD LENGTH=610
Solyc01g059880.3	Citrate synthase-like (AHRD V3.3 *** A0A200R252_9MAGN)	AT3G06650	ACLB-1 | ATP-citrate lyase B-1 | chr3:2079247-2082633 REVERSE LENGTH=608
Solyc03g121280.4	Core-2 i-branching beta-n-acetylglucosaminyltransferase family protein (AHRD V3.3 *** A0A2K3MN76_TRIPR)	AT5G11730	| Core-2/I-branching beta-1,6-N-acetylglucosaminyltransferase family protein | chr5:3780963-3782473 FORWARD LENGTH=386
Solyc10g085700.1	Aminotransferase-like, plant mobile domain-containing protein (AHRD V3.3 *-* A0A118K705_CYNCS)	AT2G25010	| Aminotransferase-like, plant mobile domain family protein | chr2:10631691-10633547 FORWARD LENGTH=509
Solyc01g087150.3	Protein DETOXIFICATION (AHRD V3.3 *** A0A328DUA2_9ASTE)	AT3G08040	FRD3, MAN1, ATFRD3 | MATE efflux family protein | chr3:2566593-2569397 REVERSE LENGTH=526
Solyc03g025390.3	Short-chain dehydrogenase TIC 32, chloroplastic (AHRD V3.3 *** A0A2G2X6Q5_CAPBA)	AT4G23420	| NAD(P)-binding Rossmann-fold superfamily protein | chr4:12226060-12228562 FORWARD LENGTH=333
Solyc02g089080.2	Protein RALF-like 27 (AHRD V3.3 --* A0A2G3D352_CAPCH)	NA	NA
Solyc06g048570.3	Methyl esterase 17 (AHRD V3.3 *** A0A2U1M7F1_ARTAN)	AT3G10870	MES17, ATMES17 | methyl esterase 17 | chr3:3401228-3402612 REVERSE LENGTH=276
Solyc08g082870.3	NAD(P)-binding Rossmann-fold superfamily protein (AHRD V3.3 *** A0A1P8B7K9_ARATH)	AT4G24050	| NAD(P)-binding Rossmann-fold superfamily protein | chr4:12497287-12499661 FORWARD LENGTH=332
Solyc03g113840.3	Alpha-N-acetylglucosaminidase (AHRD V3.3 *-* A0A200QV42_9MAGN)	AT5G13690	CYL1, NAGLU | alpha-N-acetylglucosaminidase family / NAGLU family | chr5:4415808-4420159 FORWARD LENGTH=806
Solyc01g150142.1	Retrovirus-related Pol polyprotein from transposon TNT 1-94 (AHRD V3.3 *-* A0A2U1PV21_ARTAN)	ATMG00810	ORF240B | DNA/RNA polymerases superfamily protein | chrM:227709-228431 REVERSE LENGTH=240
Solyc03g082450.3	systemin receptor 2	AT1G17750	PEPR2, AtPEPR2 | PEP1 receptor 2 | chr1:6106656-6110008 FORWARD LENGTH=1088
Solyc03g043860.2	nudix hydrolase 1 (AHRD V3.3 *** A0A2I4ED83_9ROSI)	AT1G68760	ATNUDT1, ATNUDX1, NUDX1 | nudix hydrolase 1 | chr1:25829090-25829607 FORWARD LENGTH=147
Solyc09g075270.1	DUF538 family protein (AHRD V3.3 *** B6SJU2_MAIZE)	AT4G02360	| Protein of unknown function, DUF538 | chr4:1041179-1041643 FORWARD LENGTH=154
Solyc12g098480.1	UDP-glucuronate 4-epimerase 6 (AHRD V3.3 *-* A0A2G3D135_CAPCH)	AT3G23820	GAE6 | UDP-D-glucuronate 4-epimerase 6 | chr3:8603645-8605027 FORWARD LENGTH=460
Solyc06g076230.1	Unknown protein	NA	NA
Solyc01g058270.3	O-acetyltransferase family protein (AHRD V3.3 *** A0A2U1M4H7_ARTAN)	AT3G06550	| O-acetyltransferase family protein | chr3:2039408-2042664 REVERSE LENGTH=568
Solyc11g073130.2	Very-long-chain (3R)-3-hydroxyacyl-CoA dehydratase (AHRD V3.3 *** A0A2G2YGA2_CAPAN)	AT5G59770	| Protein-tyrosine phosphatase-like, PTPLA | chr5:24079521-24081195 REVERSE LENGTH=272
Solyc09g007910.4	Phenylalanine ammonia-lyase (AHRD V3.3 *** A0A2G2YQ27_CAPAN)	AT2G37040	PAL1, ATPAL1 | PHE ammonia lyase 1 | chr2:15557602-15560237 REVERSE LENGTH=725
Solyc01g105370.4	2-nitropropane dioxygenase-like protein (AHRD V3.3 *** Q9FMG0_ARATH)	AT5G64250	| Aldolase-type TIM barrel family protein | chr5:25697623-25698945 REVERSE LENGTH=333
Solyc08g045750.1	Unknown protein	NA	NA
Solyc06g053950.3	Heat stress transcription factor A-2e (AHRD V3.3 *-* A0A2G2WJ43_CAPBA)	AT3G22830	AT-HSFA6B, HSFA6B | heat shock transcription factor A6B | chr3:8078981-8080895 FORWARD LENGTH=406
Solyc11g069590.2	Receptor-like serine/threonine-protein kinase NCRK (AHRD V3.3 *** A0A2G3BBL7_CAPCH)	AT2G28250	NCRK | Protein kinase superfamily protein | chr2:12044004-12046339 FORWARD LENGTH=565
Solyc09g092010.1	Receptor like protein kinase S.2 (AHRD V3.3 *-* A0A2G3AS19_CAPCH)	AT2G32800	AP4.3A | protein kinase family protein | chr2:13916478-13919033 FORWARD LENGTH=851
Solyc04g080560.2	Unknown protein	NA	NA
Solyc12g098660.3	Alpha/beta-Hydrolases superfamily protein (AHRD V3.3 *** A0A2U1NVP4_ARTAN)	AT5G19850	| alpha/beta-Hydrolases superfamily protein | chr5:6709976-6711662 REVERSE LENGTH=359
Solyc05g055660.3	Flowering locus T (AHRD V3.3 *** J9WPJ0_TOBAC)	AT1G65480	FT | PEBP (phosphatidylethanolamine-binding protein) family protein | chr1:24331510-24333689 FORWARD LENGTH=175
Solyc03g019760.4	ABC transporter G family member 11 (AHRD V3.3 *** A0A2G3AW36_CAPCH)	AT1G17840	WBC11, ABCG11, DSO, COF1, ATWBC11 | white-brown complex homolog protein 11 | chr1:6142870-6145894 FORWARD LENGTH=703
Solyc08g065543.1	Retrovirus-related Pol polyprotein from transposon TNT 1-94 (AHRD V3.3 *-* A0A2K3MN99_TRIPR)	ATMG00810	ORF240B | DNA/RNA polymerases superfamily protein | chrM:227709-228431 REVERSE LENGTH=240
Solyc04g055080.3	Major facilitator superfamily (AHRD V3.3 *** A0A200QUR2_9MAGN)	AT5G10190	| Major facilitator superfamily protein | chr5:3199205-3201140 FORWARD LENGTH=488
Solyc10g045240.2	Beta-glucosidase (AHRD V3.3 *** F8R893_9MAGN)	AT2G44480	BGLU17 | beta glucosidase 17 | chr2:18359780-18363001 FORWARD LENGTH=517
Solyc04g054500.3	Heavy metal-associated isoprenylated plant protein (AHRD V3.3 *** A0A2R6R672_ACTCH)	AT4G39700	| Heavy metal transport/detoxification superfamily protein | chr4:18424265-18424906 FORWARD LENGTH=158
Solyc01g080230.3	endo-1,31,4-beta-D-glucanase-like (AHRD V3.3 *** A0A2I4F2Y3_9ROSI)	AT3G23600	| alpha/beta-Hydrolases superfamily protein | chr3:8473833-8475655 FORWARD LENGTH=239
Solyc04g076120.3	Serine carboxypeptidase-like 17 (AHRD V3.3 *-* A0A2G2W4M1_CAPBA)	AT1G33540	scpl18 | serine carboxypeptidase-like 18 | chr1:12162349-12164700 REVERSE LENGTH=446
Solyc11g065720.2	ABC transporter (AHRD V3.3 *-* A0A200Q3R5_9MAGN)	AT3G59140	ATMRP14, MRP14, ABCC10 | multidrug resistance-associated protein 14 | chr3:21863519-21868701 REVERSE LENGTH=1453
Solyc05g005950.3	Protein NRT1/ PTR FAMILY 1.2 (AHRD V3.3 *** A0A1J3DU78_NOCCA)	AT1G52190	| Major facilitator superfamily protein | chr1:19434671-19438673 FORWARD LENGTH=607
Solyc03g098480.1	chromosome alignment-maintaining phosphoprotein 1-like isoform X2 (AHRD V3.3 --* XP_017702391.1)	NA	NA
Solyc06g061280.3	NAD(P)-binding Rossmann-fold superfamily protein (AHRD V3.3 *** A0A2U1LGD5_ARTAN)	AT2G23910	| NAD(P)-binding Rossmann-fold superfamily protein | chr2:10177902-10179789 FORWARD LENGTH=304
Solyc12g006460.2	Cytochrome P450 (AHRD V3.3 *** A0A200PPF3_9MAGN)	AT2G32440	KAO2, CYP88A4, ATKAO2 | ent-kaurenoic acid hydroxylase 2 | chr2:13775668-13777783 FORWARD LENGTH=489
Solyc07g043480.1	Glycosyltransferase (AHRD V3.3 *** A0A2G3BZR4_CAPCH)	AT3G50740	UGT72E1 | UDP-glucosyl transferase 72E1 | chr3:18855348-18856811 REVERSE LENGTH=487
Solyc06g082230.4	cation/H(+) antiporter 14-like (AHRD V3.3 *** A0A2I4FA29_9ROSI)	AT1G06970	CHX14, ATCHX14 | cation/hydrogen exchanger 14 | chr1:2138109-2140818 FORWARD LENGTH=829
Solyc10g005620.3	FAD/NAD(P)-binding oxidoreductase family protein (AHRD V3.3 *** A0A2U1PF28_ARTAN)	AT1G56000	| FAD/NAD(P)-binding oxidoreductase family protein | chr1:20944149-20946101 FORWARD LENGTH=384
Solyc08g023510.3	Unknown protein	NA	NA
Solyc06g075660.4	MYB transcription factor (AHRD V3.3 *-* B4FPU3_MAIZE)	AT3G46130	ATMYB48, ATMYB48-3, MYB48 | myb domain protein 48 | chr3:16945433-16946376 FORWARD LENGTH=256
Solyc04g016590.3	Unknown protein	NA	NA
Solyc05g007470.4	P-loop containing nucleoside triphosphate hydrolases superfamily protein (AHRD V3.3 *** A0A2U1QF48_ARTAN)	AT3G28580	| P-loop containing nucleoside triphosphate hydrolases superfamily protein | chr3:10715736-10717238 FORWARD LENGTH=500
Solyc10g074800.3	Tropomyosin (AHRD V3.3 *** Q9C8R6_ARATH)	AT1G30050	| unknown protein; BEST Arabidopsis thaliana protein match is: unknown protein (TAIR:AT5G01970.1); Has 246 Blast hits to 244 pro
Solyc02g068310.4	2-oxoglutarate (2OG) and Fe(II)-dependent oxygenase superfamily protein (AHRD V3.3 *** Q9XI75_ARATH)	AT1G14130	| 2-oxoglutarate (2OG) and Fe(II)-dependent oxygenase superfamily protein | chr1:4836041-4837040 REVERSE LENGTH=308
Solyc06g061023.1	Cytochrome (AHRD V3.3 *** A0A2G3C7L0_CAPCH)	AT3G14630	CYP72A9 | cytochrome P450, family 72, subfamily A, polypeptide 9 | chr3:4917498-4919409 FORWARD LENGTH=508
Solyc09g011140.4	NAD(P)-binding Rossmann-fold superfamily protein (AHRD V3.3 *** A0A1P8AYM6_ARATH),Pfam:PF13561	AT5G06060	| NAD(P)-binding Rossmann-fold superfamily protein | chr5:1824066-1825833 REVERSE LENGTH=264
Solyc05g053330.3	Transcription factor (AHRD V3.3 *** A0A2G3CHW7_CAPCH)	AT5G49620	MYB78 | myb domain protein 78 | chr5:20137491-20139384 REVERSE LENGTH=321
Solyc08g078780.2	transmembrane protein (AHRD V3.3 *** AT4G17250.1)	AT5G47580	| unknown protein; BEST Arabidopsis thaliana protein match is: unknown protein (TAIR:AT4G17250.1); Has 1807 Blast hits to 1807 p
Solyc02g079540.2	G-type lectin S-receptor-like serine/threonine-protein kinase (AHRD V3.3 *** A0A2G2VAF2_CAPBA)	AT1G11330	| S-locus lectin protein kinase family protein | chr1:3810372-3813416 FORWARD LENGTH=842
Solyc02g092670.1	Subtilisin-like protease (AHRD V3.3 *** A9XG40_TOBAC)	AT5G67360	ARA12 | Subtilase family protein | chr5:26872192-26874465 REVERSE LENGTH=757
Solyc08g074780.3	SH3 domain-containing protein (AHRD V3.3 *** A0A2U1NRE5_ARTAN)	AT4G34660	| SH3 domain-containing protein | chr4:16545595-16548294 REVERSE LENGTH=368
Solyc01g109340.4	E3 ubiquitin-protein ligase (AHRD V3.3 *** A0A2G3D341_CAPCH)	AT2G23780	| RING/U-box superfamily protein | chr2:10123551-10124234 REVERSE LENGTH=227
Solyc09g009540.4	Alpha/beta-Hydrolases superfamily protein (AHRD V3.3 *** A0A2U1QP59_ARTAN)	AT2G36290	| alpha/beta-Hydrolases superfamily protein | chr2:15208867-15210768 REVERSE LENGTH=364
Solyc09g008350.3	ACT domain-containing protein (AHRD V3.3 *** A0A1Q3AQY2_CEPFO)	AT2G36840	| ACT-like superfamily protein | chr2:15451834-15453550 REVERSE LENGTH=410
Solyc09g083030.1	inactive protein RESTRICTED TEV MOVEMENT 1-like (AHRD V3.3 *** A0A1S3ZEZ8_TOBAC)	AT1G05760	RTM1 | Mannose-binding lectin superfamily protein | chr1:1723797-1724440 REVERSE LENGTH=174
Solyc09g007470.2	Protamine P1 family protein (AHRD V3.3 *-* Q9ZQC7_ARATH)	AT5G03110	| FUNCTIONS IN: molecular_function unknown; INVOLVED IN: biological_process unknown; LOCATED IN: plasma membrane; BEST Arabidops
Solyc08g078550.1	Metalloendoproteinase 1-like protein (AHRD V3.3 *** A0A2K3NXA7_TRIPR)	AT2G45040	| Matrixin family protein | chr2:18577693-18578721 FORWARD LENGTH=342
Solyc05g012310.4	Ureide permease (AHRD V3.3 *** A0A2R6PBP7_ACTCH)	AT2G03590	ATUPS1, UPS1 | ureide permease 1 | chr2:1095129-1096711 FORWARD LENGTH=390
Solyc12g035240.2	DUF1421 domain-containing protein (AHRD V3.3 *** A0A1Q3BQA9_CEPFO)	AT3G01560	| Protein of unknown function (DUF1421) | chr3:219884-221707 FORWARD LENGTH=511
Solyc02g069130.3	Peptidylprolyl isomerase (AHRD V3.3 *** A0A2G2XYU6_CAPAN)	AT4G19830	| FKBP-like peptidyl-prolyl cis-trans isomerase family protein | chr4:10772579-10773933 REVERSE LENGTH=229
Solyc10g006970.3	Thioredoxin (AHRD V3.3 *** A0A200PQX5_9MAGN)	AT3G15360	ATHM4, TRX-M4, ATM4 | thioredoxin M-type 4 | chr3:5188448-5189457 FORWARD LENGTH=193
Solyc06g083220.3	P-loop containing nucleoside triphosphate hydrolases superfamily protein (AHRD V3.3 *** A0A2K3MR94_TRIPR)	AT4G13030	| P-loop containing nucleoside triphosphate hydrolases superfamily protein | chr4:7607400-7609656 FORWARD LENGTH=481
Solyc07g005420.2	Unknown protein	NA	NA
Solyc06g062950.1	Subtilisin-like protease (AHRD V3.3 *** A0A1J3JR60_NOCCA)	AT3G14067	| Subtilase family protein | chr3:4658421-4660754 REVERSE LENGTH=777
Solyc01g096400.4	Transglut_core2 domain-containing protein (AHRD V3.3 *** A0A1Q3C505_CEPFO)	AT4G19160	| unknown protein; Has 35333 Blast hits to 34131 proteins in 2444 species: Archae - 798; Bacteria - 22429; Metazoa - 974; Fungi
Solyc08g023440.3	Early-responsive to dehydration stress protein (ERD4) (AHRD V3.3 *** A0A2U1KBS2_ARTAN)	AT1G30360	ERD4 | Early-responsive to dehydration stress protein (ERD4) | chr1:10715892-10718799 FORWARD LENGTH=724
Solyc01g090630.4	2-oxoglutarate (2OG) and Fe(II)-dependent oxygenase superfamily protein (AHRD V3.3 *** Q9C938_ARATH)	AT1G52800	| 2-oxoglutarate (2OG) and Fe(II)-dependent oxygenase superfamily protein | chr1:19664044-19665362 FORWARD LENGTH=314
Solyc08g006500.4	glutamate receptor-like 2.6	AT2G29110	ATGLR2.8, GLR2.8 | glutamate receptor 2.8 | chr2:12506880-12510552 REVERSE LENGTH=947
Solyc09g075140.3	Alpha/beta-Hydrolases superfamily protein (AHRD V3.3 *** A0A2U1LF81_ARTAN)	AT3G62860	| alpha/beta-Hydrolases superfamily protein | chr3:23239577-23242143 REVERSE LENGTH=348
Solyc04g079240.3	Patatin (AHRD V3.3 *** A0A2G2X0P5_CAPBA)	AT2G26560	PLP2, PLA IIA, PLA2A | phospholipase A 2A | chr2:11293912-11295708 REVERSE LENGTH=407
Solyc11g039960.2	Peptidoglycan-binding LysM domain-containing protein (AHRD V3.3 *** A0A2U1KBL2_ARTAN)	AT5G08200	| peptidoglycan-binding LysM domain-containing protein | chr5:2638385-2640508 FORWARD LENGTH=409
Solyc06g074140.1	RING-type E3 ubiquitin transferase (AHRD V3.3 *** A0A2G3CBE3_CAPCH)	AT3G11840	PUB24 | plant U-box 24 | chr3:3736578-3738250 REVERSE LENGTH=470
Solyc11g020040.2	heat shock protein 70	AT5G49910	CPHSC70-2EAT SHOCK PROTEIN 70-2, HSC70-7, cpHsc70-2 | chloroplast heat shock protein 70-2 | chr5:20303470-20306295 FORWARD LENGTH
Solyc03g095820.4	Plant cadmium resistance 2 (AHRD V3.3 *** A0A0K9PMY3_ZOSMR)	AT4G35920	MCA1 | PLAC8 family protein | chr4:17012106-17014192 REVERSE LENGTH=421
Solyc08g083080.3	Embryogenesis-associated protein EMB8 (AHRD V3.3 *-* A0A2G2XJV7_CAPBA)	AT3G50790	| esterase/lipase/thioesterase family protein | chr3:18880074-18881940 REVERSE LENGTH=408
Solyc03g121420.4	Inorganic pyrophosphatase 1 (AHRD V3.3 *** A0A2G2XXB4_CAPAN)	AT1G73010	ATPS2, PS2 | phosphate starvation-induced gene 2 | chr1:27464780-27466180 REVERSE LENGTH=295
Solyc01g007220.4	Late embryogenesis abundant (LEA) hydroxyproline-rich glycoprotein family (AHRD V3.3 *** Q9SVC8_ARATH)	AT3G52470	| Late embryogenesis abundant (LEA) hydroxyproline-rich glycoprotein family | chr3:19450750-19451376 FORWARD LENGTH=208
Solyc01g109230.3	Cysteine/Histidine-rich C1 domain family protein (AHRD V3.3 *** A0A061E4Q7_THECC)	AT2G16050	| Cysteine/Histidine-rich C1 domain family protein | chr2:6980450-6981939 FORWARD LENGTH=243
Solyc01g090610.3	2-oxoglutarate (2OG) and Fe(II)-dependent oxygenase superfamily protein (AHRD V3.3 *** Q9C938_ARATH)	AT1G52800	| 2-oxoglutarate (2OG) and Fe(II)-dependent oxygenase superfamily protein | chr1:19664044-19665362 FORWARD LENGTH=314
Solyc10g076820.2	Transcription factor DIVARICATA (AHRD V3.3 *** A0A2G3BF07_CAPCH)	AT2G38090	| Duplicated homeodomain-like superfamily protein | chr2:15945278-15946775 FORWARD LENGTH=298
Solyc03g115020.3	Wiskott-aldrich syndrome family protein, putative (DUF1118) (AHRD V3.3 *** Q9SD79_ARATH)	AT5G08050	| Protein of unknown function (DUF1118) | chr5:2578418-2578964 FORWARD LENGTH=158
Solyc03g083620.1	Unknown protein	NA	NA
Solyc06g075450.2	Protein NRT1/ PTR FAMILY 2.7 (AHRD V3.3 *** A0A2G3CB24_CAPCH)	AT3G45650	NAXT1 | nitrate excretion transporter1 | chr3:16759253-16761266 FORWARD LENGTH=558
Solyc06g035960.3	Oxalate--CoA ligase (AHRD V3.3 *** A0A1U8FIW0_CAPAN)	AT3G48990	| AMP-dependent synthetase and ligase family protein | chr3:18159031-18161294 REVERSE LENGTH=514
Solyc11g069630.1	Peptidoglycan-binding lysin domain-containing protein (AHRD V3.3 *** A0A2U1NKN6_ARTAN)	AT2G23770	| protein kinase family protein / peptidoglycan-binding LysM domain-containing protein | chr2:10120242-10122080 REVERSE LENGTH=6
Solyc08g079280.3	Cytochrome P450 (AHRD V3.3 *** A0A1U9X605_THAGA)	AT4G12320	CYP706A6 | cytochrome P450, family 706, subfamily A, polypeptide 6 | chr4:7314939-7316647 REVERSE LENGTH=518
Solyc05g013440.3	Amine oxidase (AHRD V3.3 *** A0A2G2VMP6_CAPBA)	AT2G42490	| Copper amine oxidase family protein | chr2:17691600-17695526 REVERSE LENGTH=776
Solyc09g005830.1	ACI49	AT3G09520	ATEXO70H4, EXO70H4 | exocyst subunit exo70 family protein H4 | chr3:2923743-2925629 FORWARD LENGTH=628
Solyc07g043460.3	Cytochrome P450 (AHRD V3.3 *** A0A200PQ40_9MAGN)	AT3G14610	CYP72A7 | cytochrome P450, family 72, subfamily A, polypeptide 7 | chr3:4912565-4914503 FORWARD LENGTH=512
Solyc09g091990.3	Receptor like protein kinase S.2 (AHRD V3.3 *** A0A2G2ZTR0_CAPAN)	AT2G32800	AP4.3A | protein kinase family protein | chr2:13916478-13919033 FORWARD LENGTH=851
Solyc05g055650.3	Quinoprotein alcohol dehydrogenase-like superfamily (AHRD V3.3 *** A0A2U1Q1H6_ARTAN)	NA	NA
Solyc01g010130.4	bHLH transcription factor 001	AT1G68920	| basic helix-loop-helix (bHLH) DNA-binding superfamily protein | chr1:25915620-25917675 FORWARD LENGTH=486
Solyc03g032080.4	Auxin efflux carrier (AHRD V3.3 *** A0A200PYL2_9MAGN)	AT2G17500	| Auxin efflux carrier family protein | chr2:7607063-7608990 FORWARD LENGTH=396
Solyc02g089220.4	Regulator of chromosome condensation (RCC1) family protein (AHRD V3.3 *** F4J609_ARATH)	AT3G02300	| Regulator of chromosome condensation (RCC1) family protein | chr3:461551-463929 FORWARD LENGTH=471
Solyc04g077000.3	RBR-type E3 ubiquitin transferase (AHRD V3.3 *** A0A2G3CPC1_CAPCH)	AT3G14250	| RING/U-box superfamily protein | chr3:4745963-4746958 REVERSE LENGTH=303
Solyc06g060680.2	Protein kinase superfamily protein (AHRD V3.3 *** Q9SVY4_ARATH)	AT3G57700	| Protein kinase superfamily protein | chr3:21384917-21385939 FORWARD LENGTH=340
Solyc07g053300.1	ABC transporter G family member 10 (AHRD V3.3 *** A0A1U8FBD6_CAPAN)	AT1G53270	| ABC-2 type transporter family protein | chr1:19862878-19864650 FORWARD LENGTH=590
Solyc01g104820.4	Vacuolar iron transporter-like protein (AHRD V3.3 *** A0A2K3NGY4_TRIPR)	AT3G43660	| Vacuolar iron transporter (VIT) family protein | chr3:15565332-15565928 FORWARD LENGTH=198
Solyc09g091880.4	Myb family transcription factor APL (AHRD V3.3 *** A0A1U8G4T8_CAPAN)	AT3G24120	| Homeodomain-like superfamily protein | chr3:8705925-8708148 REVERSE LENGTH=298
Solyc03g114750.3	18S pre-ribosomal assembly protein gar2-like protein (AHRD V3.3 --* NP_178475.2)	AT2G03810	| 18S pre-ribosomal assembly protein gar2-related | chr2:1162703-1164286 FORWARD LENGTH=439
Solyc09g065410.4	Non-specific lipid-transfer protein-like protein (AHRD V3.3 *** A0A1J6J624_NICAT)	AT3G22600	| Bifunctional inhibitor/lipid-transfer protein/seed storage 2S albumin superfamily protein | chr3:8006711-8007397 REVERSE LENGT
Solyc06g006017.1	Lrr receptor-like serinethreonine-protein kinase fls2 (AHRD V3.3 *-* A0A314KWI8_NICAT)	AT3G47570	| Leucine-rich repeat protein kinase family protein | chr3:17527611-17530748 FORWARD LENGTH=1010
Solyc11g010280.1	Unknown protein	NA	NA
Solyc11g065070.2	Hydroxymethylglutaryl-CoA lyase, mitochondrial (AHRD V3.3 *** A0A2G3B9F8_CAPCH)	AT2G26800	| Aldolase superfamily protein | chr2:11429192-11432290 REVERSE LENGTH=468
Solyc10g007900.4	Cytochrome (AHRD V3.3 *** A0A2G3BCL0_CAPCH)	AT3G14690	CYP72A15 | cytochrome P450, family 72, subfamily A, polypeptide 15 | chr3:4937410-4939310 FORWARD LENGTH=512
Solyc01g006310.3	Peroxidase (AHRD V3.3 *** K4ASJ7_SOLLC)	AT5G19890	| Peroxidase superfamily protein | chr5:6724372-6725877 REVERSE LENGTH=328
Solyc02g090310.1	Dof zinc finger protein (AHRD V3.3 *** A0A2K3LFN5_TRIPR)	AT1G51700	ADOF1, DOF1 | DOF zinc finger protein 1 | chr1:19174266-19174850 FORWARD LENGTH=194
Solyc03g115960.3	GDSL esterase/lipase (AHRD V3.3 *** A0A1U8G8B0_CAPAN)	AT1G74460	| GDSL-like Lipase/Acylhydrolase superfamily protein | chr1:27988150-27989765 REVERSE LENGTH=366
Solyc04g078800.3	Lipase (AHRD V3.3 *** A0A200QYW4_9MAGN)	AT5G42930	| alpha/beta-Hydrolases superfamily protein | chr5:17210738-17214152 REVERSE LENGTH=467
Solyc04g014350.1	Unknown protein	NA	NA
Solyc03g113460.1	Short-chain dehydrogenase reductase 4 (AHRD V3.3 *** A0A2G2WRF5_CAPBA),Pfam:PF13561	AT2G47130	| NAD(P)-binding Rossmann-fold superfamily protein | chr2:19349627-19350481 REVERSE LENGTH=257
Solyc12g088970.1	Cytochrome P450 (AHRD V3.3 *-* A0A200QY67_9MAGN)	AT4G31940	CYP82C4 | cytochrome P450, family 82, subfamily C, polypeptide 4 | chr4:15452040-15453966 FORWARD LENGTH=524
Solyc07g008360.2	4-coumarate:CoA ligase (AHRD V3.3 *** Q42879_LITER)	AT1G51680	4CL1, 4CL.1, AT4CL1 | 4-coumarate:CoA ligase 1 | chr1:19159007-19161464 REVERSE LENGTH=561
Solyc01g104830.2	Vacuolar iron transporter-like protein 3 (AHRD V3.3 *** A0A2G2W8U2_CAPBA)	AT3G43660	| Vacuolar iron transporter (VIT) family protein | chr3:15565332-15565928 FORWARD LENGTH=198
Solyc01g079360.4	WRKY transcription factor 37	AT2G34830	WRKY35, MEE24, AtWRKY35 | WRKY DNA-binding protein 35 | chr2:14693839-14696378 REVERSE LENGTH=427
Solyc02g080360.1	transcription factor SOX-4 (AHRD V3.3 --* XP_004982548.1)	AT4G21780	| unknown protein; Has 30201 Blast hits to 17322 proteins in 780 species: Archae - 12; Bacteria - 1396; Metazoa - 17338; Fungi -
Solyc01g104780.3	Vacuolar iron transporter-like protein (AHRD V3.3 *** A0A2K3NGY4_TRIPR)	AT3G43660	| Vacuolar iron transporter (VIT) family protein | chr3:15565332-15565928 FORWARD LENGTH=198
Solyc08g067260.4	3-ketoacyl-CoA synthase (AHRD V3.3 *** A0A1U8DS82_CAPAN)	AT2G26250	FDH, KCS10 | 3-ketoacyl-CoA synthase 10 | chr2:11170799-11173059 REVERSE LENGTH=550
Solyc12g015920.2	Heavy metal-associated isoprenylated plant protein 47 (AHRD V3.3 *-* A0A314Z745_PRUYE)	AT3G20180	| Copper transport protein family | chr3:7043385-7043841 REVERSE LENGTH=118
Solyc12g096620.1	GDSL esterase	AT1G28590	| GDSL-like Lipase/Acylhydrolase superfamily protein | chr1:10047509-10049300 REVERSE LENGTH=403
Solyc10g009240.3	3-ketoacyl-CoA synthase (AHRD V3.3 *** A0A1U8ENL9_CAPAN)	AT1G01120	KCS1 | 3-ketoacyl-CoA synthase 1 | chr1:57392-58978 REVERSE LENGTH=528
Solyc02g088120.4	KH domain-containing protein (AHRD V3.3 *** A0A1J3DQI6_NOCCA)	AT5G15270	| RNA-binding KH domain-containing protein | chr5:4958738-4960947 FORWARD LENGTH=548
Solyc08g079160.3	Vacuolar-processing enzyme (AHRD V3.3 *** A0A2G2XLA7_CAPBA)	AT1G62710	BETA-VPE, BETAVPE | beta vacuolar processing enzyme | chr1:23224070-23226857 REVERSE LENGTH=486
Solyc01g103030.3	Major facilitator superfamily protein (AHRD V3.3 *** A0A2U1PWN6_ARTAN)	AT1G59740	| Major facilitator superfamily protein | chr1:21968227-21972312 FORWARD LENGTH=591
Solyc06g150135.1	Unknown protein	NA	NA
Solyc07g017220.3	DUF581 domain-containing protein (AHRD V3.3 *** A0A1Q3AVJ7_CEPFO)	AT5G20700	| Protein of unknown function (DUF581) | chr5:7006178-7007003 REVERSE LENGTH=248
Solyc09g008500.3	Non-specific lipid-transfer protein (AHRD V3.3 *** K4CQN8_SOLLC)	AT2G38530	LTP2, LP2, cdf3 | lipid transfer protein 2 | chr2:16128481-16128948 FORWARD LENGTH=118
Solyc02g079550.3	G-type lectin S-receptor-like serine/threonine-protein kinase (AHRD V3.3 *** A0A2G3D6E9_CAPCH)	AT1G11330	| S-locus lectin protein kinase family protein | chr1:3810372-3813416 FORWARD LENGTH=842
Solyc06g076240.1	Unknown protein	NA	NA
Solyc10g080050.3	Protein MIZU-KUSSEI 1 (AHRD V3.3 *** A0A2G2VVW3_CAPBA)	AT2G41660	MIZ1 | Protein of unknown function, DUF617 | chr2:17367945-17368838 FORWARD LENGTH=297
Solyc02g092845.1	Unknown protein	NA	NA
Solyc03g115370.3	Diacylglycerol kinase (AHRD V3.3 *** A0A1U8G5K6_CAPAN)	AT5G07920	DGK1, ATDGK1 | diacylglycerol kinase1 | chr5:2525197-2528396 REVERSE LENGTH=728
Solyc05g005080.3	Endoglucanase (AHRD V3.3 *** A0A2G2V2B4_CAPBA)	AT5G49720	ATGH9A1, TSD1, DEC, KOR, RSW2, IRX2, KOR1, GH9A1 | glycosyl hydrolase 9A1 | chr5:20197765-20200168 REVERSE LENGTH=621
Solyc08g006030.4	Myosin heavy chain-related protein (AHRD V3.3 *** A0A2U1NGZ8_ARTAN)	AT2G24420	| DNA repair ATPase-related | chr2:10380147-10382624 FORWARD LENGTH=440
Solyc06g006020.3	Leucine-rich repeat protein kinase family protein, putative (AHRD V3.3 *-* A0A061F8C6_THECC)	AT3G47570	| Leucine-rich repeat protein kinase family protein | chr3:17527611-17530748 FORWARD LENGTH=1010
Solyc09g072700.4	Peroxidase (AHRD V3.3 *** K4CUU6_SOLLC)	AT4G26010	| Peroxidase superfamily protein | chr4:13200653-13201688 FORWARD LENGTH=310
Solyc12g005120.2	inositol-1%2C4%2C5-trisphosphate 5-phosphatase (AHRD V3.3 *-* AT5G54870.2)	AT5G54870	| unknown protein; FUNCTIONS IN: molecular_function unknown; INVOLVED IN: biological_process unknown; LOCATED IN: vacuole; EXPRE
Solyc07g047750.3	Unknown protein	NA	NA
Solyc11g065340.2	Transposase, Ptta/En/Spm, plant (AHRD V3.3 *-* A0A1R3I9M9_9ROSI)	NA	NA
Solyc12g100140.3	Transcription factor bHLH80 (AHRD V3.3 *** A0A2G2YBF5_CAPAN)	AT1G51140	| basic helix-loop-helix (bHLH) DNA-binding superfamily protein | chr1:18943802-18945613 REVERSE LENGTH=379
Solyc02g076800.1	Phosphatidylinositol 4-phosphate 5-kinase MSS4-like protein (AHRD V3.3 *** A0A2P5EP15_TREOI)	AT1G29195	| unknown protein; FUNCTIONS IN: molecular_function unknown; INVOLVED IN: biological_process unknown; LOCATED IN: chloroplast; E
Solyc02g093430.3	Beta-1,4-N-acetylglucosaminyltransferase family protein (AHRD V3.3 *** Q9LT58_ARATH)	AT3G27540	| beta-1,4-N-acetylglucosaminyltransferase family protein | chr3:10205489-10206888 FORWARD LENGTH=390
Solyc05g018130.3	2-oxoglutarate (2OG) and Fe(II)-dependent oxygenase superfamily protein (AHRD V3.3 *** B4FBV2_MAIZE)	AT1G35190	| 2-oxoglutarate (2OG) and Fe(II)-dependent oxygenase superfamily protein | chr1:12890544-12892632 FORWARD LENGTH=329
Solyc08g006310.3	Cellulose synthase-like C4, glycosyltransferase family 2 (AHRD V3.3 *** A9TYJ5_PHYPA)	AT4G31590	ATCSLC05, CSLC05, ATCSLC5, CSLC5 | Cellulose-synthase-like C5 | chr4:15309889-15312336 REVERSE LENGTH=692
Solyc07g056320.4	Glycerol-3-phosphate acyltransferase 1 (AHRD V3.3 *** A0A1U8HC36_CAPAN)	AT1G06520	ATGPAT1, GPAT1 | glycerol-3-phosphate acyltransferase 1 | chr1:1994170-1996067 REVERSE LENGTH=585
Solyc12g056250.2	Glutathione S-transferase (AHRD V3.3 *** A0A200QUC6_9MAGN)	AT5G41210	ATGSTT1, GST10, GSTT1 | glutathione S-transferase THETA 1 | chr5:16492550-16493884 REVERSE LENGTH=245
Solyc06g068520.3	Hydroxyproline-rich systemin (AHRD V3.3 *** HSY1_SOLLC)	NA	NA
Solyc07g021750.1	Cytidine deaminase 1 (AHRD V3.3 *** A0A2G3CQ34_CAPCH)	AT2G19570	CDA1, AT-CDA1, DESZ | cytidine deaminase 1 | chr2:8470598-8471503 REVERSE LENGTH=301
Solyc01g005630.3	Ethylene-responsive transcription factor (AHRD V3.3 *** A0A2G3BR89_CAPCH)	AT5G19790	RAP2.11 | related to AP2 11 | chr5:6689271-6690032 REVERSE LENGTH=253
Solyc07g047827.1	Unknown protein	NA	NA
Solyc09g083060.4	RING-type E3 ubiquitin transferase (AHRD V3.3 *-* A0A2G2W155_CAPBA)	AT5G42340	PUB15 | Plant U-Box 15 | chr5:16928086-16930367 REVERSE LENGTH=660
Solyc08g076490.2	MAP kinase kinase kinase 64	AT3G50310	MAPKKK20 | mitogen-activated protein kinase kinase kinase 20 | chr3:18648296-18649324 REVERSE LENGTH=342
Solyc02g078400.3	Allantoinase (AHRD V3.3 *** A0A2G3D677_CAPCH)	AT4G04955	ATALN, ALN | allantoinase | chr4:2522301-2525259 REVERSE LENGTH=506
Solyc01g105220.3	alternative oxidase 2	AT5G64210	AOX2 | alternative oxidase 2 | chr5:25683965-25685664 REVERSE LENGTH=353
Solyc01g091320.3	Methylsterol monooxygenase 1-2 (AHRD V3.3 *** A0A1U8H2N7_CAPAN)	AT4G12110	SMO1-1, ATSMO1, ATSMO1-1 | sterol-4alpha-methyl oxidase 1-1 | chr4:7254197-7256004 FORWARD LENGTH=298
Solyc07g009460.3	Phosphoesterase domain (AHRD V3.3 *** A0A200QAP7_9MAGN)	AT5G57140	ATPAP28, PAP28 | purple acid phosphatase 28 | chr5:23149926-23151370 FORWARD LENGTH=397
Solyc01g010350.4	triose phosphate/phosphate translocator, chloroplastic-like (AHRD V3.3 *** A0A2I4H880_9ROSI)	AT5G46110	APE2, TPT | Glucose-6-phosphate/phosphate translocator-related | chr5:18697606-18700223 FORWARD LENGTH=415
Solyc09g015770.3	WRKY transcription factor 81	AT3G56400	WRKY70, ATWRKY70 | WRKY DNA-binding protein 70 | chr3:20909082-20910409 REVERSE LENGTH=294
Solyc01g086680.4	glutathione S-transferase T1	AT3G09270	ATGSTU8, GSTU8 | glutathione S-transferase TAU 8 | chr3:2848407-2849226 REVERSE LENGTH=224
Solyc02g081050.4	Lyk12 (AHRD V3.3 *** G3KGB3_SOLLC)	AT3G21630	CERK1, LYSM RLK1 | chitin elicitor receptor kinase 1 | chr3:7615543-7618530 REVERSE LENGTH=617
Solyc11g061960.2	Protein kinase-like domain-containing protein (AHRD V3.3 *-* A0A2U1MAQ3_ARTAN)	AT3G20860	ATNEK5, NEK5 | NIMA-related kinase 5 | chr3:7306147-7308434 FORWARD LENGTH=427
Solyc06g009130.3	Magnesium/proton exchanger family member (AHRD V3.3 *** K4C3U3_SOLLC)	AT2G47600	ATMHX, MHX1, ATMHX1, MHX | magnesium/proton exchanger | chr2:19524518-19526828 REVERSE LENGTH=539
Solyc11g007410.3	Receptor-like protein kinase (AHRD V3.3 *** A0A2K3PPP5_TRIPR)	AT5G38280	PR5K | PR5-like receptor kinase | chr5:15293325-15295838 REVERSE LENGTH=665
Solyc03g043850.3	cytochrome c oxidase subunit 6a, mitochondrial-like (AHRD V3.3 *** A0A2I4HW31_9ROSI)	AT4G37830	| cytochrome c oxidase-related | chr4:17787672-17788762 REVERSE LENGTH=102
Solyc02g066800.3	Unknown protein	NA	NA
Solyc06g062310.3	Flavin-containing monooxygenase (AHRD V3.3 *** A0A2G3C7H8_CAPCH)	AT1G62560	FMO GS-OX3 | flavin-monooxygenase glucosinolate S-oxygenase 3 | chr1:23159912-23162551 FORWARD LENGTH=462
Solyc11g033283.1	Protein NRT1/ PTR FAMILY 6.1 (AHRD V3.3 *** A0A2G2ZGE5_CAPAN)	AT5G13400	| Major facilitator superfamily protein | chr5:4296854-4299079 REVERSE LENGTH=624
Solyc08g007500.3	PPR containing protein (AHRD V3.3 *** AT4G22758.1)	AT4G22758	| unknown protein; LOCATED IN: chloroplast; BEST Arabidopsis thaliana protein match is: unknown protein (TAIR:AT2G27830.1). | ch
Solyc04g005800.3	Homeobox-leucine zipper protein HOX16 (AHRD V3.3 *** A0A1U8EXU3_CAPAN)	AT3G01470	ATHB-1, ATHB1, HD-ZIP-1, HAT5, HB-1 | homeobox 1 | chr3:182648-184034 REVERSE LENGTH=272
Solyc07g007790.3	sucrose-phosphate synthase	AT5G20280	ATSPS1F, SPS1F | sucrose phosphate synthase 1F | chr5:6844994-6849997 REVERSE LENGTH=1043
Solyc01g094750.4	Cytochrome P450 (AHRD V3.3 *** A0A2U1NG86_ARTAN)	AT2G45970	CYP86A8, LCR | cytochrome P450, family 86, subfamily A, polypeptide 8 | chr2:18912548-18914161 REVERSE LENGTH=537
Solyc04g009260.3	Disease resistance protein (AHRD V3.3 *** A0A200PUC6_9MAGN)	AT3G46530	RPP13 | NB-ARC domain-containing disease resistance protein | chr3:17130739-17133246 REVERSE LENGTH=835
Solyc09g074780.3	Protein indeterminate-domain 2 (AHRD V3.3 *** A0A1U8G2Y2_CAPAN)	AT3G50700	AtIDD2, IDD2 | indeterminate(ID)-domain 2 | chr3:18840945-18842829 FORWARD LENGTH=452
Solyc10g086650.1	Glyoxal oxidase (AHRD V3.3 *** A0A200R4V9_9MAGN)	AT3G53950	| glyoxal oxidase-related protein | chr3:19975704-19977341 FORWARD LENGTH=545
Solyc07g064940.3	Thioredoxin-like protein, chloroplastic (AHRD V3.3 *** A0A2G2WFU8_CAPBA)	AT4G37200	HCF164 | Thioredoxin superfamily protein | chr4:17509836-17511230 REVERSE LENGTH=261
Solyc03g025720.3	Oxalate--CoA ligase (AHRD V3.3 *** A0A2G2X724_CAPBA)	AT3G48990	| AMP-dependent synthetase and ligase family protein | chr3:18159031-18161294 REVERSE LENGTH=514
Solyc03g093390.4	beta expansin precursor 2	AT1G65680	ATEXPB2, EXPB2, ATHEXP BETA 1.4 | expansin B2 | chr1:24427266-24428399 FORWARD LENGTH=273
Solyc02g062460.4	2-oxoglutarate (2OG) and Fe(II)-dependent oxygenase superfamily protein (AHRD V3.3 *** A0A2U1LXD5_ARTAN)	AT1G52820	| 2-oxoglutarate (2OG) and Fe(II)-dependent oxygenase superfamily protein | chr1:19669216-19670321 FORWARD LENGTH=317
Solyc01g068075.1	Unknown protein	NA	NA
Solyc04g005380.3	Ninja-family protein AFP3 (AHRD V3.3 *** A0A2G3CFM6_CAPCH)	AT1G69260	AFP1 | ABI five binding protein | chr1:26039314-26040570 FORWARD LENGTH=345
Solyc07g064620.2	Protein translation factor SUI1-like protein (AHRD V3.3 *** A0A1U8FM10_CAPAN)	AT5G54940	| Translation initiation factor SUI1 family protein | chr5:22308420-22308758 REVERSE LENGTH=112
Solyc08g065430.3	Pollen-specific protein SF21 (AHRD V3.3 *** A0A1U8DRT3_CAPAN)	AT5G11790	NDL2 | N-MYC downregulated-like 2 | chr5:3799682-3802496 FORWARD LENGTH=344
Solyc12g005880.2	Hexosyltransferase (AHRD V3.3 *** A0A2G3BMU2_CAPCH)	AT1G05170	| Galactosyltransferase family protein | chr1:1491460-1493931 REVERSE LENGTH=407
Solyc08g078510.3	GRAM domain family protein (AHRD V3.3 *-* A0A2U1NIK8_ARTAN)	AT5G13200	| GRAM domain family protein | chr5:4207081-4208079 FORWARD LENGTH=272
Solyc09g009190.4	1,4-alpha-glucan-branching enzyme 1, chloroplastic/amyloplastic (AHRD V3.3 *** A0A2G2VX17_CAPBA)	AT5G03650	SBE2.2 | starch branching enzyme 2.2 | chr5:931924-937470 FORWARD LENGTH=805
Solyc05g012580.1	Unknown protein	NA	NA
Solyc11g150141.1	Unknown protein	NA	NA
Solyc10g076250.2	Alanine--glyoxylate aminotransferase 2 (AHRD V3.3 *** B6U6Q5_MAIZE)	AT3G08860	PYD4 | PYRIMIDINE 4 | chr3:2696754-2699087 REVERSE LENGTH=481
Solyc09g091060.3	golgin subfamily A member 6-like protein 2 (AHRD V3.3 *** A0A2I4DJB1_9ROSI)	AT4G13540	| unknown protein; INVOLVED IN: N-terminal protein myristoylation; BEST Arabidopsis thaliana protein match is: unknown protein (
Solyc03g005210.4	Bifunctional inhibitor/lipid-transfer protein/seed storage 2S albumin superfamily protein (AHRD V3.3 *** A0A2U1Q1B8_ARTAN)	AT3G22620	| Bifunctional inhibitor/lipid-transfer protein/seed storage 2S albumin superfamily protein | chr3:8008615-8009415 FORWARD LENGT
Solyc03g114760.3	Protein MICROTUBULE BINDING PROTEIN 2C (AHRD V3.3 *** MBP2C_TOBAC)	AT5G08120	MPB2C | movement protein binding protein 2C | chr5:2600743-2602678 REVERSE LENGTH=326
Solyc09g005660.4	HAT transposon superfamily protein (AHRD V3.3 *** Q9LDK4_ARATH)	AT3G13020	| hAT transposon superfamily protein | chr3:4166995-4168917 REVERSE LENGTH=605
Solyc04g082220.3	Lysine histidine transporter-like 8 (AHRD V3.3 *** A0A2G2X1G9_CAPBA)	AT1G47670	| Transmembrane amino acid transporter family protein | chr1:17536834-17539486 REVERSE LENGTH=519
Solyc11g069770.2	Agamous-like MADS-box protein AGL62 (AHRD V3.3 *** A0A2G2VLW0_CAPBA)	AT5G60440	AGL62 | AGAMOUS-like 62 | chr5:24306329-24307520 FORWARD LENGTH=299
Solyc03g032075.1	Auxin efflux carrier (AHRD V3.3 *-* A0A2U1L545_ARTAN)	AT5G65980	| Auxin efflux carrier family protein | chr5:26392444-26394232 FORWARD LENGTH=395
Solyc12g056280.3	Unknown protein	NA	NA
Solyc05g014000.4	Pectate lyase (AHRD V3.3 *** A0A2G3B8Z4_CAPCH)	AT1G67750	| Pectate lyase family protein | chr1:25401660-25403165 FORWARD LENGTH=408
Solyc06g074390.3	Fatty acyl-CoA reductase (AHRD V3.3 *** A0A1U8H367_CAPAN)	AT4G33790	CER4, G7, FAR3 | Jojoba acyl CoA reductase-related male sterility protein | chr4:16204325-16207891 REVERSE LENGTH=493
Solyc10g008410.1	E3 ubiquitin-protein ligase RMA1H1 (AHRD V3.3 *** A0A2G3BCW2_CAPCH)	AT4G03510	RMA1, ATRMA1 | RING membrane-anchor 1 | chr4:1557905-1558654 REVERSE LENGTH=249
Solyc04g014740.3	BAG family molecular chaperone regulator 5, mitochondrial (AHRD V3.3 *** A0A2G3CDN3_CAPCH)	AT1G12060	ATBAG5, BAG5 | BCL-2-associated athanogene 5 | chr1:4076334-4076981 FORWARD LENGTH=215
Solyc02g081360.4	AMP-dependent synthetase/ligase (AHRD V3.3 *** A0A200PYF6_9MAGN)	AT1G66120	| AMP-dependent synthetase and ligase family protein | chr1:24612640-24614690 FORWARD LENGTH=572
Solyc06g051930.3	Pyruvate kinase (AHRD V3.3 *** A0A1S5VK12_DIOKA)	AT3G49160	| pyruvate kinase family protein | chr3:18222132-18224415 REVERSE LENGTH=710
Solyc04g076950.3	Protein DETOXIFICATION (AHRD V3.3 *** A0A1Q3ASA7_CEPFO)	AT1G58340	ZF14 | MATE efflux family protein | chr1:21653162-21655117 FORWARD LENGTH=532
Solyc01g104110.4	11-S seed storage protein (AHRD V3.3 *** A0A2U1KM33_ARTAN)	AT2G28680	| RmlC-like cupins superfamily protein | chr2:12303118-12304747 REVERSE LENGTH=356
Solyc04g007540.3	Protein DETOXIFICATION (AHRD V3.3 *** A0A218W6C6_PUNGR)	AT5G52450	| MATE efflux family protein | chr5:21289042-21291749 REVERSE LENGTH=486
Solyc02g032550.3	Apyrase (AHRD V3.3 *** A0A2G2XFE6_CAPBA)	AT5G18280	ATAPY2, APY2 | apyrase 2 | chr5:6050799-6054875 REVERSE LENGTH=630
Solyc09g083330.3	Phosphatidate cytidylyltransferase (AHRD V3.3 *** A0A1U8G5A6_CAPAN),Pfam:PF01148	AT4G22340	CDS2 | cytidinediphosphate diacylglycerol synthase 2 | chr4:11800150-11802621 REVERSE LENGTH=447
Solyc07g007560.3	Phosphate transporter 45 (AHRD V3.3 *** A0A1P8BAK7_ARATH)	AT5G20380	PHT4;5 | phosphate transporter 4;5 | chr5:6887936-6892358 REVERSE LENGTH=517
Solyc08g061480.3	Chalcone-flavanone isomerase family protein (AHRD V3.3 *** A0A2U1NFT5_ARTAN)	AT2G26310	| Chalcone-flavanone isomerase family protein | chr2:11201770-11203919 FORWARD LENGTH=398
Solyc06g071840.3	Pectate lyase (AHRD V3.3 *** A0A2G2ZW27_CAPAN)	AT4G24780	| Pectin lyase-like superfamily protein | chr4:12770631-12772227 REVERSE LENGTH=408
Solyc12g009930.3	Glycosyltransferase (AHRD V3.3 *** A0A288W8G2_GARJA)	AT2G15490	UGT73B4 | UDP-glycosyltransferase 73B4 | chr2:6761750-6763398 FORWARD LENGTH=484
Solyc08g082210.4	Ethylene-responsive transcription factor (AHRD V3.3 *** A0A2G3ADG6_CAPAN)	AT1G64380	| Integrase-type DNA-binding superfamily protein | chr1:23890981-23891988 REVERSE LENGTH=335
Solyc05g051310.1	Ethylene-responsive transcription factor 5 (AHRD V3.3 *-* ERF5_NICSY)	NA	NA
Solyc07g007620.3	Monogalactosyldiacylglycerol synthase 3, chloroplastic (AHRD V3.3 *** A0A2G3BXT4_CAPCH)	AT5G20410	MGD2, ATMGD2 | monogalactosyldiacylglycerol synthase 2 | chr5:6896765-6898581 FORWARD LENGTH=468
Solyc04g080750.4	TRAM, LAG1 and CLN8 (TLC) lipid-sensing domain containing protein (AHRD V3.3 *** F4HWQ7_ARATH)	AT1G35180	| TRAM, LAG1 and CLN8 (TLC) lipid-sensing domain containing protein | chr1:12877230-12878644 REVERSE LENGTH=231
Solyc09g091960.3	High mobility group B protein 15 (AHRD V3.3 *** A0A1U8FAJ0_CAPAN)	AT1G04880	| HMG (high mobility group) box protein with ARID/BRIGHT DNA-binding domain | chr1:1376106-1378264 REVERSE LENGTH=448
Solyc05g050280.3	Auxin-responsive GH3 family protein (AHRD V3.3 *** A0A2U1NZC8_ARTAN)	AT2G46370	JAR1 | Auxin-responsive GH3 family protein | chr2:19034233-19036369 FORWARD LENGTH=586
Solyc06g061027.1	Cytochrome P450 (AHRD V3.3 *** A0A200PQ40_9MAGN)	AT3G14690	CYP72A15 | cytochrome P450, family 72, subfamily A, polypeptide 15 | chr3:4937410-4939310 FORWARD LENGTH=512
Solyc05g005920.4	protein NRT1/ PTR FAMILY 1.2-like (AHRD V3.3 *** A0A2I4HMB7_9ROSI)	AT1G52190	| Major facilitator superfamily protein | chr1:19434671-19438673 FORWARD LENGTH=607
Solyc11g045520.2	2-oxoglutarate (2OG) and Fe(II)-dependent oxygenase superfamily protein (AHRD V3.3 *** A0A2U1QIJ9_ARTAN)	AT3G12900	| 2-oxoglutarate (2OG) and Fe(II)-dependent oxygenase superfamily protein | chr3:4104576-4106112 FORWARD LENGTH=357
Solyc10g054770.1	Small auxin up-regulated RNA81	AT4G38840	| SAUR-like auxin-responsive protein family | chr4:18125174-18125473 REVERSE LENGTH=99
Solyc06g076750.3	Major facilitator superfamily protein (AHRD V3.3 *** A0A1P8AP16_ARATH)	AT3G54140	ATPTR1, PTR1 | peptide transporter 1 | chr3:20045885-20048154 REVERSE LENGTH=570
Solyc06g075790.3	Acyl-CoA N-acyltransferase with RING/FYVE/PHD-type zinc finger domain-containing protein (AHRD V3.3 *-* A0A1I9LNX5_ARATH)	AT5G59830	| unknown protein; BEST Arabidopsis thaliana protein match is: unknown protein (TAIR:AT5G13660.2); Has 174 Blast hits to 139 pro
Solyc06g071820.3	BTB/POZ and TAZ domain-containing protein 1 (AHRD V3.3 *** A0A2G3BFP5_CAPCH)	AT3G48360	BT2, ATBT2 | BTB and TAZ domain protein 2 | chr3:17908482-17910471 REVERSE LENGTH=364
Solyc02g092860.3	Cytochrome P450 (AHRD V3.3 *** Q9XFX1_CICAR)	AT4G37370	CYP81D8 | cytochrome P450, family 81, subfamily D, polypeptide 8 | chr4:17569971-17571678 REVERSE LENGTH=497
Solyc05g024160.3	Pyruvate dehydrogenase E1 component subunit beta (AHRD V3.3 *** A0A1U8ENS4_CAPAN)	AT5G50850	MAB1 | Transketolase family protein | chr5:20689671-20692976 FORWARD LENGTH=363
Solyc02g032650.3	Disease resistance protein (TIR-NBS-LRR class) (AHRD V3.3 *** A0A2K3NUH8_TRIPR)	AT5G36930	| Disease resistance protein (TIR-NBS-LRR class) family | chr5:14567771-14571916 REVERSE LENGTH=1191
Solyc04g081290.3	Cytokinin riboside 5'-monophosphate phosphoribohydrolase (AHRD V3.3 *** A0A2G2X1Q5_CAPBA)	AT2G28305	LOG1, ATLOG1 | Putative lysine decarboxylase family protein | chr2:12081186-12084307 FORWARD LENGTH=213
Solyc06g071730.3	U-box domain-containing protein 52-like (AHRD V3.3 *-* A0A2K3L2U5_TRIPR)	NA	NA
Solyc06g063040.1	2-alkenal reductase (NADP(+)-dependent) (AHRD V3.3 *** A0A1U8H4Y5_CAPAN)	AT5G16970	AT-AER, AER | alkenal reductase | chr5:5576291-5578001 REVERSE LENGTH=345
Solyc04g054370.1	RING/U-box superfamily protein (AHRD V3.3 *-* Q3EAE6_ARATH)	AT3G61460	BRH1 | brassinosteroid-responsive RING-H2 | chr3:22741701-22742213 REVERSE LENGTH=170
Solyc01g090660.3	carotenoid cleavage dioxygenase7	AT2G44990	CCD7, MAX3, ATCCD7 | carotenoid cleavage dioxygenase 7 | chr2:18558938-18561621 FORWARD LENGTH=629
Solyc10g081910.2	Receptor-like kinase (AHRD V3.3 *** A0A2R6Q427_ACTCH)	AT2G01820	| Leucine-rich repeat protein kinase family protein | chr2:357664-360681 REVERSE LENGTH=943
Solyc08g079970.2	Subtilisin-like protease (AHRD V3.3 *** Q9LWA3_SOLLC)	AT1G04110	SDD1 | Subtilase family protein | chr1:1061457-1063784 REVERSE LENGTH=775
Solyc02g067490.3	Actin cross-linking protein (DUF569) (AHRD V3.3 *** Q9XIF7_ARATH)	AT1G59710	| Protein of unknown function (DUF569) | chr1:21938623-21939673 FORWARD LENGTH=300
Solyc02g079920.3	Zinc finger, C2H2 (AHRD V3.3 *** A0A2U1PE02_ARTAN)	AT5G54630	| zinc finger protein-related | chr5:22192607-22194260 REVERSE LENGTH=472
Solyc09g064247.1	UBN2_3 domain-containing protein (AHRD V3.3 *-* A0A1Q3AW65_CEPFO)	NA	NA
Solyc03g025850.3	remorin 1	AT3G48940	| Remorin family protein | chr3:18142863-18144163 REVERSE LENGTH=175
Solyc11g012710.2	SNF1-related protein kinase regulatory subunit beta-2 (AHRD V3.3 *** A0A1U8F370_CAPAN)	AT4G16360	| 5'-AMP-activated protein kinase beta-2 subunit protein | chr4:9245571-9246833 FORWARD LENGTH=261
Solyc02g071430.3	2-oxoglutarate (2OG) and Fe(II)-dependent oxygenase superfamily protein (AHRD V3.3 *** F4I629_ARATH)	AT1G17020	SRG1, ATSRG1 | senescence-related gene 1 | chr1:5820258-5821741 FORWARD LENGTH=358
Solyc01g103390.3	12-oxophytodienoate reductase 2	AT1G76690	OPR2, ATOPR2 | 12-oxophytodienoate reductase 2 | chr1:28778976-28780355 FORWARD LENGTH=374
Solyc02g071750.3	cyclic phosphodiesterase-like (AHRD V3.3 *** A0A1S4BIY5_TOBAC)	AT4G18930	| RNA ligase/cyclic nucleotide phosphodiesterase family protein | chr4:10370797-10371885 FORWARD LENGTH=181
Solyc07g005150.3	receptor-like protein 12 (AHRD V3.3 *** A0A1S3ZS92_TOBAC)	AT1G45616	AtRLP6, RLP6 | receptor like protein 6 | chr1:17183550-17186534 REVERSE LENGTH=994
Solyc04g081860.3	Peroxidase (AHRD V3.3 *** K4BVR5_SOLLC)	AT5G42180	| Peroxidase superfamily protein | chr5:16852702-16854021 FORWARD LENGTH=317
Solyc09g065420.3	Lipid transfer protein (AHRD V3.3 *** G7K520_MEDTR)	AT3G22600	| Bifunctional inhibitor/lipid-transfer protein/seed storage 2S albumin superfamily protein | chr3:8006711-8007397 REVERSE LENGT
Solyc12g014310.2	pathogenesis-related family protein (AHRD V3.3 *** AT1G78780.5)	AT1G78780	| pathogenesis-related family protein | chr1:29621447-29622431 REVERSE LENGTH=238
Solyc11g066800.2	GABA transporter 1 (AHRD V3.3 *** A0A2G3BB89_CAPCH)	AT1G08230	| Transmembrane amino acid transporter family protein | chr1:2583715-2586700 REVERSE LENGTH=451
Solyc02g081330.4	phytoene synthase 2,Pfam:PF00494	AT5G17230	PSY | PHYTOENE SYNTHASE | chr5:5659839-5662087 REVERSE LENGTH=437
Solyc04g080430.3	Cytosolic purine 5'-nucleotidase (AHRD V3.3 *** A0A1J3DGU2_NOCCA)	AT1G75210	| HAD-superfamily hydrolase, subfamily IG, 5'-nucleotidase | chr1:28223990-28228751 FORWARD LENGTH=642
Solyc08g067700.1	Photosystem II protein D2 (AHRD V3.3 *-* A0A2K3LJN2_TRIPR)	NA	NA
Solyc12g098490.2	Serine hydroxymethyltransferase (AHRD V3.3 *** A0A2G3CI35_CAPCH)	AT4G13930	SHM4 | serine hydroxymethyltransferase 4 | chr4:8048013-8050021 REVERSE LENGTH=471
Solyc03g025870.3	R2R3MYB transcription factor 19	AT5G52260	AtMYB19, MYB19 | myb domain protein 19 | chr5:21220165-21221223 FORWARD LENGTH=268
Solyc02g036350.3	1-aminocyclopropane-1-carboxylate oxidase EF501822	AT1G05010	EFE, ACO4, EAT1 | ethylene-forming enzyme | chr1:1431419-1432695 REVERSE LENGTH=323
Solyc08g008520.3	Protein yippee-like (AHRD V3.3 *** A0A1Q3BL11_CEPFO)	AT4G27745	| Yippee family putative zinc-binding protein | chr4:13840530-13841279 FORWARD LENGTH=106
Solyc04g078660.2	HXXXD-type acyl-transferase family protein (AHRD V3.3 *** A0A2U1LZ70_ARTAN)	AT5G42830	| HXXXD-type acyl-transferase family protein | chr5:17176384-17177906 FORWARD LENGTH=450
Solyc01g094890.4	Ferric reduction oxidase 2 (AHRD V3.3 *** A0A2G2W6D0_CAPBA)	AT1G01580	FRO2, FRD1, ATFRO2 | ferric reduction oxidase 2 | chr1:209395-212810 FORWARD LENGTH=725
Solyc09g014525.1	MLP-like protein 43 (AHRD V3.3 *** A0A2U1L1Z2_ARTAN)	AT5G28010	| Polyketide cyclase/dehydrase and lipid transport superfamily protein | chr5:10024813-10025382 FORWARD LENGTH=166
Solyc04g077750.2	Unknown protein	NA	NA
Solyc01g060240.4	Unknown protein	NA	NA
Solyc06g059860.3	patatin-like phospholipase domain protein (AHRD V3.3 *** AT1G76980.1)	AT1G76980	| BEST Arabidopsis thaliana protein match is: embryo defective 2170 (TAIR:AT1G21390.1); Has 65 Blast hits to 65 proteins in 23 s
Solyc01g106340.3	Glutamyl-tRNA(Gln) amidotransferase subunit A (AHRD V3.3 *** A0A2U1LC75_ARTAN)	AT5G64440	AtFAAH, FAAH | fatty acid amide hydrolase | chr5:25766229-25770260 FORWARD LENGTH=607
Solyc09g011990.1	Lectin receptor kinase (AHRD V3.3 *** B8XSM9_WHEAT)	AT2G37710	RLK | receptor lectin kinase | chr2:15814934-15816961 REVERSE LENGTH=675
Solyc03g083360.3	Pectinesterase (AHRD V3.3 *** A0A2G3CX60_CAPCH)	AT5G53370	ATPMEPCRF, PMEPCRF | pectin methylesterase PCR fragment F | chr5:21649683-21651530 REVERSE LENGTH=587
Solyc09g074660.3	spermatogenesis-associated protein 20 (AHRD V3.3 *** A0A2I4GIU1_9ROSI)	AT4G03200	| catalytics | chr4:1408296-1412566 FORWARD LENGTH=818
Solyc02g084850.3	Abscisic acid and environmental stress-inducible protein TAS14 (AHRD V3.3 --* TAS14_SOLLC)	AT3G50980	XERO1 | dehydrin xero 1 | chr3:18942034-18942721 FORWARD LENGTH=128
Solyc09g009530.4	Alpha/beta-Hydrolases superfamily protein (AHRD V3.3 *** Q9SJM9_ARATH)	AT2G36290	| alpha/beta-Hydrolases superfamily protein | chr2:15208867-15210768 REVERSE LENGTH=364
Solyc12g044920.3	Phospholipid-transporting ATPase (AHRD V3.3 *** A0A1U8F7U0_CAPAN)	AT1G17500	| ATPase E1-E2 type family protein / haloacid dehalogenase-like hydrolase family protein | chr1:6018757-6023201 FORWARD LENGTH=1
Solyc07g053020.3	Disease resistance protein (AHRD V3.3 *** A0A200QY03_9MAGN)	AT3G50950	ZAR1 | HOPZ-ACTIVATED RESISTANCE 1 | chr3:18936127-18938685 FORWARD LENGTH=852
Solyc02g086700.4	Glucan endo-1,3-beta-glucosidase (AHRD V3.3 *** A0A2G3D9H7_CAPCH)	AT4G16260	| Glycosyl hydrolase superfamily protein | chr4:9200180-9201441 REVERSE LENGTH=344
Solyc04g079640.3	Cytochrome P450 (AHRD V3.3 *** A0A2U1M7T5_ARTAN)	AT4G31940	CYP82C4 | cytochrome P450, family 82, subfamily C, polypeptide 4 | chr4:15452040-15453966 FORWARD LENGTH=524
Solyc03g025840.3	Cytochrome b561/ferric reductase transmembrane protein family (AHRD V3.3 *** A0A178UZ09_ARATH)	AT4G25570	ACYB-2 | Cytochrome b561/ferric reductase transmembrane protein family | chr4:13053887-13055518 REVERSE LENGTH=239
Solyc09g005970.1	ABC transporter G family member (AHRD V3.3 *** A0A2K3PJ14_TRIPR)	AT2G37360	| ABC-2 type transporter family protein | chr2:15673555-15675822 REVERSE LENGTH=755
Solyc03g019920.1	Late embryogenesis abundant (LEA) hydroxyproline-rich glycoprotein family (AHRD V3.3 *** Q9SLI0_ARATH)	AT5G36970	NHL25 | NDR1/HIN1-like 25 | chr5:14604367-14605194 REVERSE LENGTH=248
Solyc10g076440.1	Disease resistance protein (AHRD V3.3 *** A0A2U1P5P8_ARTAN)	AT4G26090	RPS2 | NB-ARC domain-containing disease resistance protein | chr4:13224596-13227325 FORWARD LENGTH=909
Solyc07g053830.3	ADP,ATP carrier protein, mitochondrial (AHRD V3.3 *** A0A2G2WE05_CAPBA)	AT4G28390	AAC3, ATAAC3 | ADP/ATP carrier 3 | chr4:14041486-14042781 REVERSE LENGTH=379
Solyc01g089880.3	PRA1 family protein (AHRD V3.3 *** A0A2G3AMA6_CAPAN)	NA	NA
Solyc06g035520.3	Alpha/beta-hydrolases superfamily protein (AHRD V3.3 *** A0A2U1LX98_ARTAN)	AT5G62180	AtCXE20, CXE20 | carboxyesterase 20 | chr5:24978866-24979849 REVERSE LENGTH=327
Solyc07g053350.4	Protein trichome birefringence-like 40 (AHRD V3.3 *** A0A1U8FLM2_CAPAN)	AT2G42570	TBL39 | TRICHOME BIREFRINGENCE-LIKE 39 | chr2:17717498-17719921 REVERSE LENGTH=367
Solyc10g054780.2	Alpha/Beta hydrolase fold protein (AHRD V3.3 *** A0A2U1N7V3_ARTAN)	AT5G23530	AtCXE18, CXE18 | carboxyesterase 18 | chr5:7933366-7934373 REVERSE LENGTH=335
Solyc02g093230.4	Caffeoyl-CoA O-methyltransferase (AHRD V3.3 *** A0A1U8FPA5_CAPAN)	AT4G34050	CCoAOMT1 | S-adenosyl-L-methionine-dependent methyltransferases superfamily protein | chr4:16310844-16311973 FORWARD LENGTH=259
Solyc06g064990.2	GDSL esterase/lipase 5-like (AHRD V3.3 *** A0A1U8FAQ0_CAPAN)	AT1G53920	GLIP5 | GDSL-motif lipase 5 | chr1:20137725-20139637 FORWARD LENGTH=385
Solyc11g065350.2	ABC transporter G family member 12 (AHRD V3.3 *** A0A2G3B9R8_CAPCH)	AT3G21090	| ABC-2 type transporter family protein | chr3:7391497-7394933 REVERSE LENGTH=691
Solyc08g081780.1	Dirigent protein (AHRD V3.3 *** K4CPH4_SOLLC)	AT4G23690	| Disease resistance-responsive (dirigent-like protein) family protein | chr4:12339152-12339715 REVERSE LENGTH=187
Solyc03g097580.4	Bidirectional sugar transporter SWEET (AHRD V3.3 *** A0A142DVH1_SOLTU)	AT5G50790	SWEET10, AtSWEET10 | Nodulin MtN3 family protein | chr5:20656461-20657827 REVERSE LENGTH=289
Solyc12g005730.2	DUF604 domain-containing protein (AHRD V3.3 *** A0A1Q3CI87_CEPFO)	AT1G05280	| Protein of unknown function (DUF604) | chr1:1535444-1537414 REVERSE LENGTH=461
Solyc11g068790.2	FAM210B-like protein%2C putative (DUF1279) (AHRD V3.3 *** AT2G27290.1)	AT2G27290	| Protein of unknown function (DUF1279) | chr2:11678586-11679765 REVERSE LENGTH=201
Solyc10g012240.3	Ubiquitin-conjugating enzyme (AHRD V3.3 *** A0A200QU68_9MAGN)	AT1G63800	UBC5 | ubiquitin-conjugating enzyme 5 | chr1:23667888-23669003 REVERSE LENGTH=185
Solyc09g059470.4	hypothetical protein (AHRD V3.3 *** AT3G07210.1)	AT3G07210	| unknown protein; Has 97 Blast hits to 85 proteins in 31 species: Archae - 0; Bacteria - 14; Metazoa - 7; Fungi - 19; Plants -
Solyc01g094990.2	DUF604 domain-containing protein (AHRD V3.3 *** A0A1Q3C751_CEPFO)	AT4G11350	| Protein of unknown function (DUF604) | chr4:6901714-6904160 FORWARD LENGTH=507
Solyc11g066670.1	Glycosyltransferase (AHRD V3.3 *** A0A288W8G2_GARJA)	AT2G36770	| UDP-Glycosyltransferase superfamily protein | chr2:15415227-15416717 REVERSE LENGTH=496
Solyc12g019700.1	Unknown protein	NA	NA
Solyc07g049590.3	BTB/POZ domain-containing protein (AHRD V3.3 *** A0A2G2WD17_CAPBA)	AT2G04740	| ankyrin repeat family protein | chr2:1657137-1659563 FORWARD LENGTH=578
Solyc06g030470.4	UPSTREAM OF FLC protein (DUF966) (AHRD V3.3 *** Q8GYT8_ARATH)	AT2G28150	| Domain of unknown function (DUF966) | chr2:12000015-12002227 FORWARD LENGTH=540
Solyc05g007420.2	TCP transcription factor 23	AT1G58100	| TCP family transcription factor | chr1:21512680-21513885 REVERSE LENGTH=401
Solyc01g056320.1	Unknown protein	NA	NA
Solyc07g043390.4	Cellulose synthase (AHRD V3.3 *** A0A200Q4F9_9MAGN)	AT4G24010	ATCSLG1, CSLG1 | cellulose synthase like G1 | chr4:12466391-12469760 FORWARD LENGTH=760
Solyc09g012000.1	Lectin receptor kinase (AHRD V3.3 *** B8XSM9_WHEAT)	AT2G37710	RLK | receptor lectin kinase | chr2:15814934-15816961 REVERSE LENGTH=675
Solyc01g108610.3	Cyclin-dependent kinase inhibitor (AHRD V3.3 *** A0A2G2W9Z0_CAPBA)	AT1G49620	KRP7, ICN6, ICK5 | Cyclin-dependent kinase inhibitor family protein | chr1:18365692-18366559 REVERSE LENGTH=195
Solyc06g084460.4	Shikimate dehydrogenase (AHRD V3.3 *** B6TSW1_MAIZE)	AT3G06350	EMB3004, MEE32 | dehydroquinate dehydratase, putative / shikimate dehydrogenase, putative | chr3:1924536-1927701 REVERSE LENGTH=6
Solyc04g014310.1	Unknown protein	NA	NA
Solyc04g064880.4	Pathogen-related protein (AHRD V3.3 *** A0A1U8GE43_CAPAN)	AT1G78780	| pathogenesis-related family protein | chr1:29621447-29622431 REVERSE LENGTH=238
Solyc02g069690.1	FAD-binding Berberine family protein (AHRD V3.3 *** A0A1P8AT94_ARATH)	AT2G34790	MEE23, EDA28 | FAD-binding Berberine family protein | chr2:14673998-14677237 REVERSE LENGTH=532
Solyc03g078150.3	Amino acid transporter family protein (AHRD V3.3 *** S8E0T7_9LAMI)	AT2G41190	| Transmembrane amino acid transporter family protein | chr2:17167561-17170145 REVERSE LENGTH=536
Solyc02g077920.4	Colorless non-ripening	AT2G33810	SPL3 | squamosa promoter binding protein-like 3 | chr2:14305342-14305828 FORWARD LENGTH=131
Solyc07g043230.3	Zinc transporter protein (AHRD V3.3 *** A5BDR3_VITVI)	AT1G05300	ZIP5 | zinc transporter 5 precursor | chr1:1545258-1547709 REVERSE LENGTH=360
Solyc03g033410.4	Ubiquitin-conjugating enzyme (AHRD V3.3 *** A0A200QCU7_9MAGN)	AT1G64230	UBC28 | ubiquitin-conjugating enzyme 28 | chr1:23833792-23835220 FORWARD LENGTH=190
Solyc12g099580.2	WAT1-related protein (AHRD V3.3 *** K4DHX9_SOLLC)	AT3G30340	| nodulin MtN21 /EamA-like transporter family protein | chr3:11956626-11958969 FORWARD LENGTH=364
Solyc10g018560.2	GATA transcription factor (AHRD V3.3 *** K4CYY0_SOLLC)	AT2G45050	GATA2 | GATA transcription factor 2 | chr2:18582958-18583845 FORWARD LENGTH=264
Solyc02g082910.4	Acyl-CoA synthetase (AHRD V3.3 *** A0A1Y0KWS9_9PSED)	AT1G20560	AAE1 | acyl activating enzyme 1 | chr1:7119927-7121730 REVERSE LENGTH=556
Solyc04g014290.1	protein PELPK1-like (AHRD V3.3 *** XP_010319537.1)	AT5G09520	| hydroxyproline-rich glycoprotein family protein | chr5:2958464-2958856 REVERSE LENGTH=130
Solyc12g099200.2	Invertase inhibitor (AHRD V3.3 *** O49908_TOBAC)	AT1G47960	C/VIF1, ATC/VIF1 | cell wall / vacuolar inhibitor of fructosidase 1 | chr1:17681954-17683516 REVERSE LENGTH=205
Solyc04g071610.4	Abscicic acid stress ripening 1	NA	NA
Solyc12g088760.1	Subtilisin-like protease preproenzyme (AHRD V3.3 *** C7E4J6_TOBAC)	AT5G67090	| Subtilisin-like serine endopeptidase family protein | chr5:26774111-26776321 REVERSE LENGTH=736
Solyc08g082990.3	Oligopeptide transporter (AHRD V3.3 *** A0A200RD47_9MAGN)	AT4G10770	ATOPT7, OPT7 | oligopeptide transporter 7 | chr4:6628646-6632517 REVERSE LENGTH=766
Solyc12g056950.2	FCS-Like Zinc finger 6 (AHRD V3.3 *** FLZ6_ARATH)	AT1G78020	| Protein of unknown function (DUF581) | chr1:29338787-29339491 FORWARD LENGTH=162
Solyc11g072920.2	Peroxidase (AHRD V3.3 *** K4DAZ8_SOLLC)	AT5G06720	ATPA2, PA2 | peroxidase 2 | chr5:2077567-2078857 REVERSE LENGTH=335
Solyc11g056620.3	hypothetical protein (AHRD V3.3 *-* AT4G12070.1)	AT4G12070	| unknown protein; INVOLVED IN: biological_process unknown; LOCATED IN: plasma membrane; EXPRESSED IN: 22 plant structures; EXPR
Solyc07g053080.4	Receptor protein kinase (AHRD V3.3 *** Q40096_IPOTF)	AT4G21390	B120 | S-locus lectin protein kinase family protein | chr4:11394458-11397474 REVERSE LENGTH=849
Solyc05g032620.1	Unknown protein	NA	NA
Solyc06g076060.1	cyclin-dependent protein kinase inhibitor SMR3-like (AHRD V3.3 *-* A0A2I4FWF9_9ROSI)	NA	NA
Solyc10g076710.3	Phosphoinositide phospholipase C (AHRD V3.3 *** O49950_SOLTU)	AT3G08510	ATPLC2, PLC2 | phospholipase C 2 | chr3:2582626-2585556 REVERSE LENGTH=581
Solyc09g082890.2	Calcium-transporting ATPase (AHRD V3.3 *-* A0A2G2Z807_CAPAN)	AT3G22910	| ATPase E1-E2 type family protein / haloacid dehalogenase-like hydrolase family protein | chr3:8116335-8119388 REVERSE LENGTH=1
Solyc03g007360.3	Bidirectional sugar transporter SWEET (AHRD V3.3 *** A0A142DVG4_SOLTU)	AT5G53190	SWEET3, AtSWEET3 | Nodulin MtN3 family protein | chr5:21572417-21574284 REVERSE LENGTH=263
Solyc02g084610.1	Leucine-rich repeat receptor-like protein kinase PXL2 (AHRD V3.3 *** A0A1J3GLI2_NOCCA)	AT5G66330	| Leucine-rich repeat (LRR) family protein | chr5:26500531-26501787 REVERSE LENGTH=418
Solyc02g093750.3	C3H4 type zinc finger protein (DUF23) (AHRD V3.3 *** Q9FM26_ARATH)	AT5G40720	| Domain of unknown function (DUF23) | chr5:16298063-16299893 FORWARD LENGTH=583
Solyc08g023540.1	Unknown protein	NA	NA
Solyc05g052830.3	Proline transporter 1 (AHRD V3.3 *** A0A1U8GQ37_CAPAN)	AT3G55740	PROT2, ATPROT2 | proline transporter 2 | chr3:20695786-20698157 FORWARD LENGTH=439
Solyc12g049190.3	Hcr2-0B (AHRD V3.3 *** Q9ZTJ9_SOLLC)	AT1G71400	AtRLP12, RLP12 | receptor like protein 12 | chr1:26909905-26912448 FORWARD LENGTH=847
Solyc05g052370.3	Laccase (AHRD V3.3 *** M1CL08_SOLTU)	AT5G05390	LAC12 | laccase 12 | chr5:1594753-1597042 FORWARD LENGTH=565
Solyc11g017390.2	hypothetical protein (AHRD V3.3 --* AT1G71910.2)	AT1G71910	| unknown protein; Has 28 Blast hits to 28 proteins in 10 species: Archae - 0; Bacteria - 0; Metazoa - 0; Fungi - 0; Plants - 28
Solyc02g090630.4	Patatin (AHRD V3.3 *** A0A2G3D8S9_CAPCH)	AT2G26560	PLP2, PLA IIA, PLA2A | phospholipase A 2A | chr2:11293912-11295708 REVERSE LENGTH=407
Solyc04g077650.3	Serine carboxypeptidase-like 17 (AHRD V3.3 *** A0A2G2ZRB2_CAPAN)	AT3G12203	scpl17 | serine carboxypeptidase-like 17 | chr3:3891357-3893956 REVERSE LENGTH=437
Solyc07g006870.4	Xyloglucan endotransglucosylase/hydrolase (AHRD V3.3 *** A0A1U8HGQ4_CAPAN)	AT5G57550	XTR3, XTH25 | xyloglucan endotransglucosylase/hydrolase 25 | chr5:23305055-23306384 REVERSE LENGTH=284
Solyc05g005990.3	Protein NRT1/ PTR FAMILY 1.1 (AHRD V3.3 *-* PTR32_ARATH)	AT1G52190	| Major facilitator superfamily protein | chr1:19434671-19438673 FORWARD LENGTH=607
Solyc06g051970.3	Calcineurin B-like protein (AHRD V3.3 *** C3TRS3_MAIZE)	AT5G24270	SOS3, CBL4, ATSOS3 | Calcium-binding EF-hand family protein | chr5:8238781-8240179 REVERSE LENGTH=222
Solyc06g075670.1	MYB transcription factor (AHRD V3.3 *-* B4FPU3_MAIZE)	AT5G59780	MYB59, ATMYB59-3 | myb domain protein 59 | chr5:24082425-24083350 REVERSE LENGTH=235
Solyc02g069490.4	Delta(24)-sterol reductase (AHRD V3.3 *** A0A2G2XDD5_CAPBA)	AT3G19820	DWF1, DIM, EVE1, DIM1, CBB1 | cell elongation protein / DWARF1 / DIMINUTO (DIM) | chr3:6879835-6881616 REVERSE LENGTH=561
Solyc02g090430.3	MAP kinase kinase kinase 20	AT5G66850	MAPKKK5 | mitogen-activated protein kinase kinase kinase 5 | chr5:26695965-26699159 REVERSE LENGTH=716
Solyc09g065490.2	Unknown protein	NA	NA
Solyc02g092570.1	Transcription factor GRAS (AHRD V3.3 *** A0A200R352_9MAGN)	AT3G49950	| GRAS family transcription factor | chr3:18522570-18523802 FORWARD LENGTH=410
Solyc02g080530.3	Peroxidase (AHRD V3.3 *** K4B9S4_SOLLC)	AT4G21960	PRXR1 | Peroxidase superfamily protein | chr4:11646613-11648312 REVERSE LENGTH=330
Solyc11g013150.1	Nodulation-signaling pathway 2 protein (AHRD V3.3 *** A0A2G3CLP6_CAPCH)	AT4G08250	| GRAS family transcription factor | chr4:5196787-5198238 FORWARD LENGTH=483
Solyc03g095550.2	Methyl esterase 17 (AHRD V3.3 *** A0A2U1M7F1_ARTAN)	AT3G10870	MES17, ATMES17 | methyl esterase 17 | chr3:3401228-3402612 REVERSE LENGTH=276
Solyc06g068620.3	elongation factor (AHRD V3.3 *-* AT5G43150.1)	AT5G43150	| unknown protein; FUNCTIONS IN: molecular_function unknown; INVOLVED IN: biological_process unknown; LOCATED IN: mitochondrion;
Solyc12g089330.2	Calcium-dependent lipid-binding (CaLB domain) family protein (AHRD V3.3 *** A0A1P8BD17_ARATH)	AT2G20990	SYTA | synaptotagmin A | chr2:9014827-9017829 FORWARD LENGTH=579
Solyc09g091550.3	S-adenosyl-L-methionine-dependent methyltransferases superfamily protein (AHRD V3.3 *** A0A2U1PMX3_ARTAN)	AT5G66430	| S-adenosyl-L-methionine-dependent methyltransferases superfamily protein | chr5:26525410-26526799 REVERSE LENGTH=354
Solyc09g008780.4	Sulfite exporter TauE/SafE family protein (AHRD V3.3 *** A0A2U1KFX4_ARTAN)	AT2G36630	| Sulfite exporter TauE/SafE family protein | chr2:15352767-15355050 REVERSE LENGTH=459
Solyc03g123830.4	D-3-phosphoglycerate dehydrogenase (AHRD V3.3 *** A0A1U8G334_CAPAN)	AT1G17745	PGDH | D-3-phosphoglycerate dehydrogenase | chr1:6101157-6104979 FORWARD LENGTH=651
Solyc01g088090.3	Pheophytinase, chloroplastic (AHRD V3.3 *** A0A2G3C5T3_CAPCH)	AT5G13800	PPH, CRN1 | pheophytinase | chr5:4452063-4454141 REVERSE LENGTH=484
Solyc12g096920.1	Disease resistance protein (AHRD V3.3 *** A0A200QG84_9MAGN)	AT1G53350	| Disease resistance protein (CC-NBS-LRR class) family | chr1:19903899-19907515 FORWARD LENGTH=927
Solyc08g076700.1	R2R3MYB transcription factor 107	AT5G16770	AtMYB9, MYB9 | myb domain protein 9 | chr5:5515209-5516734 FORWARD LENGTH=336
Solyc02g089880.4	Hexosyltransferase (AHRD V3.3 *** A0A1U8G2N1_CAPAN)	AT3G50760	GATL2 | galacturonosyltransferase-like 2 | chr3:18868074-18869099 FORWARD LENGTH=341
Solyc10g086450.1	cyclin-dependent protein kinase inhibitor SMR3 (AHRD V3.3 *** XP_004249686.1)	NA	NA
Solyc06g068790.4	Unknown protein	NA	NA
Solyc07g053050.1	Calcium-binding protein PBP1 (AHRD V3.3 *** A0A1U8HB91_CAPAN)	AT4G27280	| Calcium-binding EF-hand family protein | chr4:13663770-13664162 REVERSE LENGTH=130
Solyc11g017240.3	chorismate mutase	AT5G10870	ATCM2, CM2 | chorismate mutase 2 | chr5:3430691-3432272 REVERSE LENGTH=265
Solyc06g082240.2	Laccase (AHRD V3.3 *** K4CA83_SOLLC)	AT2G30210	LAC3 | laccase 3 | chr2:12887735-12889827 REVERSE LENGTH=570
Solyc04g014280.1	hydroxyproline-rich glycoprotein family protein (AHRD V3.3 *** AT5G09520.1)	AT5G09520	| hydroxyproline-rich glycoprotein family protein | chr5:2958464-2958856 REVERSE LENGTH=130
Solyc01g097650.3	Serinc-domain containing serine and sphingolipid biosynthesis protein (AHRD V3.3 *** A0A2U1MZP6_ARTAN)	AT3G24460	| Serinc-domain containing serine and sphingolipid biosynthesis protein | chr3:8886160-8889717 REVERSE LENGTH=409
Solyc05g056400.3	Protein disulfide-isomerase (AHRD V3.3 *** A0A2G3AZ54_CAPCH)	AT1G77510	ATPDIL1-2, PDI6, ATPDI6, PDIL1-2 | PDI-like 1-2 | chr1:29126742-29129433 FORWARD LENGTH=508
Solyc07g048070.3	Cytochrome b561 and DOMON domain-containing protein (AHRD V3.3 *** A0A2G2WDB3_CAPBA)	AT5G47530	| Auxin-responsive family protein | chr5:19281471-19282870 FORWARD LENGTH=395
Solyc03g007940.4	Pectin lyase-like superfamily protein (AHRD V3.3 *** O81746_ARATH)	AT4G23500	| Pectin lyase-like superfamily protein | chr4:12264640-12267074 FORWARD LENGTH=495
Solyc03g096900.4	GTP pyrophosphokinase (AHRD V3.3 *** A0A2K3NQK0_TRIPR)	AT1G54130	RSH3, AT-RSH3, ATRSH3 | RELA/SPOT homolog 3 | chr1:20211177-20213761 FORWARD LENGTH=715
Solyc09g011490.3	Glutathione S-transferase (AHRD V3.3 *** C0LF68_CAPAN)	AT3G09270	ATGSTU8, GSTU8 | glutathione S-transferase TAU 8 | chr3:2848407-2849226 REVERSE LENGTH=224
Solyc11g020280.2	Receptor-like protein kinase (AHRD V3.3 *** A0A2R6Q1M0_ACTCH)	AT1G72180	| Leucine-rich receptor-like protein kinase family protein | chr1:27164074-27167204 FORWARD LENGTH=977
Solyc07g062530.3	phosphoenolpyruvate carboxylase 2	AT3G14940	ATPPC3, PPC3 | phosphoenolpyruvate carboxylase 3 | chr3:5025584-5029476 FORWARD LENGTH=968
Solyc01g107560.3	Glycosyltransferase (AHRD V3.3 *** A0A2G2W4I0_CAPBA)	AT4G15480	UGT84A1 | UDP-Glycosyltransferase superfamily protein | chr4:8849000-8850472 REVERSE LENGTH=490
Solyc10g083370.1	Unknown protein	NA	NA
Solyc06g061080.3	NAC domain-containing protein 45 (AHRD V3.3 *** A0A2G2ZAF7_CAPAN)	AT5G46590	anac096, NAC096 | NAC domain containing protein 96 | chr5:18905679-18906811 FORWARD LENGTH=292
Solyc05g008640.1	RING/U-box superfamily protein (AHRD V3.3 *-* A0A2U1QJE6_ARTAN)	AT1G15100	RHA2A | RING-H2 finger A2A | chr1:5193703-5194170 REVERSE LENGTH=155
Solyc03g095310.3	Cytochrome P450 (AHRD V3.3 *** A0A2U1PRC1_ARTAN)	AT5G24910	CYP714A1 | cytochrome P450, family 714, subfamily A, polypeptide 1 | chr5:8567674-8570260 REVERSE LENGTH=532
Solyc02g082240.1	Unknown protein	NA	NA
Solyc01g105767.1	hydroxyproline-rich glycoprotein family protein (AHRD V3.3 *-* AT5G09530.1)	AT5G09530	| hydroxyproline-rich glycoprotein family protein | chr5:2960080-2961192 REVERSE LENGTH=370
Solyc08g076120.3	MIP18 family protein (AHRD V3.3 *** A0A2U1PDT8_ARTAN)	AT1G68310	AE7 | Protein of unknown function (DUF59) | chr1:25599812-25601239 FORWARD LENGTH=159
Solyc07g018430.3	Unknown protein	NA	NA
Solyc09g075230.1	DUF538 family protein (AHRD V3.3 *** B6SJU2_MAIZE)	AT1G02816	| Protein of unknown function, DUF538 | chr1:621637-622137 FORWARD LENGTH=166
Solyc02g090460.2	Unknown protein	NA	NA
Solyc02g091240.1	Auxin efflux carrier (AHRD V3.3 *** A0A2U1QP17_ARTAN)	AT1G71090	| Auxin efflux carrier family protein | chr1:26812551-26813924 FORWARD LENGTH=457
Solyc01g008690.3	GDP-mannose transporter (AHRD V3.3 *** A0A1B0VP09_ARATH)	AT2G13650	GONST1 | golgi nucleotide sugar transporter 1 | chr2:5687584-5690303 REVERSE LENGTH=333
Solyc02g079520.3	Calcium-binding protein PBP1 (AHRD V3.3 *** A0A1U8G283_CAPAN)	AT2G46600	| Calcium-binding EF-hand family protein | chr2:19136070-19136477 FORWARD LENGTH=135
Solyc09g007150.3	Glutathione S-transferase (AHRD V3.3 *** A0A200QHH9_9MAGN)	AT5G02790	GSTL3 | Glutathione S-transferase family protein | chr5:632877-634858 FORWARD LENGTH=235
Solyc08g066710.2	carotenoid 9,10(9',10')-cleavage dioxygenase 1-like (AHRD V3.3 *-* A0A2I4GNF3_9ROSI)	NA	NA
Solyc05g005930.3	Glycosyltransferase (AHRD V3.3 *** A0A2I4G8J4_9ROSI)	AT5G65550	| UDP-Glycosyltransferase superfamily protein | chr5:26198410-26199810 REVERSE LENGTH=466
Solyc06g071060.1	NAD(P)-binding Rossmann-fold superfamily protein (AHRD V3.3 *** A0A2U1Q367_ARTAN),Pfam:PF13561	AT3G03980	| NAD(P)-binding Rossmann-fold superfamily protein | chr3:1031786-1033081 FORWARD LENGTH=270
Solyc04g016210.4	Glycosyltransferase (AHRD V3.3 *** A0A0A1WCD6_NICAT)	AT3G11340	| UDP-Glycosyltransferase superfamily protein | chr3:3556728-3558149 FORWARD LENGTH=447
Solyc07g053030.4	Auxin-responsive GH3 family protein (AHRD V3.3 *-* A0A2U1LNK3_ARTAN)	AT5G54510	GH3.6, DFL1 | Auxin-responsive GH3 family protein | chr5:22131321-22133564 REVERSE LENGTH=612
Solyc02g089650.3	hypothetical protein (DUF1262) (AHRD V3.3 *** AT1G13520.1)	AT1G61600	| Protein of unknown function (DUF1262) | chr1:22729816-22731182 FORWARD LENGTH=421
Solyc10g085130.2	RING/U-box superfamily protein (AHRD V3.3 *** F4JAD0_ARATH)	AT5G01520	| RING/U-box superfamily protein | chr5:206797-208399 FORWARD LENGTH=242
Solyc01g111250.3	1-phosphatidylinositol phosphodiesterase (AHRD V3.3 *** A0A1J3JKG9_NOCCA)	AT4G38690	| PLC-like phosphodiesterases superfamily protein | chr4:18074743-18075699 REVERSE LENGTH=318
Solyc11g072570.2	protein NRT1/ PTR FAMILY 2.7-like (AHRD V3.3 *** A0A2I4HW78_9ROSI)	AT3G45650	NAXT1 | nitrate excretion transporter1 | chr3:16759253-16761266 FORWARD LENGTH=558
Solyc09g008550.4	NCS1 family nucleobase:cation symporter-1 (AHRD V3.3 *** A0A328X9Z8_9BURK)	AT5G03555	| permease, cytosine/purines, uracil, thiamine, allantoin family protein | chr5:898354-900153 REVERSE LENGTH=599
Solyc01g008620.4	Glucan endo-1,3-beta-glucosidase (AHRD V3.3 *** A0A1U8FGD7_CAPAN)	AT4G16260	| Glycosyl hydrolase superfamily protein | chr4:9200180-9201441 REVERSE LENGTH=344
Solyc09g090730.2	AMT1	AT4G13510	AMT1;1, ATAMT1, ATAMT1;1 | ammonium transporter 1;1 | chr4:7858220-7859725 FORWARD LENGTH=501
Solyc03g025990.1	6-phospho-3-hexuloisomerase (AHRD V3.3 *** A0A2P8I231_9PSEU)	AT5G52190	| Sugar isomerase (SIS) family protein | chr5:21201817-21202443 REVERSE LENGTH=208
Solyc07g045000.4	Homeodomain-like protein (AHRD V3.3 *-* A0A2U1N2T8_ARTAN)	AT2G02060	| Homeodomain-like superfamily protein | chr2:495691-497609 FORWARD LENGTH=256
Solyc01g081630.4	UPSTREAM OF FLC-like protein (DUF966) (AHRD V3.3 *-* F4J7X6_ARATH)	AT1G05577	| Domain of unknown function (DUF966) | chr1:1662643-1664288 REVERSE LENGTH=372
Solyc10g082064.1	furry (AHRD V3.3 *** AT5G08060.1)	AT5G08060	| unknown protein; FUNCTIONS IN: molecular_function unknown; INVOLVED IN: biological_process unknown; LOCATED IN: mitochondrion;
Solyc03g097500.3	Transferase (AHRD V3.3 *** A0A200QGG9_9MAGN)	AT5G41040	| HXXXD-type acyl-transferase family protein | chr5:16431448-16433086 FORWARD LENGTH=457
Solyc09g074290.1	Ankyrin repeat-containing protein (AHRD V3.3 *** A0A2U1QG31_ARTAN)	AT2G03430	| Ankyrin repeat family protein | chr2:1036192-1037536 REVERSE LENGTH=240
Solyc01g109790.3	ADP-glucose pyrophosphorylase large subunit 1	AT4G39210	APL3 | Glucose-1-phosphate adenylyltransferase family protein | chr4:18260332-18263181 FORWARD LENGTH=521
Solyc06g062480.4	protein EARLY FLOWERING 3-like (AHRD V3.3 *** A0A2I4DNS5_9ROSI)	AT3G21320	| BEST Arabidopsis thaliana protein match is: hydroxyproline-rich glycoprotein family protein (TAIR:AT2G25930.1); Has 63 Blast h
Solyc04g005100.3	transcription factor MYB1R1-like (AHRD V3.3 *** A0A2I4GKI8_9ROSI)	AT1G70000	| myb-like transcription factor family protein | chr1:26363674-26364635 REVERSE LENGTH=261
Solyc07g018040.1	Unknown protein	NA	NA
Solyc03g005630.3	DUF810 domain-containing protein (AHRD V3.3 *** A0A1Q3AX67_CEPFO),Pfam:PF05664	AT2G33420	| Protein of unknown function (DUF810) | chr2:14158782-14162304 FORWARD LENGTH=1039
Solyc12g042010.1	transcription factor IBH1-like (AHRD V3.3 *** A0A2I4G0N0_9ROSI)	AT2G43060	IBH1 | ILI1 binding bHLH 1 | chr2:17909247-17909717 FORWARD LENGTH=156
Solyc07g064180.4	pectin methylesterase 2	AT1G11580	ATPMEPCRA, PMEPCRA | methylesterase PCR A | chr1:3888730-3890649 FORWARD LENGTH=557
Solyc02g072070.4	Lectin-domain receptor-like kinase (AHRD V3.3 *** G4XXY5_NICAT)	AT4G32300	SD2-5 | S-domain-2 5 | chr4:15599970-15602435 FORWARD LENGTH=821
Solyc05g052360.2	Laccase (AHRD V3.3 *-* A0A2G2ZJK7_CAPAN)	AT5G05390	LAC12 | laccase 12 | chr5:1594753-1597042 FORWARD LENGTH=565
Solyc03g119350.3	peptidase M50B-like protein (AHRD V3.3 *** AT1G67060.1),Pfam:PF13398	AT1G67060	| unknown protein; FUNCTIONS IN: molecular_function unknown; INVOLVED IN: biological_process unknown; LOCATED IN: plasma membran
Solyc04g010200.1	ABC transporter G family member (AHRD V3.3 *** A0A2K3PJ14_TRIPR)	AT2G39350	| ABC-2 type transporter family protein | chr2:16430174-16432396 REVERSE LENGTH=740
Solyc09g098770.2	Geraniol 8-hydroxylase (AHRD V3.3 *** A0A2G3CQY8_CAPCH)	AT2G45570	CYP76C2 | cytochrome P450, family 76, subfamily C, polypeptide 2 | chr2:18779935-18781922 REVERSE LENGTH=512
Solyc02g070280.3	Cationic amino acid transporter (AHRD V3.3 *** S8D7Y4_9LAMI)	AT4G21120	AAT1, CAT1 | amino acid transporter 1 | chr4:11270318-11273775 FORWARD LENGTH=594
Solyc03g120420.3	Unknown protein	NA	NA
Solyc01g104710.3	thionin-like protein (AHRD V3.3 -** AT1G25275.2)	NA	NA
Solyc12g056200.2	DUF604 domain-containing protein (AHRD V3.3 *** A0A1Q3C751_CEPFO)	AT4G11350	| Protein of unknown function (DUF604) | chr4:6901714-6904160 FORWARD LENGTH=507
Solyc07g064870.3	Endoglucanase (AHRD V3.3 *** A0A2G2WGL3_CAPBA)	AT2G32990	AtGH9B8, GH9B8 | glycosyl hydrolase 9B8 | chr2:14003361-14005844 FORWARD LENGTH=525
Solyc07g049240.3	Peroxidase (AHRD V3.3 *** K4CF27_SOLLC)	AT1G05260	RCI3, RCI3A | Peroxidase superfamily protein | chr1:1529827-1531271 FORWARD LENGTH=326
Solyc03g119600.1	NIMIN2b protein (AHRD V3.3 *** Q0MR95_TOBAC)	NA	NA
Solyc09g065430.4	Lipid transfer protein (AHRD V3.3 *-* B7FGM2_MEDTR)	AT2G48130	| Bifunctional inhibitor/lipid-transfer protein/seed storage 2S albumin superfamily protein | chr2:19685263-19685977 REVERSE LEN
Solyc03g083400.3	CCT motif protein (AHRD V3.3 *** A0A2K3PQC2_TRIPR)	AT5G53420	| CCT motif family protein | chr5:21673683-21675469 FORWARD LENGTH=264
Solyc05g054250.1	Heavy metal-associated isoprenylated plant protein 20 (AHRD V3.3 *** A0A1J6IF11_NICAT)	AT5G19090	| Heavy metal transport/detoxification superfamily protein | chr5:6387910-6389855 FORWARD LENGTH=587
Solyc08g062950.4	Cytochrome P450 family protein (AHRD V3.3 *** G7I9V8_MEDTR)	AT2G26170	CYP711A1, MAX1 | cytochrome P450, family 711, subfamily A, polypeptide 1 | chr2:11140851-11143270 FORWARD LENGTH=522
Solyc08g076880.3	Succinate dehydrogenase [ubiquinone] iron-sulfur subunit, mitochondrial (AHRD V3.3 *-* A0A2G2XLC0_CAPBA)	NA	NA
Solyc01g100760.2	DUF538 domain-containing protein (AHRD V3.3 *** A0A1Q3CLQ5_CEPFO)	AT1G56580	SVB | Protein of unknown function, DUF538 | chr1:21198402-21198902 REVERSE LENGTH=166
Solyc11g011590.2	GEM-like protein 6 (AHRD V3.3 *** A0A2G2ZGW1_CAPAN)	AT5G23370	| GRAM domain-containing protein / ABA-responsive protein-related | chr5:7863542-7864201 REVERSE LENGTH=219
Solyc06g073320.3	GDP-L-galactose phosphorylase 1 (AHRD V3.3 *** A0A1U8HAC0_CAPAN)	AT4G26850	VTC2 | mannose-1-phosphate guanylyltransferase (GDP)s;GDP-galactose:mannose-1-phosphate guanylyltransferases;GDP-galactose:glucos
Solyc03g117310.1	Sterile alpha motif (SAM) domain-containing protein (AHRD V3.3 *** Q9M8M0_ARATH)	AT1G80520	| Sterile alpha motif (SAM) domain-containing protein | chr1:30276481-30277059 FORWARD LENGTH=192
Solyc08g066650.3	Carotenoid Cleavage Dioxygenase 8	AT4G32810	CCD8, MAX4, ATCCD8 | carotenoid cleavage dioxygenase 8 | chr4:15828348-15831299 FORWARD LENGTH=570
Solyc10g150145.1	Late embryogenesis abundant (LEA) hydroxyproline-rich glycoprotein family (AHRD V3.3 *** Q9SVC8_ARATH)	AT3G11660	NHL1 | NDR1/HIN1-like 1 | chr3:3679031-3679660 REVERSE LENGTH=209
Solyc12g088670.2	cysteine protease CYP1	AT1G47128	RD21, RD21A | Granulin repeat cysteine protease family protein | chr1:17283139-17285609 REVERSE LENGTH=462
Solyc04g014830.3	Transcription factor GRAS (AHRD V3.3 *** A0A200QXB8_9MAGN)	AT4G17230	SCL13 | SCARECROW-like 13 | chr4:9661218-9662807 REVERSE LENGTH=529
Solyc05g015300.4	BURP-domain containing protein (AHRD V3.3 *** Q5ZFA0_PLAMJ)	AT5G25610	RD22, ATRD22 | BURP domain-containing protein | chr5:8914498-8916684 REVERSE LENGTH=392
Solyc04g081630.2	Heat shock protein 90 (AHRD V3.3 *-* A0A0A7LYT2_ALBBR)	AT4G24190	SHD, HSP90.7, AtHsp90.7, AtHsp90-7 | Chaperone protein htpG family protein | chr4:12551902-12555851 REVERSE LENGTH=823
Solyc01g079150.4	HCO3-transporter family (AHRD V3.3 *** A0A2U1KUW6_ARTAN)	AT3G62270	| HCO3- transporter family | chr3:23042528-23045633 REVERSE LENGTH=703
Solyc03g044300.3	APETALA2a	AT4G36920	AP2, FLO2, FL1 | Integrase-type DNA-binding superfamily protein | chr4:17400998-17403140 FORWARD LENGTH=432
Solyc05g005910.4	Protein NRT1/ PTR FAMILY 1.2 (AHRD V3.3 *-* A0A1J3FWJ0_NOCCA)	AT3G16180	| Major facilitator superfamily protein | chr3:5481477-5484943 REVERSE LENGTH=591
Solyc03g114480.4	Tetraspanin (AHRD V3.3 *-* A0A200Q8V3_9MAGN)	AT2G23810	TET8 | tetraspanin8 | chr2:10135859-10137352 REVERSE LENGTH=273
Solyc11g071720.2	Alpha/beta-Hydrolases superfamily protein (AHRD V3.3 *** A0A1P8BCJ0_ARATH)	AT5G06570	| alpha/beta-Hydrolases superfamily protein | chr5:2008075-2011013 REVERSE LENGTH=329
Solyc04g014320.1	protein PELPK2-like (AHRD V3.3 *** XP_010319535.1)	AT5G09520	| hydroxyproline-rich glycoprotein family protein | chr5:2958464-2958856 REVERSE LENGTH=130
Solyc02g014860.3	Chaperone protein DnaJ (AHRD V3.3 *** A0A1J3ID64_NOCCA)	AT5G23240	| DNAJ heat shock N-terminal domain-containing protein | chr5:7826857-7828534 REVERSE LENGTH=465
Solyc04g080990.2	S-type anion channel SLAH1 (AHRD V3.3 *** A0A2G3CQY6_CAPCH)	AT1G62280	SLAH1 | SLAC1 homologue 1 | chr1:23007309-23008540 REVERSE LENGTH=385
Solyc07g049645.1	Benzyl alcohol O-benzoyltransferase (AHRD V3.3 *** BEBT_TOBAC)	AT5G17540	| HXXXD-type acyl-transferase family protein | chr5:5782061-5783682 REVERSE LENGTH=461
Solyc01g098590.3	Phosphoglycerate mutase-like protein AT74 (AHRD V3.3 *** A0A2G2YZL9_CAPAN)	AT3G05170	| Phosphoglycerate mutase family protein | chr3:1466738-1468219 FORWARD LENGTH=316
Solyc08g008380.4	Auxin Response Factor 9B	AT4G23980	ARF9 | auxin response factor 9 | chr4:12451592-12454737 FORWARD LENGTH=638
Solyc10g008810.3	GDSL esterase/lipase (AHRD V3.3 *** A0A2G2YJS1_CAPAN)	AT5G45960	| GDSL-like Lipase/Acylhydrolase superfamily protein | chr5:18637174-18640319 REVERSE LENGTH=375
Solyc05g008145.1	DNA-directed RNA polymerase subunit beta (AHRD V3.3 *-* A0A2G2XEV3_CAPBA)	NA	NA
Solyc01g098500.3	Sugar facilitator protein 5	AT1G54730	| Major facilitator superfamily protein | chr1:20424471-20429978 FORWARD LENGTH=470
Solyc10g079240.2	SUN-like protein 1	AT5G03960	IQD12 | IQ-domain 12 | chr5:1068333-1069683 REVERSE LENGTH=403
Solyc06g072840.3	hypothetical protein (AHRD V3.3 *** AT3G03150.1)	AT3G03150	| unknown protein; FUNCTIONS IN: molecular_function unknown; INVOLVED IN: biological_process unknown; LOCATED IN: mitochondrion;
Solyc11g020960.2	Proteinase inhibitor type-2 (AHRD V3.3 *** A0A2G3AT14_CAPCH)	NA	NA
Solyc07g055610.3	Disease resistance protein (TIR-NBS-LRR class) (AHRD V3.3 *-* A0A2K3PR54_TRIPR)	AT5G17680	| disease resistance protein (TIR-NBS-LRR class), putative | chr5:5822999-5827153 FORWARD LENGTH=1294
Solyc03g120320.1	F-box/kelch-repeat protein (AHRD V3.3 *** A0A1J3DG12_NOCCA)	AT1G80440	| Galactose oxidase/kelch repeat superfamily protein | chr1:30241763-30242827 FORWARD LENGTH=354
Solyc09g073030.4	Unknown protein	NA	NA
Solyc09g072640.3	CRIB domain-containing protein RIC6 (AHRD V3.3 *** A0A2G2V9K8_CAPBA)	AT3G23380	RIC5 | ROP-interactive CRIB motif-containing protein 5 | chr3:8373947-8374708 FORWARD LENGTH=193
Solyc01g095750.2	Long chain acyl-CoA synthetase 5 (AHRD V3.3 *** A0A2G3BTB6_CAPCH)	AT4G23850	LACS4 | AMP-dependent synthetase and ligase family protein | chr4:12403720-12408263 REVERSE LENGTH=666
Solyc02g080310.2	Beta-glucosidase 46 (AHRD V3.3 *** A0A1U8FUJ5_CAPAN)	AT4G21760	BGLU47 | beta-glucosidase 47 | chr4:11561229-11563871 FORWARD LENGTH=535
Solyc06g062320.3	Flavin-containing monooxygenase (AHRD V3.3 *-* A0A2G3C7H8_CAPCH)	AT1G12200	| Flavin-binding monooxygenase family protein | chr1:4137627-4139835 FORWARD LENGTH=465
Solyc04g080960.4	pre-pro-cysteine proteinase	AT4G39090	RD19, RD19A | Papain family cysteine protease | chr4:18215826-18217326 REVERSE LENGTH=368
Solyc11g012050.1	MAP kinase kinase kinase 81	AT1G62400	HT1 | Protein kinase superfamily protein | chr1:23090243-23091529 FORWARD LENGTH=345
Solyc08g078030.4	Transferase domain-containing protein (AHRD V3.3 *** A0A1Q3BID0_CEPFO)	AT5G02890	| HXXXD-type acyl-transferase family protein | chr5:670207-671454 REVERSE LENGTH=353
Solyc07g052470.3	Syntaxin-132 (AHRD V3.3 *** A0A2U1NHB7_ARTAN)	AT3G03800	SYP131, ATSYP131 | syntaxin of plants 131 | chr3:969314-971460 FORWARD LENGTH=306
Solyc02g083120.3	DUF241 domain-containing protein (AHRD V3.3 *** A0A1Q3CEB1_CEPFO)	AT4G35720	| Arabidopsis protein of unknown function (DUF241) | chr4:16927972-16928949 FORWARD LENGTH=325
Solyc07g045530.2	cilia- and flagella-associated protein 251-like (AHRD V3.3 --* XP_015870144.1)	AT3G13130	| unknown protein; FUNCTIONS IN: molecular_function unknown; INVOLVED IN: biological_process unknown; LOCATED IN: endomembrane s
Solyc10g076300.2	CASP-like protein (AHRD V3.3 *** A0A1Q3C9H0_CEPFO)	AT2G38480	| Uncharacterised protein family (UPF0497) | chr2:16110960-16111694 REVERSE LENGTH=188
Solyc04g007710.3	mitogen-activated protein kinase 14	AT1G73670	ATMPK15, MPK15 | MAP kinase 15 | chr1:27700212-27703168 FORWARD LENGTH=576
Solyc09g083050.3	3-ketoacyl-CoA synthase (AHRD V3.3 *** A0A2G3CSP6_CAPCH)	AT2G26640	KCS11 | 3-ketoacyl-CoA synthase 11 | chr2:11330094-11331623 FORWARD LENGTH=509
Solyc04g072780.4	FCS-Like Zinc finger 5 (AHRD V3.3 *** FLZ5_ARATH)	AT1G22160	| Protein of unknown function (DUF581) | chr1:7823238-7823774 FORWARD LENGTH=147
Solyc06g082225.1	Unknown protein	NA	NA
Solyc01g066290.2	Unknown protein	NA	NA
Solyc05g051660.1	Alpha/beta-Hydrolases superfamily protein (AHRD V3.3 *** A0A2U1KK17_ARTAN)	AT3G48700	ATCXE13, CXE13 | carboxyesterase 13 | chr3:18038825-18039814 REVERSE LENGTH=329
Solyc03g053040.1	Unknown protein	NA	NA
Solyc12g088840.1	EF-hand domain (AHRD V3.3 *** A0A200QZB4_9MAGN)	NA	NA
Solyc05g051010.4	Dihydroflavonol-4-reductase (AHRD V3.3 *** A0A2K3N028_TRIPR)	AT2G45400	BEN1 | NAD(P)-binding Rossmann-fold superfamily protein | chr2:18703960-18706235 REVERSE LENGTH=364
Solyc01g090790.4	bHLH transcription factor	AT4G00050	UNE10 | basic helix-loop-helix (bHLH) DNA-binding superfamily protein | chr4:17863-19848 FORWARD LENGTH=399
Solyc09g082550.3	Sulfate transporter (AHRD V3.3 *** Q70BL1_BRAOL)	AT3G51895	SULTR3;1, AST12 | sulfate transporter 3;1 | chr3:19251503-19255677 REVERSE LENGTH=658
Solyc07g049150.2	Dicer-like 3 (AHRD V3.3 *-* B3SRQ0_PHYPA)	AT4G15417	ATRTL1, RTL1 | RNAse II-like 1 | chr4:8821759-8822991 FORWARD LENGTH=264
Solyc01g109460.3	Polyol monosaccharide transporter 4	AT3G18830	ATPLT5, PMT5, ATPMT5 | polyol/monosaccharide transporter 5 | chr3:6489000-6491209 REVERSE LENGTH=539
Solyc05g051940.3	Major facilitator superfamily (AHRD V3.3 *** A0A200QUR2_9MAGN)	AT5G10190	| Major facilitator superfamily protein | chr5:3199205-3201140 FORWARD LENGTH=488
Solyc05g014260.3	Two-component response regulator (AHRD V3.3 *** A0A2G3B918_CAPCH)	AT1G67710	ARR11 | response regulator 11 | chr1:25376994-25378905 REVERSE LENGTH=521
Solyc01g097470.4	Neurogenic locus notch-like protein (AHRD V3.3 *** F4JIF2_ARATH)	AT4G14746	| CONTAINS InterPro DOMAIN/s: EGF-like (InterPro:IPR006210); Has 259 Blast hits to 234 proteins in 55 species: Archae - 0; Bacte
Solyc07g005760.3	hydroxycinnamoyl CoA quinate transferase	AT5G48930	HCT | hydroxycinnamoyl-CoA shikimate/quinate hydroxycinnamoyl transferase | chr5:19836654-19838092 REVERSE LENGTH=433
Solyc02g031790.3	Receptor-like protein kinase (AHRD V3.3 *** A0A2R6Q6W2_ACTCH)	AT5G46330	FLS2 | Leucine-rich receptor-like protein kinase family protein | chr5:18791802-18795407 FORWARD LENGTH=1173
Solyc01g067130.4	Nuclear transcription factor Y subunit B (AHRD V3.3 *** A0A2G2X323_CAPBA)	AT2G47810	NF-YB5 | nuclear factor Y, subunit B5 | chr2:19582938-19583420 REVERSE LENGTH=160
Solyc05g011940.4	Cytochrome (AHRD V3.3 *** A0A1U8EYC2_CAPAN)	AT2G46960	CYP709B1 | cytochrome P450, family 709, subfamily B, polypeptide 1 | chr2:19292295-19294212 REVERSE LENGTH=519
Solyc01g100900.4	WAT1-related protein (AHRD V3.3 *** K4B1C1_SOLLC)	AT1G09380	| nodulin MtN21 /EamA-like transporter family protein | chr1:3026351-3029322 REVERSE LENGTH=374
Solyc12g094390.1	Syringolide-induced protein 14-1-1 (AHRD V3.3 *** A0A2K3M7L2_TRIPR)	AT1G76070	| unknown protein; FUNCTIONS IN: molecular_function unknown; INVOLVED IN: biological_process unknown; LOCATED IN: plasma membran
Solyc02g078900.3	Alternative NAD(P)H dehydrogenase mitochondrial-like (AHRD V3.3 *** A0A2K3P845_TRIPR)	AT2G29990	NDA2 | alternative NAD(P)H dehydrogenase 2 | chr2:12793562-12795913 REVERSE LENGTH=508
Solyc02g078570.3	Epoxide hydrolase (AHRD V3.3 *** A0A2U1MDJ4_ARTAN)	AT3G51000	| alpha/beta-Hydrolases superfamily protein | chr3:18945258-18946499 REVERSE LENGTH=323
Solyc09g092490.3	Glycosyltransferase (AHRD V3.3 *-* A0A2I4GJH4_9ROSI)	AT1G05530	UGT75B2, UGT2 | UDP-glucosyl transferase 75B2 | chr1:1636496-1637863 REVERSE LENGTH=455
Solyc03g119690.3	Eukaryotic aspartyl protease family protein (AHRD V3.3 *** Q9C6M0_ARATH)	AT3G18490	| Eukaryotic aspartyl protease family protein | chr3:6349090-6350592 REVERSE LENGTH=500
Solyc01g098140.4	Alpha/beta-hydrolases superfamily protein (AHRD V3.3 *** A0A2U1LX98_ARTAN)	AT5G62180	AtCXE20, CXE20 | carboxyesterase 20 | chr5:24978866-24979849 REVERSE LENGTH=327
Solyc06g059990.4	Alkyl transferase (AHRD V3.3 *** K7W9N9_SOLLC)	AT5G58770	| Undecaprenyl pyrophosphate synthetase family protein | chr5:23734396-23735495 FORWARD LENGTH=310
Solyc12g150113.1	hypothetical protein (AHRD V3.3 *-* AT1G68585.1)	AT1G68585	| unknown protein; Has 23 Blast hits to 23 proteins in 6 species: Archae - 0; Bacteria - 0; Metazoa - 0; Fungi - 0; Plants - 23;
Solyc08g083190.3	Alpha/beta-Hydrolases superfamily protein (AHRD V3.3 *** A0A2U1LI82_ARTAN)	AT1G64670	BDG1 | alpha/beta-Hydrolases superfamily protein | chr1:24030990-24033474 REVERSE LENGTH=469
Solyc02g032800.1	Senescence regulator S40 (AHRD V3.3 *** A0A200QJC6_9MAGN)	AT1G11700	| Protein of unknown function, DUF584 | chr1:3945852-3946457 FORWARD LENGTH=201
Solyc01g090340.3	Ethylene-responsive transcription factor 2 (AHRD V3.3 *** A0A2G3DEZ8_CAPCH)	AT2G44840	ATERF13, EREBP, ERF13 | ethylene-responsive element binding factor 13 | chr2:18495440-18496120 FORWARD LENGTH=226
Solyc04g014883.1	LRR receptor-like serine/threonine-protein kinase EFR (AHRD V3.3 *-* A0A1U8GVB4_CAPAN)	AT3G47570	| Leucine-rich repeat protein kinase family protein | chr3:17527611-17530748 FORWARD LENGTH=1010
Solyc08g074490.4	Nucleotide-diphospho-sugar transferase, nucleotide-diphospho-sugar transferase (AHRD V3.3 *** A0A2U1NHY0_ARTAN)	AT1G14590	| Nucleotide-diphospho-sugar transferase family protein | chr1:4998957-5000617 REVERSE LENGTH=386
Solyc11g010400.3	2-oxoglutarate (2OG) and Fe(II)-dependent oxygenase superfamily protein (AHRD V3.3 *** A0A2U1QGX7_ARTAN)	AT4G10490	| 2-oxoglutarate (2OG) and Fe(II)-dependent oxygenase superfamily protein | chr4:6483900-6485179 FORWARD LENGTH=348
Solyc06g068330.1	Serine-rich protein (AHRD V3.3 *-* Q8L8M8_ARATH)	AT5G25280	| serine-rich protein-related | chr5:8773882-8774544 FORWARD LENGTH=220
Solyc02g081600.4	Zinc transporter protein (AHRD V3.3 *-* A5BDR3_VITVI)	AT3G12750	ZIP1 | zinc transporter 1 precursor | chr3:4051950-4053156 REVERSE LENGTH=355
Solyc06g005330.3	R2R3MYB transcription factor 59	AT3G46130	ATMYB48, ATMYB48-3, MYB48 | myb domain protein 48 | chr3:16945433-16946376 FORWARD LENGTH=256
Solyc01g014373.1	IRK-interacting protein (AHRD V3.3 *** A0A2I4FH54_9ROSI)	AT5G12900	| unknown protein; FUNCTIONS IN: molecular_function unknown; INVOLVED IN: biological_process unknown; LOCATED IN: chloroplast; E
Solyc04g064920.4	Glycolipid transfer protein 3 (AHRD V3.3 *** A0A2G3CMX1_CAPCH)	AT3G21260	| Glycolipid transfer protein (GLTP) family protein | chr3:7464132-7465785 REVERSE LENGTH=233
Solyc02g030480.4	Alcohol dehydrogenase superfamily (AHRD V3.3 *-* A0A200Q008_9MAGN)	AT4G39330	ATCAD9, CAD9 | cinnamyl alcohol dehydrogenase 9 | chr4:18291268-18292772 FORWARD LENGTH=360
Solyc06g010030.4	MLO-like protein (AHRD V3.3 *** K4C430_SOLLC)	AT1G61560	MLO6, ATMLO6 | Seven transmembrane MLO family protein | chr1:22708875-22712032 REVERSE LENGTH=583
Solyc01g104910.3	protein kinase family protein (AHRD V3.3 *-* AT4G12020.3)	AT5G64550	| loricrin-related | chr5:25801794-25803698 REVERSE LENGTH=634
Solyc05g053400.3	Glycosyltransferase (AHRD V3.3 *** A0A0A1WC49_NICAT)	AT3G50740	UGT72E1 | UDP-glucosyl transferase 72E1 | chr3:18855348-18856811 REVERSE LENGTH=487
Solyc05g007510.4	RNA-directed RNA polymerase	AT1G14790	RDR1, ATRDRP1 | RNA-dependent RNA polymerase 1 | chr1:5094317-5097817 REVERSE LENGTH=1107
Solyc09g059240.3	Cytochrome P450 (AHRD V3.3 *** A0A2U1Q1Z2_ARTAN)	AT4G31940	CYP82C4 | cytochrome P450, family 82, subfamily C, polypeptide 4 | chr4:15452040-15453966 FORWARD LENGTH=524
Solyc06g074240.3	Beta-carotene,Pfam:PF05834	AT3G10230	LYC | lycopene cyclase | chr3:3164340-3165845 REVERSE LENGTH=501
Solyc03g033750.2	AAA-ATPase At3g50940-like (AHRD V3.3 *-* A0A2I4EX93_9ROSI)	AT3G50930	BCS1 | cytochrome BC1 synthesis | chr3:18929817-18931547 FORWARD LENGTH=576
Solyc01g108560.4	Alpha/beta-Hydrolases superfamily protein (AHRD V3.3 *** A0A2U1KC75_ARTAN)	AT2G03550	| alpha/beta-Hydrolases superfamily protein | chr2:1077080-1078018 FORWARD LENGTH=312
Solyc01g016305.1	Retrovirus-related Pol polyprotein from transposon TNT 1-94 (AHRD V3.3 *-* A0A2K3NHV2_TRIPR)	NA	NA
Solyc10g018120.2	Neuronal PAS domain protein (AHRD V3.3 *** Q6DR18_ARATH)	AT2G40390	| unknown protein; BEST Arabidopsis thaliana protein match is: unknown protein (TAIR:AT5G64190.1); Has 75 Blast hits to 75 prote
Solyc07g041900.3	cysteine proteinase	AT5G60360	AALP, ALP | aleurain-like protease | chr5:24280044-24282157 FORWARD LENGTH=361
Solyc03g119300.4	Zinc finger protein (AHRD V3.3 *** A0A200QRC0_9MAGN)	AT3G18290	EMB2454, BTS | zinc finger protein-related | chr3:6274308-6280174 FORWARD LENGTH=1254
Solyc07g053010.3	Disease resistance protein (AHRD V3.3 *** A0A200QY03_9MAGN)	AT3G50950	ZAR1 | HOPZ-ACTIVATED RESISTANCE 1 | chr3:18936127-18938685 FORWARD LENGTH=852
Solyc02g079350.3	Equilibrative nucleotide transporter like (AHRD V3.3 *** A0A2R6QTM2_ACTCH)	AT4G05120	ENT3, FUR1, ATENT3 | Major facilitator superfamily protein | chr4:2632886-2634824 REVERSE LENGTH=418
Solyc03g083820.3	Endoglucanase (AHRD V3.3 *** A0A2G3CVU8_CAPCH)	AT1G70710	ATGH9B1, CEL1, GH9B1 | glycosyl hydrolase 9B1 | chr1:26659356-26662962 REVERSE LENGTH=492
Solyc08g065540.3	Protein phosphatase 2C family protein (AHRD V3.3 *** A0A2U1LRS6_ARTAN)	AT5G26010	| Protein phosphatase 2C family protein | chr5:9085512-9087372 REVERSE LENGTH=331
Solyc01g073670.3	Major facilitator superfamily protein (AHRD V3.3 *** A0A2U1LP11_ARTAN),Pfam:PF13347	AT3G60070	| Major facilitator superfamily protein | chr3:22183572-22185941 REVERSE LENGTH=458
Solyc06g072870.1	Glycosyltransferase (AHRD V3.3 *** A0A2G3CA94_CAPCH)	AT2G36780	| UDP-Glycosyltransferase superfamily protein | chr2:15417618-15419108 REVERSE LENGTH=496
Solyc12g055710.1	RING/U-box superfamily protein (AHRD V3.3 *** A0A2U1LDD8_ARTAN)	AT1G72310	ATL3 | RING/U-box superfamily protein | chr1:27226405-27227379 FORWARD LENGTH=324
Solyc05g005040.4	Pectin lyase-like superfamily protein (AHRD V3.3 *** Q38958_ARATH)	AT3G26610	| Pectin lyase-like superfamily protein | chr3:9777025-9780267 FORWARD LENGTH=470
Solyc04g005070.3	Major facilitator superfamily protein (AHRD V3.3 *** A0A2U1N7S7_ARTAN)	AT1G52190	| Major facilitator superfamily protein | chr1:19434671-19438673 FORWARD LENGTH=607
Solyc09g073040.3	Unknown protein	NA	NA
Solyc02g065520.1	Lyk10 (AHRD V3.3 *** G3KGB1_SOLLC)	AT2G33580	| Protein kinase superfamily protein | chr2:14219848-14221842 REVERSE LENGTH=664
Solyc02g081690.1	Glycosyltransferase (AHRD V3.3 *** A0A2I4E012_9ROSI)	AT3G21800	UGT71B8 | UDP-glucosyl transferase 71B8 | chr3:7680243-7681685 REVERSE LENGTH=480
Solyc10g081690.1	Transmembrane protein (AHRD V3.3 *** Q9FT46_ARATH)	AT3G52360	| unknown protein; FUNCTIONS IN: molecular_function unknown; INVOLVED IN: response to karrikin; LOCATED IN: endomembrane system;
Solyc01g080120.2	Cytochrome P450 family protein (AHRD V3.3 *** Q9M8K3_ARATH)	AT3G06150	| unknown protein; BEST Arabidopsis thaliana protein match is: unknown protein (TAIR:AT5G19060.1); Has 61 Blast hits to 59 prote
Solyc03g123400.1	GRAS16	AT3G13840	| GRAS family transcription factor | chr3:4555305-4556837 REVERSE LENGTH=510
Solyc07g052960.3	GRAS family TF	AT3G49950	| GRAS family transcription factor | chr3:18522570-18523802 FORWARD LENGTH=410
Solyc01g099940.3	Pectinesterase (AHRD V3.3 *** A0A2G2XYC5_CAPAN)	AT5G27870	| Plant invertase/pectin methylesterase inhibitor superfamily | chr5:9878991-9881806 REVERSE LENGTH=732
Solyc12g013590.2	UvrD-like Helicase, ATP-binding domain, P-loop containing nucleoside triphosphate hydrolase (AHRD V3.3 *** A0A2U1Q6X2_ARTAN)	AT1G65810	| P-loop containing nucleoside triphosphate hydrolases superfamily protein | chr1:24477043-24480728 REVERSE LENGTH=1050
Solyc03g097570.3	Bidirectional sugar transporter SWEET (AHRD V3.3 *** A0A142DVH6_SOLTU)	AT3G48740	SWEET11, AtSWEET11 | Nodulin MtN3 family protein | chr3:18052814-18054663 REVERSE LENGTH=289
Solyc12g095810.2	Protein NRT1/ PTR FAMILY 1.1 (AHRD V3.3 *** A0A2G3B4H5_CAPCH)	AT1G52190	| Major facilitator superfamily protein | chr1:19434671-19438673 FORWARD LENGTH=607
Solyc02g032660.3	Protein DETOXIFICATION (AHRD V3.3 *** A0A328DGG9_9ASTE)	AT3G21690	| MATE efflux family protein | chr3:7638750-7641861 FORWARD LENGTH=506
Solyc06g060070.3	2-oxoglutarate (2OG) and Fe(II)-dependent oxygenase superfamily protein (AHRD V3.3 *** A0A2U1QIX6_ARTAN)	AT1G77330	| 2-oxoglutarate (2OG) and Fe(II)-dependent oxygenase superfamily protein | chr1:29063215-29064447 REVERSE LENGTH=307
Solyc06g068440.4	cinnamoyl-CoA reductase	AT1G15950	CCR1, IRX4, ATCCR1 | cinnamoyl coa reductase 1 | chr1:5478855-5481915 FORWARD LENGTH=344
Solyc01g150126.1	Calcium-binding EF-hand (AHRD V3.3 *-* A0A2U1P7H3_ARTAN)	AT1G73630	| EF hand calcium-binding protein family | chr1:27684748-27685239 FORWARD LENGTH=163
Solyc09g018460.1	GRAS5	AT4G08250	| GRAS family transcription factor | chr4:5196787-5198238 FORWARD LENGTH=483
Solyc03g034130.4	Homeobox-leucine zipper protein HOX14 (AHRD V3.3 *** A0A1U8GKM2_CAPAN)	AT2G18550	HB-2, ATHB21, HB21 | homeobox protein 21 | chr2:8049663-8051213 REVERSE LENGTH=220
Solyc07g063710.2	G-type lectin S-receptor-like serine/threonine-protein kinase (AHRD V3.3 *** A0A2G3C305_CAPCH)	AT4G27290	| S-locus lectin protein kinase family protein | chr4:13666281-13669202 FORWARD LENGTH=783
Solyc08g061270.1	DUF1677 family protein (DUF1677) (AHRD V3.3 *** Q9SK23_ARATH)	AT1G72510	| Protein of unknown function (DUF1677) | chr1:27303906-27304403 FORWARD LENGTH=165
Solyc07g049550.3	1-aminocyclopropane-1-carboxylate oxidase 2 (AHRD V3.3 *** Q7Y257_BETPN)	AT1G05010	EFE, ACO4, EAT1 | ethylene-forming enzyme | chr1:1431419-1432695 REVERSE LENGTH=323
Solyc03g123390.4	Alpha/beta-Hydrolases superfamily protein (AHRD V3.3 *** Q9LNR2_ARATH)	AT1G17430	| alpha/beta-Hydrolases superfamily protein | chr1:5982310-5983919 FORWARD LENGTH=332
Solyc06g009040.4	Glutathione S-transferase (AHRD V3.3 *** A0A2G3C3Q3_CAPCH)	AT4G02520	ATGSTF2, ATPM24.1, ATPM24, GST2, GSTF2 | glutathione S-transferase PHI 2 | chr4:1110673-1111531 REVERSE LENGTH=212
Solyc05g014560.3	3-oxoacyl-[acyl-carrier-protein] reductase, chloroplastic (AHRD V3.3 *** A0A2I0XGI5_9ASPA),Pfam:PF13561	AT1G24360	| NAD(P)-binding Rossmann-fold superfamily protein | chr1:8640820-8643283 FORWARD LENGTH=319
Solyc01g006720.4	ABC transporter G family member 27 (AHRD V3.3 *** A0A2G2VCM9_CAPBA)	AT5G06530	| ABC-2 type transporter family protein | chr5:1990060-1994605 REVERSE LENGTH=751
Solyc01g104150.4	Unknown protein	NA	NA
Solyc01g099650.3	Formin-like protein (AHRD V3.3 *** A0A2G3AXK0_CAPCH)	AT3G05470	| Actin-binding FH2 (formin homology 2) family protein | chr3:1579667-1582547 REVERSE LENGTH=884
Solyc08g068280.2	N-acetyltransferase (AHRD V3.3 *** B6T916_MAIZE)	AT2G39030	| Acyl-CoA N-acyltransferases (NAT) superfamily protein | chr2:16298260-16298946 FORWARD LENGTH=228
Solyc06g068970.3	3-oxo-5-alpha-steroid 4-dehydrogenase (DUF1295) (AHRD V3.3 *** F4HRY1_ARATH)	AT1G73650	| Protein of unknown function (DUF1295) | chr1:27688409-27690165 REVERSE LENGTH=302
Solyc05g052680.1	HXXXD-type acyl-transferase family protein (AHRD V3.3 *** V5PZN5_9CARY)	AT2G39980	| HXXXD-type acyl-transferase family protein | chr2:16688437-16689885 REVERSE LENGTH=482
Solyc01g010150.3	ACT domain-containing protein (AHRD V3.3 *** A0A2U1MM44_ARTAN)	AT1G69040	ACR4 | ACT domain repeat 4 | chr1:25957843-25960079 FORWARD LENGTH=455
Solyc08g067630.3	histone deacetylase-like protein (AHRD V3.3 *** AT2G25625.2)	AT2G25625	| unknown protein; FUNCTIONS IN: molecular_function unknown; INVOLVED IN: biological_process unknown; LOCATED IN: chloroplast; E
Solyc01g008440.3	Calcium-dependent protein kinase (AHRD V3.3 *** B2KTB2_WHEAT)	AT5G19450	CDPK19, CPK8 | calcium-dependent protein kinase 19 | chr5:6558672-6561471 REVERSE LENGTH=533
Solyc01g067620.3	2-oxoglutarate (2OG) and Fe(II)-dependent oxygenase superfamily protein (AHRD V3.3 *** A0A2U1MX13_ARTAN)	AT3G21420	| 2-oxoglutarate (2OG) and Fe(II)-dependent oxygenase superfamily protein | chr3:7541579-7543221 FORWARD LENGTH=364
Solyc06g005770.1	Non-specific lipid-transfer protein (AHRD V3.3 *** K4C359_SOLLC)	AT3G08770	LTP6 | lipid transfer protein 6 | chr3:2664330-2664784 REVERSE LENGTH=117
Solyc11g030730.2	Cytochrome P450 (AHRD V3.3 *-* A0A200Q069_9MAGN)	AT5G07990	TT7, CYP75B1, D501 | Cytochrome P450 superfamily protein | chr5:2560437-2562859 FORWARD LENGTH=513
Solyc09g008070.4	Cell division cycle protein 48-like protein (AHRD V3.3 *** A0A2G3BJ43_CAPCH)	AT5G03340	| ATPase, AAA-type, CDC48 protein | chr5:810091-813133 REVERSE LENGTH=810
Solyc11g008200.2	Major facilitator superfamily (AHRD V3.3 *** A0A2U1MQP6_ARTAN)	AT2G39210	| Major facilitator superfamily protein | chr2:16366287-16368231 REVERSE LENGTH=601
Solyc01g105350.3	Glycosyltransferase (AHRD V3.3 *** A0A1Q3B719_CEPFO)	AT1G22340	AtUGT85A7, UGT85A7 | UDP-glucosyl transferase 85A7 | chr1:7890464-7892090 REVERSE LENGTH=487
Solyc02g032030.1	Dirigent protein (AHRD V3.3 *** K4B5E9_SOLLC)	AT2G21100	| Disease resistance-responsive (dirigent-like protein) family protein | chr2:9048687-9049336 REVERSE LENGTH=187
Solyc06g068815.1	Unknown protein	NA	NA
Solyc05g015460.3	F-box domain-containing protein (AHRD V3.3 *-* A0A2U1LCH7_ARTAN)	NA	NA
Solyc02g083380.3	Big1 (AHRD V3.3 *-* AT2G17710.1)	AT2G17710	| unknown protein; Has 39 Blast hits to 39 proteins in 14 species: Archae - 0; Bacteria - 0; Metazoa - 0; Fungi - 0; Plants - 39
Solyc04g056310.3	MYB transcription factor (AHRD V3.3 *-* A0A0U3IU11_MESCR)	AT5G10280	MYB92, ATMYB92, ATMYB64 | myb domain protein 92 | chr5:3232776-3233956 FORWARD LENGTH=334
Solyc02g079560.1	G-type lectin S-receptor-like serine/threonine-protein kinase (AHRD V3.3 *-* A0A2G3A8Y5_CAPAN)	AT1G11330	| S-locus lectin protein kinase family protein | chr1:3810372-3813416 FORWARD LENGTH=842
Solyc06g054030.2	Bifunctional inhibitor/lipid-transfer protein/seed storage 2S albumin superfamily protein (AHRD V3.3 *** A0A2U1NA97_ARTAN)	AT1G05450	| Bifunctional inhibitor/lipid-transfer protein/seed storage 2S albumin superfamily protein | chr1:1600004-1601086 FORWARD LENGT
Solyc08g076710.3	R2R3MYB transcription factor 39	AT5G16770	AtMYB9, MYB9 | myb domain protein 9 | chr5:5515209-5516734 FORWARD LENGTH=336
Solyc08g075550.4	alternative oxidase 1b	AT1G32350	AOX1D | alternative oxidase 1D | chr1:11667237-11668569 REVERSE LENGTH=318
Solyc09g015245.1	Unknown protein	NA	NA
Solyc03g096190.2	Receptor-kinase, putative (AHRD V3.3 *** B9SUC9_RICCO)	AT3G47570	| Leucine-rich repeat protein kinase family protein | chr3:17527611-17530748 FORWARD LENGTH=1010
Solyc01g102940.3	Methionine S-methyltransferase (AHRD V3.3 *** A0A2G2W8J7_CAPBA)	AT5G49810	MMT | methionine S-methyltransferase | chr5:20239418-20246046 FORWARD LENGTH=1071
Solyc08g066840.3	tonoplast intrinsic protein 4.1	AT2G25810	TIP4;1 | tonoplast intrinsic protein 4;1 | chr2:11012658-11013906 FORWARD LENGTH=249
Solyc04g078460.3	Isoaspartyl peptidase/L-asparaginase (AHRD V3.3 *** A0A1U8GBV5_CAPAN)	AT3G16150	| N-terminal nucleophile aminohydrolases (Ntn hydrolases) superfamily protein | chr3:5471794-5473033 FORWARD LENGTH=325
Solyc09g008320.4	Xyloglucan endotransglucosylase/hydrolase (AHRD V3.3 *** A0A1U8EG04_CAPAN)	AT2G36870	XTH32 | xyloglucan endotransglucosylase/hydrolase 32 | chr2:15472869-15474630 REVERSE LENGTH=299
Solyc01g007870.3	hypothetical protein (AHRD V3.3 *** AT5G06270.2)	AT3G11600	| unknown protein; FUNCTIONS IN: molecular_function unknown; INVOLVED IN: response to karrikin; EXPRESSED IN: 21 plant structure
Solyc02g076980.5.1	Cysteine protease-like protein (AHRD V3.3 *** Q9SG15_ARATH)	AT3G49340	| Cysteine proteinases superfamily protein | chr3:18293347-18294577 REVERSE LENGTH=341
Solyc09g082870.3	Calcium-transporting ATPase (AHRD V3.3 *** A0A2G2W115_CAPBA)	AT3G63380	| ATPase E1-E2 type family protein / haloacid dehalogenase-like hydrolase family protein | chr3:23407112-23410213 REVERSE LENGTH
Solyc10g083380.2	Basic-leucine zipper (BZIP) transcription factor family protein (AHRD V3.3 *-* Q8L5Y2_ARATH)	AT1G19490	| Basic-leucine zipper (bZIP) transcription factor family protein | chr1:6751953-6753959 REVERSE LENGTH=471
Solyc05g054900.3	Blue copper protein (AHRD V3.3 *-* A0A2K3LCQ8_TRIPR)	AT5G07475	| Cupredoxin superfamily protein | chr5:2364827-2365536 REVERSE LENGTH=192
Solyc08g066720.3	9-cis-epoxycarotenoid dioxygenase (AHRD V3.3 *** A4URT6_9ROSI)	AT3G63520	CCD1, ATCCD1, ATNCED1, NCED1 | carotenoid cleavage dioxygenase 1 | chr3:23452940-23455896 FORWARD LENGTH=538
Solyc01g099340.3	Protein indeterminate-domain 12 (AHRD V3.3 *** A0A2G2W7U4_CAPBA)	AT1G03840	MGP | C2H2 and C2HC zinc fingers superfamily protein | chr1:967596-970058 REVERSE LENGTH=506
Solyc12g098840.3	ABC transporter B family member 12 (AHRD V3.3 *** A0A2G3B551_CAPCH)	AT1G02520	PGP11 | P-glycoprotein 11 | chr1:524134-528745 FORWARD LENGTH=1278
Solyc01g111260.2	1-phosphatidylinositol phosphodiesterase (AHRD V3.3 *** A0A1J3JKG9_NOCCA)	AT4G38690	| PLC-like phosphodiesterases superfamily protein | chr4:18074743-18075699 REVERSE LENGTH=318
Solyc03g115970.2	protein yippee-like (AHRD V3.3 *** XP_025887510.1)	NA	NA
Solyc03g111730.3	KDEL-tailed cysteine endopeptidase	AT5G50260	| Cysteine proteinases superfamily protein | chr5:20455605-20456862 FORWARD LENGTH=361
Solyc12g089385.1	FAD/NAD(P)-binding oxidoreductase family protein (AHRD V3.3 *** A0A2U1M9H9_ARTAN)	AT5G05320	| FAD/NAD(P)-binding oxidoreductase family protein | chr5:1575093-1576679 REVERSE LENGTH=406
Solyc07g045160.3	ATP-dependent 6-phosphofructokinase (AHRD V3.3 *** A0A2G2WC06_CAPBA)	AT4G26270	PFK3 | phosphofructokinase 3 | chr4:13301094-13304030 REVERSE LENGTH=489
Solyc09g064460.1	xyloglucan galactosyltransferase MUR3-like (AHRD V3.3 *-* XP_020550476.1)	AT2G20362	| unknown protein; FUNCTIONS IN: molecular_function unknown; INVOLVED IN: biological_process unknown; LOCATED IN: cellular_compo
Solyc02g092970.3	ADP-ribosylation factor (AHRD V3.3 *** A0A2U1LV56_ARTAN)	AT1G70490	ATARFA1D, ARFA1D | Ras-related small GTP-binding family protein | chr1:26564162-26565152 REVERSE LENGTH=181
Solyc05g011950.3	DnaJ domain-containing protein (AHRD V3.3 *-* A0A2U1M6F5_ARTAN)	AT1G69060	| Chaperone DnaJ-domain superfamily protein | chr1:25965055-25967273 FORWARD LENGTH=630
Solyc03g083660.1	Plant invertase/pectin methylesterase inhibitor superfamily protein (AHRD V3.3 *** A0A2U1KPL8_ARTAN)	AT4G25250	| Plant invertase/pectin methylesterase inhibitor superfamily protein | chr4:12934632-12935231 FORWARD LENGTH=199
Solyc01g111040.4	Calcium-binding EF-hand family protein (AHRD V3.3 *** A0A2U1MN65_ARTAN)	AT4G38810	| Calcium-binding EF-hand family protein | chr4:18115607-18118860 REVERSE LENGTH=375
Solyc06g067860.3	2-oxoglutarate (2OG) and Fe(II)-dependent oxygenase superfamily protein (AHRD V3.3 *** A0A2U1LXB2_ARTAN)	AT1G52800	| 2-oxoglutarate (2OG) and Fe(II)-dependent oxygenase superfamily protein | chr1:19664044-19665362 FORWARD LENGTH=314
Solyc02g092770.3	Sigma-B regulation protein RsbQ (AHRD V3.3 *** A0A2V2Z439_9BACL)	AT4G37470	| alpha/beta-Hydrolases superfamily protein | chr4:17617045-17618363 REVERSE LENGTH=270
Solyc03g116860.3	Acyl-CoA N-acyltransferases (NAT) superfamily protein (AHRD V3.3 *** Q9FN10_ARATH)	AT4G37580	HLS1, COP3, UNS2 | Acyl-CoA N-acyltransferases (NAT) superfamily protein | chr4:17658932-17660564 FORWARD LENGTH=403
Solyc10g087015.1	Cytochrome (AHRD V3.3 *** A0A1U8F0H8_CAPAN)	AT3G26300	CYP71B34 | cytochrome P450, family 71, subfamily B, polypeptide 34 | chr3:9639199-9640866 REVERSE LENGTH=500
Solyc11g072620.1	Unknown protein	NA	NA
Solyc12g094410.3	MAP kinase kinase kinase 88	AT4G38470	| ACT-like protein tyrosine kinase family protein | chr4:17999432-18003551 FORWARD LENGTH=575
Solyc04g008940.4	GRAM domain-containing protein (AHRD V3.3 *** A0A1Q3B313_CEPFO)	AT5G23370	| GRAM domain-containing protein / ABA-responsive protein-related | chr5:7863542-7864201 REVERSE LENGTH=219
Solyc10g083950.1	Major facilitator superfamily (AHRD V3.3 *** A0A2U1PF99_ARTAN)	AT2G39210	| Major facilitator superfamily protein | chr2:16366287-16368231 REVERSE LENGTH=601
Solyc03g120330.1	F-box/kelch-repeat protein (AHRD V3.3 *** A0A1J3H379_NOCCA)	AT1G80440	| Galactose oxidase/kelch repeat superfamily protein | chr1:30241763-30242827 FORWARD LENGTH=354
Solyc09g097990.1	Aldo/keto reductase (AHRD V3.3 *-* A0A2K3PHH9_TRIPR)	AT1G60690	| NAD(P)-linked oxidoreductase superfamily protein | chr1:22349892-22351668 REVERSE LENGTH=345
Solyc08g077110.4	NAC domain-containing protein 45 (AHRD V3.3 *** A0A2G2XLA5_CAPBA)	AT4G17980	anac071, NAC071 | NAC domain containing protein 71 | chr4:9978850-9980038 REVERSE LENGTH=262
Solyc05g055220.1	ovate family protein 10	AT5G04820	ATOFP13, OFP13 | ovate family protein 13 | chr5:1399685-1400467 FORWARD LENGTH=260
Solyc04g063245.1	Cytochrome (AHRD V3.3 *** A0A1U8F0H8_CAPAN)	AT3G26330	CYP71B37 | cytochrome P450, family 71, subfamily B, polypeptide 37 | chr3:9646873-9648536 REVERSE LENGTH=500
Solyc04g076340.3	hypothetical protein (AHRD V3.3 *-* AT4G38060.4)	AT4G38060	| unknown protein; BEST Arabidopsis thaliana protein match is: unknown protein (TAIR:AT5G65480.1); Has 35333 Blast hits to 34131
Solyc03g112040.1	Cytochrome P450 71A6 (AHRD V3.3 *** A0A2G3CY66_CAPCH)	AT3G48280	CYP71A25 | cytochrome P450, family 71, subfamily A, polypeptide 25 | chr3:17879594-17881164 FORWARD LENGTH=490
Solyc04g007140.1	protein NIM1-INTERACTING 2-like (AHRD V3.3 *** XP_011071259.1)	NA	NA
Solyc02g072040.3	calcium/calcium/calmodulin-dependent Serine/Threonine-kinase (AHRD V3.3 *** AT2G47010.2)	AT1G17030	| unknown protein; FUNCTIONS IN: molecular_function unknown; INVOLVED IN: biological_process unknown; LOCATED IN: endomembrane s
Solyc01g006320.4	Late embryogenesis abundant (LEA) hydroxyproline-rich glycoprotein family (AHRD V3.3 *** Q9LJT9_ARATH)	AT3G20600	NDR1 | Late embryogenesis abundant (LEA) hydroxyproline-rich glycoprotein family | chr3:7194877-7195536 FORWARD LENGTH=219
Solyc01g098410.4	Lyk13 (AHRD V3.3 *** G3KGB4_SOLLC)	AT3G21630	CERK1, LYSM RLK1 | chitin elicitor receptor kinase 1 | chr3:7615543-7618530 REVERSE LENGTH=617
Solyc07g061880.3	prostatic spermine-binding protein-like (AHRD V3.3 *** XP_010324449.1)	NA	NA
Solyc12g006470.2	viroid RNA-binding protein	AT3G22200	POP2 | Pyridoxal phosphate (PLP)-dependent transferases superfamily protein | chr3:7835457-7838863 FORWARD LENGTH=513
Solyc04g079890.4	Thaumatin (AHRD V3.3 *** A0A200R7J3_9MAGN)	AT1G75030	ATLP-3, TLP-3 | thaumatin-like protein 3 | chr1:28174418-28175255 FORWARD LENGTH=246
Solyc08g080010.1	Subtilisin-like protease (AHRD V3.3 *** Q9LWA3_SOLLC)	AT5G67360	ARA12 | Subtilase family protein | chr5:26872192-26874465 REVERSE LENGTH=757
Solyc11g067190.3	Fatty acyl-CoA reductase (AHRD V3.3 *** A0A2G3BAW0_CAPCH)	AT4G33790	CER4, G7, FAR3 | Jojoba acyl CoA reductase-related male sterility protein | chr4:16204325-16207891 REVERSE LENGTH=493
Solyc01g010420.3	Actin cross-linking protein (DUF569) (AHRD V3.3 *** Q9XIF7_ARATH)	AT1G59710	| Protein of unknown function (DUF569) | chr1:21938623-21939673 FORWARD LENGTH=300
Solyc01g073660.3	Major facilitator superfamily protein (AHRD V3.3 *** A0A2U1LP11_ARTAN),Pfam:PF13347	AT2G44280	| Major facilitator superfamily protein | chr2:18301563-18303927 REVERSE LENGTH=462
Solyc03g006260.4	Calcium-binding EF-hand family protein (AHRD V3.3 *-* A0A2U1MZJ3_ARTAN)	AT1G53210	| sodium/calcium exchanger family protein / calcium-binding EF hand family protein | chr1:19844790-19847533 FORWARD LENGTH=585
Solyc08g068000.3	Potassium channel protein (AHRD V3.3 *** F4JV33_ARATH)	AT4G32650	ATKC1, KAT3, KC1, AtLKT1 | potassium channel in Arabidopsis thaliana 3 | chr4:15751482-15754797 REVERSE LENGTH=662
Solyc05g006740.4	Glutathione S-transferase (AHRD V3.3 *** A0A200QY01_9MAGN)	AT1G10370	GST30, ATGSTU17, GST30B, ERD9 | Glutathione S-transferase family protein | chr1:3397274-3398273 REVERSE LENGTH=227
Solyc01g102260.3	Agamous-like MADS-box protein AGL80 (AHRD V3.3 *** A0A2G2UYN0_CAPBA)	AT5G48670	FEM111, AGL80 | AGAMOUS-like 80 | chr5:19738825-19739790 REVERSE LENGTH=321
Solyc07g006570.4	S-like ribonuclease (AHRD V3.3 *** Q9FQL6_PRUDU)	AT1G26820	RNS3 | ribonuclease 3 | chr1:9292760-9293722 REVERSE LENGTH=222
Solyc07g064450.4	Cytochrome P450 (AHRD V3.3 *** A0A200Q6V0_9MAGN)	AT5G36110	CYP716A1 | cytochrome P450, family 716, subfamily A, polypeptide 1 | chr5:14195377-14197613 FORWARD LENGTH=477
Solyc03g097600.3	Bidirectional sugar transporter SWEET (AHRD V3.3 *** M1D4D5_SOLTU)	AT5G50790	SWEET10, AtSWEET10 | Nodulin MtN3 family protein | chr5:20656461-20657827 REVERSE LENGTH=289
Solyc09g015220.3	Wall-associated receptor kinase 3 (AHRD V3.3 *** A0A2G3CTB4_CAPCH)	AT1G21240	WAK3 | wall associated kinase 3 | chr1:7434303-7436702 FORWARD LENGTH=741
Solyc10g050200.1	DUF679 domain-containing protein (AHRD V3.3 *** A0A1Q3D401_CEPFO)	AT5G46090	| Protein of unknown function (DUF679) | chr5:18693485-18694129 FORWARD LENGTH=214
Solyc01g094130.2	Cytochrome P450 (AHRD V3.3 *** A0A200PMQ0_9MAGN)	AT2G45510	CYP704A2 | cytochrome P450, family 704, subfamily A, polypeptide 2 | chr2:18753085-18754944 FORWARD LENGTH=511
Solyc10g055760.2	NAC domain-containing protein 2 (AHRD V3.3 *** A0A1U8EDX1_CAPAN)	AT2G17040	anac036, NAC036 | NAC domain containing protein 36 | chr2:7407123-7408120 FORWARD LENGTH=276
Solyc03g034120.3	Homeobox-leucine zipper protein HOX14 (AHRD V3.3 *** A0A1U8GKM2_CAPAN)	AT2G18550	HB-2, ATHB21, HB21 | homeobox protein 21 | chr2:8049663-8051213 REVERSE LENGTH=220
Solyc02g078950.4	Beta-galactosidase (AHRD V3.3 *** A0A2G3A8L8_CAPAN)	AT2G28470	BGAL8 | beta-galactosidase 8 | chr2:12169047-12173164 REVERSE LENGTH=852
Solyc02g064940.1	Leucine-rich repeat family protein (AHRD V3.3 *** G3CHK6_PONTR)	AT3G19320	| Leucine-rich repeat (LRR) family protein | chr3:6696395-6698073 REVERSE LENGTH=493
Solyc04g040120.1	Fatty acid desaturase (AHRD V3.3 *** E7CCC3_9BRAS)	AT3G12120	FAD2 | fatty acid desaturase 2 | chr3:3860592-3861743 REVERSE LENGTH=383
Solyc07g042500.4	alpha/beta-Hydrolases superfamily protein (AHRD V3.3 *** AT2G03140.9)	AT2G03140	| alpha/beta-Hydrolases superfamily protein | chr2:942000-950223 FORWARD LENGTH=1883
Solyc10g050210.3	ABSCISIC ACID-INSENSITIVE 5-like protein 5 (AHRD V3.3 *** A0A1U8GBR9_CAPAN)	AT4G34000	ABF3, DPBF5 | abscisic acid responsive elements-binding factor 3 | chr4:16296008-16297971 FORWARD LENGTH=454
Solyc07g045180.4	Zinc finger protein CONSTANS-LIKE 9 (AHRD V3.3 *** A0A2G2WC44_CAPBA)	AT5G48250	| B-box type zinc finger protein with CCT domain | chr5:19561719-19563113 REVERSE LENGTH=373
Solyc03g080020.4	Major facilitator superfamily domain, general substrate transporter (AHRD V3.3 *-* A0A0A2K2T0_PENEN)	AT1G18010	| Major facilitator superfamily protein | chr1:6199980-6201359 FORWARD LENGTH=459
Solyc02g078600.3	polyol monosaccharide transporter 1	AT2G20780	| Major facilitator superfamily protein | chr2:8947496-8949170 REVERSE LENGTH=526
Solyc09g008740.1	VQ motif-containing protein 29 (AHRD V3.3 *** A0A2G2VXX9_CAPBA)	NA	NA
Solyc01g109150.4	cytochrome P450 CYP74C4	AT5G42650	AOS, CYP74A, DDE2 | allene oxide synthase | chr5:17097803-17099359 REVERSE LENGTH=518
Solyc07g005390.3	Aldehyde dehydrogenase 11A3 (AHRD V3.3 *** A0A2H1ZE23_ARATH)	AT2G24270	ALDH11A3 | aldehyde dehydrogenase 11A3 | chr2:10327109-10329601 REVERSE LENGTH=503
Solyc02g089780.3	dihydroflavonol 4-reductase/flavanone protein (AHRD V3.3 *-* AT3G02420.2)	AT3G02420	| unknown protein; FUNCTIONS IN: molecular_function unknown; INVOLVED IN: biological_process unknown; LOCATED IN: membrane; EXPR
Solyc09g018280.1	Non-specific serine/threonine protein kinase (AHRD V3.3 *** A0A2G3DDH8_CAPCH)	AT5G01820	ATSR1, SnRK3.15, CIPK14, ATCIPK14, SR1 | serine/threonine protein kinase 1 | chr5:313423-314751 REVERSE LENGTH=442
Solyc06g066830.4	2-oxoglutarate (2OG) and Fe(II)-dependent oxygenase superfamily protein (AHRD V3.3 *** A0A2U1LXD5_ARTAN)	AT1G52820	| 2-oxoglutarate (2OG) and Fe(II)-dependent oxygenase superfamily protein | chr1:19669216-19670321 FORWARD LENGTH=317
Solyc12g044240.3	Dynein light chain (AHRD V3.3 *** A0A2G3D067_CAPCH)	AT1G52245	NA
Solyc05g047680.4	Cytochrome P450 (AHRD V3.3 *** A0A2U1MQN4_ARTAN)	AT2G46660	CYP78A6 | cytochrome P450, family 78, subfamily A, polypeptide 6 | chr2:19153602-19155417 REVERSE LENGTH=530
Solyc11g011310.3	Rhamnogalacturonate lyase family protein (AHRD V3.3 *** A0A2U1PQM1_ARTAN)	AT2G22620	| Rhamnogalacturonate lyase family protein | chr2:9604902-9610156 REVERSE LENGTH=677
Solyc07g014680.4	Potassium transporter (AHRD V3.3 *-* A0MNZ1_EUTHA)	AT4G10310	HKT1, ATHKT1 | high-affinity K+ transporter 1 | chr4:6392008-6395667 FORWARD LENGTH=506
Solyc07g006160.3	AFG1-like ATPase family protein (AHRD V3.3 *** A0A2U1Q7V4_ARTAN)	AT4G28070	| AFG1-like ATPase family protein | chr4:13946009-13948462 FORWARD LENGTH=473
Solyc12g008380.1	Avr9/Cf-9 rapidly elicited protein (AHRD V3.3 *** Q9ZU12_ARATH)	AT1G52140	| unknown protein; BEST Arabidopsis thaliana protein match is: unknown protein (TAIR:AT3G16330.1); Has 114 Blast hits to 114 pro
Solyc02g071100.3	Purine permease (AHRD V3.3 *** A0A2U1LZ22_ARTAN),Pfam:PF16913	AT4G18220	| Drug/metabolite transporter superfamily protein | chr4:10078768-10080109 FORWARD LENGTH=344
Solyc10g083180.2	NAD(P)-binding Rossmann-fold superfamily protein (AHRD V3.3 *** A0A2U1PL19_ARTAN),Pfam:PF13561	AT1G52340	ABA2, SIS4, GIN1, SDR1, ISI4, SRE1, ATABA2, ATSDR1 | NAD(P)-binding Rossmann-fold superfamily protein | chr1:19489997-19491527 RE
Solyc05g009610.1	Alpha/beta-Hydrolases superfamily protein (AHRD V3.3 *** A0A2U1PVQ0_ARTAN)	AT1G68620	| alpha/beta-Hydrolases superfamily protein | chr1:25766018-25767028 FORWARD LENGTH=336
Solyc02g037540.3	Disease resistance protein (AHRD V3.3 *** A0A2U1P5P8_ARTAN)	AT4G27220	| NB-ARC domain-containing disease resistance protein | chr4:13633953-13636712 REVERSE LENGTH=919
Solyc04g054760.3	FCS-Like Zinc finger 5 (AHRD V3.3 *** FLZ5_ARATH)	AT1G22160	| Protein of unknown function (DUF581) | chr1:7823238-7823774 FORWARD LENGTH=147
Solyc05g009480.1	Unknown protein	NA	NA
Solyc02g077040.4	phytophthora-inhibited protease 1	AT3G49340	| Cysteine proteinases superfamily protein | chr3:18293347-18294577 REVERSE LENGTH=341
Solyc08g080270.3	UDP-galactose/UDP-glucose transporter 2-like (AHRD V3.3 *** A0A2I4GWU4_9ROSI)	AT1G12600	| UDP-N-acetylglucosamine (UAA) transporter family | chr1:4286414-4288859 REVERSE LENGTH=349
Solyc08g062970.1	Glutaredoxin (AHRD V3.3 *** A0A118JSL8_CYNCS)	AT4G33040	| Thioredoxin superfamily protein | chr4:15940779-15941213 REVERSE LENGTH=144
Solyc12g011370.3	Cationic amino acid transporter (AHRD V3.3 *** A0A2K3LDF0_TRIPR)	AT1G17120	CAT8 | cationic amino acid transporter 8 | chr1:5851964-5853736 FORWARD LENGTH=590
Solyc10g074730.3	Late embryogenesis abundant protein, LEA-14 (AHRD V3.3 *** A0A2U1LR39_ARTAN)	AT3G54200	| Late embryogenesis abundant (LEA) hydroxyproline-rich glycoprotein family | chr3:20065731-20066438 FORWARD LENGTH=235
Solyc06g009010.1	Nuclear transcription factor Y subunit B-1 (AHRD V3.3 *** A0A2G2WGM1_CAPBA)	AT2G47810	NF-YB5 | nuclear factor Y, subunit B5 | chr2:19582938-19583420 REVERSE LENGTH=160
Solyc02g063520.3	Homeobox-leucine zipper protein HAT22 (AHRD V3.3 *** A0A2G2XBJ3_CAPBA)	AT4G37790	HAT22 | Homeobox-leucine zipper protein family | chr4:17768241-17769272 FORWARD LENGTH=278
Solyc08g079430.3	partialcopper-containing amine oxidase	AT4G12290	| Copper amine oxidase family protein | chr4:7304434-7306973 FORWARD LENGTH=741
Solyc02g062960.4	Homeobox-leucine zipper protein HOX14 (AHRD V3.3 *** A0A1U8FQP7_CAPAN)	AT2G18550	HB-2, ATHB21, HB21 | homeobox protein 21 | chr2:8049663-8051213 REVERSE LENGTH=220
Solyc09g082670.3	Heat shock transcription factor (AHRD V3.3 *-* A0A1Y1I763_KLENI)	AT3G22830	AT-HSFA6B, HSFA6B | heat shock transcription factor A6B | chr3:8078981-8080895 FORWARD LENGTH=406
Solyc08g080090.3	green flesh	AT4G22920	ATNYE1, NYE1 | non-yellowing 1 | chr4:12016776-12017969 REVERSE LENGTH=268
Solyc04g011940.3	Cytochrome P450 (AHRD V3.3 *** A0A2U1MQD4_ARTAN)	AT4G39490	CYP96A10 | cytochrome P450, family 96, subfamily A, polypeptide 10 | chr4:18365229-18366788 FORWARD LENGTH=519
Solyc06g054060.1	Lipid transfer protein (AHRD V3.3 *** Q5MJA5_CAPAN)	AT3G22600	| Bifunctional inhibitor/lipid-transfer protein/seed storage 2S albumin superfamily protein | chr3:8006711-8007397 REVERSE LENGT
Solyc03g113420.4	Protein NRT1/ PTR FAMILY 2.9 (AHRD V3.3 *** A0A2G2WRJ5_CAPBA)	AT5G62680	| Major facilitator superfamily protein | chr5:25165430-25167822 REVERSE LENGTH=616
Solyc12g056180.3	1-aminocyclopropane-1-carboxylate synthase (AHRD V3.3 *** Q9SC82_TOBAC)	AT4G11280	ACS6, ATACS6 | 1-aminocyclopropane-1-carboxylic acid (acc) synthase 6 | chr4:6864168-6865922 FORWARD LENGTH=495
Solyc02g067350.3	DUF1666 domain-containing protein (AHRD V3.3 *-* A0A1Q3AQV7_CEPFO)	AT5G39785	| Protein of unknown function (DUF1666) | chr5:15929257-15932215 FORWARD LENGTH=607
Solyc02g093650.4	Early nodulin-like protein 1-like (AHRD V3.3 *** A0A2K3MHR5_TRIPR)	AT5G14345	ENODL21, AtENODL21 | early nodulin-like protein 21 | chr5:4626175-4626722 REVERSE LENGTH=145
Solyc02g089620.3	proline dehydrogenase	AT5G38710	| Methylenetetrahydrofolate reductase family protein | chr5:15501340-15503899 FORWARD LENGTH=476
Solyc02g089920.1	Protein kinase domain (AHRD V3.3 *** A0A200R7I5_9MAGN)	AT2G23770	| protein kinase family protein / peptidoglycan-binding LysM domain-containing protein | chr2:10120242-10122080 REVERSE LENGTH=6
Solyc08g066770.3	Ankyrin repeat (AHRD V3.3 *** A0A200QDM7_9MAGN)	AT1G10340	| Ankyrin repeat family protein | chr1:3390475-3392481 REVERSE LENGTH=578
Solyc06g067870.3	2-oxoglutarate (2OG) and Fe(II)-dependent oxygenase superfamily protein (AHRD V3.3 *** A0A2U1LXB2_ARTAN)	AT1G52800	| 2-oxoglutarate (2OG) and Fe(II)-dependent oxygenase superfamily protein | chr1:19664044-19665362 FORWARD LENGTH=314
Solyc10g078590.2	Jacalin-related lectin 3 (AHRD V3.3 *-* A0A2G3BI13_CAPCH)	AT5G18130	| unknown protein; BEST Arabidopsis thaliana protein match is: unknown protein (TAIR:AT3G03870.2); Has 1807 Blast hits to 1807 p
Solyc12g009130.3	Protein LURP-one-related 6 (AHRD V3.3 *** A0A2G2YV39_CAPAN)	AT2G05910	| Protein of unknown function (DUF567) | chr2:2258512-2259376 REVERSE LENGTH=191
Solyc03g098030.3	Type I inositol polyphosphate 5-phosphatase 5 (AHRD V3.3 *-* IP5P5_ARATH)	AT2G01900	| DNAse I-like superfamily protein | chr2:406136-408933 FORWARD LENGTH=417
Solyc03g008017.1	Unknown protein	NA	NA
Solyc01g111050.4	COBRA-like protein (AHRD V3.3 *** K4B3W8_SOLLC)	AT3G02210	COBL1 | COBRA-like protein 1 precursor | chr3:409352-411478 REVERSE LENGTH=452
Solyc06g069640.3	dCTP pyrophosphatase 1 (AHRD V3.3 *** A0A1U8FHZ8_CAPAN)	AT3G25400	| CONTAINS InterPro DOMAIN/s: NTP Pyrophosphohydrolase MazG-related, RS21-C6 (InterPro:IPR011394), EAR (InterPro:IPR009039), NTP
Solyc12g010940.1	DUF1685 family protein (AHRD V3.3 *-* AT2G42760.1)	AT2G42760	| unknown protein; CONTAINS InterPro DOMAIN/s: Protein of unknown function DUF1685 (InterPro:IPR012881); Has 170 Blast hits to 1
Solyc03g093400.2	Sugar transporter protein 15	AT4G02050	STP7 | sugar transporter protein 7 | chr4:898387-900095 REVERSE LENGTH=513
Solyc08g075760.3	Protein CYCLOPS (AHRD V3.3 *** CCLOP_MEDTR)	NA	NA
Solyc01g107810.2	Glycosyltransferase (AHRD V3.3 *** P93364_TOBAC)	AT4G34131	UGT73B3 | UDP-glucosyl transferase 73B3 | chr4:16343268-16344713 REVERSE LENGTH=481
Solyc09g010050.1	Cullin (AHRD V3.3 *** A0A2U1Q0J3_ARTAN)	AT4G02570	ATCUL1, CUL1, AXR6 | cullin 1 | chr4:1129315-1133435 FORWARD LENGTH=738
Solyc07g005680.4	Carboxypeptidase (AHRD V3.3 *** A0A2G3BXD7_CAPCH)	AT4G30610	BRS1, SCPL24 | alpha/beta-Hydrolases superfamily protein | chr4:14944219-14948391 FORWARD LENGTH=465
Solyc09g075400.4	DNA ligase 1-like isoform X2 (AHRD V3.3 *** XP_004247534.1)	NA	NA
Solyc08g062783.1	Unknown protein	NA	NA
Solyc08g008420.3	Mitochondrial pyruvate carrier (AHRD V3.3 *** A0A1U8GCA8_CAPAN)	AT5G20090	| Uncharacterised protein family (UPF0041) | chr5:6787246-6788000 REVERSE LENGTH=110
Solyc05g009500.3	Protein NRT1/ PTR FAMILY 3.1 (AHRD V3.3 *** A0A1U8GM13_CAPAN)	AT1G68570	| Major facilitator superfamily protein | chr1:25746811-25750110 FORWARD LENGTH=596
Solyc02g085145.1	Transcription factor RADIALIS (AHRD V3.3 *** A0A1U8FSL3_CAPAN)	AT1G75250	ATRL6, RSM3, RL6 | RAD-like 6 | chr1:28245073-28245453 REVERSE LENGTH=126
Solyc01g098310.3	DnaJ heat shock amino-terminal domain protein (AHRD V3.3 *-* A0A2K3PM75_TRIPR)	AT5G18730	| CONTAINS InterPro DOMAIN/s: Molecular chaperone, heat shock protein, Hsp40, DnaJ (InterPro:IPR015609); BEST Arabidopsis thalia
Solyc12g038240.3	hydroxyproline-rich glycoprotein family protein (AHRD V3.3 *** AT5G09530.1)	AT5G09530	| hydroxyproline-rich glycoprotein family protein | chr5:2960080-2961192 REVERSE LENGTH=370
Solyc09g008913.1	Cytochrome P450 (AHRD V3.3 *** Q8H0I8_PETHY)	AT3G52970	CYP76G1 | cytochrome P450, family 76, subfamily G, polypeptide 1 | chr3:19641400-19643259 REVERSE LENGTH=530
Solyc10g085120.3	Leucine-rich receptor-like kinase family protein (AHRD V3.3 *** G7KRB1_MEDTR)	AT3G47570	| Leucine-rich repeat protein kinase family protein | chr3:17527611-17530748 FORWARD LENGTH=1010
Solyc04g054960.1	Late embryogenesis abundant (LEA) hydroxyproline-rich glycoprotein family (AHRD V3.3 *** Q84VP8_ARATH)	AT2G22180	| hydroxyproline-rich glycoprotein family protein | chr2:9428969-9429844 FORWARD LENGTH=291
Solyc06g050900.3	Protein NRT1/ PTR FAMILY 5.1 (AHRD V3.3 *** A0A1U8H5B7_CAPAN)	AT2G40460	| Major facilitator superfamily protein | chr2:16897123-16901171 FORWARD LENGTH=583
Solyc01g065980.4	Ethylene Response Factor E.4	AT3G16770	RAP2.3, ATEBP, ERF72, EBP | ethylene-responsive element binding protein | chr3:5705784-5706768 FORWARD LENGTH=248
Solyc08g078650.3	Glyco_transf_8 domain-containing protein (AHRD V3.3 *** A0A1Q3D6P8_CEPFO)	AT2G35710	| Nucleotide-diphospho-sugar transferases superfamily protein | chr2:15010925-15014070 REVERSE LENGTH=497
Solyc06g062430.3	Inositol oxygenase (AHRD V3.3 *** A0A2U1PDJ1_ARTAN)	AT1G14520	MIOX1 | myo-inositol oxygenase 1 | chr1:4968376-4969954 REVERSE LENGTH=311
Solyc09g015230.1	Wall-associated receptor kinase 3 (AHRD V3.3 *** A0A2G3CTB4_CAPCH)	AT1G21240	WAK3 | wall associated kinase 3 | chr1:7434303-7436702 FORWARD LENGTH=741
Solyc04g080530.3	Pectinesterase (AHRD V3.3 *** A0A200Q992_9MAGN)	AT2G21610	PE11, ATPE11 | pectinesterase 11 | chr2:9245161-9247025 REVERSE LENGTH=352
Solyc03g115750.1	Xyloglucan galactosyltransferase KATAMARI1-like protein (AHRD V3.3 *** A0A2G3CZB2_CAPCH)	AT2G29040	| Exostosin family protein | chr2:12472425-12474962 REVERSE LENGTH=720
Solyc09g091690.1	F-box protein (AHRD V3.3 *** A0A2K3P6V3_TRIPR)	AT3G06240	| F-box family protein | chr3:1887336-1888619 FORWARD LENGTH=427
Solyc08g013900.3	Plant regulator RWP-RK family protein (AHRD V3.3 *** G7JDS3_MEDTR)	AT2G43500	| Plant regulator RWP-RK family protein | chr2:18062715-18066450 FORWARD LENGTH=947
Solyc02g071080.3	Purine permease (AHRD V3.3 *** A0A2U1LZ22_ARTAN),Pfam:PF16913	AT4G18210	ATPUP10, PUP10 | purine permease 10 | chr4:10076175-10077495 FORWARD LENGTH=390
Solyc04g024650.3	Purple acid phosphatase (AHRD V3.3 *-* A0A2G2Z1X7_CAPAN)	AT4G24890	ATPAP24, PAP24 | purple acid phosphatase 24 | chr4:12811510-12814440 REVERSE LENGTH=615
Solyc02g082750.4	Phosphoinositide phosphatase family protein (AHRD V3.3 *** A0A2U1LC37_ARTAN)	AT5G66020	IBS2, ATSAC1B, ATSAC6, SACIB | Phosphoinositide phosphatase family protein | chr5:26401193-26404691 REVERSE LENGTH=593
Solyc08g067340.4	WRKY transcription factor 46	AT1G80840	WRKY40, ATWRKY40 | WRKY DNA-binding protein 40 | chr1:30383834-30385356 FORWARD LENGTH=302
Solyc02g072440.4	Receptor-like protein kinase (AHRD V3.3 *** A0A2R6Q6W2_ACTCH)	AT3G47570	| Leucine-rich repeat protein kinase family protein | chr3:17527611-17530748 FORWARD LENGTH=1010
Solyc01g068630.3	Haloacid dehalogenase-like hydrolase (HAD) superfamily protein (AHRD V3.3 *** A0A2U1PYM0_ARTAN),Pfam:PF13419	AT3G62040	| Haloacid dehalogenase-like hydrolase (HAD) superfamily protein | chr3:22975328-22976518 REVERSE LENGTH=249
Solyc03g123550.1	Small auxin up-regulated RNA39	AT1G56150	| SAUR-like auxin-responsive protein family | chr1:21017432-21017764 FORWARD LENGTH=110
Solyc12g035400.2	WAT1-related protein (AHRD V3.3 *** K4DE01_SOLLC)	AT1G09380	| nodulin MtN21 /EamA-like transporter family protein | chr1:3026351-3029322 REVERSE LENGTH=374
Solyc02g084940.1	Heavy metal-associated isoprenylated plant protein (AHRD V3.3 *** A0A2R6S2J5_ACTCH)	NA	NA
Solyc10g085880.1	UDP-glycosyltransferase 73C4 (AHRD V3.3 *** U73C4_SOLLC)	AT2G36780	| UDP-Glycosyltransferase superfamily protein | chr2:15417618-15419108 REVERSE LENGTH=496
Solyc09g089780.3	2-oxoglutarate (2OG) and Fe(II)-dependent oxygenase superfamily protein (AHRD V3.3 *** O80851_ARATH)	AT1G06620	| 2-oxoglutarate (2OG) and Fe(II)-dependent oxygenase superfamily protein | chr1:2025618-2027094 FORWARD LENGTH=365
Solyc07g008210.4	Tetratricopeptide repeat (TPR)-like superfamily protein (AHRD V3.3 *-* F4K464_ARATH)	AT1G80130	| Tetratricopeptide repeat (TPR)-like superfamily protein | chr1:30141250-30142478 REVERSE LENGTH=305
Solyc12g040800.2	Calcium-dependent lipid-binding (CaLB domain) family protein (AHRD V3.3 *** A0A2U1LMA8_ARTAN)	AT3G17980	| Calcium-dependent lipid-binding (CaLB domain) family protein | chr3:6152417-6153115 FORWARD LENGTH=177
Solyc01g112190.3	Plant regulator RWP-RK family protein, putative (AHRD V3.3 *** A0A061FD78_THECC)	AT4G35270	| Plant regulator RWP-RK family protein | chr4:16777657-16780824 REVERSE LENGTH=963
Solyc04g150171.1	Serpin-ZX (AHRD V3.3 *-* A0A2U1KM08_ARTAN)	NA	NA
Solyc01g105660.4	2-oxoglutarate (2OG) and Fe(II)-dependent oxygenase superfamily protein (AHRD V3.3 *** F4INZ9_ARATH)	AT2G36690	| 2-oxoglutarate (2OG) and Fe(II)-dependent oxygenase superfamily protein | chr2:15379930-15381987 FORWARD LENGTH=366
Solyc02g086950.1	RING/U-box superfamily protein (AHRD V3.3 *-* A0A2U1N3Q0_ARTAN)	AT3G48030	| hypoxia-responsive family protein / zinc finger (C3HC4-type RING finger) family protein | chr3:17725410-17727954 REVERSE LENGT
Solyc08g005550.4	alternative oxidase 1c	AT3G22370	AOX1A, ATAOX1A | alternative oxidase 1A | chr3:7906890-7908416 FORWARD LENGTH=354
Solyc07g055550.2	Cytochrome (AHRD V3.3 *** A0A2G2WEH0_CAPBA)	AT3G14690	CYP72A15 | cytochrome P450, family 72, subfamily A, polypeptide 15 | chr3:4937410-4939310 FORWARD LENGTH=512
Solyc03g080150.3	Peroxidase (AHRD V3.3 *** K4BHZ1_SOLLC)	AT1G05260	RCI3, RCI3A | Peroxidase superfamily protein | chr1:1529827-1531271 FORWARD LENGTH=326
Solyc04g064900.1	Endoglucanase (AHRD V3.3 *-* Q6W6R7_MEDTR)	AT4G39010	AtGH9B18, GH9B18 | glycosyl hydrolase 9B18 | chr4:18176162-18179102 REVERSE LENGTH=497
Solyc11g007390.1	Glycosyltransferase (AHRD V3.3 *-* A0A2I4G8J4_9ROSI)	AT5G49690	| UDP-Glycosyltransferase superfamily protein | chr5:20189968-20191350 REVERSE LENGTH=460
Solyc06g007180.3	asparagine synthetase 1	AT3G47340	ASN1, DIN6, AT-ASN1 | glutamine-dependent asparagine synthase 1 | chr3:17438136-17441043 REVERSE LENGTH=584
Solyc02g068250.4	Unknown protein	AT5G46795	MSP2 | microspore-specific promoter 2 | chr5:18987055-18988168 REVERSE LENGTH=192
Solyc08g067360.3	WRKY transcription factor 45	AT1G80840	WRKY40, ATWRKY40 | WRKY DNA-binding protein 40 | chr1:30383834-30385356 FORWARD LENGTH=302
Solyc10g055740.2	lysine histidine transporter-like 8 (AHRD V3.3 *** A0A2I4HTG9_9ROSI)	AT1G47670	| Transmembrane amino acid transporter family protein | chr1:17536834-17539486 REVERSE LENGTH=519
Solyc07g056570.1	notabilis	AT3G14440	NCED3, ATNCED3, STO1, SIS7 | nine-cis-epoxycarotenoid dioxygenase 3 | chr3:4831678-4833477 REVERSE LENGTH=599
Solyc08g005560.3	transglutaminase family protein (AHRD V3.3 *** AT4G19160.2)	AT4G19160	| unknown protein; Has 35333 Blast hits to 34131 proteins in 2444 species: Archae - 798; Bacteria - 22429; Metazoa - 974; Fungi
Solyc06g073080.4	2-oxoglutarate (2OG) and Fe(II)-dependent oxygenase superfamily protein (AHRD V3.3 *** A0A2U1QGX7_ARTAN)	AT5G24530	DMR6 | 2-oxoglutarate (2OG) and Fe(II)-dependent oxygenase superfamily protein | chr5:8378964-8383154 FORWARD LENGTH=341
Solyc11g010410.2	2-oxoglutarate (2OG) and Fe(II)-dependent oxygenase superfamily protein (AHRD V3.3 *** A0A2U1NR61_ARTAN)	AT5G24530	DMR6 | 2-oxoglutarate (2OG) and Fe(II)-dependent oxygenase superfamily protein | chr5:8378964-8383154 FORWARD LENGTH=341
Solyc10g083440.2	Glycosyltransferase (AHRD V3.3 *** A0A2G3BGM7_CAPCH)	AT5G17050	UGT78D2 | UDP-glucosyl transferase 78D2 | chr5:5607828-5609392 REVERSE LENGTH=460
Solyc09g074760.1	Nuclear transcription factor Y subunit B-3 (AHRD V3.3 *** A0A2G2ZW85_CAPAN)	AT2G47810	NF-YB5 | nuclear factor Y, subunit B5 | chr2:19582938-19583420 REVERSE LENGTH=160
Solyc01g010290.4	Ureide permease (AHRD V3.3 *** A0A2R6PBP7_ACTCH)	AT2G03530	UPS2, ATUPS2 | ureide permease 2 | chr2:1071951-1073522 FORWARD LENGTH=398
Solyc01g068520.1	Unknown protein	NA	NA
Solyc10g085890.1	Unknown protein	NA	NA
Solyc05g015480.3	molybdenum cofactor sulfurase-like (AHRD V3.3 *** A0A2I4FYP1_9ROSI)	AT5G51920	| Pyridoxal phosphate (PLP)-dependent transferases superfamily protein | chr5:21097202-21098914 REVERSE LENGTH=570
Solyc03g112540.4	NAD(P)-binding Rossmann-fold superfamily protein (AHRD V3.3 *** A0A2U1Q346_ARTAN)	AT5G50130	| NAD(P)-binding Rossmann-fold superfamily protein | chr5:20390066-20393053 FORWARD LENGTH=339
Solyc09g092500.1	UDP-glycosyltransferase 75C1 (AHRD V3.3 *** U75C1_SOLLC)	AT4G14090	| UDP-Glycosyltransferase superfamily protein | chr4:8122434-8123804 REVERSE LENGTH=456
Solyc01g098680.2	Receptor-like protein 12 (AHRD V3.3 *** A0A1J6JWI2_NICAT)	AT3G11010	AtRLP34, RLP34 | receptor like protein 34 | chr3:3450988-3453672 REVERSE LENGTH=894
Solyc02g078130.3	bHLH transcription factor 079	AT4G20970	| basic helix-loop-helix (bHLH) DNA-binding superfamily protein | chr4:11215259-11216212 FORWARD LENGTH=190
Solyc05g015490.4	Bifunctional inhibitor/plant lipid transfer protein/seed storage helical domain (AHRD V3.3 *** A0A200QGD6_9MAGN)	AT1G27950	LTPG1 | glycosylphosphatidylinositol-anchored lipid protein transfer 1 | chr1:9740740-9741991 FORWARD LENGTH=193
Solyc08g081820.4	Cation/H(+) antiporter 19 (AHRD V3.3 *** A0A2G2XJH4_CAPBA)	AT4G23700	ATCHX17, CHX17 | cation/H+ exchanger 17 | chr4:12342534-12345616 REVERSE LENGTH=820
Solyc03g113430.3	Protein NRT1/ PTR FAMILY 2.9 (AHRD V3.3 *** A0A2G2WRK6_CAPBA)	AT5G62680	| Major facilitator superfamily protein | chr5:25165430-25167822 REVERSE LENGTH=616
Solyc05g005470.4	DC1 domain-containing protein (AHRD V3.3 *** A0A2U1QM98_ARTAN)	AT1G60420	| DC1 domain-containing protein | chr1:22261978-22264243 FORWARD LENGTH=578
Solyc02g071090.3	Purine permease (AHRD V3.3 *** A0A2U1LZ22_ARTAN),Pfam:PF16913	AT4G18220	| Drug/metabolite transporter superfamily protein | chr4:10078768-10080109 FORWARD LENGTH=344
Solyc06g072530.3	CASP-like protein (AHRD V3.3 *** A0A328D0P9_9ASTE)	AT4G25040	| Uncharacterised protein family (UPF0497) | chr4:12868320-12869319 FORWARD LENGTH=170
Solyc12g005670.2	HAK5	AT4G13420	HAK5, ATHAK5 | high affinity K+ transporter 5 | chr4:7797038-7802174 REVERSE LENGTH=785
Solyc09g008760.1	VQ motif-containing protein 29 (AHRD V3.3 *** A0A2G3BIN0_CAPCH)	AT4G37710	| VQ motif-containing protein | chr4:17718234-17718605 FORWARD LENGTH=123
Solyc07g006370.1	cation/calcium exchanger 1 (AHRD V3.3 *** A0A2I4FP28_9ROSI)	AT5G17860	CAX7 | calcium exchanger 7 | chr5:5902638-5904350 REVERSE LENGTH=570
Solyc06g084240.2	copalyl diphosphate synthase	AT4G02780	GA1, ABC33, ATCPS1, CPS, CPS1 | Terpenoid cyclases/Protein prenyltransferases superfamily protein | chr4:1237881-1244766 REVERSE
Solyc01g066260.2	Unknown protein	NA	NA
Solyc02g084930.3	Cytochrome P450 (AHRD V3.3 *-* A0A200QE46_9MAGN)	AT1G19630	CYP722A1 | cytochrome P450, family 722, subfamily A, polypeptide 1 | chr1:6785427-6787967 REVERSE LENGTH=476
Solyc12g005790.2	Peroxidase (AHRD V3.3 *** K4DBB7_SOLLC)	AT3G01190	| Peroxidase superfamily protein | chr3:67236-68477 REVERSE LENGTH=321
Solyc11g006290.2	3-oxo-5-alpha-steroid 4-dehydrogenase (AHRD V3.3 *** A0A200PYH0_9MAGN)	AT5G16010	| 3-oxo-5-alpha-steroid 4-dehydrogenase family protein | chr5:5227982-5229012 FORWARD LENGTH=268
Solyc04g080330.3	Peroxidase (AHRD V3.3 *** K4BVB2_SOLLC)	AT1G49570	| Peroxidase superfamily protein | chr1:18347077-18348712 FORWARD LENGTH=350
Solyc01g066980.3	Flowering-promoting factor 1 (AHRD V3.3 *** A0A1U8FMN5_CAPAN)	AT5G24860	FPF1, ATFPF1 | flowering promoting factor 1 | chr5:8541822-8542154 FORWARD LENGTH=110
Solyc09g074040.1	Unknown protein	NA	NA
Solyc05g011970.3	Cytochrome (AHRD V3.3 *** A0A1U8EZV2_CAPAN)	AT2G26710	BAS1, CYP734A1, CYP72B1 | Cytochrome P450 superfamily protein | chr2:11380700-11383413 FORWARD LENGTH=520
Solyc12g042980.2	2-oxoglutarate (2OG) and Fe(II)-dependent oxygenase superfamily protein (AHRD V3.3 *** A0A2U1MSG8_ARTAN)	AT1G52790	| 2-oxoglutarate (2OG) and Fe(II)-dependent oxygenase superfamily protein | chr1:19662194-19663301 REVERSE LENGTH=310
Solyc03g026360.1	Peptidoglycan-binding LysM domain-containing protein (AHRD V3.3 *** A0A2U1MKY7_ARTAN)	AT5G62150	| peptidoglycan-binding LysM domain-containing protein | chr5:24958325-24958633 FORWARD LENGTH=102
Solyc02g088500.1	Glycosyltransferase (AHRD V3.3 *** A0A2I4FYE0_9ROSI)	AT4G15280	UGT71B5 | UDP-glucosyl transferase 71B5 | chr4:8719182-8720618 FORWARD LENGTH=478
Solyc09g008670.3	threonine deaminase	AT3G10050	OMR1 | L-O-methylthreonine resistant 1 | chr3:3099164-3101741 REVERSE LENGTH=592
Solyc12g100300.2	Metal tolerance protein 3 (AHRD V3.3 *** A0A2G2YBF6_CAPAN)	AT3G58060	| Cation efflux family protein | chr3:21497778-21499676 REVERSE LENGTH=411
Solyc04g072790.2	Cellulose synthase (AHRD V3.3 *** K4BTR6_SOLLC)	AT5G64740	CESA6, IXR2, E112, PRC1 | cellulose synthase 6 | chr5:25881555-25886333 FORWARD LENGTH=1084
Solyc10g044920.2	Unknown protein	NA	NA
Solyc10g080650.3	Ethylene-responsive transcription factor (AHRD V3.3 *-* A0A2G3BR89_CAPCH)	AT5G19790	RAP2.11 | related to AP2 11 | chr5:6689271-6690032 REVERSE LENGTH=253
Solyc04g079760.4	UPF0114 domain-containing protein (AHRD V3.3 *** A0A1Q3D8A0_CEPFO)	AT4G19390	| Uncharacterised protein family (UPF0114) | chr4:10574903-10576355 REVERSE LENGTH=273
Solyc03g006720.1	Receptor-like kinase (AHRD V3.3 *** P93068_BRAOL)	AT1G61380	SD1-29 | S-domain-1 29 | chr1:22646277-22649401 REVERSE LENGTH=805
Solyc05g009490.3	Unknown protein	NA	NA
Solyc01g096140.3	Aluminum-activated malate transporter 10 (AHRD V3.3 *** A0A2G2YY99_CAPAN)	AT4G00910	| Aluminium activated malate transporter family protein | chr4:389370-391287 REVERSE LENGTH=497
Solyc07g008290.4	O-fucosyltransferase family protein (AHRD V3.3 *** A0A061GA16_THECC)	AT3G21190	| O-fucosyltransferase family protein | chr3:7432579-7434543 REVERSE LENGTH=422
Solyc05g014590.3	Basic helix-loop-helix (BHLH) DNA-binding superfamily protein (AHRD V3.3 *** A0A2U1MR86_ARTAN)	AT5G57150	| basic helix-loop-helix (bHLH) DNA-binding superfamily protein | chr5:23152361-23154801 FORWARD LENGTH=264
Solyc01g080790.3	Plant basic secretory protein (BSP) family protein (AHRD V3.3 *** I3SK49_MEDTR)	AT2G15220	| Plant basic secretory protein (BSP) family protein | chr2:6608689-6609366 FORWARD LENGTH=225
Solyc01g011510.4	Aldehyde dehydrogenase (AHRD V3.3 *** A0A200Q0A3_9MAGN)	AT4G36250	ALDH3F1 | aldehyde dehydrogenase 3F1 | chr4:17151029-17153381 FORWARD LENGTH=484
Solyc03g031770.3	CRIB domain-containing protein RIC10 (AHRD V3.3 *** A0A2G2ZLR9_CAPAN)	AT4G21745	| PAK-box/P21-Rho-binding family protein | chr4:11549340-11550415 FORWARD LENGTH=156
Solyc08g063055.1	Unknown protein	NA	NA
Solyc10g085500.2	Cytochrome P450 (AHRD V3.3 *** A0A2U1LHU2_ARTAN)	AT3G52970	CYP76G1 | cytochrome P450, family 76, subfamily G, polypeptide 1 | chr3:19641400-19643259 REVERSE LENGTH=530
Solyc09g010940.4	Haloacid dehalogenase-like hydrolase (HAD) superfamily protein (AHRD V3.3 *** A0A1P8BF18_ARATH)	AT5G02230	| Haloacid dehalogenase-like hydrolase (HAD) superfamily protein | chr5:449132-450507 FORWARD LENGTH=280
Solyc02g071070.3	Cation/H(+) antiporter 16 (AHRD V3.3 *** A0A2G2XDT2_CAPBA)	AT4G23700	ATCHX17, CHX17 | cation/H+ exchanger 17 | chr4:12342534-12345616 REVERSE LENGTH=820
Solyc05g051880.4	Trehalose 6-phosphate phosphatase (AHRD V3.3 *** A0A1U8F1Y8_CAPAN)	AT4G39770	TPPH | Haloacid dehalogenase-like hydrolase (HAD) superfamily protein | chr4:18449138-18451218 REVERSE LENGTH=349
Solyc08g007080.4	type I inositol polyphosphate 5-phosphatase 2-like (AHRD V3.3 *** A0A2I4GAB5_9ROSI)	AT4G18010	IP5PII, AT5PTASE2, 5PTASE2 | myo-inositol polyphosphate 5-phosphatase 2 | chr4:9991194-9994099 REVERSE LENGTH=646
Solyc01g066200.1	Unknown protein	NA	NA
Solyc05g013710.3	SufE-like protein chloroplastic-like (AHRD V3.3 *** A0A2K3NC77_TRIPR)	AT1G67810	SUFE2 | sulfur E2 | chr1:25426488-25427264 FORWARD LENGTH=258
Solyc09g098000.4	NAD(P)-linked oxidoreductase, aldo/keto reductase family protein (AHRD V3.3 *** A0A1Y1HY98_KLENI)	AT1G60690	| NAD(P)-linked oxidoreductase superfamily protein | chr1:22349892-22351668 REVERSE LENGTH=345
Solyc01g091760.3	Ethylene-responsive transcription factor 1 (AHRD V3.3 *** A0A2G3DE29_CAPCH)	AT5G19790	RAP2.11 | related to AP2 11 | chr5:6689271-6690032 REVERSE LENGTH=253
Solyc09g091965.1	Unknown protein	NA	NA
Solyc08g067620.2	Pleiotropic drug resistance protein (AHRD V3.3 *** C8CA13_CUCSA)	AT1G15520	PDR12, ATPDR12, ABCG40, ATABCG40 | pleiotropic drug resistance 12 | chr1:5331993-5338175 REVERSE LENGTH=1423
Solyc11g072560.3	protein NRT1/ PTR FAMILY 2.7-like (AHRD V3.3 *** A0A2I4HW78_9ROSI)	AT3G45650	NAXT1 | nitrate excretion transporter1 | chr3:16759253-16761266 FORWARD LENGTH=558
Solyc04g080210.1	ovate family protein 9	AT2G18500	ATOFP7, OFP7 | ovate family protein 7 | chr2:8027102-8028049 FORWARD LENGTH=315
Solyc04g079490.1	Serpin-ZX (AHRD V3.3 *-* A0A2G3A1J9_CAPAN)	AT1G47710	| Serine protease inhibitor (SERPIN) family protein | chr1:17558271-17560061 FORWARD LENGTH=391
Solyc08g065610.3	Vacuolar-processing enzyme (AHRD V3.3 *** A0A2G2VI36_CAPBA)	AT4G32940	GAMMA-VPE, GAMMAVPE | gamma vacuolar processing enzyme | chr4:15900557-15903161 REVERSE LENGTH=494
Solyc02g084980.3	Hexosyltransferase (AHRD V3.3 *** A0A2G2XGM6_CAPBA)	AT2G47180	AtGolS1, GolS1 | galactinol synthase 1 | chr2:19369049-19370372 REVERSE LENGTH=344
Solyc06g059870.1	Unknown protein	NA	NA
Solyc02g083980.3	Endoglucanase (AHRD V3.3 *** A0A2G3D7Z9_CAPCH)	AT1G19940	AtGH9B5, GH9B5 | glycosyl hydrolase 9B5 | chr1:6918323-6920268 REVERSE LENGTH=515
Solyc07g052550.2	Peroxidase (AHRD V3.3 *** K4CFF4_SOLLC)	AT1G05260	RCI3, RCI3A | Peroxidase superfamily protein | chr1:1529827-1531271 FORWARD LENGTH=326
Solyc10g008930.1	glutaredoxin-C9-like (AHRD V3.3 *** A0A1U8EMM6_CAPAN)	AT1G28480	GRX480, roxy19 | Thioredoxin superfamily protein | chr1:10013634-10014047 REVERSE LENGTH=137
Solyc04g072700.4	Heavy metal-associated isoprenylated plant protein (AHRD V3.3 *** A0A2R6RNU7_ACTCH)	AT4G08570	| Heavy metal transport/detoxification superfamily protein | chr4:5455123-5455975 REVERSE LENGTH=150
Solyc10g007570.4	Gibberellin 2-oxidase (AHRD V3.3 *** C6GMF4_NICPL)	AT1G78440	ATGA2OX1, GA2OX1 | Arabidopsis thaliana gibberellin 2-oxidase 1 | chr1:29511772-29512990 REVERSE LENGTH=329
Solyc07g006560.3	Hypersensitive response assisting protein (AHRD V3.3 *** Q9SWC6_CAPAN)	NA	NA
Solyc06g031710.3	WAT1-related protein (AHRD V3.3 *** K4C4J4_SOLLC)	AT2G39510	| nodulin MtN21 /EamA-like transporter family protein | chr2:16491358-16493085 REVERSE LENGTH=374
Solyc01g111950.4	Serine-threonine protein kinase, plant-type, putative (AHRD V3.3 *** B9SR04_RICCO)	AT2G16750	| Protein kinase protein with adenine nucleotide alpha hydrolases-like domain | chr2:7271786-7274446 FORWARD LENGTH=617
Solyc04g079500.2	Unknown protein	NA	NA
Solyc06g072880.2	Glycosyltransferase (AHRD V3.3 *** A0A2G3CA94_CAPCH)	AT2G36780	| UDP-Glycosyltransferase superfamily protein | chr2:15417618-15419108 REVERSE LENGTH=496
Solyc08g075210.2	HXXXD-type acyl-transferase family protein (AHRD V3.3 *** F4JBC7_ARATH)	AT3G30280	| HXXXD-type acyl-transferase family protein | chr3:11914366-11915697 FORWARD LENGTH=443
Solyc04g081130.1	Glyoxal oxidase (AHRD V3.3 *** A0A200QQ43_9MAGN)	AT1G19900	| glyoxal oxidase-related protein | chr1:6907038-6908684 REVERSE LENGTH=548
Solyc03g116910.3	cinnamoyl-CoA reductase 2	AT1G15950	CCR1, IRX4, ATCCR1 | cinnamoyl coa reductase 1 | chr1:5478855-5481915 FORWARD LENGTH=344
Solyc12g088140.2	Hydroxyproline-rich glycoprotein (AHRD V3.3 *** A0A2K3L507_TRIPR)	AT5G65660	| hydroxyproline-rich glycoprotein family protein | chr5:26245444-26246245 REVERSE LENGTH=136
Solyc06g007960.4	O-methyltransferase (AHRD V3.3 *** A0A076NBT0_VACCO)	AT5G54160	ATOMT1, OMT1 | O-methyltransferase 1 | chr5:21982075-21984167 FORWARD LENGTH=363
Solyc09g098620.2	Cytochrome P450 (AHRD V3.3 *** A0A2U1PRB3_ARTAN)	AT3G52970	CYP76G1 | cytochrome P450, family 76, subfamily G, polypeptide 1 | chr3:19641400-19643259 REVERSE LENGTH=530
Solyc04g015520.3	Remorin (AHRD V3.3 *** A0A200Q6K8_9MAGN)	AT3G57540	| Remorin family protein | chr3:21301623-21302924 REVERSE LENGTH=296
Solyc05g009590.3	Aluminum-activated malate transporter 9 (AHRD V3.3 *** A0A2G3B6C3_CAPCH)	AT3G18440	AtALMT9, ALMT9 | aluminum-activated malate transporter 9 | chr3:6328181-6330652 FORWARD LENGTH=598
Solyc02g050267.1	Unknown protein	NA	NA
Solyc06g067980.3	repressed By RIM101 protein 1 (AHRD V3.3 --* XP_011091441.1)	NA	NA
Solyc08g080770.3	LURP-one-like protein (AHRD V3.3 *** A0A1P8AWJ7_ARATH)	AT3G14260	| Protein of unknown function (DUF567) | chr3:4747986-4748779 REVERSE LENGTH=230
Solyc09g065070.2	Aluminum-activated malate transporter (AHRD V3.3 *** A0A2U1LQV2_ARTAN)	AT5G46600	| Aluminium activated malate transporter family protein | chr5:18907849-18910742 REVERSE LENGTH=539
Solyc07g045460.3	SNF1-related protein kinase regulatory subunit beta-2 (AHRD V3.3 *** A0A2G3BYB4_CAPCH)	AT4G16360	| 5'-AMP-activated protein kinase beta-2 subunit protein | chr4:9245571-9246833 FORWARD LENGTH=261
Solyc10g009310.4	Cytochrome P450 (AHRD V3.3 *** A0A2U1MQN4_ARTAN)	AT2G46660	CYP78A6 | cytochrome P450, family 78, subfamily A, polypeptide 6 | chr2:19153602-19155417 REVERSE LENGTH=530
Solyc07g055560.4	Cytochrome (AHRD V3.3 *** A0A2G3C1F9_CAPCH)	AT3G14690	CYP72A15 | cytochrome P450, family 72, subfamily A, polypeptide 15 | chr3:4937410-4939310 FORWARD LENGTH=512
Solyc03g096660.2	NAD(P)-binding Rossmann-fold superfamily protein (AHRD V3.3 *** A0A1P8AYM6_ARATH),Pfam:PF13561	AT5G06060	| NAD(P)-binding Rossmann-fold superfamily protein | chr5:1824066-1825833 REVERSE LENGTH=264
Solyc10g078270.2	WAT1-related protein (AHRD V3.3 *** K4D269_SOLLC)	AT5G07050	| nodulin MtN21 /EamA-like transporter family protein | chr5:2191533-2193416 REVERSE LENGTH=402
Solyc01g108750.2	Methylketone synthase Ib (AHRD V3.3 *** E0YCS5_SOLLC)	AT2G23610	ATMES3, MES3 | methyl esterase 3 | chr2:10044410-10046403 REVERSE LENGTH=263
Solyc09g066410.3	Phosphate transporter (AHRD V3.3 *** Q9AYT3_TOBAC)	AT3G54700	PHT1;7 | phosphate transporter 1;7 | chr3:20248463-20250070 REVERSE LENGTH=535
Solyc10g024383.1	RING/U-box superfamily protein (AHRD V3.3 *-* Q9FHA1_ARATH)	AT5G67120	| RING/U-box superfamily protein | chr5:26787830-26789737 REVERSE LENGTH=272
Solyc08g075570.4	Urea-proton symporter DUR3 (AHRD V3.3 *** A0A2G3AG00_CAPAN)	AT5G45380	ATDUR3, DUR3 | solute:sodium symporters;urea transmembrane transporters | chr5:18391337-18395696 FORWARD LENGTH=704
Solyc06g010010.3	MLO-like protein (AHRD V3.3 *** K4C428_SOLLC)	AT3G45290	MLO3, ATMLO3 | Seven transmembrane MLO family protein | chr3:16617586-16621352 FORWARD LENGTH=508
Solyc11g069940.1	Glutaredoxin (AHRD V3.3 *** A0A118JSL8_CYNCS)	AT4G33040	| Thioredoxin superfamily protein | chr4:15940779-15941213 REVERSE LENGTH=144
Solyc01g096320.3	Homeobox-leucine zipper protein HOX6 (AHRD V3.3 *** A0A1U8DTA9_CAPAN)	AT2G46680	ATHB-7, ATHB7, HB-7 | homeobox 7 | chr2:19165777-19166773 REVERSE LENGTH=258
Solyc09g098010.3	Geraniol 8-hydroxylase (AHRD V3.3 *** A0A1U8G9M4_CAPAN)	AT2G45550	CYP76C4 | cytochrome P450, family 76, subfamily C, polypeptide 4 | chr2:18773541-18775654 REVERSE LENGTH=511
Solyc06g048530.4	Hydroxyacylglutathione hydrolase, putative, expressed (AHRD V3.3 *** Q10LW8_ORYSJ)	AT3G10850	GLX2-2, GLY2 | Metallo-hydrolase/oxidoreductase superfamily protein | chr3:3397756-3399522 REVERSE LENGTH=258
Solyc01g096690.3	Protein kinase domain (AHRD V3.3 *** A0A200R817_9MAGN)	AT1G55200	| Protein kinase protein with adenine nucleotide alpha hydrolases-like domain | chr1:20589309-20592049 REVERSE LENGTH=676
Solyc03g119590.1	NIMIN2c protein (AHRD V3.3 *** A0FJY4_TOBAC)	NA	NA
Solyc04g074535.1	Alcohol dehydrogenase-like 7 (AHRD V3.3 *** A0A2G2WZQ5_CAPBA)	AT1G22430	| GroES-like zinc-binding dehydrogenase family protein | chr1:7919235-7921594 FORWARD LENGTH=388
Solyc11g011240.1	geranylgeranyl pyrophosphate synthase 1	AT4G36810	GGPS1 | geranylgeranyl pyrophosphate synthase 1 | chr4:17343513-17344628 FORWARD LENGTH=371
Solyc09g064645.1	Ribonuclease H-like domain-containing protein (AHRD V3.3 *-* A0A2U1M464_ARTAN)	NA	NA
Solyc10g150118.1	Unknown protein	NA	NA
Solyc11g011600.3	GRAM domain-containing protein (AHRD V3.3 *-* A0A2U1LPW0_ARTAN)	AT5G23370	| GRAM domain-containing protein / ABA-responsive protein-related | chr5:7863542-7864201 REVERSE LENGTH=219
Solyc11g005610.1	Transcription factor GRAS (AHRD V3.3 *** A0A200PYP2_9MAGN)	AT4G08250	| GRAS family transcription factor | chr4:5196787-5198238 FORWARD LENGTH=483
Solyc08g066760.4	Ankyrin repeat (AHRD V3.3 *** A0A200QDM7_9MAGN)	AT1G10340	| Ankyrin repeat family protein | chr1:3390475-3392481 REVERSE LENGTH=578
Solyc01g059900.4	Dirigent protein (AHRD V3.3 *** K4AW97_SOLLC)	AT1G22900	| Disease resistance-responsive (dirigent-like protein) family protein | chr1:8103910-8104491 REVERSE LENGTH=193
Solyc03g034150.2	Homeobox-leucine zipper protein HOX14 (AHRD V3.3 *** A0A1U8GKM2_CAPAN)	AT2G18550	HB-2, ATHB21, HB21 | homeobox protein 21 | chr2:8049663-8051213 REVERSE LENGTH=220
Solyc02g065040.1	Unknown protein	NA	NA
Solyc07g049135.1	Fruit-specific protein (AHRD V3.3 *** FSPM_SOLLC)	NA	NA
Solyc10g007560.2	Gibberellin 2 oxidase 2 (AHRD V3.3 *-* A0A024B654_9ERIC)	AT1G30040	ATGA2OX2, GA2OX2 | gibberellin 2-oxidase | chr1:10537769-10539570 FORWARD LENGTH=341
Solyc03g005520.1	Ethylene-responsive transcription factor 1B (AHRD V3.3 *** A0A2G2WWE4_CAPBA)	AT3G23240	ERF1, ATERF1 | ethylene response factor 1 | chr3:8295705-8296361 FORWARD LENGTH=218
Solyc05g013900.2	ABC transporter (AHRD V3.3 *-* A0A200RCU2_9MAGN)	AT3G28345	| ABC transporter family protein | chr3:10593921-10598775 REVERSE LENGTH=1240
Solyc08g077170.3	Protein NRT1/ PTR FAMILY 7.3 (AHRD V3.3 *** A0A1U8GJT1_CAPAN)	AT1G32450	NRT1.5 | nitrate transporter 1.5 | chr1:11715337-11719807 REVERSE LENGTH=614
Solyc03g078500.3	Glycosyltransferase (AHRD V3.3 *** A0A2U1L2Y4_ARTAN)	AT1G22400	UGT85A1, ATUGT85A1 | UDP-Glycosyltransferase superfamily protein | chr1:7903851-7906607 REVERSE LENGTH=489
Solyc06g054500.1	Peroxidase (AHRD V3.3 *** K4C6D6_SOLLC)	AT2G39040	| Peroxidase superfamily protein | chr2:16299463-16301173 REVERSE LENGTH=350
Solyc10g018150.2	Cytochrome P450 (AHRD V3.3 *** A0A200Q2X8_9MAGN)	AT2G42250	CYP712A1 | cytochrome P450, family 712, subfamily A, polypeptide 1 | chr2:17600075-17601709 REVERSE LENGTH=514
Solyc09g065750.3	beta-carotene isomerase D27, chloroplastic-like (AHRD V3.3 *** A0A2I4G2B0_9ROSI)	AT1G03055	| unknown protein; BEST Arabidopsis thaliana protein match is: unknown protein (TAIR:AT1G64680.1); Has 143 Blast hits to 143 pro
Solyc09g091700.4	2-alkenal reductase (NADP(+)-dependent)-like (AHRD V3.3 *** A0A2I4HQE7_9ROSI)	AT5G16990	| Zinc-binding dehydrogenase family protein | chr5:5581831-5583849 REVERSE LENGTH=343
Solyc03g006120.4	Transcription factor TGA like domain (AHRD V3.3 *** A0A200Q9U0_9MAGN)	AT4G18690	| unknown protein; BEST Arabidopsis thaliana protein match is: unknown protein (TAIR:AT4G18680.1); Has 522 Blast hits to 522 pro
Solyc04g079510.2	Major facilitator superfamily protein (AHRD V3.3 *** A0A2U1PWN6_ARTAN)	AT1G27040	| Major facilitator superfamily protein | chr1:9386893-9390018 REVERSE LENGTH=567
Solyc07g042880.1	Cytochrome P450 (AHRD V3.3 *** A0A200R9G0_9MAGN)	AT5G36110	CYP716A1 | cytochrome P450, family 716, subfamily A, polypeptide 1 | chr5:14195377-14197613 FORWARD LENGTH=477
Solyc10g049425.1	Unknown protein	NA	NA
Solyc08g079300.3	Cytochrome P450 (AHRD V3.3 *** A0A1U9X605_THAGA)	AT4G12320	CYP706A6 | cytochrome P450, family 706, subfamily A, polypeptide 6 | chr4:7314939-7316647 REVERSE LENGTH=518
Solyc03g006110.3	Non-specific serine/threonine protein kinase (AHRD V3.3 *** A0A2G2ZLG0_CAPAN)	AT5G45820	CIPK20, SnRK3.6, PKS18 | CBL-interacting protein kinase 20 | chr5:18587081-18588400 REVERSE LENGTH=439
Solyc05g013890.3	ABC transporter (AHRD V3.3 *-* A0A200R4I7_9MAGN)	AT3G28345	| ABC transporter family protein | chr3:10593921-10598775 REVERSE LENGTH=1240
Solyc02g067190.4	Casparian strip membrane protein 1 (AHRD V3.3 *** CASP1_SOLTU)	AT5G15290	| Uncharacterised protein family (UPF0497) | chr5:4967094-4967846 FORWARD LENGTH=187
Solyc01g005940.4	Phytoene synthase, chloroplastic (AHRD V3.3 *** A0A2G3DEK5_CAPCH),Pfam:PF00494	AT5G17230	PSY | PHYTOENE SYNTHASE | chr5:5659839-5662087 REVERSE LENGTH=437
Solyc09g098380.3	Amino acid transporter (AHRD V3.3 *** A0A200PYC4_9MAGN)	AT5G16740	| Transmembrane amino acid transporter family protein | chr5:5501044-5502856 REVERSE LENGTH=426

## Sheet: b) root up-regulated
Supplementary Data 2b. DEGs that are up-regulated by a supply of N in roots
Gene ID	Gene annotation (ITAG4.0)	Arabidopsis homolog (BLAST e-val < 1E-7)	Arabidopsis annotation (TAIR10)
Solyc03g078620.1	C2 calcium/lipid-binding domain, CaLB (AHRD V3.3 *** A0A2U1M378_ARTAN)	AT5G65030	| unknown protein; BEST Arabidopsis thaliana protein match is: unknown protein (TAIR:AT5G10210.1); Has 1807 Blast hits to 1807 p
Solyc05g009580.3	Aluminum-activated malate transporter 9 (AHRD V3.3 *** A0A2G3B6A6_CAPCH)	AT3G18440	AtALMT9, ALMT9 | aluminum-activated malate transporter 9 | chr3:6328181-6330652 FORWARD LENGTH=598
Solyc06g075970.4	Para-hydroxybenzoic acid efflux pump subunit AaeB/fusaric acid resistance protein (AHRD V3.3 *** A0A200R6L7_9MAGN)	AT2G28780	| unknown protein; INVOLVED IN: biological_process unknown; LOCATED IN: mitochondrion; EXPRESSED IN: inflorescence meristem, roo
Solyc11g069760.1	High-affinity nitrate transporter 2.1 (AHRD V3.3 *-* A0A2G2YIB2_CAPAN)	AT5G60770	ATNRT2.4, NRT2.4 | nitrate transporter 2.4 | chr5:24444396-24447026 FORWARD LENGTH=527
Solyc04g011880.1	Monothiol glutaredoxin-S1 (AHRD V3.3 *** A0A2G3CDX4_CAPCH)	AT1G03020	| Thioredoxin superfamily protein | chr1:698207-698515 REVERSE LENGTH=102
Solyc10g005680.2	WRKY transcription factor 15	AT5G56270	WRKY2, ATWRKY2 | WRKY DNA-binding protein 2 | chr5:22780816-22783137 FORWARD LENGTH=687
Solyc04g011810.1	Glutaredoxin (AHRD V3.3 *** A0A1L7MRR3_SOLPI)	AT1G03020	| Thioredoxin superfamily protein | chr1:698207-698515 REVERSE LENGTH=102
Solyc04g011850.1	Glutaredoxin (AHRD V3.3 *** A0A1L7MRR3_SOLPI)	AT1G03020	| Thioredoxin superfamily protein | chr1:698207-698515 REVERSE LENGTH=102
Solyc02g089460.1	protein GLUTAMINE DUMPER 6-like (AHRD V3.3 *** A0A2I4EB38_9ROSI)	AT4G25760	ATGDU2, GDU2 | glutamine dumper 2 | chr4:13116149-13116538 FORWARD LENGTH=129
Solyc04g011860.1	Monothiol glutaredoxin-S1 (AHRD V3.3 *** A0A2G3CDZ0_CAPCH)	AT1G03020	| Thioredoxin superfamily protein | chr1:698207-698515 REVERSE LENGTH=102
Solyc04g011870.1	Glutaredoxin (AHRD V3.3 *** A0A1L7MRR3_SOLPI)	AT1G03020	| Thioredoxin superfamily protein | chr1:698207-698515 REVERSE LENGTH=102
Solyc04g011800.1	Glutaredoxin (AHRD V3.3 *** A0A1L7MRR3_SOLPI)	AT1G03020	| Thioredoxin superfamily protein | chr1:698207-698515 REVERSE LENGTH=102
Solyc10g050510.1	Unknown protein	NA	NA
Solyc04g011830.1	Glutaredoxin (AHRD V3.3 *** A0A1L7MRR3_SOLPI)	AT1G03020	| Thioredoxin superfamily protein | chr1:698207-698515 REVERSE LENGTH=102
Solyc05g045670.4	Glucose-6-phosphate/phosphate-translocator (AHRD V3.3 *** O64911_SOLTU)	AT1G61800	GPT2, ATGPT2 | glucose-6-phosphate/phosphate translocator 2 | chr1:22824527-22826459 FORWARD LENGTH=388
Solyc04g011840.1	Glutaredoxin (AHRD V3.3 *** A0A1L7MRR3_SOLPI)	AT1G03020	| Thioredoxin superfamily protein | chr1:698207-698515 REVERSE LENGTH=102
Solyc09g072750.2	Unknown protein	NA	NA
Solyc03g080070.4	WAT1-related protein (AHRD V3.3 *** K4BHY3_SOLLC)	AT5G13670	| nodulin MtN21 /EamA-like transporter family protein | chr5:4407205-4408955 REVERSE LENGTH=377
Solyc01g107190.3	LOB domain-containing protein 38 (AHRD V3.3 *** A0A2G2V731_CAPBA)	AT5G67420	LBD37, ASL39 | LOB domain-containing protein 37 | chr5:26904576-26905415 REVERSE LENGTH=250
Solyc02g085800.2	Alpha/beta-Hydrolases superfamily protein (AHRD V3.3 *** A0A2U1PVQ0_ARTAN)	AT5G16080	AtCXE17, CXE17 | carboxyesterase 17 | chr5:5252533-5253567 REVERSE LENGTH=344
Solyc01g108710.3	Unknown protein	NA	NA
Solyc01g108630.3	nii1 nitrite reductase	AT2G15620	NIR1, NIR, ATHNIR | nitrite reductase 1 | chr2:6810552-6812666 FORWARD LENGTH=586
Solyc04g055150.1	C2 calcium/lipid-binding domain, CaLB (AHRD V3.3 *-* A0A2U1PHW5_ARTAN)	AT5G65030	| unknown protein; BEST Arabidopsis thaliana protein match is: unknown protein (TAIR:AT5G10210.1); Has 1807 Blast hits to 1807 p
Solyc08g007430.2	NIT2	AT1G12110	NRT1.1, CHL1-1, NRT1, B-1, ATNRT1, CHL1 | nitrate transporter 1.1 | chr1:4105341-4109290 FORWARD LENGTH=590
Solyc03g119180.1	Unknown protein	NA	NA
Solyc06g083160.1	DUF506 family protein (DUF506) (AHRD V3.3 *** O48807_ARATH)	AT3G07350	| Protein of unknown function (DUF506) | chr3:2347674-2348570 FORWARD LENGTH=298
Solyc11g045410.1	CC-NBS-LRR type resistance-like protein (AHRD V3.3 *-* E3W9R6_CAPCH)	NA	NA
Solyc01g102960.3	22.0 kDa class IV heat shock protein (AHRD V3.3 *** A0A2G3ATG3_CAPCH)	AT4G10250	ATHSP22.0 | HSP20-like chaperones superfamily protein | chr4:6370537-6371124 FORWARD LENGTH=195
Solyc07g053370.1	CLAVATA3/ESR-RELATED 5 (AHRD V3.3 --* AT2G31083.2)	AT2G31082	CLE7 | CLAVATA3/ESR-RELATED 7 | chr2:13241440-13241700 FORWARD LENGTH=86
Solyc02g076630.1	Unknown protein	NA	NA
Solyc09g042705.1	Unknown protein	NA	NA
Solyc03g111710.3	BTB/POZ and TAZ domain-containing protein 2 (AHRD V3.3 *** A0A2G2X8F9_CAPBA)	AT5G63160	BT1 | BTB and TAZ domain protein 1 | chr5:25333485-25335399 REVERSE LENGTH=365
Solyc09g008175.1	SAUR-like auxin-responsive protein family (AHRD V3.3 *** A0A2U1NT85_ARTAN)	AT2G28085	| SAUR-like auxin-responsive protein family | chr2:11968182-11968556 REVERSE LENGTH=124
Solyc06g072210.1	Miraculin (AHRD V3.3 *** A0A1U8H778_CAPAN)	AT1G17860	| Kunitz family trypsin and protease inhibitor protein | chr1:6149343-6149933 FORWARD LENGTH=196
Solyc10g050890.2	nitrite reductase 2	AT2G15620	NIR1, NIR, ATHNIR | nitrite reductase 1 | chr2:6810552-6812666 FORWARD LENGTH=586
Solyc03g114620.1	protein GLUTAMINE DUMPER 4-like (AHRD V3.3 *** A0A2I4EBB2_9ROSI)	AT4G31730	GDU1 | glutamine dumper 1 | chr4:15361207-15361683 FORWARD LENGTH=158
Solyc11g006910.3	Ferredoxin (AHRD V3.3 *** K4D4V2_SOLLC)	AT2G27510	ATFD3, FD3 | ferredoxin 3 | chr2:11758281-11758748 REVERSE LENGTH=155
Solyc10g017750.2	asparagine-rich protein-like (AHRD V3.3 *-* XP_020397117.1)	NA	NA
Solyc03g006410.3	PDDEXK-like protein (AHRD V3.3 *** A0A2U1QIN2_ARTAN)	AT4G32480	| Protein of unknown function (DUF506) | chr4:15676488-15677776 FORWARD LENGTH=287
Solyc05g054660.2	Zinc finger protein (AHRD V3.3 *** A0A200PZ96_9MAGN)	AT2G28710	| C2H2-type zinc finger family protein | chr2:12322974-12323444 FORWARD LENGTH=156
Solyc09g082600.3	Chlorophyllase-2, chloroplastic (AHRD V3.3 *** A0A1U8FCR3_CAPAN)	AT5G43860	ATCLH2, CLH2 | chlorophyllase 2 | chr5:17630492-17632184 FORWARD LENGTH=318
Solyc01g086650.3	Uroporphyrinogen-III C-methyltransferase (AHRD V3.3 *** A0A2I0V6U1_9ASPA)	AT5G40850	UPM1 | urophorphyrin methylase 1 | chr5:16367205-16368724 FORWARD LENGTH=369
Solyc12g056123.1	Unknown protein	NA	NA
Solyc07g043170.4	Glycosyltransferase (AHRD V3.3 *** Q94IF2_TOBAC)	AT3G21760	HYR1 | UDP-Glycosyltransferase superfamily protein | chr3:7667099-7668556 FORWARD LENGTH=485
Solyc09g090880.1	Unknown protein	NA	NA
Solyc08g079150.1	Auxin-responsive protein SAUR32 (AHRD V3.3 *** A0A2G2XKY1_CAPBA)	AT4G22620	| SAUR-like auxin-responsive protein family | chr4:11907631-11908113 FORWARD LENGTH=160
Solyc03g031630.3	Calcium-binding EF-hand family protein-like (AHRD V3.3 *** Q6ZFI7_ORYSJ)	AT2G44310	| Calcium-binding EF-hand family protein | chr2:18309285-18309713 FORWARD LENGTH=142
Solyc01g067005.1	Unknown protein	NA	NA
Solyc04g025750.3	WAT1-related protein (AHRD V3.3 *** K4BR19_SOLLC)	AT1G70260	| nodulin MtN21 /EamA-like transporter family protein | chr1:26457067-26459338 REVERSE LENGTH=375
Solyc02g065310.1	B3 domain-containing protein (AHRD V3.3 *-* A0A1Q3DFU3_CEPFO)	AT1G49480	RTV1 | related to vernalization1 1 | chr1:18314596-18315460 REVERSE LENGTH=226
Solyc03g113930.3	22.0 kDa class IV heat shock protein (AHRD V3.3 *** A0A2G3ATG3_CAPCH)	AT4G10250	ATHSP22.0 | HSP20-like chaperones superfamily protein | chr4:6370537-6371124 FORWARD LENGTH=195
Solyc05g009720.3	Myb-like transcription factor family protein (AHRD V3.3 *** A0A1P8AW12_ARATH)	AT1G68670	| myb-like transcription factor family protein | chr1:25782344-25783873 FORWARD LENGTH=354
Solyc02g069190.4	iron-regulated transporter 2	AT1G31260	ZIP10 | zinc transporter 10 precursor | chr1:11175559-11177362 REVERSE LENGTH=364
Solyc05g043420.2	Plant resistance protein (AHRD V3.3 *** O81136_SOLLC)	AT1G59620	CW9 | Disease resistance protein (CC-NBS-LRR class) family | chr1:21902627-21905527 FORWARD LENGTH=842
Solyc11g071750.2	Calcium-binding protein CML38 (AHRD V3.3 *** A0A2G3BAP9_CAPCH)	AT5G42380	CML39, CML37 | calmodulin like 37 | chr5:16942758-16943315 REVERSE LENGTH=185
Solyc12g013660.3	Ethylene-responsive transcription factor (AHRD V3.3 *-* A0A2G2Z3R5_CAPAN)	AT1G36060	| Integrase-type DNA-binding superfamily protein | chr1:13454718-13455662 REVERSE LENGTH=314
Solyc01g009260.1	protein FAF-like, chloroplastic (AHRD V3.3 *** A0A2I4H6U5_9ROSI)	AT5G22090	| Protein of unknown function (DUF3049) | chr5:7315003-7316394 REVERSE LENGTH=463
Solyc10g084890.3	UDP-glycosyltransferase 76E1 (AHRD V3.3 *** U76E1_SOLLC)	AT5G59580	UGT76E1 | UDP-glucosyl transferase 76E1 | chr5:24006239-24007689 REVERSE LENGTH=453
Solyc06g054570.1	monothiol glutaredoxin-S3-like (AHRD V3.3 *** A0A2G2Z9R0_CAPAN)	AT5G18600	| Thioredoxin superfamily protein | chr5:6183466-6183774 REVERSE LENGTH=102
Solyc04g055140.1	C2 calcium/lipid-binding domain, CaLB (AHRD V3.3 *-* A0A2U1PHW5_ARTAN)	AT5G65030	| unknown protein; BEST Arabidopsis thaliana protein match is: unknown protein (TAIR:AT5G10210.1); Has 1807 Blast hits to 1807 p
Solyc04g025780.1	WAT1-related protein (AHRD V3.3 *** K4BR19_SOLLC)	AT1G70260	| nodulin MtN21 /EamA-like transporter family protein | chr1:26457067-26459338 REVERSE LENGTH=375
Solyc11g005290.1	RING/U-box superfamily protein (AHRD V3.3 *** A0A2U1KVX7_ARTAN)	AT1G49230	| RING/U-box superfamily protein | chr1:18209320-18209979 FORWARD LENGTH=219
Solyc01g095850.1	RING/U-box superfamily protein (AHRD V3.3 *** A0A2U1MJ85_ARTAN)	AT2G46495	| RING/U-box superfamily protein | chr2:19084134-19085704 REVERSE LENGTH=372
Solyc04g015700.1	hypothetical protein (AHRD V3.3 *-* AT3G57450.1)	AT3G57450	| unknown protein; Has 65 Blast hits to 65 proteins in 11 species: Archae - 0; Bacteria - 0; Metazoa - 0; Fungi - 0; Plants - 65
Solyc04g005170.1	Basic leucine zipper 43 (AHRD V3.3 *** A0A1U8H2I2_CAPAN)	AT3G30530	ATBZIP42, bZIP42 | basic leucine-zipper 42 | chr3:12139512-12140033 FORWARD LENGTH=173
Solyc06g066710.1	hypothetical protein (AHRD V3.3 --* AT2G25735.1)	NA	NA
Solyc03g114175.1	Glycosyltransferase (AHRD V3.3 *** A0A2U1M9M1_ARTAN)	AT2G16890	| UDP-Glycosyltransferase superfamily protein | chr2:7316938-7319022 FORWARD LENGTH=478
Solyc06g076290.1	Transcription factor GRAS (AHRD V3.3 *-* A0A2U1MZM3_ARTAN)	AT3G46600	| GRAS family transcription factor | chr3:17158048-17159799 FORWARD LENGTH=583
Solyc02g092550.3	LOB domain-containing protein 38 (AHRD V3.3 *** A0A2G2XGY4_CAPBA)	AT5G67420	LBD37, ASL39 | LOB domain-containing protein 37 | chr5:26904576-26905415 REVERSE LENGTH=250
Solyc02g085880.3	Cytochrome P450 (AHRD V3.3 *** A0A2U1LMY2_ARTAN)	AT5G38450	CYP735A1 | cytochrome P450, family 735, subfamily A, polypeptide 1 | chr5:15394000-15397233 REVERSE LENGTH=518
Solyc04g011820.1	Glutaredoxin (AHRD V3.3 *** A0A1L7MRR3_SOLPI)	AT5G18600	| Thioredoxin superfamily protein | chr5:6183466-6183774 REVERSE LENGTH=102
Solyc01g080020.2	Eukaryotic aspartyl protease family protein (AHRD V3.3 *** A0A2U1ML86_ARTAN)	AT1G03230	| Eukaryotic aspartyl protease family protein | chr1:790110-791414 FORWARD LENGTH=434
Solyc03g097840.3	Phosphate carrier protein, mitochondrial (AHRD V3.3 *** A0A2G3A0N1_CAPAN)	AT5G14040	PHT3;1 | phosphate transporter 3;1 | chr5:4531059-4532965 REVERSE LENGTH=375
Solyc12g008850.3	Lysine-specific histone demethylase 1 like 1 (AHRD V3.3 *-* A0A2I0XG51_9ASPA)	AT4G29720	ATPAO5, PAO5 | polyamine oxidase 5 | chr4:14553456-14555057 REVERSE LENGTH=533
Solyc04g025530.3	Glutamate decarboxylase (AHRD V3.3 *** A0A2G2YVX0_CAPAN)	AT2G02010	GAD4 | glutamate decarboxylase 4 | chr2:474375-476495 REVERSE LENGTH=493
Solyc02g089470.1	Protein GLUTAMINE DUMPER 5 (AHRD V3.3 -** GDU5_ARATH)	AT4G25760	ATGDU2, GDU2 | glutamine dumper 2 | chr4:13116149-13116538 FORWARD LENGTH=129
Solyc05g046130.4	DUF1218 domain-containing protein (AHRD V3.3 *** A0A1Q3CI94_CEPFO)	AT2G32280	| Protein of unknown function (DUF1218) | chr2:13713210-13713977 FORWARD LENGTH=163
Solyc09g064910.1	Adenylate isopentenyltransferase 3, chloroplastic (AHRD V3.3 *** A0A2G3CSB8_CAPCH)	AT3G63110	ATIPT3, IPT3 | isopentenyltransferase 3 | chr3:23318437-23319447 REVERSE LENGTH=336
Solyc06g083560.3	hypothetical protein (AHRD V3.3 *** AT3G24750.1)	AT3G24750	| unknown protein; Has 25 Blast hits to 25 proteins in 12 species: Archae - 0; Bacteria - 8; Metazoa - 2; Fungi - 0; Plants - 15
Solyc07g045540.4	Glucose-6-phosphate 1-dehydrogenase (AHRD V3.3 *** A0A1U8HAS8_CAPAN)	AT5G35790	G6PD1 | glucose-6-phosphate dehydrogenase 1 | chr5:13956879-13959686 REVERSE LENGTH=576
Solyc11g005300.2	RING/U-box superfamily protein (AHRD V3.3 *** A0A2U1QK74_ARTAN)	AT1G49230	| RING/U-box superfamily protein | chr1:18209320-18209979 FORWARD LENGTH=219
Solyc06g054300.1	Alpha/beta-Hydrolases superfamily protein (AHRD V3.3 *** A0A2U1KK17_ARTAN)	AT3G48690	ATCXE12, CXE12 | alpha/beta-Hydrolases superfamily protein | chr3:18037186-18038160 REVERSE LENGTH=324
Solyc05g005870.3	WAT1-related protein (AHRD V3.3 *** K4BWB4_SOLLC)	AT1G70260	| nodulin MtN21 /EamA-like transporter family protein | chr1:26457067-26459338 REVERSE LENGTH=375
Solyc02g065330.1	High mobility group B protein 2 (AHRD V3.3 *-* A0A2G3D313_CAPCH)	NA	NA
Solyc05g009340.1	Unknown protein	AT1G68500	| unknown protein; BEST Arabidopsis thaliana protein match is: unknown protein (TAIR:AT1G25422.1); Has 16 Blast hits to 16 prote
Solyc02g083840.1	Unknown protein	NA	NA
Solyc09g075630.1	Unknown protein	NA	NA
Solyc11g008520.3	Dicer-like 2c	AT3G03300	DCL2, ATDCL2 | dicer-like 2 | chr3:768020-774833 REVERSE LENGTH=1388
Solyc11g005270.1	Glutaredoxin (AHRD V3.3 *** A0A2U1PQX2_ARTAN)	AT5G13810	| Glutaredoxin family protein | chr5:4455769-4456593 FORWARD LENGTH=274
Solyc01g110580.2	Small auxin up-regulated RNA5	AT2G16580	| SAUR-like auxin-responsive protein family | chr2:7186602-7186928 REVERSE LENGTH=108
Solyc09g075840.4	Unknown protein	NA	NA
Solyc05g150143.1	Retrovirus-related Pol polyprotein from transposon TNT 1-94 (AHRD V3.3 *-* A0A2I0VJ33_9ASPA)	ATMG00810	ORF240B | DNA/RNA polymerases superfamily protein | chrM:227709-228431 REVERSE LENGTH=240
Solyc09g010250.1	Unknown protein	NA	NA
Solyc09g010240.3	Unknown protein	NA	NA
Solyc03g083440.4	Glutamate synthase (AHRD V3.3 *** A0A2U1PKW7_ARTAN)	AT5G53460	GLT1 | NADH-dependent glutamate synthase 1 | chr5:21700518-21709629 FORWARD LENGTH=2208
Solyc02g024050.3	Ferredoxin--NADP reductase, chloroplastic (AHRD V3.3 *** K4B553_SOLLC)	AT1G30510	ATRFNR2, RFNR2 | root FNR 2 | chr1:10807150-10808984 REVERSE LENGTH=382
Solyc12g056127.1	Unknown protein	NA	NA
Solyc03g007890.3	class 2 small heat shock protein Le-HSP17.6	AT5G52640	HSP81-1, ATHS83, HSP81.1, HSP83, ATHSP90.1, AtHsp90-1, HSP90.1 | heat shock protein 90.1 | chr5:21352542-21355147 FORWARD LENGTH=
Solyc02g080060.1	Cysteine-rich receptor-like protein kinase 29 (AHRD V3.3 *** A0A2G2XFA8_CAPBA)	AT4G21410	CRK29 | cysteine-rich RLK (RECEPTOR-like protein kinase) 29 | chr4:11402463-11405025 REVERSE LENGTH=679
Solyc06g074990.3	putative high affinity nitrate transporter 2	AT1G08090	ATNRT2:1, NRT2, NRT2;1AT, ACH1, LIN1, ATNRT2.1, NRT2.1, NRT2:1 | nitrate transporter 2:1 | chr1:2524139-2525920 FORWARD LENGTH=53
Solyc04g055130.1	C2 calcium/lipid-binding domain, CaLB (AHRD V3.3 *-* A0A2U1PHW5_ARTAN)	AT5G65030	| unknown protein; BEST Arabidopsis thaliana protein match is: unknown protein (TAIR:AT5G10210.1); Has 1807 Blast hits to 1807 p
Solyc02g078160.3	DUF506 domain-containing protein (AHRD V3.3 *** A0A1Q3CKJ0_CEPFO)	AT4G32480	| Protein of unknown function (DUF506) | chr4:15676488-15677776 FORWARD LENGTH=287
Solyc01g095870.3	F-box protein (AHRD V3.3 *** A0A2U1PSS6_ARTAN)	AT3G61730	RMF | reduced male fertility | chr3:22848427-22850475 REVERSE LENGTH=354
Solyc04g007200.4	Methylketone synthase IIb (AHRD V3.3 *** E0YCS9_SOLLC)	AT1G68260	| Thioesterase superfamily protein | chr1:25585976-25587601 REVERSE LENGTH=190
Solyc03g031530.4	Sulfite exporter TauE/SafE family protein 2 (AHRD V3.3 *** TAUE2_ARATH)	AT1G61740	| Sulfite exporter TauE/SafE family protein | chr1:22798365-22801020 REVERSE LENGTH=458
Solyc02g080640.4	adenylyl-sulfate reductase	AT4G21990	APR3, PRH-26, PRH26, ATAPR3 | APS reductase 3 | chr4:11657284-11658973 REVERSE LENGTH=458
Solyc11g013810.3	Nitrate reductase (AHRD V3.3 *** Q8LT13_SOLTU)	AT1G37130	NIA2, B29, NIA2-1, CHL3, NR, NR2, ATNR2 | nitrate reductase 2 | chr1:14158617-14161652 FORWARD LENGTH=917
Solyc07g062490.1	Epidermis-specific secreted glycoprotein EP1 (AHRD V3.3 *** A0A2G2WG47_CAPBA)	AT1G78830	| Curculin-like (mannose-binding) lectin family protein | chr1:29637141-29638508 REVERSE LENGTH=455
Solyc06g007580.1	PDDEXK-like protein (AHRD V3.3 *** A0A2U1LF29_ARTAN)	AT3G07350	| Protein of unknown function (DUF506) | chr3:2347674-2348570 FORWARD LENGTH=298
Solyc03g117910.3	FRIGIDA-like protein (AHRD V3.3 *-* A0A2G3CZJ3_CAPCH)	AT4G00650	FRI, FLA | FRIGIDA-like protein | chr4:269026-270363 FORWARD LENGTH=314
Solyc06g009140.3	Late embryogenesis abundant protein Lea5 (AHRD V3.3 *** A0A1J3JXG8_NOCCA)	AT4G02380	SAG21, AtLEA5 | senescence-associated gene 21 | chr4:1046414-1046807 REVERSE LENGTH=97
Solyc05g015950.3	Glucose-6-phosphate 1-dehydrogenase (AHRD V3.3 *** Q8H9C8_SOLTU)	AT5G13110	G6PD2 | glucose-6-phosphate dehydrogenase 2 | chr5:4158952-4161640 FORWARD LENGTH=596
Solyc05g053860.4	Organic cation/carnitine transporter 3 (AHRD V3.3 *** A0A2G2WUV1_CAPBA)	AT1G16390	ATOCT3, 3-Oct | organic cation/carnitine transporter 3 | chr1:5602921-5604477 FORWARD LENGTH=518
Solyc10g086710.3	PAR1 (AHRD V3.3 *** A0A200R4T9_9MAGN)	AT3G54040	| PAR1 protein | chr3:20014032-20015299 REVERSE LENGTH=183
Solyc06g033850.3	Dehydration-responsive element-binding protein 2d-like (AHRD V3.3 *-* A0A2K3MMA2_TRIPR)	AT1G75490	| Integrase-type DNA-binding superfamily protein | chr1:28336045-28336665 FORWARD LENGTH=206
Solyc12g006760.1	Unknown protein	NA	NA
Solyc03g031880.3	Lysine-specific histone demethylase 1 (AHRD V3.3 *** B6SV76_MAIZE)	AT1G65840	ATPAO4, PAO4 | polyamine oxidase 4 | chr1:24490173-24492728 FORWARD LENGTH=497
Solyc05g008880.1	Unknown protein	NA	NA
Solyc01g106510.2	F-box domain-containing protein/DUF295 domain-containing protein (AHRD V3.3 *** A0A1Q3CTB5_CEPFO)	AT3G25750	| F-box family protein with a domain of unknown function (DUF295) | chr3:9400955-9402088 FORWARD LENGTH=348
Solyc02g094860.3	Cytochrome P450 (AHRD V3.3 *** A0A2U1LMY2_ARTAN)	AT5G38450	CYP735A1 | cytochrome P450, family 735, subfamily A, polypeptide 1 | chr5:15394000-15397233 REVERSE LENGTH=518
Solyc02g091535.1	mRNA, clone: RTFL01-48-C04 (AHRD V3.3 *** E4MYC1_EUTHA)	AT1G70780	| unknown protein; FUNCTIONS IN: molecular_function unknown; INVOLVED IN: biological_process unknown; LOCATED IN: mitochondrion;
Solyc01g111880.4	MAP kinase kinase kinase 11	AT4G38470	| ACT-like protein tyrosine kinase family protein | chr4:17999432-18003551 FORWARD LENGTH=575
Solyc01g090980.1	hypothetical protein (AHRD V3.3 *-* AT2G35736.2)	AT2G35736	| unknown protein; FUNCTIONS IN: molecular_function unknown; INVOLVED IN: biological_process unknown; LOCATED IN: endomembrane s
Solyc03g113280.3	Integral membrane HPP family protein (AHRD V3.3 *** A0A2U1NK12_ARTAN)	AT3G47980	| Integral membrane HPP family protein | chr3:17710477-17712631 FORWARD LENGTH=252
Solyc03g095980.3	bHLH transcription factor 021	AT2G40200	| basic helix-loop-helix (bHLH) DNA-binding superfamily protein | chr2:16791098-16792027 FORWARD LENGTH=254
Solyc10g086700.3	RING/U-box superfamily protein (AHRD V3.3 *-* A0A2U1KT36_ARTAN)	AT5G05830	| RING/FYVE/PHD zinc finger superfamily protein | chr5:1755910-1756825 FORWARD LENGTH=204
Solyc11g006710.2	Cationic amino acid transporter (AHRD V3.3 *** S8DTC6_9LAMI)	AT3G10600	CAT7 | cationic amino acid transporter 7 | chr3:3313969-3317162 FORWARD LENGTH=584
Solyc10g081930.1	Cytoplasmic FMR1 interacting protein (AHRD V3.3 *-* A0A1Y1I7X8_KLENI)	NA	NA
Solyc08g080310.2	Protein DETOXIFICATION (AHRD V3.3 *** A0A2I4EM57_9ROSI)	AT4G23030	| MATE efflux family protein | chr4:12072857-12074365 FORWARD LENGTH=502
Solyc07g056510.3	Glutathione S-transferase-like protein (AHRD V3.3 *** A0A2K3N2T5_TRIPR)	AT1G17180	ATGSTU25, GSTU25 | glutathione S-transferase TAU 25 | chr1:5872208-5872958 FORWARD LENGTH=221
Solyc12g097080.2	Glutathione S-transferase (AHRD V3.3 *** A0A200PVK3_9MAGN)	AT2G29420	ATGSTU7, GST25, GSTU7 | glutathione S-transferase tau 7 | chr2:12618111-12618871 REVERSE LENGTH=227
Solyc11g071740.2	Calcium-binding protein CML38 (AHRD V3.3 *** A0A2G3BAR0_CAPCH)	AT1G76650	CML38 | calmodulin-like 38 | chr1:28766909-28767442 REVERSE LENGTH=177
Solyc02g078690.2	Carboxypeptidase (AHRD V3.3 *** A0A1U8FL14_CAPAN)	AT1G11080	scpl31 | serine carboxypeptidase-like 31 | chr1:3694809-3697759 REVERSE LENGTH=495
Solyc07g150144.1	Unknown protein	NA	NA
Solyc01g073700.3	Unknown protein	NA	NA
Solyc12g099600.2	Protein phosphatase 2C (AHRD V3.3 *** A0A2U1QFI0_ARTAN)	AT3G16560	| Protein phosphatase 2C family protein | chr3:5636051-5637702 REVERSE LENGTH=493
Solyc11g007790.1	Disease resistance protein (AHRD V3.3 *** A0A2U1P5P8_ARTAN)	AT4G27220	| NB-ARC domain-containing disease resistance protein | chr4:13633953-13636712 REVERSE LENGTH=919
Solyc02g086300.4	Class I glutamine amidotransferase-like superfamily protein (AHRD V3.3 *** A0A2U1KIC9_ARTAN)	AT5G38200	| Class I glutamine amidotransferase-like superfamily protein | chr5:15256383-15258474 FORWARD LENGTH=436
Solyc11g020330.1	leer-sHSP small heat shock protein	AT4G10250	ATHSP22.0 | HSP20-like chaperones superfamily protein | chr4:6370537-6371124 FORWARD LENGTH=195
Solyc11g005280.1	RING-H2 finger protein ATL78 (AHRD V3.3 *** A0A2G3B1W2_CAPCH)	AT1G49230	| RING/U-box superfamily protein | chr1:18209320-18209979 FORWARD LENGTH=219
Solyc11g072680.1	Fasciclin-like arabinogalactan family protein (AHRD V3.3 *-* Q9SV74_ARATH)	AT1G30800	| Fasciclin-like arabinogalactan family protein | chr1:10936995-10937714 FORWARD LENGTH=239
Solyc08g062437.1	17.9 kDa class II heat shock protein (AHRD V3.3 *** A0A2G3CY92_CAPCH)	AT5G12020	HSP17.6II | 17.6 kDa class II heat shock protein | chr5:3882409-3882876 REVERSE LENGTH=155
Solyc12g006770.1	Unknown protein	NA	NA
Solyc02g067605.1	Unknown protein	NA	NA
Solyc12g098110.1	Plant self-incompatibility protein S1 family (AHRD V3.3 *** A0A061ESX1_THECC)	AT3G24060	| Plant self-incompatibility protein S1 family | chr3:8689589-8690032 REVERSE LENGTH=147
Solyc04g014510.3	glutamine synthase	AT1G66200	GSR2, GLN1;2 | glutamine synthase clone F11 | chr1:24655520-24657520 REVERSE LENGTH=365
Solyc07g061720.3	gibberellin 2-oxidase 4	AT1G30040	ATGA2OX2, GA2OX2 | gibberellin 2-oxidase | chr1:10537769-10539570 FORWARD LENGTH=341
Solyc12g056120.1	6-phosphogluconate dehydrogenase, decarboxylating (AHRD V3.3 *** A0A2G3B307_CAPCH)	AT5G41670	| 6-phosphogluconate dehydrogenase family protein | chr5:16665647-16667110 REVERSE LENGTH=487
Solyc08g062220.3	Glycosyltransferase (AHRD V3.3 *** A0A218W5V3_PUNGR)	AT2G43820	GT, UGT74F2, ATSAGT1, SGT1, SAGT1 | UDP-glucosyltransferase 74F2 | chr2:18152279-18153715 FORWARD LENGTH=449
Solyc12g049180.1	Extensin-like protein Ext1 (AHRD V3.3 *** Q8VWM5_SOLLC)	AT5G09530	| hydroxyproline-rich glycoprotein family protein | chr5:2960080-2961192 REVERSE LENGTH=370
Solyc02g083730.4	Rhodanese-like domain (AHRD V3.3 *** A0A200RA82_9MAGN)	AT5G66170	STR18 | sulfurtransferase 18 | chr5:26447828-26448586 FORWARD LENGTH=138
Solyc10g083320.3	Small auxin up-regulated RNA82	AT2G36210	| SAUR-like auxin-responsive protein family | chr2:15186326-15186733 REVERSE LENGTH=135
Solyc08g007480.2	Ankyrin repeat/KH domain protein (DUF1442) (AHRD V3.3 *** O22136_ARATH)	AT2G45360	| Protein of unknown function (DUF1442) | chr2:18698619-18699360 FORWARD LENGTH=215
Solyc02g093660.1	Unknown protein	NA	NA
Solyc06g054310.1	Fantastic four-like protein (AHRD V3.3 *** A0A2K3NF15_TRIPR)	AT5G19260	| Protein of unknown function (DUF3049) | chr5:6479494-6480360 REVERSE LENGTH=288
Solyc03g119200.4	L-Ala-D/L-amino acid epimerase (AHRD V3.3 *** A0A1U8FVL6_CAPAN)	AT3G18270	CYP77A5P | cytochrome P450, family 77, subfamily A, polypeptide 5 pseudogene | chr3:6262010-6264025 FORWARD LENGTH=410
Solyc08g007780.3	Expansin (AHRD V3.3 *** K4CIR5_SOLLC)	AT1G12560	ATEXPA7, EXP7, ATEXP7, ATHEXP ALPHA 1.26, EXPA7 | expansin A7 | chr1:4276557-4277693 FORWARD LENGTH=262
Solyc01g110590.4	Small auxin up-regulated RNA6	AT4G34760	| SAUR-like auxin-responsive protein family | chr4:16582471-16582794 REVERSE LENGTH=107
Solyc12g009300.3	fruit sucrose synthase	AT3G43190	SUS4, ATSUS4 | sucrose synthase 4 | chr3:15179204-15182577 REVERSE LENGTH=808
Solyc03g096760.1	Protein RESPONSE TO LOW SULFUR 2 (AHRD V3.3 *-* LSU2_ARATH)	AT5G24660	LSU2 | response to low sulfur 2 | chr5:8443472-8443756 REVERSE LENGTH=94
Solyc03g026230.1	Protein DETOXIFICATION (AHRD V3.3 *** A0A1Q3B1C8_CEPFO)	AT4G23030	| MATE efflux family protein | chr4:12072857-12074365 FORWARD LENGTH=502
Solyc07g055210.3	Aspartate aminotransferase (AHRD V3.3 *** A0A2G2WE83_CAPBA)	AT2G30970	ASP1 | aspartate aminotransferase 1 | chr2:13179012-13181686 FORWARD LENGTH=430
Solyc02g065550.4	ACI19	AT2G23790	| Protein of unknown function (DUF607) | chr2:10125692-10127455 REVERSE LENGTH=336
Solyc10g084900.1	Glycerol-3-phosphate acyltransferase (AHRD V3.3 *** A0A0M4FCN7_9SOLA)	AT2G38110	ATGPAT6, GPAT6 | glycerol-3-phosphate acyltransferase 6 | chr2:15952816-15955364 REVERSE LENGTH=501
Solyc02g068415.1	RING/U-box superfamily protein (AHRD V3.3 *-* A0A2U1KVX7_ARTAN)	AT5G05280	| RING/U-box superfamily protein | chr5:1565509-1566039 REVERSE LENGTH=176
Solyc04g009690.2	Disease resistance protein (AHRD V3.3 *** A0A200PUC6_9MAGN)	AT3G46530	RPP13 | NB-ARC domain-containing disease resistance protein | chr3:17130739-17133246 REVERSE LENGTH=835
Solyc04g040220.3	BTB/POZ ankyrin repeat protein (AHRD V3.3 *** G3LSH3_LOTJA)	AT2G41370	BOP2 | Ankyrin repeat family protein / BTB/POZ domain-containing protein | chr2:17238019-17240203 REVERSE LENGTH=491
Solyc02g089140.3	B12D protein (AHRD V3.3 *** A0A2U1M961_ARTAN)	AT3G29970	| B12D protein | chr3:11745299-11746481 FORWARD LENGTH=87
Solyc02g090400.4	Myb family transcription factor (AHRD V3.3 *** A0A2I0WBC3_9ASPA)	AT4G37180	| Homeodomain-like superfamily protein | chr4:17504648-17506107 FORWARD LENGTH=363
Solyc06g072220.1	miraculin-like (AHRD V3.3 *** A0A2I4HMC5_9ROSI)	AT1G17860	| Kunitz family trypsin and protease inhibitor protein | chr1:6149343-6149933 FORWARD LENGTH=196
Solyc03g111620.1	S-adenosyl-L-methionine-dependent methyltransferases superfamily protein (AHRD V3.3 *** A0A2U1MVU3_ARTAN)	AT1G24480	| S-adenosyl-L-methionine-dependent methyltransferases superfamily protein | chr1:8676440-8677159 REVERSE LENGTH=239
Solyc10g055720.2	MAP kinase kinase kinase 75	AT4G38470	| ACT-like protein tyrosine kinase family protein | chr4:17999432-18003551 FORWARD LENGTH=575
Solyc06g050870.3	Hypoxia-responsive family protein (AHRD V3.3 *** B6THW4_MAIZE)	AT3G05550	| Hypoxia-responsive family protein | chr3:1612860-1613748 FORWARD LENGTH=97
Solyc10g079650.2	bHLH transcription factor 066	AT3G56970	BHLH038, ORG2 | basic helix-loop-helix (bHLH) DNA-binding superfamily protein | chr3:21084204-21085094 REVERSE LENGTH=253
Solyc07g065300.3	Calcium-transporting ATPase (AHRD V3.3 *** A0A1Q3AP80_CEPFO)	AT3G63380	| ATPase E1-E2 type family protein / haloacid dehalogenase-like hydrolase family protein | chr3:23407112-23410213 REVERSE LENGTH
Solyc08g005610.3	Cytochrome P450 (AHRD V3.3 *** A0A200R6R4_9MAGN)	AT4G19230	CYP707A1 | cytochrome P450, family 707, subfamily A, polypeptide 1 | chr4:10521524-10523566 FORWARD LENGTH=484
Solyc07g022830.3	EXS (AHRD V3.3 *** A0A200R094_9MAGN)	AT5G35730	| EXS (ERD1/XPR1/SYG1) family protein | chr5:13893941-13896821 FORWARD LENGTH=457
Solyc03g120900.3	WD40 repeat (AHRD V3.3 *** A0A200QDT5_9MAGN)	AT2G30050	| transducin family protein / WD-40 repeat family protein | chr2:12825540-12826448 FORWARD LENGTH=302
Solyc06g083120.1	Unknown protein	NA	NA
Solyc07g055690.1	Lectin-domain receptor-like kinase (AHRD V3.3 *** G4XXY5_NICAT)	AT1G78830	| Curculin-like (mannose-binding) lectin family protein | chr1:29637141-29638508 REVERSE LENGTH=455
Solyc02g078500.2	Aluminum induced protein with YGL and LRDR motifs (AHRD V3.3 *** Q9FG81_ARATH)	AT4G27450	| Aluminium induced protein with YGL and LRDR motifs | chr4:13727665-13728683 REVERSE LENGTH=250
Solyc07g055577.1	Retrovirus-related Pol polyprotein from transposon TNT 1-94 (AHRD V3.3 *-* A0A2K3LWA1_TRIPR)	AT4G23160	CRK8 | cysteine-rich RLK (RECEPTOR-like protein kinase) 8 | chr4:12129485-12134086 FORWARD LENGTH=1262
Solyc04g011680.3	Cytochrome (AHRD V3.3 *** A0A1U8GTE9_CAPAN)	AT5G57260	CYP71B10 | cytochrome P450, family 71, subfamily B, polypeptide 10 | chr5:23198694-23200273 REVERSE LENGTH=502
Solyc12g006380.2	2-oxoglutarate-dependent dioxygenase	AT1G06620	| 2-oxoglutarate (2OG) and Fe(II)-dependent oxygenase superfamily protein | chr1:2025618-2027094 FORWARD LENGTH=365
Solyc03g083870.4	Pectinesterase (AHRD V3.3 *** A0A200QC54_9MAGN)	AT2G45220	| Plant invertase/pectin methylesterase inhibitor superfamily | chr2:18644281-18646394 REVERSE LENGTH=511
Solyc08g077820.4	Cationic amino acid transporter (AHRD V3.3 *** S8DTC6_9LAMI)	AT5G04770	ATCAT6, CAT6 | cationic amino acid transporter 6 | chr5:1379118-1382304 FORWARD LENGTH=583
Solyc07g062480.2	Epidermis-specific secreted glycoprotein EP1 (AHRD V3.3 *** A0A2G2Z4V8_CAPAN)	AT1G78830	| Curculin-like (mannose-binding) lectin family protein | chr1:29637141-29638508 REVERSE LENGTH=455
Solyc08g077910.3	Expansin-like B1 (AHRD V3.3 *** A0A2G2VI71_CAPBA)	AT4G17030	ATEXLB1, EXPR, AT-EXPR, ATEXPR1, ATHEXP BETA 3.1, EXLB1 | expansin-like B1 | chr4:9581817-9583181 REVERSE LENGTH=250
Solyc07g049560.3	Protein-tyrosine phosphatase (AHRD V3.3 *** A0A200RBI0_9MAGN)	AT1G05000	| Phosphotyrosine protein phosphatases superfamily protein | chr1:1425660-1428393 FORWARD LENGTH=247
Solyc06g050760.1	Wound-induced protein 1 (AHRD V3.3 *** A0A2G2Z8C8_CAPAN)	AT3G10985	SAG20, WI12, ATWI-12 | senescence associated gene 20 | chr3:3442776-3443108 FORWARD LENGTH=110
Solyc01g099490.1	ATP-dependent DNA helicase (AHRD V3.3 *-* A0A2G2XW06_CAPAN)	NA	NA
Solyc11g069700.2	Elongation factor 1-alpha (AHRD V3.3 *** A0A1U8EL12_CAPAN)	AT5G60390	| GTP binding Elongation factor Tu family protein | chr5:24289226-24290675 FORWARD LENGTH=449
Solyc07g054750.1	Wound-responsive family protein (AHRD V3.3 *-* A0A2U1LJB1_ARTAN)	AT4G10265	| Wound-responsive family protein | chr4:6373226-6373477 REVERSE LENGTH=83
Solyc10g084680.1	molybdate transporter 1-like (AHRD V3.3 *** A0A2G2Y2Q5_CAPAN)	AT2G25680	MOT1 | molybdate transporter 1 | chr2:10933167-10934537 REVERSE LENGTH=456
Solyc06g084380.4	2-oxoglutarate (2OG) and Fe(II)-dependent oxygenase-like protein (AHRD V3.3 *** G5DX62_SILLA)	AT4G02940	| oxidoreductase, 2OG-Fe(II) oxygenase family protein | chr4:1306658-1310699 FORWARD LENGTH=569
Solyc06g074870.3	sister chromatid cohesion 1 protein 1 (AHRD V3.3 *** A0A2I4EQY0_9ROSI)	AT5G05490	SYN1, ATREC8, REC8 | Rad21/Rec8-like family protein | chr5:1624325-1629144 FORWARD LENGTH=627
Solyc01g005890.1	extensin-2-like (AHRD V3.3 *-* XP_019069150.1)	NA	NA
Solyc10g050430.1	transmembrane protein 45B-like (AHRD V3.3 *** A0A2I4GRL3_9ROSI)	AT1G49470	| Family of unknown function (DUF716) | chr1:18310554-18311462 FORWARD LENGTH=302
Solyc04g007210.3	Zinc finger protein CONSTANS-LIKE 7 (AHRD V3.3 *** A0A2G2VK65_CAPBA)	AT1G25440	| B-box type zinc finger protein with CCT domain | chr1:8933939-8935284 REVERSE LENGTH=417
Solyc06g008440.1	Auxin signaling F-box 1 (AHRD V3.3 *-* E1A6A3_ARATH)	AT4G03190	GRH1, ATGRH1, AFB1 | GRR1-like protein 1 | chr4:1405108-1407057 REVERSE LENGTH=585
Solyc12g010920.2	Oleosin (AHRD V3.3 *** A0A2G2YTI7_CAPAN)	AT3G01570	| Oleosin family protein | chr3:222152-222778 REVERSE LENGTH=183
Solyc01g108300.3	Two-component response regulator ARR18 (AHRD V3.3 *** A0A2G2W9W9_CAPBA)	AT2G03500	| Homeodomain-like superfamily protein | chr2:1059926-1062259 FORWARD LENGTH=432
Solyc09g082640.1	1,2-dihydroxy-3-keto-5-methylthiopentene dioxygenase (AHRD V3.3 *** A0A2G2ZV57_CAPAN)	AT4G14710	ATARD2 | RmlC-like cupins superfamily protein | chr4:8424897-8426174 REVERSE LENGTH=201
Solyc07g053360.4	Late embryogenesis abundant protein (AHRD V3.3 *-* A0A200QFG9_9MAGN)	AT2G42560	| late embryogenesis abundant domain-containing protein / LEA domain-containing protein | chr2:17714813-17716821 REVERSE LENGTH=
Solyc11g005830.2	Cysteine desulfurylase (AHRD V3.3 *** A0A2K3L3S2_TRIPR)	NA	NA
Solyc08g077670.3	SNF2 domain-containing protein CLASSY 4-like (AHRD V3.3 *-* A0A2I4G110_9ROSI)	AT1G05490	chr31 | chromatin remodeling 31 | chr1:1618795-1623195 REVERSE LENGTH=1410
Solyc06g064440.3	RING/U-box superfamily protein (AHRD V3.3 *-* A0A1P8B8Z6_ARATH)	AT4G10150	| RING/U-box superfamily protein | chr4:6328136-6329558 FORWARD LENGTH=236
Solyc12g099820.1	Signal recognition particle 9 kDa protein (AHRD V3.3 *** A0A2G2VIW7_CAPBA)	AT3G49100	| Signal recognition particle, SRP9/SRP14 subunit | chr3:18196944-18198298 FORWARD LENGTH=103
Solyc03g005330.1	Non-specific serine/threonine protein kinase (AHRD V3.3 *** A0A2G2WWB5_CAPBA)	AT3G23000	CIPK7, SnRK3.10, PKS7, ATSRPK1, ATSR2 | CBL-interacting protein kinase 7 | chr3:8172654-8173943 FORWARD LENGTH=429
Solyc03g116100.3	R2R3MYB transcription factor 31	AT5G62470	MYB96 | myb domain protein 96 | chr5:25079434-25080858 REVERSE LENGTH=352
Solyc06g072940.3	auxin canalization protein (DUF828) (AHRD V3.3 --* AT3G22810.1)	AT4G17350	| Plant protein of unknown function (DUF828) with plant pleckstrin homology-like region | chr4:9701582-9703358 FORWARD LENGTH=40
Solyc04g078370.3	Cytochrome P450 (AHRD V3.3 *** A0A200Q0W8_9MAGN)	AT5G10600	CYP81K2 | cytochrome P450, family 81, subfamily K, polypeptide 2 | chr5:3351227-3352777 FORWARD LENGTH=516
Solyc09g090790.3	R2R3MYB transcription factor 79	AT3G24310	MYB305, ATMYB71 | myb domain protein 305 | chr3:8811336-8812330 REVERSE LENGTH=269
Solyc05g050460.1	Zinc finger CCCH domain-containing protein 53-like (AHRD V3.3 *-* A0A2K3PKI8_TRIPR)	AT3G63450	| RNA-binding (RRM/RBD/RNP motifs) family protein | chr3:23427191-23428864 REVERSE LENGTH=406
Solyc02g091990.3	1-aminocyclopropane-1-carboxylate synthase 3	AT4G37770	ACS8 | 1-amino-cyclopropane-1-carboxylate synthase 8 | chr4:17752222-17753925 FORWARD LENGTH=469
Solyc01g100490.4	chloronerva	AT1G09240	NAS3, ATNAS3 | nicotianamine synthase 3 | chr1:2984950-2985912 FORWARD LENGTH=320
Solyc06g053620.4	phosphoenolpyruvate carboxylase kinase 2	AT1G08650	PPCK1, ATPPCK1 | phosphoenolpyruvate carboxylase kinase 1 | chr1:2752206-2753232 FORWARD LENGTH=284
Solyc06g072000.3	P-loop containing nucleoside triphosphate hydrolases superfamily protein (AHRD V3.3 *** A0A2U1N2C4_ARTAN)	AT4G24860	| P-loop containing nucleoside triphosphate hydrolases superfamily protein | chr4:12801580-12808190 REVERSE LENGTH=1122
Solyc02g030220.1	Extensin-like protein Dif10 (AHRD V3.3 *-* Q43504_SOLLC)	NA	NA
Solyc08g080060.4	Expansin (AHRD V3.3 *** K4CP06_SOLLC)	AT1G12560	ATEXPA7, EXP7, ATEXP7, ATHEXP ALPHA 1.26, EXPA7 | expansin A7 | chr1:4276557-4277693 FORWARD LENGTH=262
Solyc07g064820.1	MAP kinase kinase kinase 59	AT5G55090	MAPKKK15 | mitogen-activated protein kinase kinase kinase 15 | chr5:22356852-22358198 REVERSE LENGTH=448
Solyc02g083850.3	Calcium-dependent kinase (AHRD V3.3 *** Q5D875_MEDTR)	AT2G17890	CPK16 | calcium-dependent protein kinase 16 | chr2:7769885-7772627 REVERSE LENGTH=571
Solyc01g086670.3	Unknown protein	NA	NA
Solyc06g050710.4	Heavy metal transport/detoxification superfamily protein (AHRD V3.3 *** A0A2U1LN48_ARTAN)	AT5G05365	| Heavy metal transport/detoxification superfamily protein | chr5:1590125-1590672 FORWARD LENGTH=77
Solyc01g067440.4	Glutaredoxin (AHRD V3.3 *** A0A2G9GSG9_9LAMI)	AT3G21460	| Glutaredoxin family protein | chr3:7557567-7557875 REVERSE LENGTH=102
Solyc03g005555.1	Phosphate transporter (AHRD V3.3 *** Q9AYT2_TOBAC)	AT5G43360	PHT3, ATPT4, PHT1;3 | phosphate transporter 1;3 | chr5:17409524-17411214 FORWARD LENGTH=521
Solyc10g017835.1	Unknown protein	NA	NA
Solyc08g079900.3	Subtilisin-like protease (AHRD V3.3 *** Q9LWA4_SOLLC)	AT5G67360	ARA12 | Subtilase family protein | chr5:26872192-26874465 REVERSE LENGTH=757
Solyc01g105430.4	Unknown protein	NA	NA
Solyc03g117860.3	RBR-type E3 ubiquitin transferase (AHRD V3.3 *** A0A2G3A2R7_CAPAN)	AT3G14250	| RING/U-box superfamily protein | chr3:4745963-4746958 REVERSE LENGTH=303
Solyc10g079620.2	haloacid dehalogenase-like hydrolase domain-containing protein 3 (AHRD V3.3 *** A0A2I4DP12_9ROSI),Pfam:PF13419	AT2G41250	| Haloacid dehalogenase-like hydrolase (HAD) superfamily protein | chr2:17200862-17202551 REVERSE LENGTH=290
Solyc12g038680.1	Cysteine/Histidine-rich C1 domain family protein (AHRD V3.3 *-* Q9FIY8_ARATH)	AT2G44380	| Cysteine/Histidine-rich C1 domain family protein | chr2:18323590-18324333 REVERSE LENGTH=247
Solyc03g115980.1	Geranylgeranyl diphosphate reductase, chloroplastic (AHRD V3.3 *** A0A2G2WR46_CAPBA)	AT1G74470	| Pyridine nucleotide-disulphide oxidoreductase family protein | chr1:27991248-27992845 FORWARD LENGTH=467
Solyc12g011450.2	Chlorophyll a-b binding protein, chloroplastic (AHRD V3.3 *** A0A1U8G201_CAPAN)	AT5G54270	LHCB3, LHCB3*1 | light-harvesting chlorophyll B-binding protein 3 | chr5:22038424-22039383 FORWARD LENGTH=265
Solyc01g066870.3	Protein phosphatase 2C (AHRD V3.3 *** A0A2U1QFI0_ARTAN)	AT3G16560	| Protein phosphatase 2C family protein | chr3:5636051-5637702 REVERSE LENGTH=493
Solyc09g015430.3	Unknown protein	NA	NA
Solyc11g006730.1	Germin (AHRD V3.3 *** A0A200QHW9_9MAGN)	AT1G18980	| RmlC-like cupins superfamily protein | chr1:6557364-6558026 REVERSE LENGTH=220
Solyc09g090890.3	DNA mismatch repair protein MSH1, mitochondrial (AHRD V3.3 *-* A0A2G2ZUJ8_CAPAN)	AT3G24320	MSH1, CHM1, ATMSH1, CHM | MUTL protein homolog 1 | chr3:8823229-8829571 REVERSE LENGTH=1118
Solyc01g108910.4	maternal effect embryo arrest 14 (AHRD V3.3 *** AT2G15890.1)	AT2G15890	MEE14 | maternal effect embryo arrest 14 | chr2:6921196-6921978 REVERSE LENGTH=203
Solyc11g011500.2	Potassium channel SKOR (AHRD V3.3 *** A0A2G3AZU6_CAPCH)	AT3G02850	SKOR | STELAR K+ outward rectifier | chr3:619701-623473 REVERSE LENGTH=828
Solyc05g006190.2	Unknown protein	NA	NA
Solyc01g095840.2	RING/U-box superfamily protein (AHRD V3.3 *** A0A2U1MJ85_ARTAN)	AT2G46495	| RING/U-box superfamily protein | chr2:19084134-19085704 REVERSE LENGTH=372
Solyc06g071920.4	Glyceraldehyde-3-phosphate dehydrogenase (AHRD V3.3 *** A0A0F7JJ49_NICBE)	AT3G04120	GAPC, GAPC-1, GAPC1 | glyceraldehyde-3-phosphate dehydrogenase C subunit 1 | chr3:1081077-1083131 FORWARD LENGTH=338
Solyc06g060900.1	Unknown protein	NA	NA
Solyc03g113720.3	Two-component response regulator ARR3 (AHRD V3.3 *** A0A2G2Y6S6_CAPAN)	AT5G62920	ARR6 | response regulator 6 | chr5:25252745-25254158 REVERSE LENGTH=186
Solyc11g069450.1	Senescence regulator S40 (AHRD V3.3 *** A0A200QID2_9MAGN)	AT3G45210	| Protein of unknown function, DUF584 | chr3:16557482-16557928 REVERSE LENGTH=148
Solyc07g055573.1	Retrovirus-related Pol polyprotein from transposon TNT 1-94 (AHRD V3.3 *-* A0A2G2W4T7_CAPBA)	ATMG00810	ORF240B | DNA/RNA polymerases superfamily protein | chrM:227709-228431 REVERSE LENGTH=240
Solyc08g079490.4	Class I peptide chain release factor (AHRD V3.3 *** Q84JF2_ARATH)	AT1G62850	| Class I peptide chain release factor | chr1:23272608-23274211 REVERSE LENGTH=236
Solyc01g104740.3	Multiprotein-bridging factor 1c (AHRD V3.3 *** A0A1U8F6N4_CAPAN)	AT3G24500	MBF1C, ATMBF1C | multiprotein bridging factor 1C | chr3:8918755-8919201 FORWARD LENGTH=148
Solyc01g094915.1	Unknown protein	NA	NA
Solyc09g061700.3	Protein SULFUR DEFICIENCY-INDUCED 1 (AHRD V3.3 *** A0A1U8GXQ8_CAPAN)	AT5G48850	ATSDI1 | Tetratricopeptide repeat (TPR)-like superfamily protein | chr5:19805576-19807699 REVERSE LENGTH=306
Solyc03g082770.1	Extensin-like protein Dif10 (AHRD V3.3 *-* Q43504_SOLLC)	NA	NA
Solyc02g067600.1	Unknown protein	NA	NA
Solyc08g077370.4	Purine permease (AHRD V3.3 *** A0A2P5BSS2_TREOI)	AT1G44750	ATPUP11, PUP11 | purine permease 11 | chr1:16892688-16895168 FORWARD LENGTH=379
Solyc10g086570.3	transmembrane protein (AHRD V3.3 *** AT5G02160.1)	AT5G02160	| unknown protein; FUNCTIONS IN: molecular_function unknown; INVOLVED IN: biological_process unknown; LOCATED IN: chloroplast th
Solyc03g114910.4	COBRA-like protein (AHRD V3.3 *** K4BKZ3_SOLLC)	AT5G60920	COB | COBRA-like extracellular glycosyl-phosphatidyl inositol-anchored protein family | chr5:24511466-24513932 REVERSE LENGTH=456
Solyc01g005860.2	Unknown protein	NA	NA
Solyc01g110940.3	Auxin-responsive protein SAUR20 (AHRD V3.3 *** A0A2G2XY34_CAPAN)	AT4G38840	| SAUR-like auxin-responsive protein family | chr4:18125174-18125473 REVERSE LENGTH=99
Solyc04g072920.4	Trehalose 6-phosphate phosphatase (AHRD V3.3 *** A0A2G3CNJ5_CAPCH)	AT5G65140	TPPJ | Haloacid dehalogenase-like hydrolase (HAD) superfamily protein | chr5:26019878-26022077 REVERSE LENGTH=370
Solyc03g063030.4	Amino acid transporter (AHRD V3.3 *** A0A200R5Q3_9MAGN)	AT2G39130	| Transmembrane amino acid transporter family protein | chr2:16323171-16326744 REVERSE LENGTH=550
Solyc02g036370.3	Protein REVEILLE 7-like (AHRD V3.3 *** A0A2G3A4J4_CAPAN)	AT5G17300	RVE1 | Homeodomain-like superfamily protein | chr5:5690435-5692435 REVERSE LENGTH=387
Solyc07g009405.1	Unknown protein	NA	NA
Solyc03g063040.4	Amino acid transporter (AHRD V3.3 *-* S8DQ51_9LAMI)	AT2G39130	| Transmembrane amino acid transporter family protein | chr2:16323171-16326744 REVERSE LENGTH=550
Solyc12g049140.1	Extensin-like protein Ext1 (AHRD V3.3 *** Q8VWM5_SOLLC)	NA	NA
Solyc01g111350.3	Major facilitator superfamily protein (AHRD V3.3 *** Q9SW40_ARATH)	AT4G34950	| Major facilitator superfamily protein | chr4:16642544-16644759 REVERSE LENGTH=567
Solyc08g061920.3	Cytokinin oxidase/dehydrogenase (AHRD V3.3 *** C3VPM8_SOLTU)	AT5G21482	CKX7, ATCKX5 | cytokinin oxidase 7 | chr5:7226842-7230052 FORWARD LENGTH=524
Solyc06g076470.3	Plant/T7H20-70 protein (AHRD V3.3 *** G7L5L0_MEDTR)	AT5G02020	SIS | Encodes a protein involved in salt tolerance, names SIS (Salt Induced Serine rich). | chr5:386557-387921 REVERSE LENGTH=149
Solyc12g006640.2	Lactoylglutathione lyase / glyoxalase I family protein (AHRD V3.3 *** A0A2U1MV65_ARTAN)	AT1G80160	| Lactoylglutathione lyase / glyoxalase I family protein | chr1:30151101-30151930 FORWARD LENGTH=167
Solyc07g008740.3	Protein kinase superfamily protein (AHRD V3.3 *-* A0A2U1ME57_ARTAN)	AT1G53050	| Protein kinase superfamily protein | chr1:19772574-19775531 FORWARD LENGTH=694
Solyc02g070430.3	Gibberellin 2-oxidase 1 (AHRD V3.3 *** A7LCJ5_SOLTU)	AT1G30040	ATGA2OX2, GA2OX2 | gibberellin 2-oxidase | chr1:10537769-10539570 FORWARD LENGTH=341
Solyc11g006890.2	Unknown protein	NA	NA
Solyc10g084170.1	Bag family molecular chaperone regulator mitochondrial-like (AHRD V3.3 *** A0A2K3P7D1_TRIPR)	AT1G12060	ATBAG5, BAG5 | BCL-2-associated athanogene 5 | chr1:4076334-4076981 FORWARD LENGTH=215
Solyc06g050520.3	dehydration responsive element binding protein 1	AT2G40340	DREB2C, AtERF48 | Integrase-type DNA-binding superfamily protein | chr2:16848665-16850357 REVERSE LENGTH=341
Solyc09g008430.4	CHY zinc finger family protein, expressed (AHRD V3.3 *** Q337P2_ORYSJ)	AT5G22920	| CHY-type/CTCHY-type/RING-type Zinc finger protein | chr5:7665143-7667031 FORWARD LENGTH=291
Solyc02g063410.3	Hydroxyproline-rich glycoprotein family protein (AHRD V3.3 *** A0A2U1M3E1_ARTAN)	AT5G65660	| hydroxyproline-rich glycoprotein family protein | chr5:26245444-26246245 REVERSE LENGTH=136
Solyc11g007220.2	Peroxidase (AHRD V3.3 *** K4D4Y3_SOLLC)	AT4G11290	| Peroxidase superfamily protein | chr4:6869993-6871476 FORWARD LENGTH=326
Solyc08g081530.3	monodehydroascorbate reductase	AT1G63940	MDAR6 | monodehydroascorbate reductase 6 | chr1:23730095-23733534 FORWARD LENGTH=493
Solyc06g082460.1	ovate family protein 14	AT5G58360	ATOFP3, OFP3 | ovate family protein 3 | chr5:23590079-23590969 REVERSE LENGTH=296
Solyc03g006490.3	Stem-specific protein TSJT1 (AHRD V3.3 *** A0A2G2WW08_CAPBA)	AT4G27450	| Aluminium induced protein with YGL and LRDR motifs | chr4:13727665-13728683 REVERSE LENGTH=250
Solyc07g052370.4	Cytochrome 71D7 (AHRD V3.3 *** A0A2G2WD66_CAPBA)	AT3G26300	CYP71B34 | cytochrome P450, family 71, subfamily B, polypeptide 34 | chr3:9639199-9640866 REVERSE LENGTH=500
Solyc05g005750.3	Trehalose-6-phosphate synthase (AHRD V3.3 *** E5GC29_CUCME)	AT1G23870	ATTPS9, TPS9 | trehalose-phosphatase/synthase 9 | chr1:8432695-8435506 FORWARD LENGTH=867
Solyc04g081530.1	Chaperone protein DnaJ (AHRD V3.3 *** A0A2G3CQH5_CAPCH)	AT4G36040	| Chaperone DnaJ-domain superfamily protein | chr4:17049708-17050193 REVERSE LENGTH=161
Solyc01g080280.3	chloroplast glutamine synthetase	AT5G35630	GS2, GLN2, ATGSL1 | glutamine synthetase 2 | chr5:13831220-13833239 FORWARD LENGTH=430
Solyc01g095690.2	Pentatricopeptide repeat-containing protein, mitochondrial (AHRD V3.3 *** A0A2G2YY96_CAPAN)	AT4G01030	| pentatricopeptide (PPR) repeat-containing protein | chr4:448336-450642 REVERSE LENGTH=768
Solyc07g056090.1	Unknown protein	NA	NA
Solyc08g061060.3	EG45-like domain containing protein (AHRD V3.3 *** A0A2K3LKU5_TRIPR)	AT2G18660	PNP-A | plant natriuretic peptide A | chr2:8091032-8091644 REVERSE LENGTH=130
Solyc06g084120.4	Jasmonate ZIM domain protein k.1 (AHRD V3.3 *** I3WTA8_NICAT)	AT4G14720	PPD2, TIFY4B | TIFY domain/Divergent CCT motif family protein | chr4:8432452-8434934 REVERSE LENGTH=315
Solyc05g010060.4	Phosphate transporter PHO1-3 (AHRD V3.3 *** A0A2G3B6L2_CAPCH)	AT1G68740	PHO1;H1 | EXS (ERD1/XPR1/SYG1) family protein | chr1:25812735-25816574 REVERSE LENGTH=784
Solyc07g008240.3	Non-symbiotic hemoglobin like (AHRD V3.3 *** A0A2R6R1Q2_ACTCH)	AT2G16060	GLB1, AHB1, ARATH GLB1, NSHB1, ATGLB1, HB1 | hemoglobin 1 | chr2:6982782-6983522 REVERSE LENGTH=160
Solyc12g099465.1	senescence-associated gene 21 (AHRD V3.3 -** AT4G02380.1)	AT4G02380	SAG21, AtLEA5 | senescence-associated gene 21 | chr4:1046414-1046807 REVERSE LENGTH=97
Solyc10g079600.2	Two-component response regulator ARR9 (AHRD V3.3 *** A0A2G2VW67_CAPBA)	AT3G57040	ARR9, ATRR4 | response regulator 9 | chr3:21110059-21111228 FORWARD LENGTH=234
Solyc01g107220.2	extensin-2-like (AHRD V3.3 *-* XP_004231387.1)	NA	NA
Solyc03g020030.3	Proteinase inhibitor type-2 (AHRD V3.3 *** A0A2G3A0T9_CAPAN)	NA	NA
Solyc03g113120.4	WRKY transcription factor 73	AT5G15130	WRKY72, ATWRKY72 | WRKY DNA-binding protein 72 | chr5:4904426-4906879 FORWARD LENGTH=548
Solyc12g096320.2	Gamma-glutamylcyclotransferase (AHRD V3.3 *** A0A2G3B4Z7_CAPCH)	AT5G26220	| ChaC-like family protein | chr5:9163178-9164613 REVERSE LENGTH=216
Solyc01g088160.4	cytokinin oxidase2	AT3G63440	ATCKX6, CKX6, ATCKX7 | cytokinin oxidase/dehydrogenase 6 | chr3:23424291-23426265 FORWARD LENGTH=533
Solyc12g005020.2	RING/U-box superfamily protein (AHRD V3.3 *** A0A2U1MKC4_ARTAN)	AT3G20395	| RING/U-box superfamily protein | chr3:7112020-7113792 REVERSE LENGTH=223
Solyc02g071970.1	N66 matrix protein (AHRD V3.3 *** XP_004233072.1)	NA	NA
Solyc03g031890.3	Cold induced protein-like (AHRD V3.3 *-* Q94JH8_ORYSJ)	AT5G56550	OXS3, ATOXS3 | oxidative stress 3 | chr5:22895847-22896502 REVERSE LENGTH=172
Solyc02g083790.4	Thaumatin-like protein 1 (AHRD V3.3 *** A0A1U8FP59_CAPAN)	AT4G36010	| Pathogenesis-related thaumatin superfamily protein | chr4:17039472-17040976 REVERSE LENGTH=301
Solyc05g051810.1	Unknown protein	NA	NA
Solyc08g068850.3	proton pump-interactor 1-like (AHRD V3.3 *-* A0A2I4H3B3_9ROSI)	NA	NA
Solyc07g005775.1	Unknown protein	NA	NA
Solyc10g084190.1	Unknown protein	NA	NA
Solyc01g105920.3	Beta myrcene/limonene synthase (AHRD V3.3 *** G1JUH4_SOLLC)	AT3G25810	| Terpenoid cyclases/Protein prenyltransferases superfamily protein | chr3:9430805-9433844 FORWARD LENGTH=598
Solyc02g080200.4	Pectinesterase (AHRD V3.3 *** A0A2G2VBJ7_CAPBA)	AT1G11580	ATPMEPCRA, PMEPCRA | methylesterase PCR A | chr1:3888730-3890649 FORWARD LENGTH=557
Solyc12g014470.2	GrpE protein homolog (AHRD V3.3 *** A0A2G3CV39_CAPCH)	AT4G26780	AR192 | Co-chaperone GrpE family protein | chr4:13485066-13486560 REVERSE LENGTH=327
Solyc07g054270.3	DUF789 domain-containing protein (AHRD V3.3 *** A0A1Q3CP56_CEPFO)	AT4G03420	| Protein of unknown function (DUF789) | chr4:1512226-1513594 FORWARD LENGTH=310
Solyc02g085760.2	Rhomboid domain-containing protein (AHRD V3.3 *** A0A1Q3C608_CEPFO)	AT5G38510	| Rhomboid-related intramembrane serine protease family protein | chr5:15417839-15420002 REVERSE LENGTH=434
Solyc09g090900.4	3-isopropylmalate dehydratase large subunit (AHRD V3.3 *** A0A2G3CJZ4_CAPCH)	AT4G13430	IIL1, ATLEUC1 | isopropyl malate isomerase large subunit 1 | chr4:7804194-7807789 REVERSE LENGTH=509
Solyc07g062200.2	bHLH transcription factor 088	AT5G51790	| basic helix-loop-helix (bHLH) DNA-binding superfamily protein | chr5:21039762-21040594 FORWARD LENGTH=204
Solyc03g119930.1	Molybdate transporter like (AHRD V3.3 *** A0A2R6PTH4_ACTCH)	AT1G80310	| sulfate transmembrane transporters | chr1:30194951-30196345 FORWARD LENGTH=464
Solyc09g011090.3	Glycosyltransferase (AHRD V3.3 *** O80941_ARATH)	AT2G37730	| Protein of unknown function (DUF604) | chr2:15822186-15824538 REVERSE LENGTH=532
Solyc03g115990.3	Malate dehydrogenase (AHRD V3.3 *** O48906_MEDSA)	AT3G47520	MDH | malate dehydrogenase | chr3:17513657-17514868 FORWARD LENGTH=403
Solyc02g094190.3	Major facilitator superfamily protein (AHRD V3.3 *** A0A2U1PZJ0_ARTAN)	AT3G01930	| Major facilitator superfamily protein | chr3:319289-321488 REVERSE LENGTH=584
Solyc10g084200.2	Peroxidase (AHRD V3.3 *** K4D3K6_SOLLC)	AT4G26010	| Peroxidase superfamily protein | chr4:13200653-13201688 FORWARD LENGTH=310
Solyc02g080910.4	Pectate lyase (AHRD V3.3 *** A0A2G3A9B6_CAPAN)	AT4G22080	RHS14 | root hair specific 14 | chr4:11700734-11702553 REVERSE LENGTH=394
Solyc08g078700.2	mitochondrial small heat shock protein	AT4G25200	ATHSP23.6-MITO, HSP23.6-MITO | mitochondrion-localized small heat shock protein 23.6 | chr4:12917089-12917858 FORWARD LENGTH=210
Solyc01g005850.2	Extensin-like protein Dif54 (AHRD V3.3 *-* Q43505_SOLLC)	NA	NA
Solyc09g075410.4	Pollen Ole e 1 allergen/extensin (AHRD V3.3 *** A0A2U1KBI3_ARTAN)	AT2G47540	| Pollen Ole e 1 allergen and extensin family protein | chr2:19505901-19506504 FORWARD LENGTH=173
Solyc01g103510.4	60S ribosomal protein L3 (AHRD V3.3 *** A0A2G3AWH4_CAPCH)	AT1G61580	RPL3B, ARP2 | R-protein L3 B | chr1:22720833-22722402 REVERSE LENGTH=390
Solyc01g099480.4	ATP-dependent DNA helicase (AHRD V3.3 *-* A0A2G2XW06_CAPAN)	NA	NA
Solyc03g044830.4	Transducin/WD40 repeat-like superfamily protein (AHRD V3.3 *** A0A2U1MAA7_ARTAN)	AT3G18950	| Transducin/WD40 repeat-like superfamily protein | chr3:6536900-6538321 FORWARD LENGTH=473
Solyc03g031620.3	5'-adenylylsulfate reductase 1, chloroplastic (AHRD V3.3 *** S5ZQS8_NICAT)	AT4G21990	APR3, PRH-26, PRH26, ATAPR3 | APS reductase 3 | chr4:11657284-11658973 REVERSE LENGTH=458
Solyc02g085005.1	hypothetical protein (AHRD V3.3 *** AT2G18210.1)	AT3G50900	| unknown protein; BEST Arabidopsis thaliana protein match is: unknown protein (TAIR:AT5G66490.1); Has 45 Blast hits to 45 prote
Solyc08g079480.3	Ankyrin repeat/KH domain protein (DUF1442) (AHRD V3.3 *** O22136_ARATH)	AT2G45360	| Protein of unknown function (DUF1442) | chr2:18698619-18699360 FORWARD LENGTH=215
Solyc03g032243.1	IQ domain-containing protein (AHRD V3.3 *-* A0A1Q3B9N0_CEPFO)	AT3G51380	IQD20 | IQ-domain 20 | chr3:19074036-19074426 REVERSE LENGTH=103
Solyc07g063210.3	Expansin (AHRD V3.3 *** K4CH04_SOLLC)	AT3G15370	ATEXPA12, EXP12, ATEXP12, ATHEXP ALPHA 1.24, EXPA12 | expansin 12 | chr3:5190649-5191982 FORWARD LENGTH=252
Solyc08g008020.1	C2 calcium/lipid-binding plant phosphoribosyltransferase family protein (AHRD V3.3 *** A0A061G6B5_THECC)	AT4G11610	| C2 calcium/lipid-binding plant phosphoribosyltransferase family protein | chr4:7013956-7017846 REVERSE LENGTH=1011
Solyc12g010840.2	Ketol-acid reductoisomerase (AHRD V3.3 *** M1ADA6_SOLTU)	AT3G58610	| ketol-acid reductoisomerase | chr3:21671561-21674639 FORWARD LENGTH=591
Solyc10g083230.1	F-box family protein (AHRD V3.3 *** A0A2U1LJ24_ARTAN)	AT2G36090	| F-box family protein | chr2:15158631-15159584 FORWARD LENGTH=317
Solyc01g005880.1	Extensin-like protein Dif10 (AHRD V3.3 *-* Q43504_SOLLC)	NA	NA
Solyc02g064770.4	Sigma-B regulation protein RsbQ (AHRD V3.3 *** A0A2T0KZ78_9BURK)	AT4G37470	| alpha/beta-Hydrolases superfamily protein | chr4:17617045-17618363 REVERSE LENGTH=270
Solyc02g090980.1	MAP kinase kinase kinase 22	AT4G36950	MAPKKK21 | mitogen-activated protein kinase kinase kinase 21 | chr4:17422834-17423844 REVERSE LENGTH=336
Solyc02g078660.4	Hydroxyproline-rich glycoprotein family protein (AHRD V3.3 *-* A0A1P8AWR9_ARATH)	AT1G61080	| Hydroxyproline-rich glycoprotein family protein | chr1:22493194-22497019 REVERSE LENGTH=907
Solyc02g068080.3	Chloride channel protein (AHRD V3.3 *** K4B7E0_SOLLC)	AT3G27170	CLC-B, ATCLC-B | chloride channel B | chr3:10024147-10026921 FORWARD LENGTH=780
Solyc03g123610.4	Alanine aminotransferase 2 (AHRD V3.3 *** A0A2G3D1D6_CAPCH)	AT1G72330	ALAAT2 | alanine aminotransferase 2 | chr1:27233637-27236571 FORWARD LENGTH=553
Solyc09g072590.3	actin-depolymerizing factor (AHRD V3.3 *** A0A2I4EMY6_9ROSI)	AT2G31200	ADF6, ATADF6 | actin depolymerizing factor 6 | chr2:13294171-13294948 FORWARD LENGTH=146
Solyc10g008400.1	E3 ubiquitin-protein ligase RMA1H1 (AHRD V3.3 *** A0A2G3BCU0_CAPCH)	AT4G03510	RMA1, ATRMA1 | RING membrane-anchor 1 | chr4:1557905-1558654 REVERSE LENGTH=249
Solyc04g076440.1	hypothetical protein (AHRD V3.3 --* AT1G58225.1)	NA	NA
Solyc06g082050.2	Acyl-CoA N-acyltransferase with RING/FYVE/PHD-type zinc finger protein (AHRD V3.3 *-* G5DWM5_SILLA)	AT5G58610	| PHD finger transcription factor, putative | chr5:23686771-23691053 REVERSE LENGTH=1065
Solyc06g008180.3	Unknown protein	NA	NA
Solyc07g006800.1	Glycosyltransferase (AHRD V3.3 *** A0A0A1WDL3_NICAT)	AT2G15480	UGT73B5 | UDP-glucosyl transferase 73B5 | chr2:6758817-6760452 FORWARD LENGTH=484
Solyc08g068710.1	Tyramine n-hydroxycinnamoyl transferase (AHRD V3.3 *** Q5D8C0_CAPAN)	AT2G39030	| Acyl-CoA N-acyltransferases (NAT) superfamily protein | chr2:16298260-16298946 FORWARD LENGTH=228
Solyc05g012370.3	Alpha/beta-Hydrolases superfamily protein (AHRD V3.3 *** Q6NL07_ARATH)	AT1G13820	| alpha/beta-Hydrolases superfamily protein | chr1:4735622-4737617 FORWARD LENGTH=339
Solyc03g112060.3	Quinolinate synthase, chloroplastic (AHRD V3.3 *** A0A2G3CY80_CAPCH)	AT5G50210	QS, OLD5, SUFE3 | quinolinate synthase | chr5:20442803-20445706 FORWARD LENGTH=718
Solyc12g013680.3	receptor-like protein 12 (AHRD V3.3 *** A0A1S3Y203_TOBAC)	AT1G45616	AtRLP6, RLP6 | receptor like protein 6 | chr1:17183550-17186534 REVERSE LENGTH=994
Solyc03g007380.2	WRKY transcription factor 52	AT4G11070	WRKY41, AtWRKY41 | WRKY family transcription factor | chr4:6759303-6760763 FORWARD LENGTH=313
Solyc01g079940.4	Eukaryotic aspartyl protease family protein (AHRD V3.3 *** A0A2U1KXX4_ARTAN)	AT1G03220	| Eukaryotic aspartyl protease family protein | chr1:787143-788444 FORWARD LENGTH=433
Solyc03g121900.1	Bifunctional inhibitor/plant lipid transfer protein/seed storage helical domain containing protein (AHRD V3.3 *** A0A2P5DNS6_PARAD)	AT5G48490	| Bifunctional inhibitor/lipid-transfer protein/seed storage 2S albumin superfamily protein | chr5:19647932-19648237 REVERSE LEN
Solyc12g096480.1	Protein GLUTAMINE DUMPER 4 (AHRD V3.3 *** A0A2G3B4X7_CAPCH)	AT4G25760	ATGDU2, GDU2 | glutamine dumper 2 | chr4:13116149-13116538 FORWARD LENGTH=129
Solyc09g072880.3	Protein FLUORESCENT IN BLUE LIGHT, chloroplastic (AHRD V3.3 *** A0A1U8GA42_CAPAN)	AT3G14110	FLU | Tetratricopeptide repeat (TPR)-like superfamily protein | chr3:4676222-4677602 REVERSE LENGTH=317
Solyc09g009490.4	ABSCISIC ACID-INSENSITIVE 5-like protein 4 (AHRD V3.3 *** A0A2G2YPC0_CAPAN)	AT2G36270	ABI5, GIA1 | Basic-leucine zipper (bZIP) transcription factor family protein | chr2:15204980-15206571 REVERSE LENGTH=442
Solyc11g012360.2	Tonoplast dicarboxylate transporter (AHRD V3.3 *** A0A2G3AZI6_CAPCH)	AT5G47560	ATTDT, ATSDAT, TDT | tonoplast dicarboxylate transporter | chr5:19287895-19290347 REVERSE LENGTH=540
Solyc09g090685.1	Unknown protein	NA	NA
Solyc05g006420.3	Two-component response regulator ARR3 (AHRD V3.3 *** A0A2G2VM98_CAPBA)	AT1G59940	ARR3 | response regulator 3 | chr1:22065894-22066895 REVERSE LENGTH=231
Solyc10g078550.4	glutamate dehydrogenase	AT5G18170	GDH1 | glutamate dehydrogenase 1 | chr5:6006172-6008248 FORWARD LENGTH=411
Solyc03g121090.4	BnaC02g12160D protein (AHRD V3.3 *-* A0A078HTB1_BRANA)	AT5G56550	OXS3, ATOXS3 | oxidative stress 3 | chr5:22895847-22896502 REVERSE LENGTH=172
Solyc09g005400.3	MLP-like protein 43 (AHRD V3.3 *** A0A2U1KXS7_ARTAN)	AT1G70830	MLP28 | MLP-like protein 28 | chr1:26710203-26711395 REVERSE LENGTH=335
Solyc10g055460.2	Unknown protein	NA	NA
Solyc03g116160.1	protein PHYTOCHROME KINASE SUBSTRATE 3-like (AHRD V3.3 *** A0A2I4F4L3_9ROSI)	AT1G18810	| phytochrome kinase substrate-related | chr1:6485709-6486872 REVERSE LENGTH=387
Solyc04g011340.3	WAT1-related protein (AHRD V3.3 *** K4BPI9_SOLLC)	AT2G39510	| nodulin MtN21 /EamA-like transporter family protein | chr2:16491358-16493085 REVERSE LENGTH=374
Solyc02g014300.2	Pectinesterase (AHRD V3.3 *** A0A2G2VTJ6_CAPBA)	AT5G04960	| Plant invertase/pectin methylesterase inhibitor superfamily | chr5:1461985-1463809 FORWARD LENGTH=564
Solyc01g087980.4	DUF793 domain-containing protein (AHRD V3.3 *** A0A1Q3CNG5_CEPFO)	NA	NA
Solyc03g116480.1	F-box/kelch-repeat protein At5g15710-like (AHRD V3.3 *** A0A2I4DW48_9ROSI)	AT5G49610	| F-box family protein | chr5:20131448-20132527 REVERSE LENGTH=359
Solyc12g094580.3	inactive purple acid phosphatase-like protein (AHRD V3.3 *-* AT1G42430.1)	AT1G42430	| unknown protein; BEST Arabidopsis thaliana protein match is: unknown protein (TAIR:AT3G55760.3); Has 186 Blast hits to 143 pro
Solyc08g007980.3	LURP-one-like protein (AHRD V3.3 *** A0A1P8AWJ7_ARATH)	AT1G63410	| Protein of unknown function (DUF567) | chr1:23510075-23511997 REVERSE LENGTH=208
Solyc03g116290.3	2-oxoglutarate (2OG) and Fe(II)-dependent oxygenase superfamily protein (AHRD V3.3 *** F4JLS2_ARATH)	AT4G16330	| 2-oxoglutarate (2OG) and Fe(II)-dependent oxygenase superfamily protein | chr4:9226298-9227914 REVERSE LENGTH=364
Solyc01g109860.3	Sec14p-like phosphatidylinositol transfer family protein (AHRD V3.3 *** A0A2U1QM07_ARTAN)	AT4G36490	ATSFH12, SFH12 | SEC14-like 12 | chr4:17222099-17224808 FORWARD LENGTH=543
Solyc12g100080.1	Extensin-like protein Ext1 (AHRD V3.3 *** Q8VWM5_SOLLC)	AT5G09530	| hydroxyproline-rich glycoprotein family protein | chr5:2960080-2961192 REVERSE LENGTH=370
Solyc06g035420.1	purine permease 3-like (AHRD V3.3 *** A0A1U8H408_CAPAN)	AT1G28220	ATPUP3, PUP3 | purine permease 3 | chr1:9860303-9861434 REVERSE LENGTH=351
Solyc01g106520.1	F-box SKIP23-like protein (DUF295) (AHRD V3.3 *** AT3G25750.2)	AT3G25750	| F-box family protein with a domain of unknown function (DUF295) | chr3:9400955-9402088 FORWARD LENGTH=348
Solyc02g069200.3	iron-regulated transporter 1	AT4G19690	IRT1 | iron-regulated transporter 1 | chr4:10707487-10708723 FORWARD LENGTH=347
Solyc06g072580.3	Pyruvate dehydrogenase E1 component subunit beta (AHRD V3.3 *** A0A2G3CA95_CAPCH)	AT5G50850	MAB1 | Transketolase family protein | chr5:20689671-20692976 FORWARD LENGTH=363
Solyc07g042100.3	hypothetical protein (AHRD V3.3 *** AT1G72490.2)	AT1G72490	| unknown protein; BEST Arabidopsis thaliana protein match is: unknown protein (TAIR:AT1G17400.1); Has 75 Blast hits to 75 prote
Solyc01g100100.4	RING/U-box superfamily protein (AHRD V3.3 *-* Q1G3M1_ARATH)	AT4G38140	| RING/U-box superfamily protein | chr4:17899868-17900305 REVERSE LENGTH=145
Solyc01g099500.1	ATP-dependent DNA helicase (AHRD V3.3 *-* A0A2G2XW06_CAPAN)	AT5G27680	RECQSIM | RECQ helicase SIM | chr5:9794244-9798637 REVERSE LENGTH=858
Solyc07g006500.3	trehalose-6-phosphate synthase 1	AT2G18700	ATTPS11, TPS11, ATTPSB | trehalose phosphatase/synthase 11 | chr2:8109043-8111799 FORWARD LENGTH=862
Solyc10g086730.2	Fructose-1,6-bisphosphatase (AHRD V3.3 *** B6TSK5_MAIZE)	AT3G54050	HCEF1 | high cyclic electron flow 1 | chr3:20016951-20018527 FORWARD LENGTH=417
Solyc09g066260.4	LOB domain-containing protein (AHRD V3.3 *** A0A2U1NMH9_ARTAN)	AT2G42430	LBD16, ASL18 | lateral organ boundaries-domain 16 | chr2:17663668-17665153 FORWARD LENGTH=245
Solyc05g053210.4	Non-specific serine/threonine protein kinase (AHRD V3.3 *** A0A2G2WU69_CAPBA)	AT3G17510	CIPK1, SnRK3.16 | CBL-interacting protein kinase 1 | chr3:5989309-5992627 REVERSE LENGTH=444
Solyc05g052300.4	Amino acid transporter (AHRD V3.3 *** S8C1J4_9LAMI)	AT3G56200	| Transmembrane amino acid transporter family protein | chr3:20850087-20851779 FORWARD LENGTH=435
Solyc04g081590.4	Receptor protein kinase (AHRD V3.3 *** A0A2R6R3P4_ACTCH)	AT1G75820	CLV1, FAS3, FLO5, ATCLV1 | Leucine-rich receptor-like protein kinase family protein | chr1:28463631-28466652 REVERSE LENGTH=980
Solyc02g032860.3	5'-adenylylsulfate reductase 1, chloroplastic (AHRD V3.3 *** A0A2G3D220_CAPCH)	AT4G21990	APR3, PRH-26, PRH26, ATAPR3 | APS reductase 3 | chr4:11657284-11658973 REVERSE LENGTH=458
Solyc02g088070.3	Dof zinc finger protein (AHRD V3.3 *** A0A2K3PAB0_TRIPR)	AT5G39660	CDF2 | cycling DOF factor 2 | chr5:15878920-15880712 FORWARD LENGTH=457
Solyc08g066100.3	ATP-dependent 6-phosphofructokinase (AHRD V3.3 *** A0A2G2YWK4_CAPAN)	AT4G26270	PFK3 | phosphofructokinase 3 | chr4:13301094-13304030 REVERSE LENGTH=489
Solyc04g045430.4	trihelix transcription factor ASR3-like (AHRD V3.3 *** A0A2I4FCD1_9ROSI)	AT2G33550	| Homeodomain-like superfamily protein | chr2:14210180-14211487 REVERSE LENGTH=314
Solyc12g013700.2	stem-specific protein TSJT1-like (AHRD V3.3 *** A0A2I4H4H1_9ROSI)	AT4G27450	| Aluminium induced protein with YGL and LRDR motifs | chr4:13727665-13728683 REVERSE LENGTH=250
Solyc01g094340.3	Acetyl-coenzyme A carboxylase carboxyl transferase subunit alpha (AHRD V3.3 *** B5LAS6_CAPAN)	AT2G38040	CAC3 | acetyl Co-enzyme a carboxylase carboxyltransferase alpha subunit | chr2:15917612-15920749 FORWARD LENGTH=769
Solyc02g092290.4	F-box/RNI-like superfamily protein (AHRD V3.3 *** F4KDV0_ARATH)	AT5G02910	| F-box/RNI-like superfamily protein | chr5:677120-678907 FORWARD LENGTH=458
Solyc09g005425.1	Kirola (AHRD V3.3 *** A0A2U1MSQ9_ARTAN)	AT1G70830	MLP28 | MLP-like protein 28 | chr1:26710203-26711395 REVERSE LENGTH=335
Solyc03g095990.1	transmembrane protein (AHRD V3.3 *-* AT3G56010.1)	AT3G56010	| unknown protein; FUNCTIONS IN: molecular_function unknown; INVOLVED IN: biological_process unknown; LOCATED IN: chloroplast th
Solyc08g082590.3	Glutaredoxin (AHRD V3.3 *** A0A2U1KGP9_ARTAN)	AT1G64500	| Glutaredoxin family protein | chr1:23953270-23954376 FORWARD LENGTH=368
Solyc04g081230.3	TLD-domain containing nucleolar protein (AHRD V3.3 *** A0A2U1P606_ARTAN)	AT5G39590	| TLD-domain containing nucleolar protein | chr5:15851483-15853768 FORWARD LENGTH=542
Solyc02g092480.4	BTB domain-containing protein/NPH3 domain-containing protein (AHRD V3.3 *** A0A1Q3ASI0_CEPFO)	AT2G14820	NPY2 | Phototropic-responsive NPH3 family protein | chr2:6358864-6361300 FORWARD LENGTH=634
Solyc05g006790.2	Actin cross-linking protein (AHRD V3.3 *** Q0WQH3_ARATH)	AT1G27100	| Actin cross-linking protein | chr1:9407557-9411074 REVERSE LENGTH=519
Solyc10g083220.3	Embryo defective 2735 (AHRD V3.3 *** Q9FFZ3_ARATH)	AT5G06240	emb2735 | embryo defective 2735 | chr5:1888380-1889512 FORWARD LENGTH=162
Solyc09g090870.3	DNA mismatch repair protein 1	AT3G24320	MSH1, CHM1, ATMSH1, CHM | MUTL protein homolog 1 | chr3:8823229-8829571 REVERSE LENGTH=1118
Solyc01g073740.4	Citrate synthase (AHRD V3.3 *** A0A2G3ALM4_CAPAN)	AT2G44350	ATCS, CSY4 | Citrate synthase family protein | chr2:18316673-18320524 FORWARD LENGTH=474
Solyc09g091600.4	Protein SULFUR DEFICIENCY-INDUCED 1 (AHRD V3.3 *** A0A2G2ZTV9_CAPAN)	AT1G04770	| Tetratricopeptide repeat (TPR)-like superfamily protein | chr1:1336564-1337767 REVERSE LENGTH=303
Solyc12g006560.3	Early nodulin-93 (AHRD V3.3 *** A0A1U8E1Q0_CAPAN)	AT5G25940	| early nodulin-related | chr5:9054252-9055151 REVERSE LENGTH=115
Solyc05g005490.4	carbonic anhydrase	AT5G14740	CA2, CA18, BETA CA2 | carbonic anhydrase 2 | chr5:4758257-4762382 FORWARD LENGTH=331
Solyc06g062600.3	Glucose-methanol-choline (GMC) oxidoreductase family protein (AHRD V3.3 *** A0A2U1MMK8_ARTAN)	AT1G72970	HTH, EDA17 | Glucose-methanol-choline (GMC) oxidoreductase family protein | chr1:27452872-27455706 FORWARD LENGTH=594
Solyc03g114360.4	Poly [ADP-ribose] polymerase (AHRD V3.3 *** A0A2I4EPD4_9ROSI)	AT5G62520	SRO5 | similar to RCD one 5 | chr5:25098071-25099264 FORWARD LENGTH=309
Solyc09g005110.3	Pyruvate decarboxylase (AHRD V3.3 *** Q8H9C6_SOLTU)	AT4G33070	| Thiamine pyrophosphate dependent pyruvate decarboxylase family protein | chr4:15952519-15954676 REVERSE LENGTH=607
Solyc09g082230.1	N-acetyltransferase (AHRD V3.3 *** A0A2N9Z4V7_PAEPO)	AT2G32030	| Acyl-CoA N-acyltransferases (NAT) superfamily protein | chr2:13632675-13633241 REVERSE LENGTH=188
Solyc06g064550.3	Aspartokinase-homoserine dehydrogenase (AHRD V3.3 *** O63067_SOYBN)	AT1G31230	AK-HSDH I, AK-HSDH | aspartate kinase-homoserine dehydrogenase i | chr1:11158744-11163055 REVERSE LENGTH=911
Solyc06g054540.3	E3 ubiquitin-protein ligase MIEL1-like (AHRD V3.3 *** A0A1S4BAM5_TOBAC)	AT5G18650	| CHY-type/CTCHY-type/RING-type Zinc finger protein | chr5:6218260-6220374 FORWARD LENGTH=267
Solyc12g042890.2	Alpha/beta-Hydrolases superfamily protein (AHRD V3.3 *** A0A2U1Q9V2_ARTAN)	AT1G52700	| alpha/beta-Hydrolases superfamily protein | chr1:19631186-19633366 REVERSE LENGTH=255
Solyc06g035710.1	Protein DETOXIFICATION (AHRD V3.3 *** A0A1Q3CGT0_CEPFO)	AT4G23030	| MATE efflux family protein | chr4:12072857-12074365 FORWARD LENGTH=502
Solyc02g077240.4	Pyruvate decarboxylase (AHRD V3.3 *** A0A2K3PNN6_TRIPR)	AT5G54960	PDC2 | pyruvate decarboxylase-2 | chr5:22310858-22312681 REVERSE LENGTH=607
Solyc06g048930.4	Tomato Response regulator 16,17	AT3G56380	ARR17, RR17 | response regulator 17 | chr3:20905480-20906368 FORWARD LENGTH=153
Solyc10g079700.2	Two-component response regulator arr9 (AHRD V3.3 *** A0A0A1WCS3_NICAT)	AT3G57040	ARR9, ATRR4 | response regulator 9 | chr3:21110059-21111228 FORWARD LENGTH=234
Solyc03g111860.1	Glyoxal oxidase-related protein (AHRD V3.3 *** F2X8C7_CAPAN)	AT3G57620	| glyoxal oxidase-related protein | chr3:21337564-21339207 FORWARD LENGTH=547
Solyc12g096500.2	Zinc finger protein CONSTANS-LIKE 4 (AHRD V3.3 *** A0A2G2VJD2_CAPBA)	AT5G24930	ATCOL4, COL4 | CONSTANS-like 4 | chr5:8589325-8590949 FORWARD LENGTH=406
Solyc12g096810.2	LETM1 domain-containing protein (AHRD V3.3 *** A0A1Q3BGI6_CEPFO)	AT3G59820	| LETM1-like protein | chr3:22098289-22101759 REVERSE LENGTH=760
Solyc09g075043.1	Unknown protein	NA	NA
Solyc12g006860.2	brassinosteroid hydroxylase	AT2G26710	BAS1, CYP734A1, CYP72B1 | Cytochrome P450 superfamily protein | chr2:11380700-11383413 FORWARD LENGTH=520
Solyc03g098320.4	Protein REVEILLE 1 (AHRD V3.3 *** A0A2G2XWA2_CAPAN)	AT1G18330	EPR1, RVE7 | Homeodomain-like superfamily protein | chr1:6306196-6307718 REVERSE LENGTH=372
Solyc01g091180.4	Protein NRT1/ PTR FAMILY 7.3 (AHRD V3.3 *** A0A2G2XNQ7_CAPBA)	AT1G32450	NRT1.5 | nitrate transporter 1.5 | chr1:11715337-11719807 REVERSE LENGTH=614
Solyc10g078720.2	Myb family transcription factor APL (AHRD V3.3 *** A0A2G2VWG6_CAPBA)	AT5G06800	| myb-like HTH transcriptional regulator family protein | chr5:2103374-2105680 FORWARD LENGTH=375
Solyc05g014130.3	COP1-interacting protein 4 (AHRD V3.3 *-* A0A1P8BDL0_ARATH)	AT5G37190	CIP4 | COP1-interacting protein 4 | chr5:14723362-14726694 REVERSE LENGTH=876
Solyc02g093910.3	Kelch repeat-containing protein (AHRD V3.3 *** A0A2G3DAA9_CAPCH)	AT1G51540	| Galactose oxidase/kelch repeat superfamily protein | chr1:19115702-19117381 FORWARD LENGTH=415
Solyc09g011920.3	uncoupling protein AF472619	AT3G54110	ATPUMP1, UCP, PUMP1, ATUCP1, UCP1 | plant uncoupling mitochondrial protein 1 | chr3:20038890-20040996 FORWARD LENGTH=306
Solyc11g008680.2	Acyl-[acyl-carrier-protein] desaturase (AHRD V3.3 *** A0A2G3B0E0_CAPCH)	AT3G02630	| Plant stearoyl-acyl-carrier-protein desaturase family protein | chr3:562164-564524 FORWARD LENGTH=396
Solyc09g090680.3	Cysteine-rich repeat secretory protein 3 (AHRD V3.3 *** A0A2G3CR65_CAPCH)	AT1G04520	PDLP2 | plasmodesmata-located protein 2 | chr1:1231852-1233787 FORWARD LENGTH=307
Solyc01g010080.3	Potassium channel AKT1 (AHRD V3.3 *** A0A2G3AJ60_CAPAN)	AT4G32650	ATKC1, KAT3, KC1, AtLKT1 | potassium channel in Arabidopsis thaliana 3 | chr4:15751482-15754797 REVERSE LENGTH=662
Solyc02g071220.3	type-A response regulator2	AT3G57040	ARR9, ATRR4 | response regulator 9 | chr3:21110059-21111228 FORWARD LENGTH=234
Solyc09g008190.3	Acylphosphatase (AHRD V3.3 *** A0A2G2YPW3_CAPAN)	AT5G03370	| acylphosphatase family | chr5:825798-827020 REVERSE LENGTH=171
Solyc03g007350.1	Pentatricopeptide repeat (AHRD V3.3 *** A0A200QLX8_9MAGN)	AT4G13650	| Pentatricopeptide repeat (PPR) superfamily protein | chr4:7939611-7942898 REVERSE LENGTH=1064
Solyc02g078380.3	Stem-specific protein TSJT1 (AHRD V3.3 *** A0A1U8FVZ0_CAPAN)	AT4G27450	| Aluminium induced protein with YGL and LRDR motifs | chr4:13727665-13728683 REVERSE LENGTH=250
Solyc10g006440.3	Ypt/Rab-GAP domain of gyp1p superfamily protein (AHRD V3.3 *** F4JIR5_ARATH)	AT4G27100	| Ypt/Rab-GAP domain of gyp1p superfamily protein | chr4:13595845-13598534 FORWARD LENGTH=436
Solyc02g088780.4	Ribosome biogenesis protein WDR12 homolog (AHRD V3.3 *** A0A2G3D985_CAPCH)	AT5G15550	| Transducin/WD40 repeat-like superfamily protein | chr5:5059051-5062003 REVERSE LENGTH=433
Solyc06g036130.4	Protein DETOXIFICATION (AHRD V3.3 *** Q6V7U8_SOLLC)	AT4G25640	DTX35 | detoxifying efflux carrier 35 | chr4:13076576-13078965 REVERSE LENGTH=514
Solyc02g078150.4	PDDEXK-like protein (AHRD V3.3 *** A0A2U1QIN2_ARTAN)	AT4G32480	| Protein of unknown function (DUF506) | chr4:15676488-15677776 FORWARD LENGTH=287
Solyc11g027840.2	Alpha/beta-Hydrolases superfamily protein (AHRD V3.3 *** Q9C8P5_ARATH)	AT1G35420	| alpha/beta-Hydrolases superfamily protein | chr1:13026320-13027463 FORWARD LENGTH=315
Solyc04g008080.1	Dirigent protein (AHRD V3.3 *** K4BNW4_SOLLC)	AT5G42655	| Disease resistance-responsive (dirigent-like protein) family protein | chr5:17102213-17102602 REVERSE LENGTH=129
Solyc06g007440.4	Non-specific serine/threonine protein kinase (AHRD V3.3 *** A0A2G3C4Q5_CAPCH)	AT2G30360	CIPK11, PKS5, SIP4, SNRK3.22 | SOS3-interacting protein 4 | chr2:12937265-12938572 REVERSE LENGTH=435
Solyc10g018200.2	Ankyrin repeat/KH domain protein (DUF1442) (AHRD V3.3 *** O22136_ARATH)	AT2G45360	| Protein of unknown function (DUF1442) | chr2:18698619-18699360 FORWARD LENGTH=215
Solyc03g096300.3	WUSCHEL-related homeobox protein (AHRD V3.3 *** A0A097I3L1_ROSCN)	AT3G11260	WOX5 | WUSCHEL related homeobox 5 | chr3:3527606-3528263 FORWARD LENGTH=182
Solyc02g092460.3	BTB/POZ and TAZ domain-containing protein 4 (AHRD V3.3 *** A0A2G2XGZ7_CAPBA)	AT5G67480	BT4 | BTB and TAZ domain protein 4 | chr5:26931055-26932529 REVERSE LENGTH=383
Solyc02g082090.3	Peroxidase (AHRD V3.3 *** K4BA79_SOLLC)	AT1G30870	| Peroxidase superfamily protein | chr1:10991535-10992885 FORWARD LENGTH=349
Solyc12g094570.1	inactive purple acid phosphatase-like protein (AHRD V3.3 *-* AT1G42430.2)	AT1G42430	| unknown protein; BEST Arabidopsis thaliana protein match is: unknown protein (TAIR:AT3G55760.3); Has 186 Blast hits to 143 pro
Solyc01g073710.2	Calcium-binding EF-hand family protein (AHRD V3.3 *** O64866_ARATH)	AT2G44310	| Calcium-binding EF-hand family protein | chr2:18309285-18309713 FORWARD LENGTH=142
Solyc04g011440.4	ethylene-responsive heat shock protein cognate 70	AT3G12580	HSP70, ATHSP70 | heat shock protein 70 | chr3:3991487-3993689 REVERSE LENGTH=650
Solyc09g098385.1	Ubiquitin (AHRD V3.3 *** K2RZ76_MACPH)	AT3G52590	UBQ1, EMB2167, ERD16, HAP4 | ubiquitin extension protein 1 | chr3:19505668-19506681 FORWARD LENGTH=128
Solyc09g009020.3	enolase	AT2G36530	LOS2, ENO2 | Enolase | chr2:15321081-15323786 REVERSE LENGTH=444
Solyc03g062900.3	elongation factor (AHRD V3.3 *** AT3G59670.1)	AT3G59670	| unknown protein; BEST Arabidopsis thaliana protein match is: unknown protein (TAIR:AT4G37440.2); Has 77 Blast hits to 77 prote
Solyc12g005070.2	CASP-like protein (AHRD V3.3 *** A0A2G3D0J5_CAPCH)	AT5G54980	| Uncharacterised protein family (UPF0497) | chr5:22315799-22316560 FORWARD LENGTH=194
Solyc06g075530.1	Unknown protein	NA	NA
Solyc01g010000.3	ACT domain-containing protein (AHRD V3.3 *** A0A1Q3BTU5_CEPFO)	AT1G69040	ACR4 | ACT domain repeat 4 | chr1:25957843-25960079 FORWARD LENGTH=455
Solyc06g007600.3	hypothetical protein (AHRD V3.3 --* AT1G67910.2)	NA	NA
Solyc09g075580.1	leucine-rich repeat extensin-like protein 3 (AHRD V3.3 *** XP_010326654.1)	NA	NA
Solyc01g073730.4	GTP 3',8-cyclase, mitochondrial (AHRD V3.3 *** CNX2_ARATH)	AT2G31955	CNX2 | cofactor of nitrate reductase and xanthine dehydrogenase 2 | chr2:13584635-13586484 REVERSE LENGTH=390
Solyc06g074540.4	PHYTOSULFOKINE 3 PRECURSOR (AHRD V3.3 *-* AT3G44735.2)	AT3G44735	PSK1, ATPSK3, PSK3 | PHYTOSULFOKINE 3 PRECURSOR | chr3:16291388-16292118 REVERSE LENGTH=81
Solyc12g005450.1	Protein kinase domain (AHRD V3.3 *** A0A200QFW1_9MAGN)	AT1G33260	| Protein kinase superfamily protein | chr1:12064796-12066114 FORWARD LENGTH=349
Solyc06g065410.3	NAC domain-containing protein 37 (AHRD V3.3 *** A0A2G2WKG4_CAPBA)	AT1G71930	VND7, ANAC030 | vascular related NAC-domain protein 7 | chr1:27076205-27077829 FORWARD LENGTH=324
Solyc01g097690.2	Extensin-like protein Dif10 (AHRD V3.3 *-* Q43504_SOLLC)	NA	NA
Solyc01g097720.1	Extensin-like protein Dif10 (AHRD V3.3 *-* Q43504_SOLLC)	NA	NA
Solyc06g071990.4	P-loop containing nucleoside triphosphate hydrolases superfamily protein (AHRD V3.3 *-* A0A2U1N2C4_ARTAN)	AT4G24860	| P-loop containing nucleoside triphosphate hydrolases superfamily protein | chr4:12801580-12808190 REVERSE LENGTH=1122
Solyc05g006520.4	dehydrogenase AF209924	AT1G59900	AT-E1 ALPHA, E1 ALPHA | pyruvate dehydrogenase complex E1 alpha subunit | chr1:22051368-22053660 FORWARD LENGTH=389
Solyc03g115985.1	Unknown protein	NA	NA
Solyc02g086350.3	Protein PLASTID MOVEMENT IMPAIRED 2 (AHRD V3.3 *** A0A1J3GMT9_NOCCA)	AT1G66840	PMI2, WEB2 | Plant protein of unknown function (DUF827) | chr1:24933998-24936116 REVERSE LENGTH=607
Solyc03g083500.3	DUF1442 domain-containing protein (AHRD V3.3 *** A0A1Q3BAQ3_CEPFO)	AT5G62280	| Protein of unknown function (DUF1442) | chr5:25017165-25017985 FORWARD LENGTH=236
Solyc06g068700.4	Calreticulin/calnexin (AHRD V3.3 *** A0A200R3N5_9MAGN)	AT5G61790	CNX1, ATCNX1 | calnexin 1 | chr5:24827394-24829642 REVERSE LENGTH=530
Solyc01g107140.3	Transcription factor (AHRD V3.3 *** A0A2G2V728_CAPBA)	AT2G14760	| basic helix-loop-helix (bHLH) DNA-binding superfamily protein | chr2:6321840-6323312 REVERSE LENGTH=341
Solyc08g076730.4	Tetratricopeptide repeat (TPR)-like superfamily protein (AHRD V3.3 *-* Q0WUZ1_ARATH)	AT4G17940	| Tetratricopeptide repeat (TPR)-like superfamily protein | chr4:9965787-9966778 FORWARD LENGTH=274
Solyc01g066910.3	Bifunctional inhibitor/plant lipid transfer protein/seed storage helical domain containing protein (AHRD V3.3 *** A0A2P5CY45_TREOI)	AT5G48485	DIR1 | Bifunctional inhibitor/lipid-transfer protein/seed storage 2S albumin superfamily protein | chr5:19646317-19646625 REVERSE
Solyc10g075170.3	Aspartate aminotransferase (AHRD V3.3 *** A0A2G2VSJ3_CAPBA)	AT2G30970	ASP1 | aspartate aminotransferase 1 | chr2:13179012-13181686 FORWARD LENGTH=430
Solyc01g094290.3	K(+) efflux antiporter 1, chloroplastic (AHRD V3.3 *** A0A2G2YXI5_CAPAN)	AT4G00630	KEA2 | K+ efflux antiporter 2 | chr4:261655-267789 REVERSE LENGTH=1185
Solyc03g093380.2	Protein kinase family protein (AHRD V3.3 *** A0A1P8AW67_ARATH)	AT2G19210	| Leucine-rich repeat transmembrane protein kinase protein | chr2:8335639-8339307 REVERSE LENGTH=881
Solyc08g006470.4	Zinc finger protein (AHRD V3.3 *** A0A2U1NTB4_ARTAN)	AT2G24500	FZF | Zinc finger protein 622 | chr2:10401259-10402805 REVERSE LENGTH=395
Solyc09g074690.3	Homeobox protein LUMINIDEPENDENS (AHRD V3.3 *-* A0A2G2W002_CAPBA)	AT4G02560	LD | Homeodomain-like superfamily protein | chr4:1123656-1128252 REVERSE LENGTH=953
Solyc01g100690.3	transmembrane protein (AHRD V3.3 --* AT4G01960.2)	AT1G02380	| unknown protein; BEST Arabidopsis thaliana protein match is: unknown protein (TAIR:AT4G01960.1); Has 66 Blast hits to 66 prote
Solyc01g107090.2	beta-1%2C4-xylosidase (AHRD V3.3 *** AT3G19615.1)	AT3G19615	| unknown protein; FUNCTIONS IN: molecular_function unknown; INVOLVED IN: biological_process unknown; LOCATED IN: cellular_compo
Solyc04g058160.2	Calcium-dependent protein kinase (AHRD V3.3 --* CDPK_DAUCA)	AT1G21550	| Calcium-binding EF-hand family protein | chr1:7553317-7553784 REVERSE LENGTH=155
Solyc02g077290.2	glutamate receptor-like 1.2	AT2G29120	ATGLR2.7, GLR2.7 | glutamate receptor 2.7 | chr2:12511479-12515893 REVERSE LENGTH=952
Solyc09g075210.3	Late embryogenesis abundant protein Lea5 (AHRD V3.3 *** A0A1J3JXG8_NOCCA)	AT4G02380	SAG21, AtLEA5 | senescence-associated gene 21 | chr4:1046414-1046807 REVERSE LENGTH=97
Solyc05g025890.3	Acyl-CoA N-acyltransferases (NAT) superfamily protein (AHRD V3.3 *** Q8GUT5_ARATH)	AT2G06025	| Acyl-CoA N-acyltransferases (NAT) superfamily protein | chr2:2350231-2351898 FORWARD LENGTH=288
Solyc02g080450.1	hypothetical protein (AHRD V3.3 *-* AT4G04745.1)	AT1G11655	| unknown protein; BEST Arabidopsis thaliana protein match is: unknown protein (TAIR:AT4G21902.1); Has 22 Blast hits to 22 prote
Solyc04g040090.4	Strictosidine synthase-like protein (AHRD V3.3 *** A7WPL3_TOBAC)	AT3G57030	| Calcium-dependent phosphotriesterase superfamily protein | chr3:21101653-21103204 REVERSE LENGTH=374
Solyc02g067440.3	meloidogyne-induced giant cell protein DB114	AT5G39890	| Protein of unknown function (DUF1637) | chr5:15974543-15976013 FORWARD LENGTH=276
Solyc06g048790.1	Protein PLANT CADMIUM RESISTANCE like (AHRD V3.3 *** A0A2R6RR66_ACTCH)	AT5G05350	| PLAC8 family protein | chr5:1585757-1587337 FORWARD LENGTH=526
Solyc02g090450.3	Peroxidase (AHRD V3.3 *** K4BCJ4_SOLLC)	AT1G49570	| Peroxidase superfamily protein | chr1:18347077-18348712 FORWARD LENGTH=350
Solyc09g074700.2	Homeobox protein LUMINIDEPENDENS (AHRD V3.3 *-* A0A2G2ZWA4_CAPAN)	AT4G02560	LD | Homeodomain-like superfamily protein | chr4:1123656-1128252 REVERSE LENGTH=953
Solyc08g061490.3	MTD1 (AHRD V3.3 *** A0A2K3PL64_TRIPR)	AT3G43850	| unknown protein; FUNCTIONS IN: molecular_function unknown; INVOLVED IN: biological_process unknown; LOCATED IN: vacuole; BEST
Solyc09g075045.1	Unknown protein	NA	NA
Solyc06g068950.4	Phosphoethanolamine N-methyltransferase (AHRD V3.3 *** A0A2G2WLK0_CAPBA)	AT3G18000	NMT1, XPL1, PEAMT | S-adenosyl-L-methionine-dependent methyltransferases superfamily protein | chr3:6154578-6157331 FORWARD LENGT
Solyc02g089160.3	dwarf	AT5G38970	BR6OX1, ATBR6OX, CYP85A1, BR6OX | brassinosteroid-6-oxidase 1 | chr5:15594935-15597774 REVERSE LENGTH=465
Solyc02g062700.3	ATPase family AAA domain-containing protein 3-like (AHRD V3.3 *** A0A2I4E883_9ROSI)	AT2G18330	| AAA-type ATPase family protein | chr2:7965829-7968915 FORWARD LENGTH=636
Solyc03g097820.2	bHLH transcription factor 022	AT5G50915	| basic helix-loop-helix (bHLH) DNA-binding superfamily protein | chr5:20710764-20712252 REVERSE LENGTH=286
Solyc07g054430.3	folic acid binding / transferase (AHRD V3.3 *** AT2G20830.4)	AT2G20830	| transferases;folic acid binding | chr2:8968370-8970479 REVERSE LENGTH=431
Solyc04g083140.2	Cytochrome (AHRD V3.3 *** A0A1U8F0H8_CAPAN)	AT3G26310	CYP71B35 | cytochrome P450, family 71, subfamily B, polypeptide 35 | chr3:9641089-9642779 REVERSE LENGTH=500
Solyc09g083390.3	zinc knuckle (CCHC-type) family protein (AHRD V3.3 *-* AT5G43630.4)	AT5G43630	TZP | zinc knuckle (CCHC-type) family protein | chr5:17527261-17530207 FORWARD LENGTH=831
Solyc08g008120.4	Det1 complexing ubiquitin ligase (AHRD V3.3 *** B6TE26_MAIZE)	AT5G41560	| FUNCTIONS IN: molecular_function unknown; INVOLVED IN: biological_process unknown; LOCATED IN: chloroplast; EXPRESSED IN: 24 p
Solyc01g109800.2	DUF4408 domain-containing protein (AHRD V3.3 *-* A0A1Q3AR87_CEPFO)	AT2G21560	| unknown protein; BEST Arabidopsis thaliana protein match is: unknown protein (TAIR:AT4G39190.1); Has 3685 Blast hits to 2305 p
Solyc06g066770.1	F-box/kelch-repeat protein (AHRD V3.3 *** A0A1J3DG12_NOCCA)	AT1G80440	| Galactose oxidase/kelch repeat superfamily protein | chr1:30241763-30242827 FORWARD LENGTH=354
Solyc08g005150.3	RBR-type E3 ubiquitin transferase (AHRD V3.3 *** A0A2G2XWS5_CAPAN)	AT1G32340	NHL8 | NDR1/HIN1-like 8 | chr1:11663462-11666037 REVERSE LENGTH=688
Solyc05g009550.3	Regulator of Vps4 activity in the MVB pathway protein (AHRD V3.3 *-* Q9FX63_ARATH)	AT1G13340	| Regulator of Vps4 activity in the MVB pathway protein | chr1:4569622-4571043 REVERSE LENGTH=409
Solyc06g066800.2	Nucleotide-diphospho-sugar transferases superfamily protein (AHRD V3.3 *** AT1G64980.3)	AT1G64980	| Nucleotide-diphospho-sugar transferases superfamily protein | chr1:24137840-24138619 REVERSE LENGTH=259
Solyc03g082370.1	Avr9/Cf-9 rapidly elicited protein 65 (AHRD V3.3 *** Q9FQZ0_TOBAC)	AT5G54165	| unknown protein; FUNCTIONS IN: molecular_function unknown; INVOLVED IN: biological_process unknown; LOCATED IN: cellular_compo
Solyc02g072400.1	LRR receptor-like serine/threonine-protein kinase EFR (AHRD V3.3 *** A0A1S3YR00_TOBAC)	AT5G46330	FLS2 | Leucine-rich receptor-like protein kinase family protein | chr5:18791802-18795407 FORWARD LENGTH=1173
Solyc04g080780.2	bell-like homeodomain protein 1	AT1G75430	BLH11 | BEL1-like homeodomain 11 | chr1:28308121-28309517 REVERSE LENGTH=290
Solyc09g007680.4	Zinc finger, RING-CH-type, Zinc finger, RING/FYVE/PHD-type (AHRD V3.3 *** A0A2U1LSH5_ARTAN)	AT5G60580	| RING/U-box superfamily protein | chr5:24354298-24356706 FORWARD LENGTH=494
Solyc06g082040.2	PHD finger transcription factor, putative (AHRD V3.3 *-* A0A061GW61_THECC)	AT5G58610	| PHD finger transcription factor, putative | chr5:23686771-23691053 REVERSE LENGTH=1065
Solyc02g068660.3	wall-associated receptor kinase-like 10 (AHRD V3.3 *** A0A2I4G978_9ROSI)	AT1G16120	WAKL1 | wall associated kinase-like 1 | chr1:5522639-5524983 FORWARD LENGTH=730
Solyc10g076400.2	Protein trichome birefringence-like 34 (AHRD V3.3 *** A0A1U8F2S8_CAPAN)	AT2G38320	TBL34 | TRICHOME BIREFRINGENCE-LIKE 34 | chr2:16055488-16057874 FORWARD LENGTH=410
Solyc12g049170.2	Extensin-like protein Ext1 (AHRD V3.3 *** Q8VWM5_SOLLC)	AT5G09530	| hydroxyproline-rich glycoprotein family protein | chr5:2960080-2961192 REVERSE LENGTH=370
Solyc08g078310.3	Chromogranin (DUF1639) (AHRD V3.3 *-* O23587_ARATH)	AT1G25370	| Protein of unknown function (DUF1639) | chr1:8898046-8898934 REVERSE LENGTH=263
Solyc12g017910.2	Potassium transporter (AHRD V3.3 *** A0A2G3A576_CAPAN)	AT3G02050	KUP3, ATKUP3, ATKT4 | K+ uptake transporter 3 | chr3:350815-354135 FORWARD LENGTH=789
Solyc08g065940.4	Zinc finger CCCH domain-containing protein 20 (AHRD V3.3 *** A0A1U8E1G0_CAPAN)	AT2G19810	| CCCH-type zinc finger family protein | chr2:8550419-8551498 FORWARD LENGTH=359
Solyc03g119640.4	Aluminum-activated malate transporter-like (AHRD V3.3 *** K4BMB3_SOLLC)	AT3G18440	AtALMT9, ALMT9 | aluminum-activated malate transporter 9 | chr3:6328181-6330652 FORWARD LENGTH=598
Solyc01g087560.3	Methyltransferase (AHRD V3.3 *** A0A2G2XST8_CAPBA)	AT5G13710	SMT1, CPH | sterol methyltransferase 1 | chr5:4424048-4426866 REVERSE LENGTH=336
Solyc12g087850.3	Basic helix-loop-helix (BHLH) DNA-binding superfamily protein (AHRD V3.3 *** A0A2U1PAJ2_ARTAN)	AT1G22490	| basic helix-loop-helix (bHLH) DNA-binding superfamily protein | chr1:7938448-7940489 REVERSE LENGTH=304
Solyc10g050980.1	Unknown protein	NA	NA
Solyc01g079950.3	Eukaryotic aspartyl protease family protein (AHRD V3.3 *** A0A2U1ML86_ARTAN)	AT1G03220	| Eukaryotic aspartyl protease family protein | chr1:787143-788444 FORWARD LENGTH=433
Solyc06g007390.4	LOB domain-containing protein 15 (AHRD V3.3 *** A0A2G2Z7B6_CAPAN)	AT2G30340	LBD13 | LOB domain-containing protein 13 | chr2:12931306-12932540 REVERSE LENGTH=268
Solyc11g045030.2	E3 ubiquitin-protein ligase (AHRD V3.3 *** Q9C803_ARATH)	AT1G33490	| unknown protein; CONTAINS InterPro DOMAIN/s: Protein of unknown function DUF2062 (InterPro:IPR018639); BEST Arabidopsis thalia
Solyc09g090875.1	Retrovirus-related Pol polyprotein from transposon TNT 1-94 (AHRD V3.3 *-* A0A2K3P1W7_TRIPR)	NA	NA
Solyc01g066720.3	Hypoxia-responsive family protein (AHRD V3.3 *** S8D7L7_9LAMI)	AT3G05550	| Hypoxia-responsive family protein | chr3:1612860-1613748 FORWARD LENGTH=97
Solyc12g044950.3	lipid desaturase	AT3G12120	FAD2 | fatty acid desaturase 2 | chr3:3860592-3861743 REVERSE LENGTH=383
Solyc01g100460.3	BZIP transcription factor (AHRD V3.3 *** C0LQL1_9CARY)	AT3G62420	ATBZIP53, BZIP53 | basic region/leucine zipper motif 53 | chr3:23091844-23092284 REVERSE LENGTH=146
Solyc03g005310.4	Armadillo repeat-containing protein LFR (AHRD V3.3 *** A0A2G3CJL6_CAPCH)	AT3G22990	LFR | ARM repeat superfamily protein | chr3:8164015-8166145 FORWARD LENGTH=460
Solyc01g100370.3	Adenine nucleotide alpha hydrolases-like superfamily protein (AHRD V3.3 *** A0A2U1PDN0_ARTAN)	AT3G62550	| Adenine nucleotide alpha hydrolases-like superfamily protein | chr3:23136194-23137074 FORWARD LENGTH=162
Solyc01g086660.2	Unknown protein	NA	NA
Solyc06g053480.3	Acyl-[acyl-carrier-protein] desaturase (AHRD V3.3 *** A0A2G2WJJ9_CAPBA)	AT2G43710	SSI2, FAB2 | Plant stearoyl-acyl-carrier-protein desaturase family protein | chr2:18120107-18122495 FORWARD LENGTH=401
Solyc03g080120.1	Unknown protein	NA	NA
Solyc06g072330.3	Mitochondrial import inner membrane translocase subunit TIM14 (AHRD V3.3 *** B6T323_MAIZE)	AT2G35795	| Chaperone DnaJ-domain superfamily protein | chr2:15042321-15043334 FORWARD LENGTH=112
Solyc11g007210.3	Peroxidase (AHRD V3.3 *** K4D4Y2_SOLLC)	AT5G64120	| Peroxidase superfamily protein | chr5:25659551-25660946 REVERSE LENGTH=328
Solyc07g062070.3	Ribokinase (AHRD V3.3 *** A0A2G3C1Z1_CAPCH)	AT1G17160	| pfkB-like carbohydrate kinase family protein | chr1:5867678-5869215 FORWARD LENGTH=379
Solyc10g084370.3	Homeodomain-like superfamily protein (AHRD V3.3 *** A0A1I9LS15_ARATH)	AT3G09600	| Homeodomain-like superfamily protein | chr3:2946459-2948270 FORWARD LENGTH=298
Solyc12g007250.1	Xyloglucan endotransglucosylase/hydrolase (AHRD V3.3 *** A0A2G2YUJ1_CAPAN)	AT4G28850	XTH26, ATXTH26 | xyloglucan endotransglucosylase/hydrolase 26 | chr4:14244336-14245781 FORWARD LENGTH=292
Solyc06g068940.4	Calcium-dependent lipid-binding (CaLB domain) family protein (AHRD V3.3 *** A0A2U1LMA8_ARTAN)	AT3G17980	| Calcium-dependent lipid-binding (CaLB domain) family protein | chr3:6152417-6153115 FORWARD LENGTH=177
Solyc01g106600.2	Pathogenesis-related protein 1 (AHRD V3.3 *** E2GEU1_9ROSI)	AT4G33720	| CAP (Cysteine-rich secretory proteins, Antigen 5, and Pathogenesis-related 1 protein) superfamily protein | chr4:16182813-1618
Solyc07g042550.3	sucrose synthase	AT3G43190	SUS4, ATSUS4 | sucrose synthase 4 | chr3:15179204-15182577 REVERSE LENGTH=808
Solyc02g089540.3	CONSTANS 1	AT3G02380	COL2, ATCOL2 | CONSTANS-like 2 | chr3:487438-488624 REVERSE LENGTH=347
Solyc08g077330.3	Expansin-like B1 (AHRD V3.3 *** A0A2G3DCC1_CAPCH)	AT4G17030	ATEXLB1, EXPR, AT-EXPR, ATEXPR1, ATHEXP BETA 3.1, EXLB1 | expansin-like B1 | chr4:9581817-9583181 REVERSE LENGTH=250
Solyc01g073860.3	Cysteine/Histidine-rich C1 domain family protein (AHRD V3.3 *** Q9SL28_ARATH)	AT2G44380	| Cysteine/Histidine-rich C1 domain family protein | chr2:18323590-18324333 REVERSE LENGTH=247
Solyc05g052265.1	Unknown protein	NA	NA
Solyc02g083690.2	Senescence/dehydration-associated protein-like protein (AHRD V3.3 *** A0A1P8AYB1_ARATH)	AT2G17840	ERD7 | Senescence/dehydration-associated protein-related | chr2:7755923-7757798 REVERSE LENGTH=452
Solyc05g018310.1	RING/U-box superfamily protein (AHRD V3.3 *** A0A2U1QGT0_ARTAN)	AT2G20030	| RING/U-box superfamily protein | chr2:8647813-8648985 FORWARD LENGTH=390
Solyc04g011510.4	Triosephosphate isomerase (AHRD V3.3 *** S8E0E9_9LAMI)	AT3G55440	ATCTIMC, TPI, CYTOTPI | triosephosphate isomerase | chr3:20553794-20556078 FORWARD LENGTH=254
Solyc06g008620.1	TolB protein-related protein (AHRD V3.3 *** A0A2U1LVX5_ARTAN)	AT4G01870	| tolB protein-related | chr4:808473-810431 REVERSE LENGTH=652
Solyc06g053230.4	plasminogen activator inhibitor (AHRD V3.3 *-* AT1G57680.3)	AT1G57680	| FUNCTIONS IN: molecular_function unknown; INVOLVED IN: biological_process unknown; LOCATED IN: endomembrane system; EXPRESSED
Solyc11g005320.1	RING/U-box superfamily protein (AHRD V3.3 *** A0A2U1QK74_ARTAN)	AT1G49230	| RING/U-box superfamily protein | chr1:18209320-18209979 FORWARD LENGTH=219
Solyc12g049160.1	Extensin-like protein Ext1 (AHRD V3.3 *** Q8VWM5_SOLLC)	AT5G09530	| hydroxyproline-rich glycoprotein family protein | chr5:2960080-2961192 REVERSE LENGTH=370
Solyc07g017780.4	(DB226) meloidogyne-induced giant cell protein	AT2G18960	AHA1, PMA, OST2, HA1 | H(+)-ATPase 1 | chr2:8221858-8227268 FORWARD LENGTH=949
Solyc04g007170.3	Ethylene-responsive transcription factor (AHRD V3.3 *** A0A2G2V7U7_CAPBA)	AT1G68550	| Integrase-type DNA-binding superfamily protein | chr1:25725810-25726784 REVERSE LENGTH=324
Solyc03g117630.1	Heat shock 70 kDa protein (AHRD V3.3 *** A0A1U8FVW2_CAPAN)	AT1G16030	Hsp70b | heat shock protein 70B | chr1:5502386-5504326 REVERSE LENGTH=646
Solyc03g082790.4	extensin-like 54	NA	NA
Solyc05g054850.1	membrane-associated kinase regulator (AHRD V3.3 *** AT2G39370.1)	AT2G39370	| unknown protein; BEST Arabidopsis thaliana protein match is: unknown protein (TAIR:AT2G37380.1); Has 184 Blast hits to 178 pro
Solyc10g083260.1	Senescence regulator (AHRD V3.3 *-* B6TEP1_MAIZE)	AT3G15040	| Protein of unknown function, DUF584 | chr3:5065445-5066176 REVERSE LENGTH=243
Solyc02g080220.3	Pectinesterase (AHRD V3.3 *** A0A2G2VBJ7_CAPBA)	AT1G11580	ATPMEPCRA, PMEPCRA | methylesterase PCR A | chr1:3888730-3890649 FORWARD LENGTH=557
Solyc09g057960.1	Cysteine-rich receptor-like protein kinase (AHRD V3.3 *-* A0A2K3KZ48_TRIPR)	AT5G48540	| receptor-like protein kinase-related family protein | chr5:19669096-19669887 REVERSE LENGTH=263
Solyc11g045460.3	Alpha/beta-Hydrolases superfamily protein (AHRD V3.3 *** A0A1P8BCJ0_ARATH)	AT5G06570	| alpha/beta-Hydrolases superfamily protein | chr5:2008075-2011013 REVERSE LENGTH=329
Solyc04g050440.3	ammonium transporter	AT1G64780	ATAMT1;2, AMT1;2 | ammonium transporter 1;2 | chr1:24061021-24062565 REVERSE LENGTH=514
Solyc07g061980.2	Cytochrome (AHRD V3.3 *** A0A2G2Z4P6_CAPAN)	AT3G14610	CYP72A7 | cytochrome P450, family 72, subfamily A, polypeptide 7 | chr3:4912565-4914503 FORWARD LENGTH=512
Solyc07g008620.1	EIX receptor 1	AT2G34930	| disease resistance family protein / LRR family protein | chr2:14737169-14739886 REVERSE LENGTH=905
Solyc05g024260.3	Bidirectional sugar transporter SWEET (AHRD V3.3 *** A0A2G3C5C6_CAPCH)	AT5G23660	MTN3, SWEET12, AtSWEET12 | homolog of Medicago truncatula MTN3 | chr5:7971936-7973796 REVERSE LENGTH=285
Solyc01g105550.1	Acylsugar acetyltransferase (AHRD V3.3 *** K4HRU2_SOLHA)	AT3G30280	| HXXXD-type acyl-transferase family protein | chr3:11914366-11915697 FORWARD LENGTH=443
Solyc05g006990.3	Major facilitator superfamily protein (AHRD V3.3 *** A0A1P8AT47_ARATH)	AT1G69850	ATNRT1:2, NTL1, NRT1:2 | nitrate transporter 1:2 | chr1:26296945-26300407 REVERSE LENGTH=585
Solyc03g119620.1	Bifunctional inhibitor/lipid-transfer protein/seed storage 2S albumin superfamily protein (AHRD V3.3 *** Q9C9B1_ARATH)	AT1G73890	| Bifunctional inhibitor/lipid-transfer protein/seed storage 2S albumin superfamily protein | chr1:27787903-27788658 REVERSE LEN
Solyc07g007400.3	Leucine-rich repeat-like protein (AHRD V3.3 *-* Q6K620_ORYSJ)	AT1G15740	| Leucine-rich repeat family protein | chr1:5411509-5414544 FORWARD LENGTH=585
Solyc02g082860.3	Isocitrate dehydrogenase [NAD] subunit, mitochondrial (AHRD V3.3 *** A0A2P6TV14_CHLSO)	AT4G35260	IDH1, IDH-I | isocitrate dehydrogenase 1 | chr4:16774494-16776233 REVERSE LENGTH=367
Solyc10g084660.2	Actin-depolymerizing factor (AHRD V3.3 *** D9I9X9_HEVBR)	AT5G59890	ADF4, ATADF4 | actin depolymerizing factor 4 | chr5:24122545-24123596 FORWARD LENGTH=139
Solyc08g008015.1	Unknown protein	NA	NA
Solyc09g009830.3	Alpha carbonic anhydrase (AHRD V3.3 *** A0A200QHP1_9MAGN)	AT3G52720	CAH1, ATACA1, ACA1 | alpha carbonic anhydrase 1 | chr3:19538804-19541116 REVERSE LENGTH=284
Solyc02g083285.2	Protein IQ-DOMAIN 31 (AHRD V3.3 *-* A0A1J3ETM1_NOCCA)	AT3G51380	IQD20 | IQ-domain 20 | chr3:19074036-19074426 REVERSE LENGTH=103
Solyc01g095530.2	hypothetical protein (AHRD V3.3 *-* AT5G41761.1)	AT5G41761	| unknown protein; FUNCTIONS IN: molecular_function unknown; INVOLVED IN: biological_process unknown; LOCATED IN: cellular_compo
Solyc07g005870.3	FAD dependent oxidoreductase (AHRD V3.3 *** L7VQJ3_CLOSH)	AT4G30720	| FAD/NAD(P)-binding oxidoreductase family protein | chr4:14972212-14975461 REVERSE LENGTH=707
Solyc08g077530.3	Beta-amylase (AHRD V3.3 *** Q94EU9_SOLTU)	AT4G17090	CT-BMY, BAM3, BMY8 | chloroplast beta-amylase | chr4:9605266-9607250 REVERSE LENGTH=548
Solyc03g005090.4	4-coumarate-CoA ligase (AHRD V3.3 *-* E5GBV5_CUCME)	AT3G01750	| Ankyrin repeat family protein | chr3:270615-272691 FORWARD LENGTH=664
Solyc08g079020.3	Adenine phosphoribosyltransferase (AHRD V3.3 *** Q45RT2_PHYPA)	AT4G12440	APT4 | adenine phosphoribosyl transferase 4 | chr4:7376268-7380120 FORWARD LENGTH=182
Solyc01g097710.1	Extensin-like protein Dif10 (AHRD V3.3 *-* Q43504_SOLLC)	NA	NA
Solyc03g093270.3	NAD(P)-linked oxidoreductase superfamily protein (AHRD V3.3 *** A0A2U1L511_ARTAN)	AT5G62420	| NAD(P)-linked oxidoreductase superfamily protein | chr5:25064835-25066111 FORWARD LENGTH=316
Solyc03g080080.4	Calcium-binding endonuclease/exonuclease/phosphatase family (AHRD V3.3 *** F4JYU5_ARATH)	AT5G54130	| Calcium-binding endonuclease/exonuclease/phosphatase family | chr5:21962900-21965279 FORWARD LENGTH=436
Solyc08g014580.4	type I inositol polyphosphate 5-phosphatase 12-like (AHRD V3.3 *** A0A2I4G632_9ROSI)	AT2G43900	| Endonuclease/exonuclease/phosphatase family protein | chr2:18178801-18183823 REVERSE LENGTH=1316
Solyc03g150151.1	Cytochrome P450 (AHRD V3.3 *-* A0A2U1PE88_ARTAN)	AT3G48290	CYP71A24 | cytochrome P450, family 71, subfamily A, polypeptide 24 | chr3:17882596-17884134 FORWARD LENGTH=512
Solyc10g079690.2	Unknown protein	NA	NA
Solyc04g082000.4	Phospholipase D (AHRD V3.3 *** K4BVS9_SOLLC)	AT4G35790	ATPLDDELTA, PLDDELTA | phospholipase D delta | chr4:16955774-16959875 REVERSE LENGTH=868
Solyc12g096030.1	Mitochondrial carrier protein (AHRD V3.3 *** F8WLA3_CITUN)	AT1G72820	| Mitochondrial substrate carrier family protein | chr1:27403457-27404506 FORWARD LENGTH=349
Solyc05g007020.4	LOV/LOV protein (AHRD V3.3 *** E3WH16_SOLLC)	AT2G02710	PLP, PLPB | PAS/LOV protein B | chr2:758812-760608 REVERSE LENGTH=399
Solyc04g010040.3	RNA-binding protein 42 (AHRD V3.3 *** A0A1J3JWW6_NOCCA)	AT3G04500	| RNA-binding (RRM/RBD/RNP motifs) family protein | chr3:1212065-1213795 REVERSE LENGTH=245
Solyc10g006220.4	Cell differentiation protein RCD1-like protein (AHRD V3.3 *-* A0A1J3G0M4_NOCCA)	AT3G20800	| Cell differentiation, Rcd1-like protein | chr3:7271412-7273897 REVERSE LENGTH=316
Solyc12g042395.1	Unknown protein	NA	NA
Solyc07g065250.3	MAP kinase kinase kinase 60	AT5G55560	| Protein kinase superfamily protein | chr5:22506477-22507757 REVERSE LENGTH=314
Solyc07g043580.4	bHLH transcription factor 052	AT3G59060	PIL6, PIF5 | phytochrome interacting factor 3-like 6 | chr3:21828189-21829895 REVERSE LENGTH=444
Solyc07g007420.3	F-box/LRR-repeat protein (AHRD V3.3 *** A0A2K3MS36_TRIPR)	AT1G15740	| Leucine-rich repeat family protein | chr1:5411509-5414544 FORWARD LENGTH=585
Solyc05g012110.4	6-phosphogluconolactonase (AHRD V3.3 *** B6U0H2_MAIZE)	AT1G13700	PGL1 | 6-phosphogluconolactonase 1 | chr1:4694475-4695600 REVERSE LENGTH=268
Solyc01g081340.4	S-adenosyl-L-methionine-dependent methyltransferases superfamily protein (AHRD V3.3 *** A0A2U1PMX3_ARTAN)	AT5G04370	NAMT1 | S-adenosyl-L-methionine-dependent methyltransferases superfamily protein | chr5:1231856-1233888 FORWARD LENGTH=415
Solyc06g074170.3	NAC domain-containing protein 40 (AHRD V3.3 *** A0A2G2ZDN9_CAPAN)	AT2G27300	ANAC040, NTL8 | NTM1-like 8 | chr2:11680417-11681955 REVERSE LENGTH=335
Solyc07g032380.4	Pentatricopeptide repeat-containing protein (AHRD V3.3 *** A0A2G2Z1L2_CAPAN)	AT5G21222	| protein kinase family protein | chr5:7209422-7213700 FORWARD LENGTH=831
Solyc08g006740.3	aromatic amino acid decarboxylase 2	AT1G43710	emb1075 | Pyridoxal phosphate (PLP)-dependent transferases superfamily protein | chr1:16486534-16488298 REVERSE LENGTH=482
Solyc05g054620.4	ACT domain-containing protein (AHRD V3.3 *** A0A2U1PEX2_ARTAN)	AT2G39570	| ACT domain-containing protein | chr2:16507963-16509741 FORWARD LENGTH=411
Solyc07g017405.1	heavy metal-associated isoprenylated plant protein 43-like (AHRD V3.3 --* XP_020097804.1)	AT5G37860	| Heavy metal transport/detoxification superfamily protein | chr5:15069578-15070555 REVERSE LENGTH=262
Solyc05g009320.4	LOB domain-containing protein 40 (AHRD V3.3 *** A0A2G2VK71_CAPBA)	AT3G02550	LBD41 | LOB domain-containing protein 41 | chr3:536747-537650 REVERSE LENGTH=263
Solyc12g100090.1	Extensin-like protein Ext1 (AHRD V3.3 *** Q8VWM5_SOLLC)	AT5G09530	| hydroxyproline-rich glycoprotein family protein | chr5:2960080-2961192 REVERSE LENGTH=370
Solyc11g068920.1	RING-type E3 ubiquitin transferase (AHRD V3.3 *** A0A2G2VPU6_CAPBA)	AT2G35930	PUB23 | plant U-box 23 | chr2:15083101-15084336 REVERSE LENGTH=411
Solyc01g094590.4	2-oxoglutarate (2OG) and Fe(II)-dependent oxygenase superfamily protein (AHRD V3.3 *** A0A2U1MX46_ARTAN)	AT4G23340	| 2-oxoglutarate (2OG) and Fe(II)-dependent oxygenase superfamily protein | chr4:12195719-12196793 REVERSE LENGTH=324
Solyc07g053380.2	Pentatricopeptide repeat (AHRD V3.3 *** A0A200PYA7_9MAGN)	AT3G58590	| Pentatricopeptide repeat (PPR) superfamily protein | chr3:21666262-21668487 FORWARD LENGTH=741
Solyc08g079700.3	Zinc finger A20 and AN1 domain stress-associated protein (AHRD V3.3 *** A0A2K3LX56_TRIPR)	AT4G12040	| A20/AN1-like zinc finger family protein | chr4:7215341-7215868 FORWARD LENGTH=175
Solyc04g071890.3	Peroxidase (AHRD V3.3 *** K4BTH6_SOLLC)	AT1G71695	| Peroxidase superfamily protein | chr1:26964359-26966557 FORWARD LENGTH=358
Solyc07g006110.4	Protein kinase domain (AHRD V3.3 *** A0A200QGH1_9MAGN)	AT2G23950	| Leucine-rich repeat protein kinase family protein | chr2:10187204-10189969 REVERSE LENGTH=634
Solyc08g068700.1	Tyramine n-hydroxycinnamoyl transferase (AHRD V3.3 *** Q5D8C0_CAPAN)	AT2G39030	| Acyl-CoA N-acyltransferases (NAT) superfamily protein | chr2:16298260-16298946 FORWARD LENGTH=228
Solyc06g054580.4	RING/U-box superfamily protein (AHRD V3.3 *** A0A2U1M9Z7_ARTAN)	AT2G39100	| RING/U-box superfamily protein | chr2:16317462-16318869 FORWARD LENGTH=296
Solyc07g052250.4	Unknown protein	NA	NA
Solyc12g006850.2	LELKT1GEN L.esculentum potassium channel	AT2G26650	AKT1, ATAKT1, KT1 | K+ transporter 1 | chr2:11331965-11336444 REVERSE LENGTH=857
Solyc01g006170.4	Eukaryotic rRNA processing (AHRD V3.3 *** A0A2U1PZE8_ARTAN)	AT3G22660	| rRNA processing protein-related | chr3:8016237-8017118 REVERSE LENGTH=293
Solyc03g118450.1	Unknown protein	NA	NA
Solyc04g076210.3	Ubiquitin carboxyl-terminal hydrolase 16 (AHRD V3.3 *** A0A2G2ZQX4_CAPAN)	AT4G24560	UBP16 | ubiquitin-specific protease 16 | chr4:12679493-12684528 REVERSE LENGTH=1008
Solyc03g005260.3	ATP sulfurylase (AHRD V3.3 *** Q9ZNZ8_BRAJU)	AT3G22890	APS1 | ATP sulfurylase 1 | chr3:8112837-8114734 FORWARD LENGTH=463
Solyc02g064830.4	Indole-3-acetic acid-amido synthetas 3-3	AT2G14960	GH3.1 | Auxin-responsive GH3 family protein | chr2:6451659-6453670 REVERSE LENGTH=590
Solyc08g076790.3	NAD(P)-binding Rossmann-fold superfamily protein (AHRD V3.3 *** A0A2U1LGD5_ARTAN)	AT2G23910	| NAD(P)-binding Rossmann-fold superfamily protein | chr2:10177902-10179789 FORWARD LENGTH=304
Solyc07g063940.2	SCARECROW	AT5G48150	PAT1 | GRAS family transcription factor | chr5:19522497-19524053 REVERSE LENGTH=490
Solyc03g115040.4	Eukaryotic aspartyl protease family protein (AHRD V3.3 *** A0A2U1KXX4_ARTAN)	AT1G03220	| Eukaryotic aspartyl protease family protein | chr1:787143-788444 FORWARD LENGTH=433
Solyc11g007690.3	Pyruvate kinase (AHRD V3.3 *** A0A2G2Y675_CAPAN)	AT3G52990	| Pyruvate kinase family protein | chr3:19649046-19652237 FORWARD LENGTH=527
Solyc12g005430.1	HXXXD-type acyl-transferase family protein (AHRD V3.3 *** F4JBC7_ARATH)	AT3G26040	| HXXXD-type acyl-transferase family protein | chr3:9519741-9521069 FORWARD LENGTH=442
Solyc06g066560.3	tonoplast intrinsic protein 2.5	AT3G16240	DELTA-TIP, TIP2;1, DELTA-TIP1, AQP1, ATTIP2;1 | delta tonoplast integral protein | chr3:5505534-5506788 FORWARD LENGTH=250
Solyc04g050050.3	SUN-like protein 13	AT5G03040	iqd2 | IQ-domain 2 | chr5:710380-712406 REVERSE LENGTH=461
Solyc05g010460.4	hypothetical protein (DUF1262) (AHRD V3.3 *** AT1G13490.2)	AT1G13510	| Protein of unknown function (DUF1262) | chr1:4629459-4630687 REVERSE LENGTH=380
Solyc11g033288.1	Transaldolase (AHRD V3.3 *** Q7XJH9_SOLLC)	AT5G13420	| Aldolase-type TIM barrel family protein | chr5:4302080-4304212 REVERSE LENGTH=438
Solyc07g056540.3	glycolate oxidase X92888	AT3G14420	| Aldolase-type TIM barrel family protein | chr3:4821804-4823899 FORWARD LENGTH=367
Solyc02g088955.1	DNA mismatch repair protein MLH3 (AHRD V3.3 *-* A0A2G2XFY3_CAPBA)	NA	NA
Solyc03g112100.3	High-affinity nitrate transporter 3.2 (AHRD V3.3 *** A0A2G3CY81_CAPCH)	AT4G24715	NA
Solyc03g113350.3	Zinc finger protein (AHRD V3.3 *** A0A200QF78_9MAGN)	AT1G74770	| zinc ion binding | chr1:28089695-28094834 REVERSE LENGTH=1259
Solyc08g008080.1	RING/U-box superfamily protein (AHRD V3.3 *-* Q3EAE6_ARATH)	AT3G61460	BRH1 | brassinosteroid-responsive RING-H2 | chr3:22741701-22742213 REVERSE LENGTH=170
Solyc01g080410.3	Peptide-methionine (R)-S-oxide reductase (AHRD V3.3 *** A0A1U8FLP0_CAPAN)	AT4G04830	ATMSRB5, MSRB5 | methionine sulfoxide reductase B5 | chr4:2445902-2446872 FORWARD LENGTH=139
Solyc07g054630.4	B3 domain-containing protein (AHRD V3.3 *** A0A1Q3CXA6_CEPFO)	AT3G18990	VRN1, REM39 | AP2/B3-like transcriptional factor family protein | chr3:6549077-6551568 REVERSE LENGTH=341
Solyc11g069735.1	High-affinity nitrate transporter 2.2 (AHRD V3.3 *** NRT22_ORYSJ)	AT1G08090	ATNRT2:1, NRT2, NRT2;1AT, ACH1, LIN1, ATNRT2.1, NRT2.1, NRT2:1 | nitrate transporter 2:1 | chr1:2524139-2525920 FORWARD LENGTH=53
Solyc06g072230.1	Proteinase inhibitor I3 (AHRD V3.3 *** A0A200QJU5_9MAGN)	AT1G17860	| Kunitz family trypsin and protease inhibitor protein | chr1:6149343-6149933 FORWARD LENGTH=196
Solyc01g006780.4	Unknown protein	NA	NA
Solyc02g078510.4	Acylsugar acyltransferase 3 (AHRD V3.3 *-* A0A0B5J4M4_SOLHA)	NA	NA
Solyc03g097020.4	ATPase family AAA domain-containing protein 3-like (AHRD V3.3 *** A0A2I4ECM7_9ROSI)	AT5G16930	| AAA-type ATPase family protein | chr5:5568578-5571565 FORWARD LENGTH=644
Solyc06g075170.1	Senescence regulator S40 (AHRD V3.3 *** A0A200QID2_9MAGN)	AT5G60680	| Protein of unknown function, DUF584 | chr5:24386247-24386738 FORWARD LENGTH=163
Solyc08g078850.3	lactate dehydrogenase	AT4G17260	| Lactate/malate dehydrogenase family protein | chr4:9674057-9675309 FORWARD LENGTH=353
Solyc07g007410.4	Leucine-rich repeat (AHRD V3.3 *-* A0A200R908_9MAGN)	AT1G15740	| Leucine-rich repeat family protein | chr1:5411509-5414544 FORWARD LENGTH=585
Solyc05g041200.4	4-hydroxyphenylpyruvate dioxygenase (AHRD V3.3 *** A0A2G2WSP4_CAPBA)	AT1G06570	PDS1, HPD | phytoene desaturation 1 | chr1:2012015-2013543 REVERSE LENGTH=473
Solyc02g063430.4	bHLH transcription factor 078	AT5G65640	bHLH093 | beta HLH protein 93 | chr5:26237137-26238904 FORWARD LENGTH=351
Solyc10g009150.3	Organ specific protein (AHRD V3.3 *-* A0A2U1PW62_ARTAN)	NA	NA
Solyc11g005200.2	Prolyl 4-hydroxylase 1 (AHRD V3.3 *** A0A2G3B1Y9_CAPCH)	AT2G43080	AT-P4H-1 | P4H isoform 1 | chr2:17915755-17918599 FORWARD LENGTH=283
Solyc10g078220.2	Cytochrome P450 (AHRD V3.3 *** A0A2U1MC34_ARTAN)	AT2G40890	CYP98A3 | cytochrome P450, family 98, subfamily A, polypeptide 3 | chr2:17058291-17060532 REVERSE LENGTH=508
Solyc09g011360.4	Mitochondrial substrate carrier family protein (AHRD V3.3 *** Q8W4M2_ARATH)	AT3G53940	| Mitochondrial substrate carrier family protein | chr3:19971258-19973564 REVERSE LENGTH=365
Solyc05g056410.1	Transcription factor (AHRD V3.3 *** A0A2U1MRD5_ARTAN)	AT3G14880	| BEST Arabidopsis thaliana protein match is: transcription factor-related (TAIR:AT4G18650.1); Has 560 Blast hits to 560 protein
Solyc01g006090.3	Eukaryotic rRNA processing (AHRD V3.3 *** A0A2U1PZE8_ARTAN)	AT3G22660	| rRNA processing protein-related | chr3:8016237-8017118 REVERSE LENGTH=293
Solyc07g065590.4	Nicotinamide-nucleotide adenylyltransferase (AHRD V3.3 *** A0A2G2X950_CAPBA)	AT5G55810	NMNAT | nicotinate/nicotinamide mononucleotide adenyltransferase | chr5:22584229-22586239 REVERSE LENGTH=264
Solyc10g086520.2	expansin 6	AT2G37640	ATEXPA3, ATEXP3, ATHEXP ALPHA 1.9, EXP3 | Barwin-like endoglucanases superfamily protein | chr2:15788077-15789812 REVERSE LENGTH=
Solyc04g079110.1	BRI1 kinase inhibitor 1-like (AHRD V3.3 *** A0A2I4E9L6_9ROSI)	AT5G42750	BKI1 | BRI1 kinase inhibitor 1 | chr5:17143028-17144041 REVERSE LENGTH=337
Solyc10g011730.3	Arabinogalactan peptide (AHRD V3.3 *** A0A200Q7C1_9MAGN)	AT3G61640	AGP20, AtAGP20 | arabinogalactan protein 20 | chr3:22810283-22810629 REVERSE LENGTH=74
Solyc07g065970.1	Chaperone protein DnaJ (AHRD V3.3 *** A0A2G3C2H4_CAPCH)	AT3G13310	| Chaperone DnaJ-domain superfamily protein | chr3:4310827-4311300 REVERSE LENGTH=157
Solyc09g082860.3	ATP sulfurylase (AHRD V3.3 *** Q8SAG1_SOYBN)	AT3G22890	APS1 | ATP sulfurylase 1 | chr3:8112837-8114734 FORWARD LENGTH=463
Solyc03g115570.1	Pentatricopeptide repeat-containing protein (AHRD V3.3 *** A0A2I0WGW9_9ASPA)	AT2G02980	OTP85 | Pentatricopeptide repeat (PPR) superfamily protein | chr2:868468-870279 FORWARD LENGTH=603
Solyc11g007000.2	Cytochrome c oxidase assembly protein COX15 (AHRD V3.3 *** A0A2G2VF75_CAPBA)	AT5G56090	COX15 | cytochrome c oxidase 15 | chr5:22714634-22716605 FORWARD LENGTH=457
Solyc03g123600.4	Alanine aminotransferase (AHRD V3.3 *** Q9S768_ORYSA)	AT1G72330	ALAAT2 | alanine aminotransferase 2 | chr1:27233637-27236571 FORWARD LENGTH=553
Solyc02g085650.4	Pentatricopeptide repeat-containing protein, mitochondrial (AHRD V3.3 *** A0A2G3A487_CAPAN)	AT4G36680	| Tetratricopeptide repeat (TPR)-like superfamily protein | chr4:17292479-17293717 REVERSE LENGTH=412
Solyc09g090690.4	S-adenosyl-L-methionine-dependent methyltransferases superfamily protein (AHRD V3.3 *** AT4G13330.4)	AT4G13330	| S-adenosyl-L-methionine-dependent methyltransferases superfamily protein | chr4:7754248-7755837 REVERSE LENGTH=428
Solyc12g099280.2	Fip1 domain-containing protein (AHRD V3.3 *** A0A1Q3BSA1_CEPFO)	AT3G66652	| fip1 motif-containing protein | chr3:2084030-2087556 FORWARD LENGTH=997
Solyc02g083835.1	Chaperone protein DnaJ (AHRD V3.3 *** A0A2G2XG76_CAPBA)	AT4G36040	| Chaperone DnaJ-domain superfamily protein | chr4:17049708-17050193 REVERSE LENGTH=161
Solyc01g111420.3	Ribosomal protein L1 (AHRD V3.3 *** A0A200R8A3_9MAGN)	AT3G58660	| Ribosomal protein L1p/L10e family | chr3:21701574-21702914 FORWARD LENGTH=446
Solyc05g009300.1	transmembrane protein (AHRD V3.3 *-* AT2G29180.1)	AT2G29180	| unknown protein; FUNCTIONS IN: molecular_function unknown; INVOLVED IN: biological_process unknown; LOCATED IN: chloroplast th
Solyc10g083720.3	Pyruvate kinase (AHRD V3.3 *** A0A1U8EAH7_CAPAN)	AT3G52990	| Pyruvate kinase family protein | chr3:19649046-19652237 FORWARD LENGTH=527
Solyc02g091370.2	Glycosyltransferase (AHRD V3.3 *** A0A2U1NU39_ARTAN)	AT1G22400	UGT85A1, ATUGT85A1 | UDP-Glycosyltransferase superfamily protein | chr1:7903851-7906607 REVERSE LENGTH=489
Solyc05g055860.4	Serine/threonine-protein kinase (AHRD V3.3 *** A0A2G3CIV2_CAPCH)	AT3G07070	| Protein kinase superfamily protein | chr3:2238455-2240074 FORWARD LENGTH=414
Solyc09g072990.3	hypothetical protein (AHRD V3.3 *** AT4G02920.1)	AT4G02920	| unknown protein; BEST Arabidopsis thaliana protein match is: unknown protein (TAIR:AT1G03340.1); Has 41 Blast hits to 41 prote
Solyc08g028690.4	NAD(P)-binding Rossmann-fold superfamily protein (AHRD V3.3 *** F4JI53_ARATH),Pfam:PF13561	AT3G51680	| NAD(P)-binding Rossmann-fold superfamily protein | chr3:19173622-19174667 REVERSE LENGTH=303
Solyc01g107080.3	HXXXD-type acyl-transferase family protein (AHRD V3.3 *** A0A2K3MRI0_TRIPR)	AT5G67150	| HXXXD-type acyl-transferase family protein | chr5:26795880-26797226 REVERSE LENGTH=448
Solyc12g077360.1	Unknown protein	NA	NA
Solyc01g091700.4	F-box protein PP2-A15 (AHRD V3.3 *** A0A2G3DE53_CAPCH)	AT3G61060	AtPP2-A13, PP2-A13 | phloem protein 2-A13 | chr3:22603166-22604336 FORWARD LENGTH=291
Solyc03g083730.1	Plant invertase/pectin methylesterase inhibitor superfamily protein, putative (AHRD V3.3 *** A0A061G4U8_THECC)	AT5G62360	| Plant invertase/pectin methylesterase inhibitor superfamily protein | chr5:25040699-25041310 FORWARD LENGTH=203
Solyc10g017490.3	MAP kinase kinase kinase 74	AT4G18950	| Integrin-linked protein kinase family | chr4:10375685-10378129 FORWARD LENGTH=459
Solyc01g087040.2	Photosystem II PsbP (AHRD V3.3 *** A0A200Q959_9MAGN)	AT3G63540	| Mog1/PsbP/DUF1795-like photosystem II reaction center PsbP family protein | chr3:23459372-23459803 REVERSE LENGTH=143
Solyc02g088340.4	WRKY transcription factor 3	AT2G03340	WRKY3 | WRKY DNA-binding protein 3 | chr2:1014724-1016936 REVERSE LENGTH=513
Solyc02g076830.1	Cell attachment protein in somatic embryogenesis (AHRD V3.3 *** Q6I6Y6_DAUCA)	AT1G78830	| Curculin-like (mannose-binding) lectin family protein | chr1:29637141-29638508 REVERSE LENGTH=455
Solyc03g095780.3	abscisic acid receptor PYL4-like (AHRD V3.3 *** A0A2I4EQL0_9ROSI)	AT2G38310	PYL4, RCAR10 | PYR1-like 4 | chr2:16050251-16050874 FORWARD LENGTH=207
Solyc12g006680.2	Early nodulin-93 (AHRD V3.3 *** A0A2G2VER8_CAPBA)	AT5G25940	| early nodulin-related | chr5:9054252-9055151 REVERSE LENGTH=115
Solyc05g055030.2	R2R3MYB transcription factor 10	AT2G31180	ATMYB14, MYB14AT, MYB14 | myb domain protein 14 | chr2:13286806-13288175 REVERSE LENGTH=249
Solyc01g105540.4	Dicarboxylate transporter 2.1, chloroplastic (AHRD V3.3 *** A0A2G2VAJ2_CAPBA)	AT5G64290	DCT, DIT2.1 | dicarboxylate transport 2.1 | chr5:25714495-25716642 REVERSE LENGTH=563
Solyc07g006650.4	Xylose isomerase (AHRD V3.3 *** A0A1U8H8G3_CAPAN)	AT5G57655	| xylose isomerase family protein | chr5:23347030-23349805 FORWARD LENGTH=477
Solyc10g011910.4	WRKY transcription factor 25	AT4G01250	WRKY22, AtWRKY22 | WRKY family transcription factor | chr4:522839-524129 REVERSE LENGTH=298
Solyc04g054340.1	hypothetical protein (AHRD V3.3 -** AT5G65207.1)	AT5G65207	| unknown protein; BEST Arabidopsis thaliana protein match is: unknown protein (TAIR:AT5G10040.1); Has 30201 Blast hits to 17322
Solyc06g066080.1	Pentatricopeptide repeat (AHRD V3.3 *** A0A200QS26_9MAGN)	AT4G21065	| Tetratricopeptide repeat (TPR)-like superfamily protein | chr4:11245976-11247763 FORWARD LENGTH=595
Solyc11g069510.3	GATA transcription factor 8 (AHRD V3.3 *** A0A2G3BBK7_CAPCH)	AT1G08010	GATA11 | GATA transcription factor 11 | chr1:2486202-2487402 REVERSE LENGTH=303
Solyc12g057040.2	cryptochrome 1b	AT4G08920	CRY1, BLU1, HY4, OOP2, ATCRY1 | cryptochrome 1 | chr4:5724260-5726905 FORWARD LENGTH=681
Solyc08g007160.3	Calcineurin B-like protein (AHRD V3.3 *** A1XCM9_POPEU)	AT4G17615	CBL1, ATCBL1, SCABP5 | calcineurin B-like protein 1 | chr4:9817142-9818995 FORWARD LENGTH=213
Solyc01g091490.3	Unknown protein	AT3G60890	ZPR2 | protein binding | chr3:22497024-22497442 REVERSE LENGTH=106
Solyc01g090760.4	GATA transcription factor (AHRD V3.3 *** K4AZ17_SOLLC)	AT2G45050	GATA2 | GATA transcription factor 2 | chr2:18582958-18583845 FORWARD LENGTH=264
Solyc11g007750.3	tRNA-thr(GGU) m(6)t(6)A37 methyltransferase (AHRD V3.3 *** A0A1P8B5H4_ARATH)	AT4G28020	| unknown protein; CONTAINS InterPro DOMAIN/s: Uncharacterised protein family UPF0066 (InterPro:IPR001378); Has 30201 Blast hits
Solyc01g102410.3	Glutamine--tRNA ligase (AHRD V3.3 *** A0A2I0WQV3_9ASPA)	AT5G26710	| Glutamyl/glutaminyl-tRNA synthetase, class Ic | chr5:9305673-9308247 FORWARD LENGTH=719
Solyc02g062817.1	Unknown protein	NA	NA
Solyc03g007410.4	Basic helix-loop-helix (BHLH) DNA-binding superfamily protein (AHRD V3.3 *** A0A1P8BE01_ARATH)	AT5G53210	SPCH | basic helix-loop-helix (bHLH) DNA-binding superfamily protein | chr5:21586606-21588941 REVERSE LENGTH=364
Solyc06g062610.2	Pentatricopeptide repeat (AHRD V3.3 *** A0A200QCL3_9MAGN)	AT1G17630	| Pentatricopeptide repeat (PPR-like) superfamily protein | chr1:6064525-6066720 FORWARD LENGTH=731
Solyc04g082475.1	Catalase (AHRD V3.3 *-* A0A328DBH8_9ASTE)	AT4G35090	CAT2 | catalase 2 | chr4:16700937-16703215 REVERSE LENGTH=492
Solyc06g050500.2	abscisic acid receptor PYL4-like (AHRD V3.3 *** A0A2I4EQL0_9ROSI)	AT2G38310	PYL4, RCAR10 | PYR1-like 4 | chr2:16050251-16050874 FORWARD LENGTH=207
Solyc10g080070.3	Ribosome biogenesis GTPase A (AHRD V3.3 *-* A0A1J3EQ97_NOCCA)	AT2G41670	| P-loop containing nucleoside triphosphate hydrolases superfamily protein | chr2:17374118-17376177 FORWARD LENGTH=386
Solyc09g097930.4	dCTP pyrophosphatase 1 (AHRD V3.3 *** A0A1U8G4Q7_CAPAN)	AT3G25400	| CONTAINS InterPro DOMAIN/s: NTP Pyrophosphohydrolase MazG-related, RS21-C6 (InterPro:IPR011394), EAR (InterPro:IPR009039), NTP
Solyc10g054720.1	Small auxin up-regulated RNA78	AT1G75580	| SAUR-like auxin-responsive protein family | chr1:28377530-28377856 FORWARD LENGTH=108
Solyc08g063040.4	Zinc-finger protein	AT1G55110	AtIDD7, IDD7 | indeterminate(ID)-domain 7 | chr1:20560406-20562625 REVERSE LENGTH=455
Solyc01g111900.4	O-methyltransferase (AHRD V3.3 *** A0A2S1PVB6_CAMAC)	AT4G35160	| O-methyltransferase family protein | chr4:16730989-16732808 REVERSE LENGTH=382
Solyc09g009980.3	Small auxin up-regulated RNA70	AT2G36210	| SAUR-like auxin-responsive protein family | chr2:15186326-15186733 REVERSE LENGTH=135
Solyc02g083670.4	Histidine kinase 1 (AHRD V3.3 *** A0A2G3AA52_CAPAN)	AT2G17820	ATHK1, AHK1, HK1 | histidine kinase 1 | chr2:7743133-7748013 REVERSE LENGTH=1207
Solyc03g118410.3	Acyl carrier protein (AHRD V3.3 *** A0A1U8G884_CAPAN)	AT4G25050	ACP4 | acyl carrier protein 4 | chr4:12870178-12871024 FORWARD LENGTH=149
Solyc05g052490.3	Nucleoside phosphatase GDA1/CD39 (AHRD V3.3 *** A0A200PX71_9MAGN)	AT4G19180	| GDA1/CD39 nucleoside phosphatase family protein | chr4:10485518-10487868 REVERSE LENGTH=740
Solyc12g010420.1	hypothetical protein (AHRD V3.3 --* AT5G11070.1)	NA	NA
Solyc05g007850.2	bacterial spot disease resistance protein 4	AT5G17680	| disease resistance protein (TIR-NBS-LRR class), putative | chr5:5822999-5827153 FORWARD LENGTH=1294
Solyc01g111580.3	Basic-leucine zipper (BZIP) transcription factor family protein (AHRD V3.3 *** A0A1Y1IM66_KLENI)	AT2G16770	bZIP23 | Basic-leucine zipper (bZIP) transcription factor family protein | chr2:7279859-7280817 FORWARD LENGTH=249
Solyc11g008530.3	Dicer-like 2d	AT3G03300	DCL2, ATDCL2 | dicer-like 2 | chr3:768020-774833 REVERSE LENGTH=1388
Solyc03g120650.4	GDP-mannose pyrophosphorylase	AT1G79860	ATROPGEF12, ROPGEF12, MEE64 | RHO guanyl-nucleotide exchange factor 12 | chr1:30042172-30044092 REVERSE LENGTH=515
Solyc04g081970.3	Thioredoxin (AHRD V3.3 *** A0A200QEF8_9MAGN)	AT1G76080	ATCDSP32, CDSP32 | chloroplastic drought-induced stress protein of 32 kD | chr1:28548063-28549348 REVERSE LENGTH=302
Solyc10g086150.2	RNA-binding protein (AHRD V3.3 *** A0A2U1PI86_ARTAN)	AT2G37220	| RNA-binding (RRM/RBD/RNP motifs) family protein | chr2:15634980-15636331 REVERSE LENGTH=289
Solyc01g056580.4	L-aspartate oxidase (AHRD V3.3 *-* A0A2G3CUJ1_CAPCH)	AT5G14760	AO | L-aspartate oxidase | chr5:4769133-4772012 FORWARD LENGTH=651
Solyc05g014300.1	Unknown protein	NA	NA
Solyc06g051040.4	Mitotic checkpoint serine/threonine-protein kinase BUB1-like protein (AHRD V3.3 *-* A0A2K3L1J0_TRIPR)	AT5G05510	| Mad3/BUB1 homology region 1 | chr5:1630651-1632568 REVERSE LENGTH=471
Solyc06g084330.3	ERD (Early-responsive to dehydration stress) family protein (AHRD V3.3 *** A0A1P8B4I8_ARATH)	AT4G02900	| ERD (early-responsive to dehydration stress) family protein | chr4:1284066-1287747 FORWARD LENGTH=785
Solyc03g005910.3	GDSL esterase/lipase (AHRD V3.3 *** A0A2R6RG70_ACTCH)	AT1G29670	| GDSL-like Lipase/Acylhydrolase superfamily protein | chr1:10375843-10377717 FORWARD LENGTH=363
Solyc05g007570.4	hypothetical protein (DUF1666) (AHRD V3.3 *-* AT5G39785.5)	AT5G39785	| Protein of unknown function (DUF1666) | chr5:15929257-15932215 FORWARD LENGTH=607
Solyc11g068690.2	Plant intracellular ras-group-related lrr protein 4 (AHRD V3.3 *-* A0A314KZJ1_NICAT)	AT5G22320	| Leucine-rich repeat (LRR) family protein | chr5:7388175-7390426 REVERSE LENGTH=452
Solyc06g076400.3	Protein phosphatase 2C (AHRD V3.3 *** A0A2U1KC05_ARTAN)	AT2G29380	HAI3 | highly ABA-induced PP2C gene 3 | chr2:12608855-12610124 FORWARD LENGTH=362
Solyc03g116170.3	Nucleosome assembly protein family (AHRD V3.3 *** A9RDK1_PHYPA)	AT1G18800	NRP2 | NAP1-related protein 2 | chr1:6481466-6483463 REVERSE LENGTH=256
Solyc01g106620.2	pathogenesis-related protein 1-like (AHRD V3.3 *** A0A2I4HRD5_9ROSI)	AT2G14580	ATPRB1, PRB1 | basic pathogenesis-related protein 1 | chr2:6225703-6226188 REVERSE LENGTH=161
Solyc09g083080.4	Nucleolar protein 58 (AHRD V3.3 *** A0A1U8GRC5_CAPAN)	AT3G05060	| NOP56-like pre RNA processing ribonucleoprotein | chr3:1413174-1415564 REVERSE LENGTH=533
Solyc02g090180.3	Oligopeptidase B (AHRD V3.3 *** A0A2I0V9Y9_9ASPA)	AT5G66960	| Prolyl oligopeptidase family protein | chr5:26736209-26739493 REVERSE LENGTH=792
Solyc10g044700.2	Calcium-binding EF-hand (AHRD V3.3 *-* A0A2U1MUT8_ARTAN)	AT2G44310	| Calcium-binding EF-hand family protein | chr2:18309285-18309713 FORWARD LENGTH=142
Solyc01g110920.4	Small auxin up-regulated RNA26	NA	NA
Solyc11g007600.2	Glucomannan 4-beta-mannosyltransferase 9 (AHRD V3.3 *** A0A1U8EU24_CAPAN)	AT5G03760	ATCSLA09, CSLA09, ATCSLA9, CSLA9, RAT4 | Nucleotide-diphospho-sugar transferases superfamily protein | chr5:985910-990087 REVERSE
Solyc01g103310.4	Zinc finger CCCH domain-containing protein (AHRD V3.3 *-* A0A2K3NPU7_TRIPR)	AT5G08430	| SWIB/MDM2 domain;Plus-3;GYF | chr5:2716974-2720095 FORWARD LENGTH=553
Solyc06g054290.3	2-hydroxyisoflavanone dehydratase (AHRD V3.3 *** A0A1U8G399_CAPAN)	AT1G19190	| alpha/beta-Hydrolases superfamily protein | chr1:6623876-6624832 FORWARD LENGTH=318
Solyc03g079930.3	Mitochondrial glycoprotein (AHRD V3.3 *** A0A200QYU1_9MAGN)	AT2G39795	| Mitochondrial glycoprotein family protein | chr2:16597026-16598028 FORWARD LENGTH=250
Solyc10g055800.2	Chitinase (AHRD V3.3 *** B9VRK7_CAPAN)	AT3G12500	ATHCHIB, PR3, PR-3, CHI-B, B-CHI, HCHIB | basic chitinase | chr3:3962501-3963984 REVERSE LENGTH=335
Solyc12g096630.2	Inosine-uridine preferring nucleoside hydrolase family protein, expressed (AHRD V3.3 *** Q84MH2_ORYSJ)	AT1G05620	URH2 | uridine-ribohydrolase 2 | chr1:1679286-1681527 FORWARD LENGTH=322
Solyc11g006210.3	Unknown protein	NA	NA
Solyc01g100430.3	rRNA adenine N(6)-methyltransferase (AHRD V3.3 *** A0A2G3AWT6_CAPCH)	AT2G47420	| Ribosomal RNA adenine dimethylase family protein | chr2:19457574-19458777 FORWARD LENGTH=353
Solyc08g014340.3	Cysteine synthase (AHRD V3.3 *** S6A7M4_NICAT)	AT3G59760	OASC, ATCS-C | O-acetylserine (thiol) lyase isoform C | chr3:22072119-22075345 REVERSE LENGTH=433
Solyc04g007750.4	Sn-1 protein (AHRD V3.3 *** Q42393_CAPAN)	AT1G70840	MLP31 | MLP-like protein 31 | chr1:26713170-26714014 REVERSE LENGTH=171
Solyc04g080820.2	cytokinin oxidase4	AT1G75450	CKX5, ATCKX5, ATCKX6 | cytokinin oxidase 5 | chr1:28315248-28318064 REVERSE LENGTH=540
Solyc01g109500.4	BURP domain-containing protein (AHRD V3.3 *-* A0A1Q3C0F5_CEPFO)	AT1G49320	ATUSPL1, USPL1 | unknown seed protein like 1 | chr1:18246441-18247817 FORWARD LENGTH=280
Solyc12g089370.2	Peroxidase (AHRD V3.3 *** K4DH08_SOLLC)	AT5G42180	| Peroxidase superfamily protein | chr5:16852702-16854021 FORWARD LENGTH=317
Solyc05g013170.2	GCK domain-containing protein (AHRD V3.3 *-* A0A1Q3BWH3_CEPFO)	AT1G14060	| GCK domain-containing protein | chr1:4817354-4817893 REVERSE LENGTH=179
Solyc12g056090.2	Cox19-like CHCH family protein (AHRD V3.3 *-* F4JPC0_ARATH)	AT4G23760	| Cox19-like CHCH family protein | chr4:12381845-12382850 FORWARD LENGTH=116
Solyc11g071470.1	Transferase (AHRD V3.3 *** A0A200R9Q7_9MAGN)	AT5G48930	HCT | hydroxycinnamoyl-CoA shikimate/quinate hydroxycinnamoyl transferase | chr5:19836654-19838092 REVERSE LENGTH=433
Solyc02g078480.3	CBS domain-containing protein (AHRD V3.3 *** A0A1Q3C2E1_CEPFO)	AT5G53750	| CBS domain-containing protein | chr5:21817416-21818723 FORWARD LENGTH=408
Solyc11g005390.3	transmembrane protein (AHRD V3.3 *** AT3G18800.1)	AT3G18800	| unknown protein; FUNCTIONS IN: molecular_function unknown; INVOLVED IN: biological_process unknown; LOCATED IN: plasma membran
Solyc06g005480.3	DUF506 domain-containing protein (AHRD V3.3 *** A0A1Q3BLT1_CEPFO)	AT2G39650	| Protein of unknown function (DUF506) | chr2:16528094-16529274 REVERSE LENGTH=291
Solyc04g081960.1	Syringolide-induced protein 14-1-1 (AHRD V3.3 *** A0A2K3M7L2_TRIPR)	AT1G76070	| unknown protein; FUNCTIONS IN: molecular_function unknown; INVOLVED IN: biological_process unknown; LOCATED IN: plasma membran
Solyc12g017870.2	Peroxidase (AHRD V3.3 *** K4DDB5_SOLLC)	AT3G21770	| Peroxidase superfamily protein | chr3:7673345-7674661 FORWARD LENGTH=329
Solyc12g100110.1	Extensin-like protein Ext1 (AHRD V3.3 *** Q8VWM5_SOLLC)	AT5G09530	| hydroxyproline-rich glycoprotein family protein | chr5:2960080-2961192 REVERSE LENGTH=370
Solyc04g014540.3	Zinc finger protein 3 (AHRD V3.3 *** A0A2G2XAC6_CAPBA)	AT1G66140	ZFP4 | zinc finger protein 4 | chr1:24620063-24620845 REVERSE LENGTH=260
Solyc02g063150.3	RuBP carboxylase small subunit	AT5G38410	| Ribulose bisphosphate carboxylase (small chain) family protein | chr5:15377501-15378306 REVERSE LENGTH=186
Solyc04g008070.3	cyclinSDS	AT1G14750	SDS | Cyclin family protein | chr1:5079674-5082423 REVERSE LENGTH=578
Solyc09g074710.2	Homeobox protein LUMINIDEPENDENS (AHRD V3.3 *-* A0A2G2ZWA4_CAPAN)	AT4G02560	LD | Homeodomain-like superfamily protein | chr4:1123656-1128252 REVERSE LENGTH=953
Solyc01g067870.3	Peroxidase (AHRD V3.3 *** K4AX35_SOLLC)	AT2G39040	| Peroxidase superfamily protein | chr2:16299463-16301173 REVERSE LENGTH=350
Solyc12g008840.2	beta-galactosidase 4	AT4G26140	BGAL12 | beta-galactosidase 12 | chr4:13243219-13247823 REVERSE LENGTH=728
Solyc03g019690.1	Serine protease inhibitor 1 (AHRD V3.3 *** A0A2G2XWH1_CAPAN)	AT1G17860	| Kunitz family trypsin and protease inhibitor protein | chr1:6149343-6149933 FORWARD LENGTH=196
Solyc04g074820.3	RING/U-box superfamily protein (AHRD V3.3 *** A0A2H1ZED7_ARATH)	AT1G22500	| RING/U-box superfamily protein | chr1:7949581-7950726 FORWARD LENGTH=381
Solyc05g054780.3	Dirigent protein (AHRD V3.3 *** K4C2F5_SOLLC)	AT2G39430	| Disease resistance-responsive (dirigent-like protein) family protein | chr2:16463422-16464390 FORWARD LENGTH=322
Solyc11g071600.2	aldehyde oxidase 3	AT1G04580	AAO4, ATAO-4, ATAO2, AO4 | aldehyde oxidase 4 | chr1:1252212-1257510 REVERSE LENGTH=1337
Solyc01g096550.3	Protein arginine N-methyltransferase (AHRD V3.3 *** A0A200R777_9MAGN)	AT3G12270	ATPRMT3, PRMT3 | protein arginine methyltransferase 3 | chr3:3910642-3913122 FORWARD LENGTH=601
Solyc10g078370.2	Auxin Efflux Facilitator 9	AT1G73590	PIN1, ATPIN1 | Auxin efflux carrier family protein | chr1:27659772-27662876 FORWARD LENGTH=622
Solyc02g014220.3	Endoglucanase (AHRD V3.3 *** A0A2G3D2B5_CAPCH)	AT1G48930	AtGH9C1, GH9C1 | glycosyl hydrolase 9C1 | chr1:18101782-18104587 REVERSE LENGTH=627
Solyc03g113660.4	hypothetical protein (AHRD V3.3 --* AT1G19010.2)	AT1G74860	| unknown protein; BEST Arabidopsis thaliana protein match is: unknown protein (TAIR:AT1G19010.1); Has 210 Blast hits to 193 pro
Solyc08g079470.3	Glycine cleavage T-protein (AHRD V3.3 *** A0A200QAZ4_9MAGN)	AT4G12130	| Glycine cleavage T-protein family | chr4:7263640-7265425 FORWARD LENGTH=393
Solyc11g066330.2	Major facilitator superfamily (AHRD V3.3 *** A0A2U1Q7R9_ARTAN)	AT2G28120	| Major facilitator superfamily protein | chr2:11985934-11987667 FORWARD LENGTH=577
Solyc05g006130.4	RNA helicase DEAD17	AT1G59990	| DEA(D/H)-box RNA helicase family protein | chr1:22090369-22092885 REVERSE LENGTH=581
Solyc04g072000.4	Chitinase (AHRD V3.3 *** A0A2U1LR12_ARTAN)	AT3G54420	ATEP3, ATCHITIV, CHIV, EP3 | homolog of carrot EP3-3 chitinase | chr3:20145935-20147034 FORWARD LENGTH=273
Solyc03g098730.1	Kunitz-type protease inhibitor (AHRD V3.3 *** J9XUY3_TOBAC)	AT1G17860	| Kunitz family trypsin and protease inhibitor protein | chr1:6149343-6149933 FORWARD LENGTH=196
Solyc12g049150.1	Extensin-like protein Ext1 (AHRD V3.3 *** Q8VWM5_SOLLC)	AT5G09530	| hydroxyproline-rich glycoprotein family protein | chr5:2960080-2961192 REVERSE LENGTH=370
Solyc03g121530.3	Ribonuclease III family protein (AHRD V3.3 *** A0A2K3P2M6_TRIPR)	AT1G55140	| Ribonuclease III family protein | chr1:20572503-20574332 REVERSE LENGTH=237
Solyc04g008740.3	Pyruvate kinase (AHRD V3.3 *** A0A2G2X9H8_CAPBA)	AT5G08570	| Pyruvate kinase family protein | chr5:2778433-2780300 FORWARD LENGTH=510
Solyc10g008020.3	S-adenosyl-L-methionine-dependent methyltransferase (AHRD V3.3 *** A0A2U1PPX3_ARTAN)	NA	NA
Solyc03g007170.3	Peptidylprolyl isomerase (AHRD V3.3 *** A0A2G2X6E0_CAPBA)	AT4G25340	FKBP53, ATFKBP53 | FK506 BINDING PROTEIN 53 | chr4:12959657-12962632 REVERSE LENGTH=477
Solyc02g085230.3	U3 small nucleolar RNA-associated protein 22 (AHRD V3.3 *** A0A1Y1I3P1_KLENI)	AT1G63810	| CONTAINS InterPro DOMAIN/s: Nrap protein (InterPro:IPR005554); Has 396 Blast hits to 382 proteins in 182 species: Archae - 3;
Solyc07g043160.1	Glycosyltransferase (AHRD V3.3 *** Q94IF2_TOBAC)	AT3G21790	| UDP-Glycosyltransferase superfamily protein | chr3:7676927-7678414 REVERSE LENGTH=495
Solyc10g005190.1	Root hair specific 4 (AHRD V3.3 *** Q9SY31_ARATH)	AT4G20190	| unknown protein; BEST Arabidopsis thaliana protein match is: unknown protein (TAIR:AT5G44660.1); Has 271 Blast hits to 209 pro
Solyc07g005930.4	DNA-directed RNA polymerase (AHRD V3.3 *** A0A2G3BXA8_CAPCH)	AT2G24120	PDE319, SCA3 | DNA/RNA polymerases superfamily protein | chr2:10249358-10254530 REVERSE LENGTH=993
Solyc10g080260.3	Zinc finger transcription factor 62	AT2G41900	| CCCH-type zinc finger protein with ARM repeat domain | chr2:17491352-17493502 FORWARD LENGTH=716
Solyc09g090440.1	Pentatricopeptide repeat (AHRD V3.3 *** A0A200PQE5_9MAGN)	AT5G66520	| Tetratricopeptide repeat (TPR)-like superfamily protein | chr5:26551879-26553741 FORWARD LENGTH=620
Solyc08g006540.4	FK506 binding protein 13	AT5G45680	ATFKBP13, FKBP13 | FK506-binding protein 13 | chr5:18530894-18532128 FORWARD LENGTH=208
Solyc05g053100.3	Dihydrolipoyl dehydrogenase-like protein (AHRD V3.3 *** A0A2K3PDU3_TRIPR)	AT3G16950	LPD1, ptlpd1 | lipoamide dehydrogenase 1 | chr3:5786508-5790383 REVERSE LENGTH=623
Solyc02g067700.1	RING/U-box superfamily protein (AHRD V3.3 *-* A0A2U1LDD8_ARTAN)	AT1G72310	ATL3 | RING/U-box superfamily protein | chr1:27226405-27227379 FORWARD LENGTH=324
Solyc02g092490.3	Acyl-CoA N-acyltransferases (NAT) superfamily protein (AHRD V3.3 *** A0A1P8B3D5_ARATH)	AT2G23060	| Acyl-CoA N-acyltransferases (NAT) superfamily protein | chr2:9812839-9814633 REVERSE LENGTH=413
Solyc03g118970.3	Protein DETOXIFICATION (AHRD V3.3 *** A0A1J7HGK7_LUPAN)	AT5G52450	| MATE efflux family protein | chr5:21289042-21291749 REVERSE LENGTH=486
Solyc04g076300.4	Mechanosensitive ion channel protein 2, chloroplastic (AHRD V3.3 *** A0A2G2X028_CAPBA)	AT1G58200	MSL3 | MSCS-like 3 | chr1:21548370-21552488 REVERSE LENGTH=678
Solyc06g082470.3	MAP kinase kinase kinase 42	AT5G58350	WNK4, ZIK2 | with no lysine (K) kinase 4 | chr5:23585505-23587681 FORWARD LENGTH=571
Solyc07g056240.3	myosin-G heavy chain-like protein (AHRD V3.3 *** AT2G42975.1)	AT2G42975	| unknown protein; FUNCTIONS IN: molecular_function unknown; INVOLVED IN: biological_process unknown; LOCATED IN: chloroplast th
Solyc03g007460.3	Solanum lycopersicum Cytokinin Response Factor 4	AT4G27950	CRF4 | cytokinin response factor 4 | chr4:13909732-13910739 REVERSE LENGTH=335
Solyc02g088953.1	MUTL protein homolog 3 (AHRD V3.3 --* AT4G35520.3)	NA	NA
Solyc12g010070.1	Unknown protein	NA	NA
Solyc10g085830.2	O-methyltransferase, putative (AHRD V3.3 *** B9S0A7_RICCO)	AT3G53140	| O-methyltransferase family protein | chr3:19695692-19697355 FORWARD LENGTH=359
Solyc02g067580.3	B12D protein (AHRD V3.3 *** Q9XHD5_IPOBA)	AT3G48140	| B12D protein | chr3:17778471-17779299 FORWARD LENGTH=88
Solyc06g065210.4	Neutral/alkaline invertase (AHRD V3.3 *** I0CL58_MANES)	AT4G09510	CINV2 | cytosolic invertase 2 | chr4:6021312-6023310 REVERSE LENGTH=558
Solyc09g015000.4	Class I heat shock protein (AHRD V3.3 *** A0A2K3KSJ8_TRIPR)	AT5G59720	HSP18.2 | heat shock protein 18.2 | chr5:24062632-24063117 FORWARD LENGTH=161
Solyc02g065050.1	aspartic proteinase PCS1-like (AHRD V3.3 *** A0A2G3A5E0_CAPAN)	AT2G39710	| Eukaryotic aspartyl protease family protein | chr2:16562051-16563379 REVERSE LENGTH=442
Solyc04g078630.3	SPRY domain, Concanavalin A-like lectin/glucanase domain protein (AHRD V3.3 *** A0A2U1NV09_ARTAN)	AT4G06536	| SPla/RYanodine receptor (SPRY) domain-containing protein | chr4:3360746-3361255 FORWARD LENGTH=169
Solyc09g074430.4	Flavin-containing monooxygenase (AHRD V3.3 *** D2IGV5_SOLLC)	AT1G48910	YUC10 | Flavin-containing monooxygenase family protein | chr1:18091681-18093774 FORWARD LENGTH=383
Solyc09g090780.1	Pentatricopeptide repeat (AHRD V3.3 *** A0A200Q2Y2_9MAGN)	AT3G23330	| Tetratricopeptide repeat (TPR)-like superfamily protein | chr3:8347200-8349347 FORWARD LENGTH=715
Solyc01g009650.1	MYB transcription factor (AHRD V3.3 *-* B4FNQ6_MAIZE)	AT4G25560	AtMYB18, MYB18 | myb domain protein 18 | chr4:13052555-13053573 FORWARD LENGTH=283
Solyc09g090300.3	dCTP pyrophosphatase-like protein (AHRD V3.3 *** Q9LSW0_ARATH)	AT3G25400	| CONTAINS InterPro DOMAIN/s: NTP Pyrophosphohydrolase MazG-related, RS21-C6 (InterPro:IPR011394), EAR (InterPro:IPR009039), NTP
Solyc01g008160.4	Protein SLOW GREEN 1, chloroplastic (AHRD V3.3 *** A0A2G2YVV0_CAPAN)	AT3G18420	| Protein prenylyltransferase superfamily protein | chr3:6324771-6325721 REVERSE LENGTH=316
Solyc04g016380.3	Ribosome biogenesis protein BRX1-like protein (AHRD V3.3 *** A0A1U8GKR7_CAPAN)	AT3G15460	| Ribosomal RNA processing Brix domain protein | chr3:5214279-5216188 REVERSE LENGTH=315
Solyc02g082760.3	ethylene-responsive catalase	AT4G35090	CAT2 | catalase 2 | chr4:16700937-16703215 REVERSE LENGTH=492
Solyc03g117080.4	Mitochondrial glycoprotein (AHRD V3.3 *** A0A200PPZ5_9MAGN)	AT1G15870	| Mitochondrial glycoprotein family protein | chr1:5457153-5458245 FORWARD LENGTH=242
Solyc01g099160.4	lipoxygenase	AT1G55020	LOX1, ATLOX1 | lipoxygenase 1 | chr1:20525798-20530143 FORWARD LENGTH=859
Solyc01g100790.1	Pentatricopeptide repeat (AHRD V3.3 *** A0A200R1X9_9MAGN)	AT1G08070	OTP82 | Tetratricopeptide repeat (TPR)-like superfamily protein | chr1:2514374-2516599 REVERSE LENGTH=741
Solyc09g009260.3	fructose-1,6-bisphosphate aldolase	AT2G36460	| Aldolase superfamily protein | chr2:15296929-15298387 REVERSE LENGTH=358
Solyc03g116000.1	Pentatricopeptide repeat-containing protein (AHRD V3.3 *** A0A1U8G5F5_CAPAN)	AT3G47530	| Pentatricopeptide repeat (PPR) superfamily protein | chr3:17517382-17519157 REVERSE LENGTH=591
Solyc09g005210.4	Protein LURP-one-related 8 (AHRD V3.3 *** A0A2I0WR24_9ASPA)	AT1G80120	| Protein of unknown function (DUF567) | chr1:30139198-30139986 FORWARD LENGTH=210
Solyc12g056590.2	Ethylene Response Factor D.2	AT5G61890	| Integrase-type DNA-binding superfamily protein | chr5:24852639-24853744 REVERSE LENGTH=248
Solyc05g009310.3	Zinc finger protein CONSTANS-LIKE 7 (AHRD V3.3 *** A0A2G2VK65_CAPBA)	AT1G25440	| B-box type zinc finger protein with CCT domain | chr1:8933939-8935284 REVERSE LENGTH=417
Solyc04g082050.3	Cellular retinaldehyde-binding/triple function, C-terminal (AHRD V3.3 *** B6SN40_MAIZE)	AT4G35750	| SEC14 cytosolic factor family protein / phosphoglyceride transfer family protein | chr4:16940865-16941674 REVERSE LENGTH=202
Solyc10g011670.3	Mitochondrial carrier protein (AHRD V3.3 *** A0A200PUN8_9MAGN)	AT4G01100	ADNT1 | adenine nucleotide transporter 1 | chr4:477411-479590 FORWARD LENGTH=366
Solyc12g009110.3	O-methyltransferase, putative (AHRD V3.3 *** B9SUX6_RICCO)	AT4G35160	| O-methyltransferase family protein | chr4:16730989-16732808 REVERSE LENGTH=382
Solyc02g091640.3	Endoribonuclease E-like protein (AHRD V3.3 *** Q656E2_ORYSJ)	AT4G37920	| unknown protein; FUNCTIONS IN: molecular_function unknown; INVOLVED IN: biological_process unknown; LOCATED IN: chloroplast th
Solyc05g055550.3	vacuolar acid trehalase (AHRD V3.3 *** AT3G10405.1)	AT3G10405	| unknown protein; FUNCTIONS IN: molecular_function unknown; INVOLVED IN: pollen development; LOCATED IN: chloroplast; Has 44 Bl
Solyc02g038807.1	Protein phosphatase 2C family protein (AHRD V3.3 *** A0A2U1LH09_ARTAN)	AT3G51470	| Protein phosphatase 2C family protein | chr3:19097924-19099244 REVERSE LENGTH=361
Solyc07g026650.3	1-aminocyclopropane-1-carboxylate oxidase 5	AT2G19590	ACO1, ATACO1 | ACC oxidase 1 | chr2:8476239-8477354 REVERSE LENGTH=310
Solyc02g079410.2	Adenine nucleotide alpha hydrolases-like superfamily protein (AHRD V3.3 *** A0A1P8BH73_ARATH)	AT1G11360	| Adenine nucleotide alpha hydrolases-like superfamily protein | chr1:3822171-3822899 REVERSE LENGTH=242
Solyc11g068430.3	Ferredoxin (AHRD V3.3 *** K4DA01_SOLLC)	AT2G27510	ATFD3, FD3 | ferredoxin 3 | chr2:11758281-11758748 REVERSE LENGTH=155
Solyc07g054800.1	Wound induced protein (AHRD V3.3 *** Q04129_SOLLC)	AT4G10265	| Wound-responsive family protein | chr4:6373226-6373477 REVERSE LENGTH=83
Solyc03g098740.1	Biotic cell death-associated protein (AHRD V3.3 *** Q850R9_NICGU)	AT1G17860	| Kunitz family trypsin and protease inhibitor protein | chr1:6149343-6149933 FORWARD LENGTH=196
Solyc12g019140.3	Pectin lyase-like superfamily protein (AHRD V3.3 *** Q9SLM8_ARATH)	AT2G43880	| Pectin lyase-like superfamily protein | chr2:18173034-18174482 FORWARD LENGTH=394
Solyc01g107270.4	Phosphoribosylformylglycinamidine synthase (AHRD V3.3 *** A0A2G2Y2D6_CAPAN)	AT1G74260	PUR4 | purine biosynthesis 4 | chr1:27923005-27927764 REVERSE LENGTH=1407
Solyc04g016430.3	Cytokinin dehydrogenase 1 (AHRD V3.3 *** A0A2G2ZF38_CAPAN)	AT2G41510	ATCKX1, CKX1 | cytokinin oxidase/dehydrogenase 1 | chr2:17314626-17316861 FORWARD LENGTH=575
Solyc01g005240.4	Aspartokinase (AHRD V3.3 *** A0A2I4FQZ8_9ROSI)	AT5G14060	CARAB-AK-LYS | Aspartate kinase family protein | chr5:4536143-4538993 FORWARD LENGTH=544
Solyc02g069770.3	Transducin/WD40 repeat-like superfamily protein (AHRD V3.3 *** A0A2U1MQ79_ARTAN)	AT4G05410	YAO | Transducin/WD40 repeat-like superfamily protein | chr4:2743229-2745521 REVERSE LENGTH=504
Solyc04g008110.3	Histidine kinase 4 (AHRD V3.3 *** A0A2G3CFA2_CAPCH)	AT2G01830	WOL, CRE1, WOL1, AHK4, ATCRE1 | CHASE domain containing histidine kinase protein | chr2:363332-368016 REVERSE LENGTH=1080
Solyc07g026680.2	Transcription factor DIVARICATA (AHRD V3.3 *** A0A2G2X3T8_CAPBA)	AT5G56840	| myb-like transcription factor family protein | chr5:22980789-22982152 FORWARD LENGTH=233
Solyc04g074710.3	Queuine tRNA-ribosyltransferase (AHRD V3.3 *** S8D4U6_9LAMI)	NA	NA
Solyc09g150156.1	Unknown protein	NA	NA
Solyc07g047790.3	Heat shock protein (AHRD V3.3 *** O23638_ARATH)	AT3G07770	Hsp89.1, AtHsp90.6, AtHsp90-6 | HEAT SHOCK PROTEIN 89.1 | chr3:2479611-2483970 FORWARD LENGTH=799
Solyc08g077210.4	inositol-1,4,5-triphosphate-5-phosphatase 1	AT4G18010	IP5PII, AT5PTASE2, 5PTASE2 | myo-inositol polyphosphate 5-phosphatase 2 | chr4:9991194-9994099 REVERSE LENGTH=646
Solyc02g086600.3	Polyribonucleotide nucleotidyltransferase (AHRD V3.3 *** A0A2U1PID0_ARTAN)	AT5G14580	| polyribonucleotide nucleotidyltransferase, putative | chr5:4697612-4703013 REVERSE LENGTH=991
Solyc05g008510.3	Protein DETOXIFICATION (AHRD V3.3 *** A0A328D6Y5_9ASTE)	AT1G71140	| MATE efflux family protein | chr1:26824762-26826748 FORWARD LENGTH=485
Solyc03g120990.3	Malic enzyme (AHRD V3.3 *** A0A2G3D1G2_CAPCH)	AT1G79750	ATNADP-ME4, NADP-ME4 | NADP-malic enzyme 4 | chr1:30007655-30011179 REVERSE LENGTH=646
Solyc11g010220.2	Pentatricopeptide repeat (AHRD V3.3 *** A0A200RDY1_9MAGN)	AT4G02750	| Tetratricopeptide repeat (TPR)-like superfamily protein | chr4:1221116-1223461 REVERSE LENGTH=781
Solyc08g080570.4	UDP-glucose 4-epimerase-like protein (AHRD V3.3 *** A0A2K3NI12_TRIPR)	AT1G12780	UGE1, ATUGE1 | UDP-D-glucose/UDP-D-galactose 4-epimerase 1 | chr1:4356124-4358120 REVERSE LENGTH=351
Solyc12g044710.1	hydroxyproline-rich glycoprotein family protein (AHRD V3.3 *** AT5G09530.1)	AT5G09530	| hydroxyproline-rich glycoprotein family protein | chr5:2960080-2961192 REVERSE LENGTH=370
Solyc06g072250.3	Methyltransferase (AHRD V3.3 *** A0A1Y1IC86_KLENI)	AT5G57280	| S-adenosyl-L-methionine-dependent methyltransferases superfamily protein | chr5:23204533-23206485 FORWARD LENGTH=289
Solyc12g088330.1	ZCF37 (AHRD V3.3 *** A0A2U1NT51_ARTAN)	AT1G59590	ZCF37 | ZCF37 | chr1:21887860-21888495 FORWARD LENGTH=211
Solyc01g095830.3	RING/U-box superfamily protein (AHRD V3.3 *** A0A2U1MJ85_ARTAN)	AT2G46495	| RING/U-box superfamily protein | chr2:19084134-19085704 REVERSE LENGTH=372
Solyc12g100100.1	Extensin-like protein Ext1 (AHRD V3.3 *** Q8VWM5_SOLLC)	AT5G09530	| hydroxyproline-rich glycoprotein family protein | chr5:2960080-2961192 REVERSE LENGTH=370
Solyc04g082500.4	Protein kinase APK1B, chloroplastic (AHRD V3.3 *** A0A2G2X1F2_CAPBA)	AT1G76360	| Protein kinase superfamily protein | chr1:28643242-28646483 REVERSE LENGTH=484
Solyc02g067180.3	cystathionine gamma synthase	AT3G01120	MTO1, CGS, ATCYS1, CGS1 | Pyridoxal phosphate (PLP)-dependent transferases superfamily protein | chr3:39234-41865 REVERSE LENGTH=
Solyc04g077620.1	Uncharacterized conserved protein UCP031279 (AHRD V3.3 -** AT1G10140.1)	AT1G10140	| Uncharacterised conserved protein UCP031279 | chr1:3322970-3323473 REVERSE LENGTH=167
Solyc12g096490.1	Protein GLUTAMINE DUMPER 3 (AHRD V3.3 *** A0A2G2VJB6_CAPBA)	AT2G24762	AtGDU4, GDU4 | glutamine dumper 4 | chr2:10559479-10559949 FORWARD LENGTH=156
Solyc01g097330.3	Light-inducible protein CPRF2 (AHRD V3.3 *** A0A2G2W7C8_CAPBA)	AT5G28770	BZO2H3 | bZIP transcription factor family protein | chr5:10796648-10798147 REVERSE LENGTH=314
Solyc10g081630.2	F-box protein (AHRD V3.3 *** A0A1U8F6X6_CAPAN)	AT5G06550	| CONTAINS InterPro DOMAIN/s: Transcription factor jumonji/aspartyl beta-hydroxylase (InterPro:IPR003347), F-box domain, Skp2-li
Solyc01g090840.3	Zinc finger protein (AHRD V3.3 *** A0A200PXY0_9MAGN)	AT3G60580	| C2H2-like zinc finger protein | chr3:22394007-22394873 FORWARD LENGTH=288
Solyc02g092240.3	D-ribose-binding periplasmic protein (AHRD V3.3 *** AT5G50090.2)	AT5G67620	| unknown protein; FUNCTIONS IN: molecular_function unknown; INVOLVED IN: N-terminal protein myristoylation; LOCATED IN: microtu
Solyc06g048910.2	Disease resistance protein (AHRD V3.3 *** A0A1J3IKQ5_NOCCA)	AT4G27190	| NB-ARC domain-containing disease resistance protein | chr4:13620977-13623934 REVERSE LENGTH=985
Solyc01g096800.3	Peter Pan-like protein (AHRD V3.3 *** A0A2G2W6Y4_CAPBA)	AT5G61770	PPAN | PETER PAN-like protein | chr5:24815888-24817495 FORWARD LENGTH=346
Solyc08g077010.1	AT-hook motif nuclear-localized protein (AHRD V3.3 *** A0A1U8EX97_CAPAN)	AT4G17800	| Predicted AT-hook DNA-binding family protein | chr4:9895549-9896427 REVERSE LENGTH=292
Solyc12g008470.2	Cytochrome B5-like protein (AHRD V3.3 *** A0A1U8EAT2_CAPAN)	AT1G60660	B5 #5, ATCB5LP, CB5LP | cytochrome B5-like protein | chr1:22342589-22342954 REVERSE LENGTH=121
Solyc02g090720.3	BEST plant protein match is: (TAIR:plant.1) protein, putative (AHRD V3.3 *** G7K7Z5_MEDTR)	AT5G66800	| unknown protein; BEST Arabidopsis thaliana protein match is: unknown protein (TAIR:AT3G50640.1); Has 1807 Blast hits to 1807 p
Solyc07g056160.4	CYP724B2 mRNA for cytochrome P450	AT5G14400	CYP724A1 | cytochrome P450, family 724, subfamily A, polypeptide 1 | chr5:4644128-4646382 FORWARD LENGTH=367
Solyc07g054720.2	Proteinase inhibitor type-2 (AHRD V3.3 *-* A0A2G3A0T9_CAPAN)	NA	NA
Solyc03g007860.1	Protein PAM68, chloroplastic (AHRD V3.3 *** A0A2G2YAA0_CAPAN)	AT5G52780	| Protein of unknown function (DUF3464) | chr5:21390943-21391449 REVERSE LENGTH=168
Solyc01g081560.2	Pentatricopeptide repeat (AHRD V3.3 *** A0A200QMV3_9MAGN)	AT1G16480	| Tetratricopeptide repeat (TPR)-like superfamily protein | chr1:5625843-5628656 REVERSE LENGTH=937
Solyc01g109170.3	Cold-regulated plasma membrane protein 2 (AHRD V3.3 *** A0A1U8E7A7_CAPAN)	AT3G50830	COR413-PM2, ATCOR413-PM2 | cold-regulated 413-plasma membrane 2 | chr3:18894109-18895355 REVERSE LENGTH=203
Solyc07g065320.4	ABC transporter C family member 3 (AHRD V3.3 *** A0A2G2WFH5_CAPBA)	AT3G13080	ATMRP3, MRP3, ABCC3 | multidrug resistance-associated protein 3 | chr3:4196019-4201250 REVERSE LENGTH=1514
Solyc09g011420.3	Ribosomal protein L7Ae/L30e/S12e/Gadd45 family protein (AHRD V3.3 *** A0A2U1Q8Q2_ARTAN)	AT5G20160	| Ribosomal protein L7Ae/L30e/S12e/Gadd45 family protein | chr5:6804075-6805102 REVERSE LENGTH=160
Solyc09g076000.3	MAP kinase kinase kinase 71	AT3G04910	WNK1, ZIK4, ATWNK1 | with no lysine (K) kinase 1 | chr3:1355084-1358057 FORWARD LENGTH=700
Solyc09g007790.1	Senescence regulator (AHRD V3.3 *** A0A2U1KXJ7_ARTAN)	AT3G45210	| Protein of unknown function, DUF584 | chr3:16557482-16557928 REVERSE LENGTH=148
Solyc07g066600.3	Phosphoglycerate kinase (AHRD V3.3 *** A0A2G3C3B1_CAPCH)	AT1G79550	PGK | phosphoglycerate kinase | chr1:29924347-29926295 REVERSE LENGTH=401
Solyc08g006750.4	Serine decarboxylase (AHRD V3.3 *** A0A1U8F8Y3_CAPAN)	AT1G43710	emb1075 | Pyridoxal phosphate (PLP)-dependent transferases superfamily protein | chr1:16486534-16488298 REVERSE LENGTH=482
Solyc03g115610.3	LRR receptor-like kinase family protein (AHRD V3.3 *** A0A072USD7_MEDTR)	AT1G74360	| Leucine-rich repeat protein kinase family protein | chr1:27954299-27957911 FORWARD LENGTH=1106
Solyc11g006720.2	Transcription factor DIVARICATA (AHRD V3.3 *** A0A2G3AV26_CAPCH)	AT5G04760	| Duplicated homeodomain-like superfamily protein | chr5:1373752-1374529 REVERSE LENGTH=215
Solyc05g051710.4	sorbin/SH3 domain protein (AHRD V3.3 *** AT5G09960.1)	AT5G09960	| FUNCTIONS IN: molecular_function unknown; INVOLVED IN: biological_process unknown; LOCATED IN: plasma membrane; EXPRESSED IN:
Solyc03g119540.3	Zinc finger protein (AHRD V3.3 *** A0A200Q3F7_9MAGN)	AT1G68520	| B-box type zinc finger protein with CCT domain | chr1:25709331-25710749 REVERSE LENGTH=406
Solyc05g054790.1	Unknown protein	NA	NA
Solyc09g005420.4	Kirola (AHRD V3.3 *** A0A2G3B0M8_CAPCH)	AT1G70830	MLP28 | MLP-like protein 28 | chr1:26710203-26711395 REVERSE LENGTH=335
Solyc02g083740.2	Oligopeptide transporter (AHRD V3.3 *** A0A200RAW0_9MAGN)	AT4G10770	ATOPT7, OPT7 | oligopeptide transporter 7 | chr4:6628646-6632517 REVERSE LENGTH=766
Solyc09g082400.2	Pentatricopeptide repeat-containing protein (AHRD V3.3 *** A0A2G3A8J1_CAPAN)	AT1G71490	| Tetratricopeptide repeat (TPR)-like superfamily protein | chr1:26933326-26935371 REVERSE LENGTH=681
Solyc03g007370.3	Sigma factor (AHRD V3.3 *** A0A0G2STU5_9ROSI)	AT5G24120	SIGE, SIG5, ATSIG5 | sigma factor E | chr5:8157794-8159746 REVERSE LENGTH=517
Solyc01g097640.3	Ribosome biogenesis protein BMS1-like protein (AHRD V3.3 *** A0A2G2YYU1_CAPAN)	AT1G06720	| P-loop containing nucleoside triphosphate hydrolases superfamily protein | chr1:2060615-2067281 REVERSE LENGTH=1147
Solyc03g116840.3	Pentatricopeptide repeat-containing protein (AHRD V3.3 *** A0A2I0WHE4_9ASPA)	AT3G15930	| Pentatricopeptide repeat (PPR) superfamily protein | chr3:5387444-5389690 FORWARD LENGTH=687
Solyc03g093480.3	ARM repeat superfamily protein (AHRD V3.3 *** AT3G06530.5)	AT3G06530	| ARM repeat superfamily protein | chr3:2022596-2033637 FORWARD LENGTH=2199
Solyc02g081680.4	Nucleolar complex protein 2-like protein (AHRD V3.3 *** A0A2G2V4X2_CAPBA)	AT2G18220	| Noc2p family | chr2:7928254-7931851 FORWARD LENGTH=764
Solyc09g056430.4	Serine/threonine-protein kinase OXI1 (AHRD V3.3 *** A0A2G2XS02_CAPBA)	AT4G13000	| AGC (cAMP-dependent, cGMP-dependent and protein kinase C) kinase family protein | chr4:7598099-7599217 REVERSE LENGTH=372
Solyc01g079930.3	Eukaryotic aspartyl protease family protein (AHRD V3.3 *** A0A2U1KXX4_ARTAN)	AT1G03220	| Eukaryotic aspartyl protease family protein | chr1:787143-788444 FORWARD LENGTH=433
Solyc10g006040.1	Serine acetyltransferase (AHRD V3.3 *** A0A2K3M2Y7_TRIPR)	AT3G13110	ATSERAT2;2, SAT-1, SAT-A, SAT3, SAT-M, SERAT2;2 | serine acetyltransferase 2;2 | chr3:4214939-4216114 REVERSE LENGTH=391
Solyc11g005380.2	Trihelix transcription factor GTL1 (AHRD V3.3 *** A0A2G2VFX7_CAPBA)	AT1G76880	| Duplicated homeodomain-like superfamily protein | chr1:28865594-28867931 FORWARD LENGTH=603
Solyc03g097160.4	WD40 repeat (AHRD V3.3 *** A0A200PXI1_9MAGN)	AT5G16750	TOZ | Transducin family protein / WD-40 repeat family protein | chr5:5504541-5509266 REVERSE LENGTH=876
Solyc09g092240.3	small subunit processome component 20 homolog isoform X1 (AHRD V3.3 *** A0A2I4HWH3_9ROSI)	AT4G30990	| ARM repeat superfamily protein | chr4:15084456-15097860 FORWARD LENGTH=2620
Solyc08g083330.2	Polyketide cyclase/dehydrase and lipid transport superfamily protein (AHRD V3.3 *** Q9XIR9_ARATH)	AT1G64720	CP5 | Polyketide cyclase/dehydrase and lipid transport superfamily protein | chr1:24046887-24048537 REVERSE LENGTH=385
Solyc01g099620.3	Respiratory burst oxidase-like protein (AHRD V3.3 *** C1IHQ9_9ROSI)	AT1G09090	ATRBOHB, RBOHB | respiratory burst oxidase homolog B | chr1:2932743-2936495 FORWARD LENGTH=843
Solyc09g008200.4	heavy metal-associated isoprenylated plant protein 3-like (AHRD V3.3 *-* A0A1S4B4L4_TOBAC)	AT5G03380	| Heavy metal transport/detoxification superfamily protein | chr5:832400-834301 REVERSE LENGTH=392
Solyc11g065620.2	Sulfite reductase (AHRD V3.3 *** H6WYS2_SOLLC)	AT5G04590	SIR | sulfite reductase | chr5:1319404-1322298 FORWARD LENGTH=642
Solyc05g006530.4	DEAD-box ATP-dependent RNA helicase ISE2, chloroplastic (AHRD V3.3 *** A0A2G2VM82_CAPBA)	AT1G70070	EMB25, PDE317, ISE2 | DEAD/DEAH box helicase, putative | chr1:26390016-26394148 REVERSE LENGTH=1171
Solyc12g013710.2	light dependent NADH:protochlorophyllide oxidoreductase 1	AT5G54190	PORA | protochlorophyllide oxidoreductase A | chr5:21991183-21992773 REVERSE LENGTH=405
Solyc08g079590.3	PPR containing protein (AHRD V3.3 *** AT4G22758.1)	AT4G22758	| unknown protein; LOCATED IN: chloroplast; BEST Arabidopsis thaliana protein match is: unknown protein (TAIR:AT2G27830.1). | ch
Solyc03g116380.4	WD repeat-containing protein 43-like (AHRD V3.3 *** A0A2K3MVU6_TRIPR)	AT1G15420	| CONTAINS InterPro DOMAIN/s: Small-subunit processome, Utp12 (InterPro:IPR007148); Has 764 Blast hits to 656 proteins in 193 sp
Solyc04g082330.3	pre-rRNA-processing protein TSR1 homolog (AHRD V3.3 *** A0A2I4FXL1_9ROSI)	AT1G42440	| FUNCTIONS IN: molecular_function unknown; INVOLVED IN: ribosome biogenesis; LOCATED IN: nucleus; EXPRESSED IN: 22 plant struct
Solyc03g033990.1	Cytochrome c-type biogenesis protein CcmE (AHRD V3.3 *** A0A1J3F0T2_NOCCA)	AT3G51790	ATG1, TG1 | transmembrane protein G1P-related 1 | chr3:19209893-19210663 REVERSE LENGTH=256
Solyc06g051680.1	Protein EARLY FLOWERING 4 (AHRD V3.3 *** A0A2G2Z8T4_CAPAN)	AT2G40080	ELF4 | Protein of unknown function (DUF1313) | chr2:16734545-16734880 REVERSE LENGTH=111
Solyc12g006997.1	Heavy metal transport/detoxification superfamily protein (AHRD V3.3 *** A0A2U1NJ85_ARTAN)	AT3G24450	| Heavy metal transport/detoxification superfamily protein | chr3:8880286-8881611 REVERSE LENGTH=140
Solyc12g096105.1	Unknown protein	NA	NA
Solyc07g006630.4	Zinc finger protein CONSTANS-like 5-like (AHRD V3.3 *** A0A2K3N2C5_TRIPR)	AT5G57660	ATCOL5, COL5 | CONSTANS-like 5 | chr5:23355573-23356729 FORWARD LENGTH=355
Solyc10g080220.2	Pentatricopeptide repeat (AHRD V3.3 *** A0A200Q5T3_9MAGN)	AT5G40405	| Tetratricopeptide repeat (TPR)-like superfamily protein | chr5:16169315-16171153 FORWARD LENGTH=612
Solyc02g069740.4	Transcription factor jumonji (Jmj) family protein / zinc finger (C5HC2 type) family protein (AHRD V3.3 *** A0A2U1QN90_ARTAN)	AT1G30810	| Transcription factor jumonji (jmj) family protein / zinc finger (C5HC2 type) family protein | chr1:10938139-10941505 REVERSE L
Solyc07g042510.3	Bax inhibitor 1-related (AHRD V3.3 *** A0A200RBK8_9MAGN)	AT4G15470	| Bax inhibitor-1 family protein | chr4:8843661-8845505 FORWARD LENGTH=256
Solyc02g063280.4	stress response protein (AHRD V3.3 *-* AT1G60640.2)	AT1G60640	| unknown protein; Has 42416 Blast hits to 22533 proteins in 1340 species: Archae - 32; Bacteria - 6461; Metazoa - 16431; Fungi
Solyc05g051510.4	Prohibitin (AHRD V3.3 *** O04361_TOBAC)	AT5G40770	ATPHB3, PHB3 | prohibitin 3 | chr5:16315589-16316621 REVERSE LENGTH=277
Solyc09g010230.2	B3 domain-containing protein (AHRD V3.3 *** A0A2G2VWZ0_CAPBA)	AT2G36080	| AP2/B3-like transcriptional factor family protein | chr2:15148612-15151411 REVERSE LENGTH=244
Solyc05g009710.4	Mediator of RNA polymerase II transcription subunit 25 (AHRD V3.3 *-* A0A2G3CLS9_CAPCH)	AT1G25540	PFT1 | phytochrome and flowering time regulatory protein (PFT1) | chr1:8969392-8974446 REVERSE LENGTH=836
Solyc04g054520.3	Peptidylprolyl isomerase (AHRD V3.3 *** A0A2G3B2P5_CAPCH)	AT4G39710	FKBP16-2 | FK506-binding protein 16-2 | chr4:18427249-18428325 REVERSE LENGTH=217
Solyc03g114370.4	RNA helicase DEAD13	AT3G18600	| P-loop containing nucleoside triphosphate hydrolases superfamily protein | chr3:6399724-6403007 REVERSE LENGTH=568
Solyc02g082150.1	BnaCnng18720D protein (AHRD V3.3 *** A0A078IGP5_BRANA)	AT4G20190	| unknown protein; BEST Arabidopsis thaliana protein match is: unknown protein (TAIR:AT5G44660.1); Has 271 Blast hits to 209 pro
Solyc07g006740.3	Protein DETOXIFICATION (AHRD V3.3 *** A0A2I4FHR8_9ROSI)	AT5G52450	| MATE efflux family protein | chr5:21289042-21291749 REVERSE LENGTH=486
Solyc08g068070.3	Two-on-two hemoglobin-3 (AHRD V3.3 *** A0A2G3BSD0_CAPCH)	AT4G32690	GLB3, ATGLB3 | hemoglobin 3 | chr4:15765486-15766862 FORWARD LENGTH=175
Solyc06g074750.1	Histone H2B (AHRD V3.3 *-* A0A200R5C1_9MAGN)	AT1G08170	| Histone superfamily protein | chr1:2562941-2563672 REVERSE LENGTH=243
Solyc02g085560.3	DNA-directed RNA polymerase III subunit Rpc5 (AHRD V3.3 *** A0A200Q253_9MAGN)	AT5G49530	| SIN-like family protein | chr5:20100934-20104242 FORWARD LENGTH=689
Solyc11g007010.2	Proline-, glutamic acid-and leucine-rich protein 1 (AHRD V3.3 *** A0A1J3ID65_NOCCA)	AT1G30240	| unknown protein; Has 169 Blast hits to 168 proteins in 75 species: Archae - 0; Bacteria - 0; Metazoa - 49; Fungi - 68; Plants
Solyc04g011490.4	CASP-like protein (AHRD V3.3 *** A0A2G2XA87_CAPBA)	AT2G39518	| Uncharacterised protein family (UPF0497) | chr2:16496029-16496937 REVERSE LENGTH=174
Solyc02g071510.3	Transcription factor GTE12 (AHRD V3.3 *** A0A2G3BQT5_CAPCH)	AT5G14270	BET9 | bromodomain and extraterminal domain protein 9 | chr5:4605173-4608517 FORWARD LENGTH=689
Solyc03g098240.3	glutamate decarboxylase	AT5G17330	GAD, GAD1 | glutamate decarboxylase | chr5:5711141-5714839 FORWARD LENGTH=502
Solyc06g075000.3	MaoC_dehydratas domain-containing protein (AHRD V3.3 *** A0A1Q3B2J7_CEPFO)	AT5G60335	| Thioesterase superfamily protein | chr5:24273879-24274551 REVERSE LENGTH=166
Solyc04g082880.4	Pyrophosphate--fructose 6-phosphate 1-phosphotransferase subunit alpha (AHRD V3.3 *** A0A1U8GHK4_CAPAN)	AT1G76550	| Phosphofructokinase family protein | chr1:28722900-28726929 REVERSE LENGTH=617
Solyc12g077370.3	Non-specific serine/threonine protein kinase (AHRD V3.3 *** A0A2G2XM37_CAPBA)	AT5G10930	CIPK5, SnRK3.24 | CBL-interacting protein kinase 5 | chr5:3445569-3446906 REVERSE LENGTH=445
Solyc01g095100.4	WRKY transcription factor 22	AT4G01250	WRKY22, AtWRKY22 | WRKY family transcription factor | chr4:522839-524129 REVERSE LENGTH=298
Solyc02g093670.3	RPM1-interacting protein 4-like (AHRD V3.3 *** A0A2I4E4J5_9ROSI)	AT5G40645	| RPM1-interacting protein 4 (RIN4) family protein | chr5:16280410-16280883 REVERSE LENGTH=73
Solyc03g115790.1	Pentatricopeptide repeat-containing protein (AHRD V3.3 *** A0A2K3KXX2_TRIPR)	AT5G66520	| Tetratricopeptide repeat (TPR)-like superfamily protein | chr5:26551879-26553741 FORWARD LENGTH=620
Solyc07g053210.3	DNA repair metallo-beta-lactamase (AHRD V3.3 *** A0A200QRW4_9MAGN)	AT1G27410	| DNA repair metallo-beta-lactamase family protein | chr1:9517226-9518743 FORWARD LENGTH=422
Solyc05g053880.4	U3 containing 90S pre-ribosomal complex subunit (AHRD V3.3 *-* AT2G43110.1)	AT2G43110	| unknown protein; Has 212 Blast hits to 211 proteins in 96 species: Archae - 0; Bacteria - 6; Metazoa - 62; Fungi - 91; Plants
Solyc01g100270.4	exonuclease mut-7 homolog isoform X1 (AHRD V3.3 *** A0A2I4EA87_9ROSI)	AT1G56310	| Polynucleotidyl transferase, ribonuclease H-like superfamily protein | chr1:21082863-21085564 FORWARD LENGTH=589
Solyc06g068270.3	2-oxoglutarate (2OG) and Fe(II)-dependent oxygenase superfamily protein (AHRD V3.3 *** Q9XIA5_ARATH)	AT1G49390	| 2-oxoglutarate (2OG) and Fe(II)-dependent oxygenase superfamily protein | chr1:18279600-18280873 FORWARD LENGTH=348
Solyc01g006790.3	hypothetical protein (AHRD V3.3 *-* AT2G27180.1)	AT3G11690	| unknown protein; FUNCTIONS IN: molecular_function unknown; INVOLVED IN: biological_process unknown; LOCATED IN: chloroplast; E
Solyc05g010660.4	DNA-directed RNA polymerase (AHRD V3.3 *** K4BXN8_SOLLC)	AT1G68990	MGP3 | male gametophyte defective 3 | chr1:25935499-25940755 REVERSE LENGTH=983
Solyc01g097680.2	Extensin-like protein Dif10 (AHRD V3.3 *-* Q43504_SOLLC)	NA	NA
Solyc01g110860.1	Auxin-responsive protein SAUR21 (AHRD V3.3 *** A0A2G2XY50_CAPAN)	AT4G34770	| SAUR-like auxin-responsive protein family | chr4:16591352-16591666 FORWARD LENGTH=104
Solyc09g092080.4	Unknown protein	NA	NA
Solyc02g090470.4	Peroxidase (AHRD V3.3 *** K4BCJ6_SOLLC)	AT1G49570	| Peroxidase superfamily protein | chr1:18347077-18348712 FORWARD LENGTH=350
Solyc10g074560.2	nucleolar complex protein 4 homolog (AHRD V3.3 *** A0A2I4GCB9_9ROSI)	AT2G17250	EMB2762 | CCAAT-binding factor | chr2:7499573-7502957 FORWARD LENGTH=577
Solyc02g078170.3	Lectin receptor kinase (AHRD V3.3 *** A0A2K3NP35_TRIPR)	AT4G04960	| Concanavalin A-like lectin protein kinase family protein | chr4:2533096-2535156 FORWARD LENGTH=686
Solyc04g050040.3	Mitochondrial substrate carrier family protein (AHRD V3.3 *** Q8VZP7_ARATH)	AT2G35800	| mitochondrial substrate carrier family protein | chr2:15044437-15048352 FORWARD LENGTH=823
Solyc04g076220.3	AT-hook motif nuclear-localized protein (AHRD V3.3 *** A0A1U8GD78_CAPAN)	AT5G49700	| Predicted AT-hook DNA-binding family protein | chr5:20192599-20193429 FORWARD LENGTH=276
Solyc06g071130.3	Zinc finger protein (AHRD V3.3 *** A0A200QF78_9MAGN)	AT1G74770	| zinc ion binding | chr1:28089695-28094834 REVERSE LENGTH=1259
Solyc02g071700.3	GDSL esterase/lipase (AHRD V3.3 *** A0A2G3A7C5_CAPAN)	AT1G29670	| GDSL-like Lipase/Acylhydrolase superfamily protein | chr1:10375843-10377717 FORWARD LENGTH=363
Solyc05g010810.1	Phosphatidylinositol 4-kinase gamma 7 (AHRD V3.3 *** A0A2G2YCT0_CAPAN)	AT2G03890	ATPI4K GAMMA 7, UBDK GAMMA 7, PI4K GAMMA 7 | phosphoinositide 4-kinase gamma 7 | chr2:1186199-1188151 FORWARD LENGTH=650
Solyc06g009280.1	ABC transporter B family member (AHRD V3.3 *** A0A2K3NLX3_TRIPR)	AT2G47000	MDR4, PGP4, ABCB4, ATPGP4 | ATP binding cassette subfamily B4 | chr2:19310008-19314750 REVERSE LENGTH=1286
Solyc08g065500.2	Protein phosphatase 2C family protein (AHRD V3.3 *** A0A2U1LRS6_ARTAN)	AT4G32950	| Protein phosphatase 2C family protein | chr4:15904444-15906010 REVERSE LENGTH=326
Solyc01g106210.3	Heat shock protein 70 kDa (AHRD V3.3 *** A0A2K3MZA1_TRIPR)	AT5G09590	MTHSC70-2, HSC70-5 | mitochondrial HSO70 2 | chr5:2975721-2978508 FORWARD LENGTH=682
Solyc09g007440.3	DEAD-box ATP-dependent RNA helicase 57 (AHRD V3.3 *** A0A2G2YQB7_CAPAN)	AT3G09720	| P-loop containing nucleoside triphosphate hydrolases superfamily protein | chr3:2980483-2983268 REVERSE LENGTH=541
Solyc12g008480.3	RING/U-box superfamily protein (AHRD V3.3 *-* O80757_ARATH)	AT1G60360	| RING/U-box superfamily protein | chr1:22242748-22243731 REVERSE LENGTH=327
Solyc02g062910.3	Pentatricopeptide repeat-containing protein, mitochondrial (AHRD V3.3 *** A0A2G3A487_CAPAN)	AT4G36680	| Tetratricopeptide repeat (TPR)-like superfamily protein | chr4:17292479-17293717 REVERSE LENGTH=412
Solyc09g090750.3	Haloacid dehalogenase-like hydrolase domain-containing protein (AHRD V3.3 *** A0A2G2ZU51_CAPAN),Pfam:PF13419	AT2G33255	| Haloacid dehalogenase-like hydrolase (HAD) superfamily protein | chr2:14098795-14100358 FORWARD LENGTH=245
Solyc11g018774.1	Peroxidase (AHRD V3.3 *** M1CN26_SOLTU)	AT1G14550	| Peroxidase superfamily protein | chr1:4979028-4980324 FORWARD LENGTH=321
Solyc06g074400.4	Proteinaceous RNase P 2 (AHRD V3.3 *** A0A1U8H3H4_CAPAN)	AT4G21900	PRORP3 | proteinaceous RNase P 3 | chr4:11616567-11619349 REVERSE LENGTH=576
Solyc12g011430.3	Beta-lactamase-like (AHRD V3.3 *** A0A200QS30_9MAGN)	AT1G53580	GLX2-3, ETHE1, GLY3 | glyoxalase II 3 | chr1:19991542-19993250 REVERSE LENGTH=294
Solyc11g072760.1	Chitinase 2 (AHRD V3.3 *** A0A2G3BA55_CAPCH)	NA	NA
Solyc11g007990.2	chloroplast malate dehydrogenase (mdh)	AT5G58330	| lactate/malate dehydrogenase family protein | chr5:23580010-23582287 REVERSE LENGTH=443
Solyc05g007460.3	Sphinganine C(4)-monooxygenase 1 (AHRD V3.3 *** A0A2G3B7R8_CAPCH)	AT1G14290	SBH2 | sphingoid base hydroxylase 2 | chr1:4880307-4881784 REVERSE LENGTH=259
Solyc11g011980.3	WD40 repeat (AHRD V3.3 *** A0A200RBE1_9MAGN)	AT2G32950	COP1, ATCOP1, DET340, FUS1, EMB168 | Transducin/WD40 repeat-like superfamily protein | chr2:13978000-13983282 FORWARD LENGTH=675
Solyc01g008290.3	Dihydroorotate dehydrogenase (quinone), mitochondrial (AHRD V3.3 *** A0A1U8E220_CAPAN)	AT5G23300	PYRD | pyrimidine d | chr5:7847792-7850243 REVERSE LENGTH=460
Solyc03g120080.4	periodic tryptophan protein 2 homolog (AHRD V3.3 *** A0A2I4EVX9_9ROSI)	AT1G15440	PWP2, ATPWP2 | periodic tryptophan protein 2 | chr1:5306159-5309460 REVERSE LENGTH=900
Solyc12g007270.3	Xyloglucan endotransglucosylase/hydrolase (AHRD V3.3 *** A0A2G2X3I0_CAPBA)	AT4G28850	XTH26, ATXTH26 | xyloglucan endotransglucosylase/hydrolase 26 | chr4:14244336-14245781 FORWARD LENGTH=292
Solyc10g084790.1	Unknown protein	NA	NA
Solyc11g010380.2	Protein DETOXIFICATION (AHRD V3.3 *** A0A328DDG5_9ASTE)	AT5G65380	| MATE efflux family protein | chr5:26123241-26126352 REVERSE LENGTH=486
Solyc12g008560.1	Unknown protein	NA	NA
Solyc04g080300.4	Erythronate-4-phosphate dehydrogenase family protein (AHRD V3.3 *** Q8VYC6_ARATH)	AT1G75180	| Erythronate-4-phosphate dehydrogenase family protein | chr1:28216150-28217911 REVERSE LENGTH=315
Solyc09g082060.3	Cysteine synthase (AHRD V3.3 *** A0A1U8GCP9_CAPAN)	AT4G14880	OASA1, OLD3, CYTACS1 | O-acetylserine (thiol) lyase (OAS-TL) isoform A1 | chr4:8518209-8520050 REVERSE LENGTH=322
Solyc06g007910.4	Gibberellin regulated protein (AHRD V3.3 *** A0A2U1PE48_ARTAN)	AT5G15230	GASA4 | GAST1 protein homolog 4 | chr5:4945017-4946025 FORWARD LENGTH=106
Solyc09g066290.3	Tetratricopeptide repeat (TPR)-like superfamily protein (AHRD V3.3 *** A0A2U1Q0B3_ARTAN)	AT2G31240	| Tetratricopeptide repeat (TPR)-like superfamily protein | chr2:13317570-13319518 REVERSE LENGTH=617
Solyc01g103270.4	Unknown protein	NA	NA
Solyc05g012850.3	transmembrane protein (AHRD V3.3 *-* AT3G11810.1)	AT3G11810	| unknown protein; BEST Arabidopsis thaliana protein match is: unknown protein (TAIR:AT2G03330.1); Has 141 Blast hits to 141 pro
Solyc01g009400.3	Peroxidase (AHRD V3.3 *** K4ATD6_SOLLC)	AT5G22410	RHS18 | root hair specific 18 | chr5:7426347-7427722 FORWARD LENGTH=331
Solyc06g066520.1	Avr9/Cf-9 rapidly elicited protein 146 (AHRD V3.3 *** Q9FQZ6_TOBAC)	AT1G52140	| unknown protein; BEST Arabidopsis thaliana protein match is: unknown protein (TAIR:AT3G16330.1); Has 114 Blast hits to 114 pro
Solyc04g071690.4	DNA/RNA-binding protein Alba-like (AHRD V3.3 *-* A0A200PTA4_9MAGN)	AT1G20220	| Alba DNA/RNA-binding protein | chr1:7005090-7007285 REVERSE LENGTH=315
Solyc05g011990.4	nucleolar protein 14 (AHRD V3.3 *** A0A2I4EGH9_9ROSI)	AT1G69070	| FUNCTIONS IN: molecular_function unknown; INVOLVED IN: biological_process unknown; LOCATED IN: cellular_component unknown; EXP
Solyc07g054460.4	H/ACA ribonucleoprotein complex non-core subunit NAF1 (AHRD V3.3 *-* A0A2I4DNL3_9ROSI)	AT1G03530	ATNAF1, NAF1 | nuclear assembly factor 1 | chr1:880638-883338 REVERSE LENGTH=801
Solyc02g067160.4	SPX domain-containing protein 4 (AHRD V3.3 *** A0A1U8FRG4_CAPAN)	AT5G15330	ATSPX4, SPX4 | SPX domain gene 4 | chr5:4980595-4982043 FORWARD LENGTH=318
Solyc03g097420.3	HVA22-like protein (AHRD V3.3 *** A0A2G3A0I0_CAPAN)	AT5G50720	ATHVA22E, HVA22E | HVA22 homologue E | chr5:20633442-20634502 REVERSE LENGTH=116
Solyc12g017630.2	Ribosomal RNA small subunit methyltransferase NEP1 (AHRD V3.3 *** A0A2G3BSL4_CAPCH)	AT3G57000	| nucleolar essential protein-related | chr3:21092610-21094109 FORWARD LENGTH=298
Solyc08g077120.2	Pentatricopeptide repeat-containing protein, chloroplastic (AHRD V3.3 *-* A0A2G2XLM4_CAPBA)	AT5G46580	| pentatricopeptide (PPR) repeat-containing protein | chr5:18897510-18899645 REVERSE LENGTH=711
Solyc05g055310.3	Heavy metal transport protein (AHRD V3.3 *-* A0A1S6YG40_PHAEQ)	AT1G66240	ATX1, ATATX1 | homolog of anti-oxidant 1 | chr1:24686445-24687327 REVERSE LENGTH=106
Solyc10g078660.2	60S ribosomal protein L24 homolog (AHRD V3.3 *** A0A1Y1I5Y5_KLENI)	AT2G44860	| Ribosomal protein L24e family protein | chr2:18501034-18502128 REVERSE LENGTH=159
Solyc07g064840.3	oral cancer-overexpressed protein 1 homolog (AHRD V3.3 *** A0A2I4HBL0_9ROSI)	AT2G20830	| transferases;folic acid binding | chr2:8968370-8970479 REVERSE LENGTH=431
Solyc07g064830.3	1,4-alpha-glucan-branching enzyme 3, chloroplastic/amyloplastic (AHRD V3.3 *** A0A2G2WFE8_CAPBA)	AT3G20440	EMB2729, BE1 | Alpha amylase family protein | chr3:7123603-7130364 REVERSE LENGTH=899
Solyc12g088450.3	C5orf35 (AHRD V3.3 *** AT5G23200.1)	AT5G23200	| unknown protein; BEST Arabidopsis thaliana protein match is: unknown protein (TAIR:AT5G08270.1); Has 30201 Blast hits to 17322
Solyc09g074090.3	Exosome complex component RRP4 (AHRD V3.3 *** A0A2G3CU05_CAPCH)	AT1G03360	ATRRP4, RRP4 | ribosomal RNA processing 4 | chr1:824653-826179 FORWARD LENGTH=322
Solyc06g069070.1	Bifunctional inhibitor/lipid-transfer protein/seed storage 2S albumin superfamily protein (AHRD V3.3 *** A0A1I9LP30_ARATH)	AT3G18280	| Bifunctional inhibitor/lipid-transfer protein/seed storage 2S albumin superfamily protein | chr3:6267102-6267392 FORWARD LENGT
Solyc03g025270.3	Fibrillarin (AHRD V3.3 *** A0A200R7Z1_9MAGN)	AT4G25630	FIB2, ATFIB2 | fibrillarin 2 | chr4:13074239-13076205 FORWARD LENGTH=320
Solyc09g075610.3	GATA transcription factor 15 (AHRD V3.3 *** A0A2G2ZVK4_CAPAN)	AT5G49300	GATA16 | GATA transcription factor 16 | chr5:19984849-19985475 REVERSE LENGTH=139
Solyc04g078120.3	protein arginine N-methyltransferase 2 (AHRD V3.3 *** A0A2I4DLH8_9ROSI)	AT5G65860	| ankyrin repeat family protein | chr5:26347706-26348746 REVERSE LENGTH=346
Solyc08g062810.1	DUF3511 domain-containing protein (AHRD V3.3 *-* A0A1Q3CMD7_CEPFO)	AT2G19460	| Protein of unknown function (DUF3511) | chr2:8431581-8431931 FORWARD LENGTH=116
Solyc02g091700.3	Hydroxyproline-rich glycoprotein (AHRD V3.3 *** A0A2K3L507_TRIPR)	AT5G65660	| hydroxyproline-rich glycoprotein family protein | chr5:26245444-26246245 REVERSE LENGTH=136
Solyc09g090740.4	RNA helicase DEAD29	AT3G16840	| P-loop containing nucleoside triphosphate hydrolases superfamily protein | chr3:5738020-5743042 REVERSE LENGTH=826
Solyc07g049230.1	RmlC-like cupins superfamily protein (AHRD V3.3 *** AT2G32650.2)	AT2G32650	| RmlC-like cupins superfamily protein | chr2:13851547-13851966 FORWARD LENGTH=139
Solyc11g070070.3	Zinc finger transcription factor 70	AT3G19360	| Zinc finger (CCCH-type) family protein | chr3:6707544-6708864 FORWARD LENGTH=386
Solyc07g009030.3	defensin-like protein 19 (AHRD V3.3 *** A0A1S4AH79_TOBAC)	AT1G19610	LCR78, PDF1.4 | Arabidopsis defensin-like protein | chr1:6781674-6782024 REVERSE LENGTH=78
Solyc06g064750.1	Reistance protein F (AHRD V3.3 *** I7AL54_SOLLC)	AT3G46530	RPP13 | NB-ARC domain-containing disease resistance protein | chr3:17130739-17133246 REVERSE LENGTH=835
Solyc08g074510.1	TATA-binding protein-associated factor BTAF1 (AHRD V3.3 *** A0A2G2XML7_CAPBA)	AT3G54280	RGD3 | DNA binding;ATP binding;nucleic acid binding;binding;helicases;ATP binding;DNA binding;helicases | chr3:20092361-20104153
Solyc03g083480.4	LEAF RUST 10 DISEASE-RESISTANCE LOCUS RECEPTOR-LIKE PROTEIN KINASE-like 2.1 (AHRD V3.3 *** A0A1U8FAX0_CAPAN)	AT5G38260	| Protein kinase superfamily protein | chr5:15283692-15285837 REVERSE LENGTH=638
Solyc03g118930.2	Glycosyltransferase (AHRD V3.3 *** Q9LV22_ARATH)	AT3G18180	| Glycosyltransferase family 61 protein | chr3:6230270-6231878 FORWARD LENGTH=470
Solyc01g094460.3	AT-hook motif nuclear-localized protein 9-like (AHRD V3.3 *** A0A2I4E613_9ROSI)	AT2G45850	| AT hook motif DNA-binding family protein | chr2:18871901-18873457 REVERSE LENGTH=348
Solyc08g006040.3	40S ribosomal protein S6 (AHRD V3.3 *** A0A2G3AGN0_CAPAN)	AT5G10360	EMB3010, RPS6B | Ribosomal protein S6e | chr5:3258734-3260142 REVERSE LENGTH=249
Solyc04g054730.3	Sulfate transporter-like protein (AHRD V3.3 *** A0A2K3NYV6_TRIPR)	AT5G10180	AST68, SULTR2;1 | slufate transporter 2;1 | chr5:3193225-3196818 FORWARD LENGTH=677
Solyc08g006900.3	60S ribosomal protein L32 (AHRD V3.3 *** A0A2G3DDM0_CAPCH)	AT4G18100	| Ribosomal protein L32e | chr4:10035715-10036475 REVERSE LENGTH=133
Solyc06g082450.1	ovate family protein	AT2G30395	ATOFP17, OFP17 | ovate family protein 17 | chr2:12954409-12955083 REVERSE LENGTH=195
Solyc08g080930.1	Xyloglucan galactosyltransferase KATAMARI1 (AHRD V3.3 *** A0A1J3J5G4_NOCCA)	AT1G63450	RHS8 | root hair specific 8 | chr1:23532523-23534517 FORWARD LENGTH=664
Solyc11g006200.2	Homeobox domain-containing protein/DDT domain-containing protein (AHRD V3.3 *** A0A1Q3BK61_CEPFO)	AT4G12750	| Homeodomain-like transcriptional regulator | chr4:7498009-7503920 REVERSE LENGTH=1131
Solyc03g097850.1	Pentatricopeptide repeat-containing protein (AHRD V3.3 *** A0A2G3A0P2_CAPAN)	AT5G16860	| Tetratricopeptide repeat (TPR)-like superfamily protein | chr5:5543834-5546386 FORWARD LENGTH=850
Solyc01g100580.3	Pentatricopeptide repeat (AHRD V3.3 *** A0A200R237_9MAGN)	AT4G01990	| Tetratricopeptide repeat (TPR)-like superfamily protein | chr4:871268-872885 REVERSE LENGTH=502
Solyc02g080320.4	RNA pseudouridine synthase 6, chloroplastic (AHRD V3.3 *** A0A2G2VBE2_CAPBA)	AT4G21770	| Pseudouridine synthase family protein | chr4:11564028-11566345 REVERSE LENGTH=472
Solyc04g015940.3	ARM repeat superfamily protein (AHRD V3.3 *** F4JNL5_ARATH)	AT4G23540	| ARM repeat superfamily protein | chr4:12280547-12286420 REVERSE LENGTH=1131
Solyc08g078560.3	hypothetical protein (AHRD V3.3 *** AT4G17310.9)	AT4G17310	| unknown protein; LOCATED IN: chloroplast; EXPRESSED IN: 9 plant structures; EXPRESSED DURING: LP.04 four leaves visible, 4 ant
Solyc02g087330.3	B12D protein (AHRD V3.3 *** Q9XHD5_IPOBA)	AT3G48140	| B12D protein | chr3:17778471-17779299 FORWARD LENGTH=88
Solyc04g076090.3	glucose-6-phosphate isomerase	AT4G24620	PGI1, PGI | phosphoglucose isomerase 1 | chr4:12708972-12712610 REVERSE LENGTH=613
Solyc01g005370.3	Calcium-dependent protein kinase (AHRD V3.3 *-* CDPK_DAUCA)	AT1G24620	| EF hand calcium-binding protein family | chr1:8723893-8724453 REVERSE LENGTH=186
Solyc10g008480.3	DUF789 domain-containing protein (AHRD V3.3 *** A0A1Q3CP56_CEPFO)	AT4G03420	| Protein of unknown function (DUF789) | chr4:1512226-1513594 FORWARD LENGTH=310
Solyc03g025740.4	Zf-CCHC domain-containing protein/Cofilin_ADF domain-containing protein (AHRD V3.3 *** A0A1Q3D772_CEPFO)	AT5G52380	| VASCULAR-RELATED NAC-DOMAIN 6 | chr5:21261521-21263061 REVERSE LENGTH=268
Solyc11g040150.2	Heparan-alpha-glucosaminide N-acetyltransferase-like protein (DUF1624) (AHRD V3.3 *** B3H4C1_ARATH)	AT5G47900	| Protein of unknown function (DUF1624) | chr5:19392408-19394963 FORWARD LENGTH=440
Solyc03g080050.3	Stomatin family protein (SPFH domain/Band 7 family protein) (AHRD V3.3 *** A0A166USA6_9PEZI)	AT4G27585	| SPFH/Band 7/PHB domain-containing membrane-associated protein family | chr4:13766984-13769832 REVERSE LENGTH=411
Solyc01g097670.4	Pentatricopeptide repeat (AHRD V3.3 *** A0A200PUU8_9MAGN)	AT3G49170	EMB2261 | Tetratricopeptide repeat (TPR)-like superfamily protein | chr3:18226954-18229600 REVERSE LENGTH=850
Solyc09g061430.3	nuclear GTPase DQ304482	AT3G07050	| GTP-binding family protein | chr3:2229602-2232279 REVERSE LENGTH=582
Solyc05g006110.3	Serine/Threonine-kinase (AHRD V3.3 *** AT1G10522.2)	AT1G10522	| unknown protein; FUNCTIONS IN: molecular_function unknown; INVOLVED IN: biological_process unknown; LOCATED IN: chloroplast; E
Solyc08g014300.4	FAM136A-like protein (DUF842) (AHRD V3.3 *** Q5BQ23_ARATH)	AT1G05730	| Eukaryotic protein of unknown function (DUF842) | chr1:1719107-1720159 FORWARD LENGTH=149
Solyc04g076880.3	phosphoenolpyruvate carboxykinase	AT4G37870	PCK1, PEPCK | phosphoenolpyruvate carboxykinase 1 | chr4:17802974-17806332 REVERSE LENGTH=671
Solyc02g065000.1	Calcium-binding EF-hand (AHRD V3.3 *** A0A2U1N7Z6_ARTAN)	AT2G15680	| Calcium-binding EF-hand family protein | chr2:6831024-6831587 FORWARD LENGTH=187
Solyc06g071870.3	60S ribosomal protein L17 (AHRD V3.3 *** A0A2I0X0J2_9ASPA)	AT1G27400	| Ribosomal protein L22p/L17e family protein | chr1:9515230-9516725 FORWARD LENGTH=176
Solyc07g032740.4	Aspartate aminotransferase (AHRD V3.3 *** A0A0J8BGE0_BETVU)	AT5G19550	ASP2, AAT2 | aspartate aminotransferase 2 | chr5:6598201-6601597 FORWARD LENGTH=405
Solyc04g011520.3	Protein kinase APK1B, chloroplastic (AHRD V3.3 *** A0A2G2ZG75_CAPAN)	AT1G07570	APK1A | Protein kinase superfamily protein | chr1:2331369-2333589 REVERSE LENGTH=424
Solyc01g103160.3	Pentatricopeptide repeat-containing protein (AHRD V3.3 *** A0A2G2Y1S8_CAPAN)	AT3G49240	emb1796 | Pentatricopeptide repeat (PPR) superfamily protein | chr3:18256086-18257975 FORWARD LENGTH=629
Solyc06g065900.4	Serine-rich protein (AHRD V3.3 *** Q8L8M8_ARATH)	AT5G25280	| serine-rich protein-related | chr5:8773882-8774544 FORWARD LENGTH=220
Solyc12g027540.3	Unknown protein	NA	NA
Solyc05g051000.3	40S ribosomal protein S13 (AHRD V3.3 *** A0A2I0X2R1_9ASPA)	AT4G00100	ATRPS13A, RPS13, PFL2, RPS13A | ribosomal protein S13A | chr4:37172-38123 FORWARD LENGTH=151
Solyc03g113610.4	Polynucleotide 5'-hydroxyl-kinase NOL9 (AHRD V3.3 *** A0A2G2WRJ2_CAPBA)	AT5G11010	| Pre-mRNA cleavage complex II protein family | chr5:3484176-3486067 FORWARD LENGTH=368
Solyc01g109700.3	bHLH transcription factor 010	AT4G34530	CIB1 | cryptochrome-interacting basic-helix-loop-helix 1 | chr4:16498466-16499946 FORWARD LENGTH=335
Solyc10g083600.2	Ribosome production factor 2-like protein (AHRD V3.3 *** A0A2G2VUP6_CAPBA)	AT3G23620	| Ribosomal RNA processing Brix domain protein | chr3:8480147-8481873 FORWARD LENGTH=314
Solyc01g098100.2	60S ribosome subunit biogenesis protein NIP7 homolog (AHRD V3.3 *** A0A1U8E5A6_CAPAN)	AT4G15770	| RNA binding | chr4:8978060-8978623 FORWARD LENGTH=187
Solyc05g052410.3	Dehydration-responsive element-binding protein 2A (AHRD V3.3 *** A0A1U8GX89_CAPAN)	AT2G40340	DREB2C, AtERF48 | Integrase-type DNA-binding superfamily protein | chr2:16848665-16850357 REVERSE LENGTH=341
Solyc07g053520.2	Pentatricopeptide repeat-containing protein (AHRD V3.3 *** A0A2I0VKC8_9ASPA)	AT3G08820	| Pentatricopeptide repeat (PPR) superfamily protein | chr3:2677122-2679179 REVERSE LENGTH=685
Solyc06g084060.3	F-box/LRR-repeat protein 17 (AHRD V3.3 *** A0A2G2WN42_CAPBA)	AT3G54650	FBL17 | RNI-like superfamily protein | chr3:20226004-20228882 REVERSE LENGTH=593
Solyc07g009020.2	defensin-like protein 19 (AHRD V3.3 *** A0A1S4AH79_TOBAC)	AT1G19610	LCR78, PDF1.4 | Arabidopsis defensin-like protein | chr1:6781674-6782024 REVERSE LENGTH=78
Solyc10g079430.2	U3 small nucleolar RNA-associated protein 11 (AHRD V3.3 *** A0A1U8E9A3_CAPAN)	AT3G60360	EDA14, UTP11 | embryo sac development arrest 14 | chr3:22312477-22314002 REVERSE LENGTH=228
Solyc05g008190.3	Transducin/WD40 repeat-like superfamily protein (AHRD V3.3 *** A0A2U1MKJ4_ARTAN)	AT3G10530	| Transducin/WD40 repeat-like superfamily protein | chr3:3286277-3288670 FORWARD LENGTH=536
Solyc09g008840.4	Pyruvate kinase (AHRD V3.3 *** A0A2G3BIP6_CAPCH)	AT3G52990	| Pyruvate kinase family protein | chr3:19649046-19652237 FORWARD LENGTH=527
Solyc03g118420.4	NF-X1-type zinc finger protein NFXL1 (AHRD V3.3 *** A0A2G3CZS2_CAPCH)	AT1G10170	ATNFXL1, NFXL1 | NF-X-like 1 | chr1:3333925-3337491 REVERSE LENGTH=1188
Solyc06g075160.3	SIT4 phosphatase-associated family protein (AHRD V3.3 *** A0A2U1PT03_ARTAN)	AT1G07990	| SIT4 phosphatase-associated family protein | chr1:2477413-2482898 FORWARD LENGTH=802
Solyc06g084130.3	Bax inhibitor 1-related (AHRD V3.3 *** A0A200Q4J7_9MAGN)	AT1G03070	| Bax inhibitor-1 family protein | chr1:730148-731379 FORWARD LENGTH=247
Solyc09g011850.4	Fructokinase-like protein 1 (AHRD V3.3 *** D9IWP2_SOLTU)	AT3G54090	FLN1 | fructokinase-like 1 | chr3:20028145-20029835 FORWARD LENGTH=471
Solyc04g074420.1	Protein EXORDIUM-like 1 (AHRD V3.3 *-* A0A2G2WZY1_CAPBA)	AT4G08950	EXO | Phosphate-responsive 1 family protein | chr4:5740378-5741322 FORWARD LENGTH=314
Solyc04g008050.4	Two-component response regulator (AHRD V3.3 *** A0A2G2WRM9_CAPBA)	AT3G16857	ARR1, RR1 | response regulator 1 | chr3:5756113-5759139 FORWARD LENGTH=690
Solyc04g015710.3	dentin sialophosphoprotein-like protein (AHRD V3.3 *-* AT5G02520.2)	AT1G58210	EMB1674 | kinase interacting family protein | chr1:21553621-21558056 FORWARD LENGTH=1246
Solyc06g084580.1	Pentatricopeptide repeat (AHRD V3.3 *** A0A200PMI1_9MAGN)	AT4G20770	| Pentatricopeptide repeat (PPR) superfamily protein | chr4:11130762-11133086 REVERSE LENGTH=774
Solyc03g112530.3	WD40 repeat-containing protein (AHRD V3.3 *** A0A2U1N904_ARTAN)	AT5G52820	| WD-40 repeat family protein / notchless protein, putative | chr5:21401423-21404203 FORWARD LENGTH=473
Solyc06g065850.3	Flotillin-like protein (AHRD V3.3 *** A0A2K3NEM2_TRIPR)	AT5G25260	| SPFH/Band 7/PHB domain-containing membrane-associated protein family | chr5:8752751-8754282 FORWARD LENGTH=463
Solyc09g083370.3	40S ribosomal protein S15 (AHRD V3.3 *** A0A2G2Z9S5_CAPAN)	AT1G04270	RPS15 | cytosolic ribosomal protein S15 | chr1:1141852-1142960 REVERSE LENGTH=152
Solyc06g051130.1	HXXXD-type acyl-transferase family protein (AHRD V3.3 *** Q9XEF2_ARATH)	AT2G40230	| HXXXD-type acyl-transferase family protein | chr2:16803285-16804586 REVERSE LENGTH=433
Solyc12g015780.2	DNA-directed RNA polymerase (AHRD V3.3 *** A0A200Q9V0_9MAGN)	AT1G60620	ATRPAC43, RPAC43 | RNA polymerase I subunit 43 | chr1:22331225-22333370 FORWARD LENGTH=385
Solyc03g114700.2	Unknown protein	NA	NA
Solyc01g112220.4	Protein kinase superfamily protein (AHRD V3.3 *** A0A2U1KP77_ARTAN)	AT2G17220	| Protein kinase superfamily protein | chr2:7487866-7489768 REVERSE LENGTH=414
Solyc03g051900.4	Ribosomal protein S1 (AHRD V3.3 *** A0A200Q7K1_9MAGN)	AT3G11964	| RNA binding;RNA binding | chr3:3793957-3806626 REVERSE LENGTH=1896
Solyc02g068730.3	60 kDa chaperonin (AHRD V3.3 *** B2IXD2_NOSP7)	AT5G18820	EMB3007 | TCP-1/cpn60 chaperonin family protein | chr5:6271549-6274153 FORWARD LENGTH=575
Solyc10g018015.1	Unknown protein	NA	NA
Solyc04g005190.2	2-succinyl-5-enolpyruvyl-6-hydroxy-3-cyclohexene-1-carboxylate synthase (AHRD V3.3 *-* I0F813_9BACI)	AT1G68890	| magnesium ion binding;thiamin pyrophosphate binding;hydro-lyases;catalytics;2-succinyl-5-enolpyruvyl-6-hydroxy-3-cyclohexene-1
Solyc01g087530.3	Zinc transporter (AHRD V3.3 *** A0A2K3NPL0_TRIPR)	AT3G08650	| ZIP metal ion transporter family | chr3:2624694-2627308 REVERSE LENGTH=619
Solyc01g104090.4	Pentatricopeptide repeat (AHRD V3.3 *** A0A200QR01_9MAGN)	AT1G20230	| Pentatricopeptide repeat (PPR) superfamily protein | chr1:7009570-7011852 FORWARD LENGTH=760
Solyc01g098630.3	Mitochondrial inner membrane translocase complex, subunit Tim44-related protein (AHRD V3.3 *** B3H4A1_ARATH)	AT5G27395	| Mitochondrial inner membrane translocase complex, subunit Tim44-related protein | chr5:9671845-9674085 REVERSE LENGTH=313
Solyc05g051400.4	Mitochondrial uncoupling protein 6 (AHRD V3.3 *** A0A2G3CG15_CAPCH)	AT4G24570	DIC2 | dicarboxylate carrier 2 | chr4:12686546-12687487 FORWARD LENGTH=313
Solyc12g010430.1	hypothetical protein (AHRD V3.3 --* AT5G35090.1)	AT5G35090	| unknown protein; Has 1807 Blast hits to 1807 proteins in 277 species: Archae - 0; Bacteria - 0; Metazoa - 736; Fungi - 347; Pl
Solyc12g088000.2	Tyrosine aminotransferase (AHRD V3.3 *** A0A2G2VLJ4_CAPBA)	AT5G53970	| Tyrosine transaminase family protein | chr5:21910676-21912594 FORWARD LENGTH=414
Solyc12g096350.2	WRKY transcription factor 10	AT4G31550	WRKY11, ATWRKY11 | WRKY DNA-binding protein 11 | chr4:15290065-15291458 REVERSE LENGTH=325
Solyc08g067690.2	Unknown protein	NA	NA
Solyc02g083290.4	Protein kinase domain (AHRD V3.3 *** A0A200QZU4_9MAGN)	AT4G35780	| ACT-like protein tyrosine kinase family protein | chr4:16946729-16950405 REVERSE LENGTH=570
Solyc08g077920.3	Isocitrate dehydrogenase [NAD] subunit, mitochondrial (AHRD V3.3 *** O65852_TOBAC)	AT5G03290	IDH-V | isocitrate dehydrogenase V | chr5:794043-795939 FORWARD LENGTH=374
[truncated: 268 more rows]

## Sheet: c) shoot down-regulated
Supplementary Data 2c. DEGs that are down-regulated by a supply of N in shoots
[truncated: 1,535 more rows]

## Sheet: d) shoot up-regulated
Supplementary Data 2d. DEGs that are up-regulated by a supply of N in shoots
[truncated: 2,761 more rows]
