# Supplementary material for: Organ-specific characteristics govern the relationship between histone code dynamics and transcriptional reprogramming during nitrogen response in tomato
Source: Commun Biol. 2023 Dec 4;6:1225. doi: 10.1038/s42003-023-05601-8 (PMC10694154; doi:10.1038/s42003-023-05601-8)
Supplement: Supplementary file 5 — Supplementary Data 3 [file 42003_2023_5601_MOESM5_ESM.xlsx]

## Sheet: Sheet1
Supplementary Data 3. Significantly enriched GO terms among DEGs up-regulated or down-regulated in shoots or roots, determined by ShinyGO.
A) GO terms enriched among up-regulated DEGs in roots
Enrichment FDR	Functional Category
3.45e-12	Ribosome biogenesis
1.71e-10	RRNA processing
2.68e-10	RRNA metabolic process
2.33e-09	Ribonucleoprotein complex biogenesis
6.44e-07	NcRNA processing
7.88e-07	RNA modification
2.15e-06	Cell redox homeostasis
4.07e-06	Generation of precursor metabolites and energy
7.65e-06	NcRNA metabolic process
6.48e-05	Response to chemical
8.13e-05	Carboxylic acid metabolic process
8.13e-05	Oxidation-reduction process
8.19e-05	Oxoacid metabolic process
8.19e-05	Organic acid metabolic process
8.69e-05	Ribosomal large subunit biogenesis
8.69e-05	Cellular component biogenesis
0.000113	Response to stimulus
0.000133	Cofactor metabolic process
0.000178	Negative regulation of peptidase activity
0.000178	Negative regulation of endopeptidase activity
0.000178	Response to heat
0.000189	Cellular homeostasis
0.000189	Regulation of endopeptidase activity
0.000208	Regulation of peptidase activity
0.00023	Negative regulation of proteolysis
0.000366	Nicotinamide nucleotide metabolic process
0.000382	Pyridine nucleotide metabolic process
0.000382	Regulation of transmembrane transport
0.000382	Regulation of ion transmembrane transport
0.000459	Response to stress
0.000644	Negative regulation of hydrolase activity
0.000644	Regulation of biological quality
0.000644	Pyridine-containing compound metabolic process
0.000691	Response to temperature stimulus
0.000758	Homeostatic process
0.000843	Response to oxidative stress
0.000907	Alpha-amino acid metabolic process
0.000919	Small molecule metabolic process
0.000945	Regulation of proteolysis
0.000945	Nucleobase-containing small molecule biosynthetic process
0.000945	Negative regulation of catalytic activity
0.000974	Regulation of ion transport
0.000974	Negative regulation of molecular function
0.000974	Oxidoreduction coenzyme metabolic process
0.001402	Inorganic anion transport
0.001402	Nicotinamide nucleotide biosynthetic process
0.001509	Pyridine nucleotide biosynthetic process
0.001651	RRNA methylation
0.002458	Negative regulation of cellular protein metabolic process
0.002458	Negative regulation of protein metabolic process
0.002687	Response to abiotic stimulus
0.002785	Pyridine-containing compound biosynthetic process
0.002875	RNA processing
0.002917	Response to inorganic substance
0.002917	Mitochondrial DNA metabolic process
0.002917	Sulfate assimilation
0.002917	Export across plasma membrane
0.003157	RRNA modification
0.003157	Sulfur compound metabolic process
0.003433	Transmembrane transport
0.003439	Regulation of hydrolase activity
0.003576	Small molecule biosynthetic process
0.003799	Cellular metabolic compound salvage
0.004374	Nucleotide catabolic process
0.004626	Nucleoside phosphate catabolic process
0.004626	Mitochondrion organization
0.004747	Organophosphate catabolic process
0.004889	Cellular amino acid metabolic process
0.004958	Ribosome assembly
0.00547	Gas transport
0.00547	Oxygen transport
0.00547	Nucleoside metabolic process
0.005484	Amine transport
0.005484	Regulation of organic acid transport
0.005484	Amino acid export across plasma membrane
0.005484	Regulation of amine transport
0.005484	Regulation of amino acid transport
0.005484	Regulation of amino acid export
0.005484	Organic cyclic compound metabolic process
0.005484	Regulation of amino acid transmembrane transport
0.005484	Ion transport
0.005517	Organic acid biosynthetic process
0.005517	Carboxylic acid biosynthetic process
0.005791	Nucleobase-containing compound metabolic process
0.005867	Cofactor biosynthetic process
0.006012	Response to drug
0.006012	Glycolytic process
0.006012	ADP metabolic process
0.006012	Heterocycle metabolic process
0.006012	ATP generation from ADP
0.006479	Cellular aromatic compound metabolic process
0.006565	Protein folding
0.006797	Pyruvate biosynthetic process
0.006797	Purine nucleoside diphosphate metabolic process
0.006797	Purine ribonucleoside diphosphate metabolic process
0.007388	Cofactor catabolic process
0.007476	Regulation of catalytic activity
0.007607	Biological regulation
0.007743	Ribonucleoside diphosphate metabolic process
0.007891	Anion transport
0.008721	Maturation of LSU-rRNA
0.008943	Cellular response to blue light
0.008943	Cysteine biosynthetic process from serine
0.009327	RNA metabolic process
0.009906	Ribonucleoside monophosphate biosynthetic process
0.010983	Sulfate reduction
0.011537	Nucleoside diphosphate phosphorylation
0.011537	Regulation of anion transmembrane transport
0.011693	Porphyrin-containing compound biosynthetic process
0.012029	Ribosomal small subunit biogenesis
0.012029	Nucleotide phosphorylation
0.012264	Cellular response to heat
0.012393	Electron transport chain
0.012711	Nucleobase-containing small molecule metabolic process
0.013043	Response to toxic substance
0.01322	Regulation of molecular function
0.013506	Nitrate transport
0.013506	Terpenoid catabolic process
0.013506	Protein import into mitochondrial matrix
0.013506	Regulation of anion transport
0.013506	Cellular oxidant detoxification
0.013506	Respiratory chain complex IV assembly
0.013506	Nucleoside diphosphate metabolic process
0.013769	Nucleoside monophosphate biosynthetic process
0.013769	Ribonucleotide biosynthetic process
0.01404	Cellular potassium ion transport
0.01404	Potassium ion transmembrane transport
0.014207	Negative regulation of cellular metabolic process
0.014568	Nucleotide biosynthetic process
0.016054	Cellular response to abiotic stimulus
0.016054	Cellular response to environmental stimulus
0.016523	Tetrapyrrole biosynthetic process
0.016523	Glucose metabolic process
0.016562	Ribose phosphate biosynthetic process
0.017289	Nucleoside phosphate biosynthetic process
0.019011	Photorespiration
0.019011	RNA methylation
0.019011	Antibiotic metabolic process
0.019011	Cysteine biosynthetic process
0.019011	Potassium ion transport
0.019038	Drug metabolic process
0.019038	Glycosyl compound metabolic process
0.019038	Cellular detoxification
0.020947	Pyruvate metabolic process
0.020994	Cellular response to toxic substance
0.020994	Detoxification
0.021698	Cellular response to unfolded protein
0.021698	Hydrogen peroxide catabolic process
0.021698	RRNA base methylation
0.021698	Response to unfolded protein
0.021698	Response to blue light
0.022115	Catabolic process
0.022963	Carbohydrate catabolic process
0.023703	Response to nitrate
0.023703	Molybdate ion transport
0.023703	Mitochondrial DNA replication
0.023703	Response to photooxidative stress
0.023703	Glutamate catabolic process
0.023703	Glutathione catabolic process
0.024056	Metal ion transport
0.024056	Protein refolding
0.024056	Ornithine metabolic process
0.024985	Response to oxygen-containing compound
0.025216	Hydrogen peroxide metabolic process
0.029027	Drug transport
0.030132	Intracellular protein transmembrane transport
0.030804	Organonitrogen compound biosynthetic process
0.030804	Serine family amino acid biosynthetic process
0.031741	Response to osmotic stress
0.032081	Response to organic substance
0.032081	UMP metabolic process
0.032081	Regulation of transport
0.032081	Negative regulation of nitrogen compound metabolic process
0.032081	UMP biosynthetic process
0.032081	Coenzyme metabolic process
0.032081	Pyrimidine ribonucleoside monophosphate metabolic process
0.032081	Pyrimidine ribonucleoside monophosphate biosynthetic process
0.032125	Antibiotic catabolic process
0.032125	Cellular response to chemical stimulus
0.032125	Ribonucleoside metabolic process
0.032127	Drug catabolic process
0.033899	Mitochondrial transmembrane transport
0.033899	de novo protein folding
0.033899	Ribosomal large subunit assembly
0.034715	Gluconeogenesis
0.035647	Localization
0.035725	Regulation of cellular protein metabolic process
0.035726	Porphyrin-containing compound metabolic process
0.037035	Cytochrome complex assembly
0.037844	Protein transmembrane transport
0.037844	Ribonucleoside triphosphate biosynthetic process
0.038242	Hexose biosynthetic process
0.038242	SnoRNA 3 -end processing
0.038242	Nucleobase-containing compound catabolic process
0.038242	Peptide catabolic process
0.038242	Dicarboxylic acid catabolic process
0.038242	Negative regulation of cellular process
0.038242	Nucleic acid metabolic process
0.038242	Purine nucleoside monophosphate biosynthetic process
0.038242	Purine ribonucleoside monophosphate biosynthetic process
0.038242	Entrainment of circadian clock
0.040114	Pigment metabolic process
0.040282	Nucleotide metabolic process
0.040282	Nucleoside triphosphate biosynthetic process
0.041196	Response to salt stress
0.041196	Monosaccharide biosynthetic process
0.041196	Regulation of protein metabolic process
0.041196	Isoprenoid catabolic process
0.042404	Cellular component organization or biogenesis
0.043134	Cellular catabolic process
0.043602	Maturation of SSU-rRNA from tricistronic rRNA transcript (SSU-rRNA, 5.8S rRNA, LSU-rRNA)
0.044467	Establishment of localization
0.044591	Tetrapyrrole metabolic process
0.044598	Nucleoside phosphate metabolic process
0.046122	Blue light signaling pathway
0.046122	Intracellular receptor signaling pathway
0.046122	SnoRNA processing
0.046122	Glutamine biosynthetic process
0.046122	Transport
0.046224	ATP biosynthetic process
0.048024	Regulation of biological process
0.048253	NAD metabolic process
0.048253	Cellular response to light stimulus
0.048253	Anatomical structure maturation
0.048253	Monocarboxylic acid biosynthetic process
0.048253	Cysteine metabolic process
0.048253	Glutamine family amino acid metabolic process
0.048253	Systemic acquired resistance
B) enriched GO terms among down-regulated DEGs in roots
Enrichment FDR	Functional Category
3.96425e-11	Transmembrane transport
5.37004e-11	Oxidation-reduction process
1.33919e-07	Ion transport
3.96941e-07	Establishment of localization
3.96941e-07	Transport
8.38411e-07	Localization
1.07312e-05	Ion transmembrane transport
9.04447e-05	Cation transport
0.000160018	Biological regulation
0.000160018	Cation transmembrane transport
0.00038086	Hormone biosynthetic process
0.000454738	Oligopeptide transmembrane transport
0.000470322	Regulation of response to biotic stimulus
0.000493956	Organic acid transport
0.000493956	Regulation of response to external stimulus
0.000493956	Carboxylic acid transport
0.000668114	Hormone metabolic process
0.000668114	Oligopeptide transport
0.000767939	Regulation of systemic acquired resistance
0.000767939	Response to nitric oxide
0.000767939	Cellular response to nitric oxide
0.000767939	Response to bronchodilator
0.000867773	Regulation of hormone levels
0.00098702	Lactone metabolic process
0.00098702	Lactone biosynthetic process
0.00098702	Strigolactone metabolic process
0.00098702	Strigolactone biosynthetic process
0.00098702	Lipid biosynthetic process
0.00105235	Cellular catabolic process
0.00157536	Anion transport
0.00167758	Inorganic ion transmembrane transport
0.00174375	S-glycoside metabolic process
0.00174375	Glycosinolate metabolic process
0.00174375	Glucosinolate metabolic process
0.0023298	Regulation of multi-organism process
0.0023298	Regulation of biological quality
0.0023298	Lipid metabolic process
0.00248457	Inorganic cation transmembrane transport
0.00282771	Secondary metabolic process
0.00287203	Secondary shoot formation
0.00287203	Shoot axis formation
0.00287203	Sesquiterpenoid biosynthetic process
0.00287203	Morphogenesis of a branching structure
0.00308437	Drug catabolic process
0.00368067	Indole glucosinolate metabolic process
0.00411517	Organic anion transport
0.00411517	Multi-organism process
0.0046194	Response to external biotic stimulus
0.0046194	Response to other organism
0.0046194	Catabolic process
0.0049378	Regulation of biological process
0.0049378	Cellular response to nitrogen compound
0.00519754	Cellular response to iron ion
0.00519754	Response to external stimulus
0.00591129	Lycopene metabolic process
0.00591129	Lycopene biosynthetic process
0.00591129	Plant organ formation
0.00591129	Sulfur compound metabolic process
0.00598769	Sesquiterpenoid metabolic process
0.00636064	Cellular response to drug
0.0073208	Cofactor catabolic process
0.0073208	Organic acid transmembrane transport
0.0073208	Carboxylic acid transmembrane transport
0.00749135	Isoprenoid biosynthetic process
0.00821681	Regulation of cellular process
0.00824874	Hydrogen peroxide catabolic process
0.0090653	Response to biotic stimulus
0.0102187	Amino acid transmembrane transport
0.0107061	Hydrogen peroxide metabolic process
0.0112917	Terpene metabolic process
0.011408	Regulation of defense response
0.0116408	Regulation of immune system process
0.0120564	Amino acid transport
0.0125681	Phytosteroid biosynthetic process
0.0125681	Response to drug
0.0125681	Response to stimulus
0.0125681	Systemic acquired resistance
0.0127995	Alternative respiration
0.0133073	Cellular oxidant detoxification
0.0134394	Terpenoid biosynthetic process
0.0134394	Antibiotic catabolic process
0.0134394	Lipid homeostasis
0.0146656	Phytosteroid metabolic process
0.0153041	Response to iron ion
0.0153041	Cellular response to reactive nitrogen species
0.016739	Proton transmembrane transport
0.016739	Response to oxidative stress
0.0174798	Ethylene metabolic process
0.0174798	Ethylene biosynthetic process
0.0174798	Antibiotic metabolic process
0.0174798	Cellular alkene metabolic process
0.0174798	Alkene biosynthetic process
0.0174798	Cellular response to metal ion
0.0174798	Organic substance transport
0.0174798	Anion transmembrane transport
0.0174798	Olefin metabolic process
0.0174798	Olefin biosynthetic process
0.0174798	Carbohydrate derivative metabolic process
0.0174798	Cellular detoxification
0.0174798	Isoprenoid metabolic process
0.0174798	MRNA transcription
0.0180689	Cellular response to stimulus
0.0187291	Cellular response to reactive oxygen species
0.0187291	Cellular response to toxic substance
0.0187291	Detoxification
0.0187291	Alpha-amino acid catabolic process
0.0187291	Dicarboxylic acid transport
0.019368	Carotene metabolic process
0.019368	Terpene biosynthetic process
0.019368	Defense response to other organism
0.019368	Organic cyclic compound biosynthetic process
0.019368	Carbohydrate transport
0.0225638	Drug metabolic process
0.022768	Brassinosteroid homeostasis
0.0230256	Serine family amino acid catabolic process
0.0233967	Reactive oxygen species metabolic process
0.0248791	Brassinosteroid biosynthetic process
0.0248791	Steroid metabolic process
0.0261427	Terpenoid metabolic process
0.0263126	Detection of ethylene stimulus
0.0263126	Tetraterpenoid biosynthetic process
0.0263126	Carotenoid biosynthetic process
0.0263126	Neurotransmitter transport
0.0279996	Shoot system morphogenesis
0.0279996	Sterol metabolic process
0.0292811	Brassinosteroid metabolic process
0.0295126	Tetraterpenoid metabolic process
0.0295126	Carotenoid metabolic process
0.0295126	Regulation of innate immune response
0.0295126	Regulation of immune response
0.0323767	Cellular amino acid catabolic process
0.0327836	Regulation of transcription, DNA-templated
0.0345793	Detection of hormone stimulus
0.0345793	Detection of endogenous stimulus
0.0345793	Anatomical structure formation involved in morphogenesis
0.0345793	Response to fatty acid
0.0345793	Cellular response to fatty acid
0.0345793	Response to nitrogen compound
0.0345793	Steroid biosynthetic process
0.0352289	Regulation of nucleic acid-templated transcription
0.0352289	Regulation of RNA biosynthetic process
0.036811	Malate transport
0.036811	Cellulose catabolic process
0.036811	Beta-glucan catabolic process
0.0384393	Cellular response to oxidative stress
0.0416909	Cell communication
0.0417736	C4-dicarboxylate transport
0.0426481	Metal ion transport
0.0426481	Divalent metal ion transport
0.0426481	Divalent inorganic cation transport
0.0426481	Organic hydroxy compound metabolic process
0.0426952	Small molecule metabolic process
0.043206	Carotene biosynthetic process
0.0436419	Chemical homeostasis
0.0436419	Cofactor metabolic process
0.0440936	Transition metal ion transport
0.044258	Regulation of cellular biosynthetic process
0.044258	Organic substance catabolic process
0.0445031	Monocarboxylic acid biosynthetic process
0.0445031	Glycosyl compound metabolic process
0.0445031	Regulation of cellular macromolecule biosynthetic process
0.0447922	Response to toxic substance
0.0450869	Defense response, incompatible interaction
0.0453212	Regulation of biosynthetic process
0.0484559	Manganese ion transmembrane transport
0.0484559	Manganese ion transport
0.0491124	Regulation of macromolecule biosynthetic process
0.0491124	Carotene catabolic process
0.0491124	Homeostatic process
0.0491124	Regulation of sulfur metabolic process
0.0491124	Terpene catabolic process
0.0491124	Ammonium transmembrane transport
0.0491124	Transcription, DNA-templated
0.0491124	Organic hydroxy compound biosynthetic process
0.0491124	L-alpha-amino acid transmembrane transport
0.0491124	L-serine catabolic process
0.0491124	Aspartate family amino acid catabolic process
0.0493527	Monovalent inorganic cation transport
0.0493527	Regulation of nucleobase-containing compound metabolic process
0.0493527	Response to chemical
0.0493527	Regulation of RNA metabolic process
0.0497763	Regulation of neurotransmitter levels
0.0497763	Neurotransmitter metabolic process
C) enriched GO terms among up-regulated DEGs in shoots
Enrichment FDR	Functional Category
1.63775e-132	Translation
2.39231e-132	Peptide biosynthetic process
1.22778e-127	Amide biosynthetic process
2.38878e-126	Peptide metabolic process
8.92308e-120	Cellular amide metabolic process
4.42065e-116	Organonitrogen compound biosynthetic process
2.44747e-89	Ribonucleoprotein complex biogenesis
6.60595e-84	Ribosome biogenesis
2.4636e-69	Gene expression
1.33211e-63	Cellular nitrogen compound biosynthetic process
3.93572e-60	Organic substance biosynthetic process
4.24724e-60	Cellular biosynthetic process
1.65483e-59	Biosynthetic process
6.57215e-58	Cellular component biogenesis
1.46934e-51	NcRNA metabolic process
1.52154e-49	Cellular component organization or biogenesis
6.4996e-48	Cellular macromolecule biosynthetic process
1.06581e-47	RRNA processing
1.77961e-47	RRNA metabolic process
1.01919e-46	Macromolecule biosynthetic process
1.09476e-44	NcRNA processing
7.78166e-39	Ribosomal large subunit biogenesis
5.98373e-36	RNA modification
2.37015e-34	Heterocycle metabolic process
1.78782e-33	Cellular aromatic compound metabolic process
5.49278e-33	Ribonucleoprotein complex assembly
9.5888e-33	Organic cyclic compound metabolic process
1.32454e-32	Ribonucleoprotein complex subunit organization
2.89846e-32	Ribosomal small subunit biogenesis
1.25056e-30	Nucleobase-containing compound metabolic process
1.34682e-30	RNA processing
2.03763e-26	Ribosome assembly
1.16377e-25	Cellular protein-containing complex assembly
2.09915e-25	Nucleic acid metabolic process
4.35193e-25	Protein-containing complex assembly
2.76163e-24	Cellular protein metabolic process
5.6812e-24	Protein-containing complex subunit organization
6.87309e-23	Cellular component organization
8.70257e-23	RNA metabolic process
2.07615e-21	Protein metabolic process
6.54902e-20	Organelle organization
5.72608e-19	Cellular component assembly
6.12267e-19	Cytoplasmic translation
1.46932e-18	Maturation of SSU-rRNA
5.60545e-18	Organelle assembly
3.10537e-15	Maturation of SSU-rRNA from tricistronic rRNA transcript (SSU-rRNA, 5.8S rRNA, LSU-rRNA)
3.76245e-15	Ribosomal large subunit assembly
4.08335e-13	Translational elongation
4.19898e-12	TRNA metabolic process
4.74867e-12	Cellular amino acid metabolic process
6.56633e-12	Cytoplasmic translational initiation
2.03795e-11	Mitochondrion organization
3.14814e-11	Ribosomal small subunit assembly
3.14814e-11	Maturation of LSU-rRNA
9.78151e-11	Tetrapyrrole biosynthetic process
1.37194e-10	Porphyrin-containing compound biosynthetic process
2.31529e-10	RNA methylation
4.42512e-10	Formation of cytoplasmic translation initiation complex
6.44091e-10	Translational initiation
1.73073e-09	Macromolecule methylation
1.77789e-09	Protein transmembrane transport
1.94176e-09	Cell redox homeostasis
2.12277e-09	Small molecule metabolic process
2.7271e-09	Intracellular protein transmembrane transport
4.15728e-09	Carboxylic acid metabolic process
4.15728e-09	Pigment biosynthetic process
1.65485e-08	Generation of precursor metabolites and energy
1.72337e-08	Protein transmembrane import into intracellular organelle
1.72337e-08	Protein targeting to mitochondrion
2.44624e-08	Oxoacid metabolic process
2.63843e-08	Organic acid metabolic process
2.63843e-08	Maturation of 5.8S rRNA
3.57945e-08	Tetrapyrrole metabolic process
4.78858e-08	Protein folding
5.27127e-08	Protein localization to mitochondrion
5.27127e-08	Establishment of protein localization to mitochondrion
6.92125e-08	Porphyrin-containing compound metabolic process
8.85261e-08	Mitochondrial mRNA modification
8.85261e-08	Mitochondrial RNA modification
9.13685e-08	Cellular amino acid biosynthetic process
1.0051e-07	Pigment metabolic process
1.32493e-07	RRNA modification
2.20193e-07	Alpha-amino acid biosynthetic process
3.05749e-07	Alpha-amino acid metabolic process
3.46144e-07	Mitochondrial RNA metabolic process
3.46144e-07	Mitochondrial translation
3.75465e-07	Mitochondrial transmembrane transport
6.48915e-07	Protein import
6.54882e-07	Methylation
6.95142e-07	Maturation of 5.8S rRNA from tricistronic rRNA transcript (SSU-rRNA, 5.8S rRNA, LSU-rRNA)
8.13315e-07	Organic acid biosynthetic process
8.13315e-07	Carboxylic acid biosynthetic process
9.64537e-07	Mitochondrial gene expression
1.19842e-06	Amino acid activation
1.19842e-06	TRNA aminoacylation
1.47011e-06	Photosynthesis
1.79581e-06	Plastid organization
1.99752e-06	Mitochondrial transport
2.20129e-06	Cellular homeostasis
2.22553e-06	DNA replication
2.34394e-06	Nucleobase biosynthetic process
3.4595e-06	MRNA modification
3.49357e-06	RRNA methylation
3.62821e-06	TRNA modification
4.16284e-06	Small molecule biosynthetic process
6.48827e-06	Regulation of translation
7.29215e-06	Chlorophyll biosynthetic process
7.44414e-06	DNA-dependent DNA replication
8.61497e-06	Endonucleolytic cleavage in ITS1 to separate SSU-rRNA from 5.8S rRNA and LSU-rRNA from tricistronic rRNA transcript (SSU-rRNA, 5.8S rRNA, LSU-rRNA)
8.72528e-06	Regulation of cellular amide metabolic process
1.101e-05	Cofactor metabolic process
1.24335e-05	Nucleoside phosphate biosynthetic process
1.33128e-05	Chloroplast rRNA processing
1.3768e-05	Mitochondrial DNA metabolic process
1.44657e-05	de novo protein folding
1.54932e-05	TRNA processing
1.75091e-05	Heme biosynthetic process
1.75091e-05	Cleavage involved in rRNA processing
1.86324e-05	Cysteine biosynthetic process from serine
1.86324e-05	Endonucleolytic cleavage involved in rRNA processing
1.86324e-05	Endonucleolytic cleavage of tricistronic rRNA transcript (SSU-rRNA, 5.8S rRNA, LSU-rRNA)
2.07546e-05	Nucleobase-containing small molecule metabolic process
2.07546e-05	TRNA aminoacylation for protein translation
2.58144e-05	Maturation of LSU-rRNA from tricistronic rRNA transcript (SSU-rRNA, 5.8S rRNA, LSU-rRNA)
3.1021e-05	NcRNA 3 -end processing
3.78056e-05	Cytidine to uridine editing
3.79882e-05	Heme metabolic process
4.76e-05	Electron transport chain
5.70044e-05	Nucleotide biosynthetic process
6.535e-05	Chloroplast organization
6.5484e-05	Establishment of protein localization to organelle
6.64877e-05	Protein targeting
6.82836e-05	Peptidyl-arginine N-methylation
6.82836e-05	Positive regulation of helicase activity
7.38769e-05	TRNA methylation
7.45142e-05	Positive regulation of cellular amide metabolic process
7.45142e-05	Positive regulation of translation
7.75397e-05	Nucleobase metabolic process
8.39677e-05	RNA 3 -end processing
9.30142e-05	Cofactor biosynthetic process
0.000101407	Protein import into mitochondrial matrix
0.000101407	L-serine metabolic process
0.000112559	Peptidyl-arginine modification
0.000112559	Peptidyl-arginine methylation
0.000112559	Regulation of helicase activity
0.000113798	Homeostatic process
0.00012751	Protein refolding
0.000153486	Ribose phosphate biosynthetic process
0.000153486	Serine family amino acid biosynthetic process
0.000176998	DNA replication initiation
0.000181679	Cysteine biosynthetic process
0.000183256	Mitochondrial DNA replication
0.000183256	Mitochondrial translational elongation
0.000183256	Endonucleolytic cleavage to generate mature 3 -end of SSU-rRNA from (SSU-rRNA, 5.8S rRNA, LSU-rRNA)
0.000188978	Plastid transcription
0.000263081	Ribonucleotide biosynthetic process
0.000273867	Glutamine family amino acid metabolic process
0.000277962	Base conversion or substitution editing
0.000279789	Protein localization to organelle
0.000349868	Histone arginine methylation
0.000349868	RNA (guanine-N7)-methylation
0.000390703	Sulfur amino acid biosynthetic process
0.000513902	Inorganic anion transport
0.000551937	Serine family amino acid metabolic process
0.000558497	Nucleoside phosphate metabolic process
0.000598192	de novo IMP biosynthetic process
0.000668321	Purine-containing compound biosynthetic process
0.000712754	Nucleoside monophosphate biosynthetic process
0.000727673	Regulation of biological quality
0.00077984	Chlorophyll metabolic process
0.000779926	Pyrimidine ribonucleotide metabolic process
0.000779926	Pyrimidine ribonucleotide biosynthetic process
0.00080324	Nucleotide metabolic process
0.00081949	Posttranscriptional regulation of gene expression
0.000828443	Nucleoside metabolic process
0.00085183	Organophosphate biosynthetic process
0.000858593	Ribonucleoside monophosphate biosynthetic process
0.000919621	RRNA 3 -end processing
0.00101769	Protoporphyrinogen IX metabolic process
0.00101769	Protoporphyrinogen IX biosynthetic process
0.00110182	Pyrimidine nucleobase biosynthetic process
0.00110182	Protein targeting to chloroplast
0.00110182	Establishment of protein localization to chloroplast
0.00110182	RNA phosphodiester bond hydrolysis
0.0012744	DNA conformation change
0.00137527	IMP biosynthetic process
0.0015605	Nucleosome assembly
0.00176832	Nucleic acid phosphodiester bond hydrolysis
0.00185699	Peptidyl-arginine methylation, to asymmetrical-dimethyl arginine
0.00185699	Purine nucleobase biosynthetic process
0.00187507	Oxidation-reduction process
0.00192681	Glutamine metabolic process
0.00193913	Protein localization to chloroplast
0.00195171	Purine nucleotide biosynthetic process
0.00196241	IMP metabolic process
0.00202844	Dicarboxylic acid metabolic process
0.00246081	Protein import into mitochondrial intermembrane space
0.00246081	TRNA (guanine-N7)-methylation
0.00276023	Sulfur amino acid metabolic process
0.00276023	RRNA base methylation
0.00293439	Purine nucleoside monophosphate biosynthetic process
0.00293439	Purine ribonucleoside monophosphate biosynthetic process
0.00302372	Ribose phosphate metabolic process
0.00313518	Pyrimidine nucleobase metabolic process
0.00313518	Cysteine metabolic process
0.00315935	DNA metabolic process
0.00330645	Chromatin assembly
0.00362972	Pyrimidine-containing compound biosynthetic process
0.00369519	Inner mitochondrial membrane organization
0.00390242	Pyrimidine ribonucleoside biosynthetic process
0.00390242	Pyrimidine nucleoside biosynthetic process
0.00411467	Response to cadmium ion
0.00413228	Purine-containing compound metabolic process
0.00416622	Glycosyl compound metabolic process
0.00437025	Embryo development ending in seed dormancy
0.00450401	Plastid translation
0.00450401	Peptidyl-arginine omega-N-methylation
0.00450401	Chromosome organization
0.00471802	Embryo development
0.00473215	Pyrimidine ribonucleoside metabolic process
0.00521099	Ribonucleoside metabolic process
0.00524897	Regulation of mitochondrial translation
0.00524897	Positive regulation of mitochondrial translation
0.00524897	Box C/D snoRNP assembly
0.00639431	Response to cytokinin
0.00662077	Nicotinamide nucleotide metabolic process
0.00681229	Purine ribonucleotide biosynthetic process
0.00712538	Pyridine nucleotide metabolic process
0.00716477	Response to chemical
0.00784879	DNA packaging
0.00799495	Photosynthesis, light reaction
0.00843504	Pyrimidine nucleoside metabolic process
0.00843504	Glutamine family amino acid biosynthetic process
0.00850497	Nucleoside triphosphate biosynthetic process
0.0085382	Nucleosome organization
0.0085382	Chromatin assembly or disassembly
0.00880365	Response to metal ion
0.00902293	Protein import into mitochondrial inner membrane
0.00930333	UMP metabolic process
0.00930333	UMP biosynthetic process
0.00930333	Assembly of large subunit precursor of preribosome
0.00930333	Pyrimidine ribonucleoside monophosphate metabolic process
0.00930333	Pyrimidine ribonucleoside monophosphate biosynthetic process
0.00930333	Small nucleolar ribonucleoprotein complex assembly
0.00951965	Coenzyme metabolic process
0.00953997	RRNA-containing ribonucleoprotein complex export from nucleus
0.00964194	Photosynthesis, light harvesting
0.010793	Ribonucleotide metabolic process
0.010819	Nucleologenesis
0.010819	RRNA 2 -O-methylation
0.010819	Enzyme-directed rRNA 2 -O-methylation
0.0119869	Pyridine-containing compound metabolic process
0.0129462	Pyrimidine nucleotide biosynthetic process
0.0134022	Nucleobase-containing small molecule biosynthetic process
0.0134674	Pyrimidine-containing compound metabolic process
0.0143556	Regulation of translational fidelity
0.0143556	Mitochondrial membrane organization
0.0144408	Nucleoside diphosphate phosphorylation
0.014694	Formation of translation preinitiation complex
0.014694	SnoRNA 3 -end processing
0.014694	de novo pyrimidine nucleobase biosynthetic process
0.0152587	DNA topological change
0.0152587	Establishment of protein localization to mitochondrial membrane
0.0152587	Regulation of translational elongation
0.0152587	Sulfur compound metabolic process
0.01541	Nucleotide phosphorylation
0.0161532	Ribonucleoside triphosphate biosynthetic process
0.0165771	MRNA metabolic process
0.0193647	RNA localization
0.0200007	Nucleoside diphosphate metabolic process
0.0207655	Pyrimidine nucleotide metabolic process
0.0215437	Organophosphate metabolic process
0.0215437	SnoRNA processing
0.0215437	Protein import into chloroplast stroma
0.0215437	Regulation of tetrapyrrole metabolic process
0.0218275	Oxidoreduction coenzyme metabolic process
0.0236465	Cellular response to oxidative stress
0.0237652	Pseudouridine synthesis
0.0237652	Peptide transport
0.0242961	Purine nucleobase metabolic process
0.0262536	Ribonucleoside biosynthetic process
0.0262536	Nucleoside biosynthetic process
0.0270353	NAD(P)H dehydrogenase complex assembly
0.0270353	Sulfate reduction
0.0270353	SnRNA modification
0.0270353	de novo CTP biosynthetic process
0.0270353	RRNA (guanine-N7)-methylation
0.0270353	Glutaminyl-tRNAGln biosynthesis via transamidation
0.0270353	Chaperone-mediated protein transport
0.0270353	Chromatin organization
0.0270353	TRNA-guanine transglycosylation
0.0270353	Nucleolus organization
0.0275316	Ribonucleoprotein complex localization
0.0275316	Ribonucleoprotein complex export from nucleus
0.0276124	Anion transport
0.0286963	Karyogamy
0.0286963	SnRNA metabolic process
0.0286963	SnoRNA metabolic process
0.0286963	Intracellular protein transport
0.0286963	Nucleus organization
0.0295906	Protein-containing complex localization
0.0307479	Response to inorganic substance
0.0317996	Amide transport
0.0317996	Regulation of DNA replication
0.0317996	Glycosyl compound biosynthetic process
0.0332978	Response to abiotic stimulus
0.0344842	Ribosomal subunit export from nucleus
0.0344842	Ribosome localization
0.0353742	Cellular response to reactive oxygen species
0.0355489	Transmembrane transport
0.0363736	Pyruvate metabolic process
0.0363736	Protein-DNA complex assembly
0.0363736	Protein methylation
0.0363736	Protein alkylation
0.0366263	Cellular oxidant detoxification
0.0373429	Chloroplast RNA processing
0.0373429	Arginine biosynthetic process
0.0398938	Photosynthesis, light harvesting in photosystem I
0.0398938	CTP metabolic process
0.0398938	CTP biosynthetic process
0.0398938	Response to reactive oxygen species
0.0398938	Purine nucleoside triphosphate biosynthetic process
0.0398938	Purine ribonucleoside triphosphate biosynthetic process
0.0398938	Pyrimidine ribonucleoside triphosphate metabolic process
0.0398938	Pyrimidine ribonucleoside triphosphate biosynthetic process
0.0400715	Seed development
0.0404606	Purine nucleotide metabolic process
0.0422959	Protein export from nucleus
0.0426806	Xyloglucan metabolic process
0.0442223	Cellular response to unfolded protein
0.0442223	Response to unfolded protein
0.0442223	Spliceosomal snRNP assembly
0.0447039	Telomere maintenance via recombination
0.0447039	Pyrimidine ribonucleotide salvage
0.0447039	Mitochondrial RNA 3 -end processing
0.0447039	DNA methylation on cytosine within a CG sequence
0.0447039	Pyrimidine nucleoside salvage
0.0447039	UMP salvage
0.0447039	Glycolytic process
0.0447039	ADP metabolic process
0.0447039	Adenine biosynthetic process
0.0447039	Response to stimulus
0.0447039	Polyadenylation-dependent snoRNA 3 -end processing
0.0447039	Mitotic nuclear division
0.0447039	Chloroplast RNA modification
0.0447039	ATP generation from ADP
0.0448805	Ribosomal large subunit export from nucleus
0.0448805	Cellular metabolic compound salvage
0.0448805	Polyol catabolic process
0.0448805	Pyrimidine nucleoside triphosphate biosynthetic process
0.0448805	Ribonucleoside monophosphate metabolic process
0.0461297	Organic cyclic compound biosynthetic process
0.0461926	Regulation of cellular protein metabolic process
0.0475274	Protein transport
0.0475401	Nitrogen compound transport
0.0489708	Nicotinamide nucleotide biosynthetic process
D) enriched GO terms among down-regulated DEGs in shoots
Enrichment FDR	Functional Category
4.13741e-13	Biological regulation
7.13596e-13	Regulation of cellular process
1.66647e-12	Regulation of biological process
4.60115e-08	Regulation of transcription, DNA-templated
4.60115e-08	Regulation of nucleic acid-templated transcription
4.60115e-08	Regulation of RNA biosynthetic process
7.50234e-08	Regulation of cellular metabolic process
7.50234e-08	Regulation of RNA metabolic process
9.63044e-08	Regulation of nucleobase-containing compound metabolic process
9.63044e-08	Regulation of nitrogen compound metabolic process
9.63044e-08	Cell communication
1.27302e-07	Regulation of cellular biosynthetic process
1.30005e-07	Regulation of biosynthetic process
1.30005e-07	Regulation of primary metabolic process
1.79409e-07	Regulation of cellular macromolecule biosynthetic process
1.91518e-07	Phosphate-containing compound metabolic process
1.97864e-07	Regulation of metabolic process
2.10866e-07	Regulation of macromolecule biosynthetic process
2.10866e-07	Signal transduction
2.29017e-07	Signaling
2.56923e-07	Phosphorus metabolic process
5.44136e-07	Phosphorylation
5.44136e-07	Organic cyclic compound biosynthetic process
8.45179e-07	Transcription, DNA-templated
8.45179e-07	Protein phosphorylation
8.60681e-07	Regulation of gene expression
8.60681e-07	Protein modification process
8.60681e-07	Regulation of macromolecule metabolic process
8.60681e-07	Cellular protein modification process
9.80958e-07	Nucleic acid-templated transcription
1.15992e-06	RNA biosynthetic process
6.71739e-06	Hormone metabolic process
7.66712e-06	Heterocycle biosynthetic process
1.54543e-05	Lipid metabolic process
2.13277e-05	Biosynthetic process
2.21435e-05	Hormone biosynthetic process
2.29751e-05	Cellular response to stimulus
2.29751e-05	Organic substance biosynthetic process
3.21298e-05	Neutral lipid metabolic process
3.21298e-05	Acylglycerol metabolic process
3.99821e-05	Lipid biosynthetic process
4.51041e-05	Nucleobase-containing compound biosynthetic process
5.20366e-05	Regulation of hormone levels
5.20366e-05	Protein ubiquitination
5.20366e-05	Response to stimulus
5.52028e-05	Aromatic compound biosynthetic process
6.19442e-05	Multi-organism process
6.80905e-05	Positive regulation of biological process
6.85184e-05	Organic substance catabolic process
6.86964e-05	Cellular response to acid chemical
6.97395e-05	Response to acid chemical
7.17323e-05	Protein modification by small protein conjugation
9.93416e-05	Catabolic process
0.000121545	Isoprenoid catabolic process
0.000142684	Response to external biotic stimulus
0.000142684	Response to other organism
0.000159935	Response to lipid
0.000173611	Oxoacid metabolic process
0.000180004	Organic acid metabolic process
0.000181501	Response to hormone
0.000181501	Response to oxygen-containing compound
0.000188663	Hormone-mediated signaling pathway
0.000188663	Defense response
0.000215507	Cellular response to hormone stimulus
0.000215507	Cellular response to organic substance
0.00022418	Response to endogenous stimulus
0.000271527	Defense response to other organism
0.000274538	Carotene catabolic process
0.000274538	Terpene catabolic process
0.00028559	Cellular response to oxygen-containing compound
0.000294024	Cellular response to endogenous stimulus
0.000311016	Positive regulation of cellular process
0.000311016	Organonitrogen compound catabolic process
0.000365153	Macromolecule modification
0.000384137	Innate immune response
0.000384137	Positive regulation of response to stimulus
0.000384137	Immune response
0.000384137	Response to biotic stimulus
0.000424732	Response to abscisic acid
0.000444867	Response to alcohol
0.000567917	Transmembrane transport
0.00057074	Immune system process
0.000593046	Response to organic substance
0.000593046	Protein modification by small protein conjugation or removal
0.000665729	Cellular biosynthetic process
0.00068744	Positive regulation of signal transduction
0.00068744	Positive regulation of signaling
0.000778874	Cellular response to lipid
0.000816533	Positive regulation of cell communication
0.000820524	Positive regulation of nitrogen compound metabolic process
0.000916084	Steroid metabolic process
0.000923922	Intracellular signal transduction
0.000947098	Cellular lipid metabolic process
0.00105206	Positive regulation of cellular metabolic process
0.00110009	Abscisic acid-activated signaling pathway
0.00110009	Organic hydroxy compound metabolic process
0.00110009	Aging
0.00113353	Cellular lipid catabolic process
0.00119813	Defense response to insect
0.00125199	Oligopeptide transmembrane transport
0.00130029	Cellular response to abscisic acid stimulus
0.00130029	Cellular response to alcohol
0.00147739	Positive regulation of transcription, DNA-templated
0.0014829	Cellular response to chemical stimulus
0.00151813	Positive regulation of metabolic process
0.00165792	Triglyceride biosynthetic process
0.00165792	Carboxylic acid metabolic process
0.00169766	Positive regulation of macromolecule metabolic process
0.00204935	Response to chemical
0.00206496	Sesquiterpenoid biosynthetic process
0.00206496	Carotene metabolic process
0.00206496	Neutral lipid biosynthetic process
0.00206496	Acylglycerol biosynthetic process
0.00206496	Protein complex oligomerization
0.00206496	Protein homooligomerization
0.00206496	Oligopeptide transport
0.00206496	Response to external stimulus
0.0021557	Regulation of response to stimulus
0.00222156	Regulation of biological quality
0.00234307	Defense response to bacterium
0.00239068	Ion transport
0.00244151	Oxidation-reduction process
0.00281325	Sterol metabolic process
0.00286196	Leaf senescence
0.00286196	Ion transmembrane transport
0.00286196	Small molecule catabolic process
0.00286196	Plant organ senescence
0.00302171	Organic acid catabolic process
0.00302171	Carboxylic acid catabolic process
0.00302171	Positive regulation of RNA biosynthetic process
0.00302171	Positive regulation of nucleic acid-templated transcription
0.00302171	Response to bacterium
0.00302171	Response to insect
0.00315589	Triglyceride metabolic process
0.0032312	Cellular catabolic process
0.00332501	Response to stress
0.00332501	Cellular amino acid catabolic process
0.00340519	Positive regulation of cellular biosynthetic process
0.00358922	Positive regulation of biosynthetic process
0.00358922	Protein metabolic process
0.00358922	Reproductive fruiting body development
0.00358922	Regulation of reproductive fruiting body development
0.00358922	Spore-bearing structure development
0.00358922	Regulation of spore-bearing organ development
0.00362981	Cellular protein metabolic process
0.00366885	Positive regulation of defense response
0.00367193	Steroid biosynthetic process
0.00370032	Glycerolipid metabolic process
0.00403898	Positive regulation of gene expression
0.00403898	Small molecule metabolic process
0.00414132	Protein kinase C-activating G protein-coupled receptor signaling pathway
0.00414132	Aspartate family amino acid catabolic process
0.00415219	Glycerolipid biosynthetic process
0.00415219	Organic hydroxy compound biosynthetic process
0.00438804	Monocarboxylic acid transport
0.00438804	Sesquiterpenoid metabolic process
0.00448142	Positive regulation of RNA metabolic process
0.00460116	Lipid catabolic process
0.00482388	Vacuole organization
0.00511276	Cellular response to drug
0.00528447	Induced systemic resistance, jasmonic acid mediated signaling pathway
0.0053031	Jasmonic acid metabolic process
0.00548068	Alpha-amino acid catabolic process
0.00560413	Positive regulation of macromolecule biosynthetic process
0.00562118	Diacylglycerol metabolic process
0.00596854	Monocarboxylic acid metabolic process
0.00639188	Response to jasmonic acid
0.00639314	Regulation of abscisic acid-activated signaling pathway
0.00639314	Regulation of response to alcohol
0.00639314	Regulation of cellular response to alcohol
0.00746405	Positive regulation of protein phosphorylation
0.00772988	Positive regulation of nucleobase-containing compound metabolic process
0.00820404	Induced systemic resistance
0.00820404	Proline catabolic process to glutamate
0.00820404	Alternative respiration
0.00820404	S-glycoside metabolic process
0.00820404	Glycosinolate metabolic process
0.00820404	Glucosinolate metabolic process
0.00820404	Terpene metabolic process
0.00820404	Regulation of innate immune response
0.00820404	Regulation of immune response
0.00820404	Selective autophagy
0.00820404	Monocarboxylic acid biosynthetic process
0.00820404	Positive regulation of defense response to insect
0.00820404	Proline catabolic process
0.00820404	G protein-coupled receptor signaling pathway
0.00833798	Positive regulation of phosphorus metabolic process
0.00833798	Positive regulation of phosphorylation
0.00833798	Positive regulation of phosphate metabolic process
0.0087621	Anion transmembrane transport
0.00920422	Response to absence of light
0.00927807	Organic cyclic compound metabolic process
0.00972165	Multicellular organismal process
0.00987598	Jasmonic acid mediated signaling pathway
0.00987598	Regulation of immune system process
0.00987598	Terpenoid metabolic process
0.0103939	Anion transport
0.0106639	Regulation of response to biotic stimulus
0.0106639	Cellular response to jasmonic acid stimulus
0.0109792	Regulation of defense response
0.0113694	Defense response, incompatible interaction
0.0113992	Jasmonic acid biosynthetic process
0.0121537	Pollination
0.0121537	Regulation of response to external stimulus
0.0121537	Multi-multicellular organism process
0.0122796	Recognition of pollen
0.0132269	Terpenoid biosynthetic process
0.0132452	Cell recognition
0.0135939	Protein autophosphorylation
0.0138415	Positive regulation of gibberellic acid mediated signaling pathway
0.0138415	Lysosomal microautophagy
0.0138415	Piecemeal microautophagy of the nucleus
0.0138415	Lactone metabolic process
0.0138415	Lactone biosynthetic process
0.0138415	Strigolactone metabolic process
0.0138415	Strigolactone biosynthetic process
0.0138415	Regulation of defense response to insect
0.0144796	Regulation of response to stress
0.0146346	Organic acid biosynthetic process
0.0146346	Carboxylic acid biosynthetic process
0.0146412	Response to ethylene
0.0146412	Pollen-pistil interaction
0.0148535	Immune effector process
0.0155736	Indole-containing compound metabolic process
0.015684	Response to drug
0.015986	Flavonoid biosynthetic process
0.015986	Regulation of signal transduction
0.015986	Secondary shoot formation
0.015986	Shoot axis formation
0.015986	Morphogenesis of a branching structure
0.0163776	Regulation of cell communication
0.0163776	Post-embryonic plant organ development
0.0170622	Regulation of signaling
0.0170791	Amine metabolic process
0.0174435	Positive regulation of protein kinase activity
0.0178807	Plant organ development
0.0181399	Autophagosome assembly
0.0181399	Autophagosome organization
0.0182775	Positive regulation of kinase activity
0.0186031	Cellular nitrogen compound biosynthetic process
0.0187351	Indole glucosinolate metabolic process
0.019947	Guanosine tetraphosphate metabolic process
0.019947	Purine ribonucleoside bisphosphate metabolic process
0.019947	Autophagy of nucleus
0.019947	Developmental vegetative growth
0.019947	Threonine catabolic process
0.019947	Neurotransmitter transport
0.0199904	Isoprenoid metabolic process
0.0204351	Aspartate family amino acid metabolic process
0.020842	Shoot system development
0.0214227	Protein catabolic process
0.0216648	Glutamine family amino acid catabolic process
0.0217742	Plant organ formation
0.021966	Leaf development
0.0242475	Transport
0.0246734	RNA metabolic process
0.0248593	Negative regulation of abscisic acid-activated signaling pathway
0.0248593	Flavonoid metabolic process
0.0248593	Host programmed cell death induced by symbiont
0.0248593	Negative regulation of response to alcohol
0.0248593	Negative regulation of cellular response to alcohol
0.0248593	Plant-type hypersensitive response
0.0256142	Organic anion transport
0.0256142	Positive regulation of protein modification process
0.0261881	Protein dephosphorylation
0.0273454	Floral organ morphogenesis
0.0286525	Response to gibberellin
0.0286525	Post-embryonic plant organ morphogenesis
0.0296234	Response to inorganic substance
0.0302159	Organic acid transport
0.0302159	Response to antibiotic
0.0302159	Carboxylic acid transport
0.0307415	Response to salicylic acid
0.0307415	Activation of innate immune response
0.0307415	Activation of immune response
0.0307415	Heterocycle metabolic process
0.0307415	Establishment of localization
0.0310245	Dephosphorylation
0.0321116	Regulation of hormone biosynthetic process
0.0328517	Positive regulation of transferase activity
0.0330998	Activation of protein kinase activity
0.0333063	Sterol biosynthetic process
0.0342874	Regulation of protein phosphorylation
0.0342874	Anatomical structure formation involved in morphogenesis
0.0348028	Positive regulation of response to biotic stimulus
0.0348028	Positive regulation of multi-organism process
0.0348028	Sulfur compound metabolic process
0.0348028	Phospholipid catabolic process
0.0354625	Cellular macromolecule biosynthetic process
0.0354658	Regulation of hormone metabolic process
0.0354658	Regulation of multi-organism process
0.0354658	Cellular response to antibiotic
0.0356708	Cell death
0.0367083	Regulation of protein kinase activity
0.0376712	Negative regulation of signal transduction
0.0376712	Negative regulation of cell communication
0.0376712	Negative regulation of signaling
0.0376712	Positive regulation of immune system process
0.0376712	Positive regulation of innate immune response
0.0376712	Positive regulation of immune response
0.0376712	Cellular amino acid metabolic process
0.0390859	Macromolecule biosynthetic process
0.0413902	Small molecule biosynthetic process
0.042027	Regulation of gibberellic acid mediated signaling pathway
0.042027	Response to far red light
0.042027	Raffinose family oligosaccharide biosynthetic process
0.042027	Positive regulation of response to external stimulus
0.042027	Regulation of sulfur metabolic process
0.042027	Regulation of morphogenesis of a branching structure
0.042027	Ammonium transmembrane transport
0.042027	Regulation of plant organ formation
0.042027	Regulation of secondary shoot formation
0.042027	Proline metabolic process
0.0428763	Glycogen metabolic process
0.0428763	Energy reserve metabolic process
0.0438249	Regulation of phosphorylation
0.0460818	Regulation of kinase activity
0.046126	Stress-activated protein kinase signaling cascade
0.0471038	Response to salt stress
0.0471038	Regulation of neurotransmitter levels
0.0471038	Oxylipin metabolic process
0.0471038	Oxylipin biosynthetic process
0.0471038	Neurotransmitter metabolic process
0.0471038	Systemic acquired resistance
0.047468	Organic substance transport
0.0476437	Alpha-amino acid metabolic process
0.0478316	Response to water deprivation
0.0494002	Positive regulation of abscisic acid-activated signaling pathway
0.0494002	Regulation of systemic acquired resistance
0.0494002	Regulation of autophagy
0.0494002	Diterpenoid catabolic process
0.0494002	Gibberellin catabolic process
0.0494002	Phyllome development
0.0494002	Positive regulation of response to alcohol
0.0494002	Glycosyl compound metabolic process
0.0494002	Positive regulation of cellular response to alcohol
0.0494002	Threonine metabolic process
