# Supplementary material for: Organ-specific characteristics govern the relationship between histone code dynamics and transcriptional reprogramming during nitrogen response in tomato
Source: Commun Biol. 2023 Dec 4;6:1225. doi: 10.1038/s42003-023-05601-8 (PMC10694154; doi:10.1038/s42003-023-05601-8)
Supplement: Supplementary file 6 — Supplementary Data 4 [file 42003_2023_5601_MOESM6_ESM.xlsx]

## Sheet: Sheet1
Supplementary Data 4. Significantly enriched GO terms among the DMGs with increased H3K27me3 at genic region and up-regulated in response to N in shoots
Functional Category	Enrichment FDR	Genes
Cellular amide metabolic process	7.12e-11	SOLYC02G064670.1 SOLYC02G092430.1 SOLYC03G119040.3 SOLYC06G071790.3 SOLYC01G066840.3 SOLYC01G111200.3 SOLYC02G014360.3 SOLYC06G083780.3 SOLYC10G080710.2 SOLYC10G084350.2 SOLYC10G086010.2
Peptide biosynthetic process	8.79e-11	SOLYC02G064670.1 SOLYC02G092430.1 SOLYC03G119040.3 SOLYC06G071790.3 SOLYC01G066840.3 SOLYC01G111200.3 SOLYC06G083780.3 SOLYC10G080710.2 SOLYC10G084350.2 SOLYC10G086010.2
Translation	8.79e-11	SOLYC02G064670.1 SOLYC02G092430.1 SOLYC03G119040.3 SOLYC06G071790.3 SOLYC01G066840.3 SOLYC01G111200.3 SOLYC06G083780.3 SOLYC10G080710.2 SOLYC10G084350.2 SOLYC10G086010.2
Amide biosynthetic process	1.22e-10	SOLYC02G064670.1 SOLYC02G092430.1 SOLYC03G119040.3 SOLYC06G071790.3 SOLYC01G066840.3 SOLYC01G111200.3 SOLYC06G083780.3 SOLYC10G080710.2 SOLYC10G084350.2 SOLYC10G086010.2
Peptide metabolic process	1.22e-10	SOLYC02G064670.1 SOLYC02G092430.1 SOLYC03G119040.3 SOLYC06G071790.3 SOLYC01G066840.3 SOLYC01G111200.3 SOLYC06G083780.3 SOLYC10G080710.2 SOLYC10G084350.2 SOLYC10G086010.2
Organonitrogen compound biosynthetic process	5.69e-08	SOLYC02G064670.1 SOLYC02G092430.1 SOLYC03G119040.3 SOLYC06G071790.3 SOLYC01G066840.3 SOLYC01G111200.3 SOLYC06G083780.3 SOLYC10G080710.2 SOLYC10G084350.2 SOLYC10G086010.2
Cellular macromolecule biosynthetic process	5.13e-06	SOLYC02G064670.1 SOLYC02G092430.1 SOLYC03G119040.3 SOLYC06G071790.3 SOLYC01G066840.3 SOLYC01G111200.3 SOLYC01G112190.3 SOLYC06G083780.3 SOLYC10G080710.2 SOLYC10G084350.2 SOLYC10G086010.2
Cellular nitrogen compound biosynthetic process	5.13e-06	SOLYC02G064670.1 SOLYC02G092430.1 SOLYC03G119040.3 SOLYC06G071790.3 SOLYC01G066840.3 SOLYC01G111200.3 SOLYC01G112190.3 SOLYC06G083780.3 SOLYC10G080710.2 SOLYC10G084350.2 SOLYC10G086010.2
Macromolecule biosynthetic process	5.21e-06	SOLYC02G064670.1 SOLYC02G092430.1 SOLYC03G119040.3 SOLYC06G071790.3 SOLYC01G066840.3 SOLYC01G111200.3 SOLYC01G112190.3 SOLYC06G083780.3 SOLYC10G080710.2 SOLYC10G084350.2 SOLYC10G086010.2
Cellular biosynthetic process	8.27e-06	SOLYC02G064670.1 SOLYC02G092430.1 SOLYC03G119040.3 SOLYC06G071790.3 SOLYC01G066840.3 SOLYC01G111200.3 SOLYC01G112190.3 SOLYC02G014360.3 SOLYC06G083780.3 SOLYC10G080710.2 SOLYC10G084350.2 SOLYC10G086010.2
Organic substance biosynthetic process	9.4e-06	SOLYC02G064670.1 SOLYC02G092430.1 SOLYC03G119040.3 SOLYC06G071790.3 SOLYC01G066840.3 SOLYC01G111200.3 SOLYC01G112190.3 SOLYC02G014360.3 SOLYC06G083780.3 SOLYC10G080710.2 SOLYC10G084350.2 SOLYC10G086010.2
Gene expression	1.09e-05	SOLYC01G066840.3 SOLYC02G064670.1 SOLYC02G092430.1 SOLYC03G119040.3 SOLYC06G071790.3 SOLYC01G111200.3 SOLYC01G112190.3 SOLYC06G083780.3 SOLYC10G080710.2 SOLYC10G084350.2 SOLYC10G086010.2
Biosynthetic process	1.09e-05	SOLYC02G064670.1 SOLYC02G092430.1 SOLYC03G119040.3 SOLYC06G071790.3 SOLYC01G066840.3 SOLYC01G111200.3 SOLYC01G112190.3 SOLYC02G014360.3 SOLYC06G083780.3 SOLYC10G080710.2 SOLYC10G084350.2 SOLYC10G086010.2
Cytoplasmic translation	6.15e-05	SOLYC02G064670.1 SOLYC02G092430.1 SOLYC06G071790.3
Cellular protein metabolic process	0.000102	SOLYC02G064670.1 SOLYC02G092430.1 SOLYC03G119040.3 SOLYC06G071790.3 SOLYC01G066840.3 SOLYC01G111200.3 SOLYC06G083780.3 SOLYC10G080710.2 SOLYC10G084350.2 SOLYC10G086010.2
Protein metabolic process	0.000276	SOLYC02G064670.1 SOLYC02G092430.1 SOLYC03G119040.3 SOLYC06G071790.3 SOLYC01G066840.3 SOLYC01G111200.3 SOLYC06G083780.3 SOLYC10G080710.2 SOLYC10G084350.2 SOLYC10G086010.2
Translational elongation	0.001494	SOLYC03G119040.3 SOLYC06G071790.3
Ribosome biogenesis	0.003047	SOLYC01G066840.3 SOLYC02G064670.1 SOLYC02G092430.1
Ribonucleoprotein complex biogenesis	0.006247	SOLYC01G066840.3 SOLYC02G064670.1 SOLYC02G092430.1
Ribosomal large subunit biogenesis	0.007026	SOLYC02G064670.1 SOLYC02G092430.1
Protein localization to organelle	0.032043	SOLYC02G087400.1 SOLYC06G007780.3
