# Supplementary material for: Organ-specific characteristics govern the relationship between histone code dynamics and transcriptional reprogramming during nitrogen response in tomato
Source: Commun Biol. 2023 Dec 4;6:1225. doi: 10.1038/s42003-023-05601-8 (PMC10694154; doi:10.1038/s42003-023-05601-8)
Supplement: Supplementary file 7 — Supplementary Data 5 [file 42003_2023_5601_MOESM7_ESM.xlsx]

## Sheet: Sheet1
Supplementary Data 5. Significantly enriched GO terms among top 10% DEGs predicted using H3K4me3 or H3K36me3 input to machine learning
A) GO terms enriched among top 10% up-regulated DEGs predicted by H3K4me3 (but not H3K36me3) in shoots
Enrichment FDR	Functional Category
7.368e-23	translation
8.577e-10	response to light stimulus
8.577e-10	cytoplasmic translation
6.126e-08	photosynthesis, light harvesting in photosystem I
3.384e-07	RNA modification
2.24e-05	translational elongation
9.568e-05	mitochondrial mRNA modification
0.0001073	chloroplast organization
0.0001583	peptidyl-cysteine S-nitrosylation
0.0008501	response to high light intensity
0.0011	photosynthetic electron transport in photosystem I
0.001232	reductive pentose-phosphate cycle
0.001953	chloroplast RNA processing
0.002331	rRNA processing
0.002331	response to cold
0.002331	embryo development ending in seed dormancy
0.002331	chlorophyll biosynthetic process
0.002331	maturation of LSU-rRNA
0.002825	cytidine to uridine editing
0.005203	nitrate assimilation
0.005684	gluconeogenesis
0.005684	fructose 1,6-bisphosphate metabolic process
0.006456	plastid translation
0.006711	glucose metabolic process
0.006711	ribosomal small subunit assembly
0.006711	adaxial/abaxial pattern specification
0.006769	protein refolding
0.007255	response to herbicide
0.008417	protein folding
0.01927	chaperone cofactor-dependent protein refolding
0.01986	developmental process
0.02037	chloroplast RNA modification
0.02186	regulation of gene expression
0.02575	glycolytic process
0.03078	ribosomal large subunit assembly
0.03714	aging
0.03913	response to red light
B) GO terms enriched among top 10% up-regulated DEGs predicted by H3K36me3 (but not H3K4me3) in shoots
Enrichment FDR	Functional Category
3.132e-17	translation
3.829e-10	rRNA processing
1.219e-09	ribosomal large subunit assembly
8.484e-07	maturation of SSU-rRNA from tricistronic rRNA transcript (SSU-rRNA, 5.8S rRNA, LSU-rRNA)
1.7e-06	cytidine to uridine editing
5.667e-06	mitochondrial mRNA modification
0.0007308	maturation of 5.8S rRNA
0.001719	chaperone-mediated protein complex assembly
0.001729	embryo sac development
0.001943	exonucleolytic trimming to generate mature 3'-end of 5.8S rRNA from tricistronic rRNA transcript (SSU-rRNA, 5.8S rRNA, LSU-rRNA)
0.002203	RNA modification
0.002203	'de novo' IMP biosynthetic process
0.002491	plastid transcription
0.002491	maturation of LSU-rRNA
0.00297	megagametogenesis
0.003148	protein folding
0.003148	Group II intron splicing
0.005377	maturation of LSU-rRNA from tricistronic rRNA transcript (SSU-rRNA, 5.8S rRNA, LSU-rRNA)
0.005377	mitochondrion organization
0.007126	adaxial/abaxial pattern specification
0.008705	tRNA methylation
0.008705	ribosome biogenesis
0.00967	chloroplast organization
0.01825	chaperone-mediated protein folding
0.02126	chloroplast RNA modification
0.03093	cytokinesis by cell plate formation
0.03384	RNA processing
0.0388	protein refolding
0.0388	ribosomal small subunit assembly
0.0388	leaf morphogenesis
0.04022	cytoplasmic translation
0.04634	response to cadmium ion
C) GO terms enriched among top 10% up-regulated DEGs predicted by both H3K4me3 and H3K36me3 in shoots
Enrichment FDR	Functional Category
5.782e-38	translation
1.535e-08	cytoplasmic translation
1.535e-08	ribosomal large subunit biogenesis
2.537e-07	ribosomal large subunit assembly
3.655e-07	ribosomal small subunit assembly
1.858e-05	rRNA processing
7.354e-05	'de novo' UMP biosynthetic process
0.0001004	adaxial/abaxial pattern specification
0.000344	maturation of LSU-rRNA
0.000344	translational elongation
0.0004079	RNA modification
0.001853	response to cytokinin
0.002156	chlorophyll biosynthetic process
0.003086	nitrogen compound metabolic process
0.003086	sulfate assimilation
0.004769	cellular response to phosphate starvation
0.008883	gluconeogenesis
0.009269	maturation of SSU-rRNA from tricistronic rRNA transcript (SSU-rRNA, 5.8S rRNA, LSU-rRNA)
0.009269	response to temperature stimulus
0.01941	response to cold
0.02154	chloroplast organization
0.0265	leaf morphogenesis
0.02939	glycolytic process
0.03063	cytokinin-activated signaling pathway
0.03491	cell division
D) GO terms enriched among top 10% down-regulated DEGs predicted by H3K4me3 (but not H3K36me3) in shoots
Enrichment FDR	Functional Category
0.01834	galactose catabolic process via UDP-galactose
0.02116	response to fungus
0.02116	response to UV
0.02116	oxylipin biosynthetic process
0.02116	jasmonic acid biosynthetic process
0.02702	glucose metabolic process
0.02702	response to hypoxia
0.02832	response to water deprivation
0.0323	petal development
0.03458	salicylic acid mediated signaling pathway
0.04077	signal transduction
E) GO terms enriched among top 10% down-regulated DEGs predicted by H3K36me3 (but not H3K4me3) in shoots
Enrichment FDR	Functional Category
0.01085	intracellular signal transduction
0.01085	spermine catabolic process
0.01386	protein dephosphorylation
0.02705	protein ubiquitination
0.02965	protein autophosphorylation
0.02965	glycolytic process
0.02965	regulation of defense response to fungus
0.04294	N-terminal protein myristoylation
0.04294	vesicle-mediated transport
0.04673	intracellular protein transport
F) GO terms enriched among top 10% down-regulated DEGs predicted by both H3K4me3 and H3K36me3 in shoots
Enrichment FDR	Functional Category
0.01001	response to abscisic acid
0.01001	phosphorylation
0.01053	response to salt stress
0.01053	intracellular signal transduction
0.0195	protein phosphorylation
G) GO terms enriched among top 10% up-regulated DEGs predicted by H3K4me3 (but not H3K36me3) in roots
Enrichment FDR	Functional Category
4.22e-10	cellular response to hypoxia
9.927e-05	response to hypoxia
0.00126	peptidyl-cysteine oxidation
0.00356	glycolytic process
0.00356	detection of hypoxia
0.003948	nitrogen compound metabolic process
0.005045	pentose-phosphate shunt, oxidative branch
0.005045	translation
0.006362	response to cadmium ion
0.009545	fructose 1,6-bisphosphate metabolic process
0.009545	gluconeogenesis
0.009545	gibberellin catabolic process
0.02728	phosphorelay signal transduction system
0.03153	maturation of LSU-rRNA
0.04572	regulation of gene expression
0.04829	sucrose metabolic process
H) GO terms enriched among top 10% up-regulated DEGs predicted by H3K36me3 (but not H3K4me3) in roots
Enrichment FDR	Functional Category
1.946e-11	RNA modification
1.946e-11	translation
1.55e-05	mitochondrial mRNA modification
0.0003113	maturation of SSU-rRNA from tricistronic rRNA transcript (SSU-rRNA, 5.8S rRNA, LSU-rRNA)
0.0003113	chloroplast RNA processing
0.0005178	cytidine to uridine editing
0.0005178	embryo development ending in seed dormancy
0.0005178	lysine biosynthetic process via diaminopimelate
0.0007618	rRNA processing
0.0007618	polyadenylation-dependent snoRNA 3'-end processing
0.001084	mitochondrion organization
0.005295	Group II intron splicing
0.005299	positive regulation of response to water deprivation
0.01554	ribosome biogenesis
0.01554	tRNA methylation
0.01888	chloroplast organization
0.02019	ribosomal large subunit biogenesis
0.03515	embryo sac development
0.03743	cold acclimation
0.03854	protein import into mitochondrial matrix
0.04072	vegetative to reproductive phase transition of meristem
0.04126	response to osmotic stress
0.0462	ribosomal large subunit assembly
I) GO terms enriched among top 10% up-regulated DEGs predicted by both H3K4me3 and H3K36me3 in roots
Enrichment FDR	Functional Category
0.0001534	sulfate assimilation
0.0008511	nitrate assimilation
0.006724	gluconeogenesis
0.011	pollen tube guidance
0.01348	cellular response to hypoxia
0.0162	glycolytic process
0.02543	response to cadmium ion
0.035	protein ubiquitination
0.035	protein folding
J) GO terms enriched among top 10% down-regulated DEGs predicted by H3K4me3 (but not H3K36me3) in roots
Enrichment FDR	Functional Category
0.001084	cellular response to potassium ion
0.001709	nitrate transport
0.01593	response to acidic pH
0.01911	cellular response to chitin
0.01911	response to reactive oxygen species
0.02219	regulation of catalytic activity
0.02219	response to salt stress
0.02219	plant-type secondary cell wall biogenesis
0.02219	seed coat development
0.02993	post-embryonic root development
0.03225	salicylic acid mediated signaling pathway
0.04678	protein glycosylation
K) GO terms enriched among top 10% down-regulated DEGs predicted by H3K36me3 (but not H3K4me3) in roots
Enrichment FDR	Functional Category
0.01408	xylem development
0.01408	cellular potassium ion homeostasis
0.03736	pollen tube development
0.03736	regulation of cell population proliferation
0.03736	water transport
0.04515	carotenoid biosynthetic process
0.04515	response to starvation
L) GO terms enriched among top 10% down-regulated DEGs predicted by both H3K4me3 and H3K36me3 in roots
Enrichment FDR	Functional Category
N/A	(none)
