# Supplementary material for: Organ-specific characteristics govern the relationship between histone code dynamics and transcriptional reprogramming during nitrogen response in tomato
Source: Commun Biol. 2023 Dec 4;6:1225. doi: 10.1038/s42003-023-05601-8 (PMC10694154; doi:10.1038/s42003-023-05601-8)
Supplement: Supplementary file 8 — Supplementary Data 6 [file 42003_2023_5601_MOESM8_ESM.xlsx]

## Sheet: Sheet1
Supplementary Data 6. Genes encoding epigenetic regulators that are up- or down-regulated by N supply in shoots or in roots
Gene ID	Arabidopsis homolog	Arabidopsis annotation	tissue	regulation
Solyc01g096550.3	AT3G12270	PRMT3	root	up-regulation
Solyc02g069740.4	AT1G30810	JMJ18	root	up-regulation
Solyc02g071510.3	AT5G14270	BET9/GTE9	root	up-regulation
Solyc09g009030.4	AT3G44750	HDT1	root	up-regulation
Solyc10g081630.2	AT5G06550	JMJ22	root	up-regulation
Solyc11g008520.3	AT3G03300	DCL2	root	up-regulation
Solyc11g008530.3	AT3G03300	DCL2	root	up-regulation
Solyc12g008760.3	AT4G29510	PRMT1B	root	up-regulation
Solyc04g005250.4	AT5G15380	DRM1	root	down-regulation
Solyc04g082740.4	AT1G20870	IDM3	root	down-regulation
Solyc05g007510.4	AT1G14790	RDR1	root	down-regulation
Solyc11g061960.2	AT3G20860	NIMA kinase	root	down-regulation
Solyc11g066840.3	AT5G22650	HDT2	shoot	up-regulation
Solyc12g100330.2	AT1G69770	CMT3	shoot	up-regulation
Solyc08g005970.3	AT4G31120	PRMT5/SKB1	shoot	up-regulation
Solyc05g023680.4	AT1G57820	VIM1	shoot	up-regulation
Solyc09g009030.4	AT3G44750	HDT1	shoot	up-regulation
Solyc01g096550.3	AT3G12270	PRMT3	shoot	up-regulation
Solyc02g068580.1	AT5G56740	HAG2	shoot	up-regulation
Solyc03g082860.3	AT5G24330	ATXR6	shoot	up-regulation
Solyc03g121030.2	AT5G48120	MET18	shoot	up-regulation
Solyc03g121580.3	AT2G19520	FVE	shoot	up-regulation
Solyc07g018300.3	AT2G24490	RPA2	shoot	up-regulation
Solyc07g032240.3	AT4G29510	PRMT1B	shoot	up-regulation
Solyc07g052570.4	AT3G21820	ATXR2	shoot	up-regulation
Solyc08g067050.3	AT1G04870	PRMT10	shoot	up-regulation
Solyc09g090030.2	AT2G19640	ASHR2	shoot	up-regulation
Solyc10g081630.2	AT5G06550	JMJ22	shoot	up-regulation
Solyc10g085560.3	AT5G03740	HD2C	shoot	up-regulation
Solyc11g008530.3	AT3G03300	DCL2	shoot	up-regulation
Solyc11g030600.3	AT5G49160	MET1	shoot	up-regulation
Solyc12g008760.3	AT4G29510	PRMT1B	shoot	up-regulation
Solyc12g099560.2	AT3G06930	PRMT4B	shoot	up-regulation
Solyc01g010970.3	AT1G69440	AGO7	shoot	down-regulation
Solyc04g005250.4	AT5G15380	DRM1	shoot	down-regulation
Solyc05g007510.4	AT1G14790	RDR1	shoot	down-regulation
Solyc10g009160.3	AT1G61215	BRD4	shoot	down-regulation
