# Supplementary material for: Organ-specific characteristics govern the relationship between histone code dynamics and transcriptional reprogramming during nitrogen response in tomato
Source: Commun Biol. 2023 Dec 4;6:1225. doi: 10.1038/s42003-023-05601-8 (PMC10694154; doi:10.1038/s42003-023-05601-8)
Supplement: Supplementary file 9 — Supplementary Data 7 [file 42003_2023_5601_MOESM9_ESM.xlsx]

## Sheet: shoot
Supplementary Data 7. Significant GO terms enriched among DMGs. The log2 enrichment of corresponding GO terms in the specific gene set is listed. NA means the GO term is not significantly enriched in the gene set.
(a) shoots
	promoter H3K4me3 hypomehylated	promoter H3K27ac hyperacetylated	promoter H3K27ac hypoacetylated	H3K27ac hyperacetylated	H3K27ac hypoacetylated	H3K27me3 hypermethylated	H3K36me3 hypermethylated
catabolic process	1.33496	NA	1.6624	NA	NA	NA	NA
heterocycle metabolic process	NA	1.40629	1.35312	NA	NA	NA	1.50016
biological regulation	NA	2.97621	3.80556	NA	1.75773	NA	NA
cellular aromatic compound metabolic process	NA	NA	1.30513	NA	NA	NA	1.47109
multi-organism process	NA	NA	1.30827	NA	NA	NA	NA
positive regulation of transcription, dna-templated	NA	NA	1.32483	NA	NA	NA	NA
establishment of organelle localization	NA	NA	1.43876	NA	NA	NA	NA
vitamin metabolic process	NA	NA	1.47299	NA	NA	NA	NA
signaling	NA	NA	1.59564	NA	NA	NA	NA
water-soluble vitamin metabolic process	NA	NA	1.59564	NA	NA	NA	NA
aging	NA	NA	1.6008	NA	NA	NA	NA
positive regulation of biological process	NA	NA	1.60696	NA	NA	NA	NA
organic cyclic compound metabolic process	NA	NA	1.63265	NA	NA	NA	1.47072
biosynthetic process	NA	NA	1.6624	NA	1.8168	2.85491	NA
cell communication	NA	NA	1.69035	NA	NA	NA	NA
sulfur compound metabolic process	NA	NA	1.72782	NA	NA	NA	NA
response to acid chemical	NA	NA	2.13895	NA	NA	NA	NA
response to endogenous stimulus	NA	NA	2.45414	NA	NA	NA	NA							s
cellular response to endogenous stimulus	NA	NA	2.99102	NA	NA	NA	NA
regulation of neurotransmitter levels	NA	NA	3.12215	NA	NA	NA	NA
export across plasma membrane	NA	NA	NA	1.32498	NA	NA	NA
response to starvation	NA	NA	NA	1.34946	NA	NA	NA
cell wall organization or biogenesis	NA	NA	NA	1.34946	NA	NA	NA
transmembrane transport	NA	NA	NA	1.36672	1.36484	NA	NA
response to stimulus	NA	NA	NA	1.37728	NA	NA	NA
stomatal movement	NA	NA	NA	1.44409	NA	NA	NA
regulation of stomatal movement	NA	NA	NA	1.55048	NA	NA	NA
amine transport	NA	NA	NA	1.55048	NA	NA	NA
photosynthesis	NA	NA	NA	1.55048	NA	NA	NA
cellular carbohydrate metabolic process	NA	NA	NA	1.55048	NA	NA	NA
carbohydrate metabolic process	NA	NA	NA	1.55048	NA	NA	NA
regulation of organic acid transport	NA	NA	NA	1.55048	NA	NA	NA
photosynthetic electron transport in photosystem i	NA	NA	NA	1.62197	NA	NA	NA
multicellular organismal process	NA	NA	NA	NA	1.33231	NA	NA
regulation of response to biotic stimulus	NA	NA	NA	NA	1.34105	NA	NA
protein autophosphorylation	NA	NA	NA	NA	1.48726	NA	NA
malate metabolic process	NA	NA	NA	NA	1.51549	NA	NA
regulation of immune system process	NA	NA	NA	NA	1.58001	NA	NA
immune system process	NA	NA	NA	NA	1.62906	NA	NA
regulation of translational elongation	NA	NA	NA	NA	1.64782	NA	NA
small molecule metabolic process	NA	NA	NA	NA	1.66573	NA	NA
immune response	NA	NA	NA	NA	1.66573	NA	NA
developmental process	NA	NA	NA	NA	1.72717	NA	NA
asparagine metabolic process	NA	NA	NA	NA	2.2933	NA	NA
cellular component disassembly	NA	NA	NA	NA	NA	1.96115	NA
gene expression	NA	NA	NA	NA	NA	3.00419	NA
cytoplasmic translation	NA	NA	NA	NA	NA	3.35373	NA
cellular protein metabolic process	NA	NA	NA	NA	NA	3.35373	NA
cellular amide metabolic process	NA	NA	NA	NA	NA	7.97374	NA
carbohydrate derivative metabolic process	NA	NA	NA	NA	NA	NA	1.34287
cellular nitrogen compound catabolic process	NA	NA	NA	NA	NA	NA	1.36727
cellular component organization or biogenesis	NA	NA	NA	NA	NA	NA	1.3905
atp metabolic process	NA	NA	NA	NA	NA	NA	1.43308
rrna metabolic process	NA	NA	NA	NA	NA	NA	1.45342
plant-type cell wall organization or biogenesis	NA	NA	NA	NA	NA	NA	1.50016
carbohydrate derivative biosynthetic process	NA	NA	NA	NA	NA	NA	1.58101
pyridine-containing compound metabolic process	NA	NA	NA	NA	NA	NA	1.58101
nucleobase-containing small molecule biosynthetic process	NA	NA	NA	NA	NA	NA	1.58101
nucleotide phosphorylation	NA	NA	NA	NA	NA	NA	1.62656
pyruvate biosynthetic process	NA	NA	NA	NA	NA	NA	1.62656
pyridine-containing compound biosynthetic process	NA	NA	NA	NA	NA	NA	1.62656
(b) roots
	promoter H3K27ac hypoacetylated	promoter H3K27ac hyperacetylated	promoter H3K27me3 hypomehylated	promoter H3K27me3 hypermehylated	H3K27ac hypoacetylated	H3K27ac hyperacetylated	H3K27me3 hypermethylated	H3K36me3 hyomethylated
developmental process	NA	NA	NA	NA	NA	NA	1.86488	NA
glucosinolate catabolic process	NA	NA	NA	NA	NA	NA	2.65646	NA
leaf senescence	1.35501	NA	NA	NA	NA	NA	NA	NA
water transport	1.37004	NA	NA	NA	NA	NA	NA	NA
fluid transport	1.37004	NA	NA	NA	NA	NA	NA	NA
signaling	1.38508	NA	NA	NA	NA	NA	NA	NA
response to external stimulus	1.38508	NA	NA	NA	NA	NA	NA	NA
cell communication	1.39685	NA	NA	NA	NA	NA	NA	NA
regulation of neurotransmitter levels	1.39685	NA	NA	NA	NA	NA	NA	NA
cellular response to acid chemical	1.39685	NA	NA	NA	NA	NA	NA	NA
neurotransmitter metabolic process	1.39685	NA	NA	NA	NA	NA	NA	NA
cellular modified amino acid biosynthetic process	1.4401	NA	NA	NA	NA	NA	NA	NA
response to endogenous stimulus	1.4401	NA	NA	NA	NA	NA	NA	NA
response to chemical	1.4401	NA	NA	NA	NA	NA	NA	NA
regulation of signaling receptor activity	1.4401	NA	NA	NA	NA	NA	NA	NA
defense response	1.48218	NA	NA	NA	NA	NA	NA	NA
aging	1.60628	NA	NA	NA	NA	NA	NA	NA
response to stimulus	1.71377	NA	NA	NA	NA	NA	NA	NA
multi-organism process	1.71377	NA	NA	NA	NA	NA	NA	NA
regulation of signaling	1.71377	NA	NA	NA	NA	NA	NA	NA
regulation of cell communication	1.71377	NA	NA	NA	NA	NA	NA	NA
regulation of response to stimulus	1.71377	NA	NA	NA	NA	NA	NA	NA
response to biotic stimulus	1.79996	NA	NA	NA	NA	NA	NA	NA
asparagine biosynthetic process	NA	2.30747	NA	NA	NA	NA	NA	NA
glycerophospholipid metabolic process	NA	NA	1.94578	NA	NA	NA	NA	NA
protein sumoylation	NA	NA	NA	1.35491	NA	NA	NA	NA
positive regulation of reproductive process	NA	NA	NA	1.47495	NA	NA	NA	NA
response to red light	NA	NA	NA	1.4967	NA	NA	NA	NA
positive regulation of biological process	NA	NA	NA	1.50936	NA	NA	NA	NA
regulation of cell growth	NA	NA	NA	1.56055	NA	NA	NA	NA
organic acid transport	NA	NA	NA	NA	1.45295	NA	NA	NA
amine metabolic process	NA	NA	NA	NA	1.55365	NA	NA	NA
sulfur compound metabolic process	NA	NA	NA	NA	1.65061	NA	NA	NA
response to nitrogen compound	NA	NA	NA	NA	1.892	NA	NA	NA
regulation of systemic acquired resistance	1.71377	NA	NA	NA	1.892	NA	NA	NA
response to acid chemical	1.71377	NA	NA	NA	1.89725	NA	NA	NA
regulation of sulfur metabolic process	NA	NA	NA	NA	1.96077	NA	NA	NA
response to nitrate	NA	NA	NA	NA	1.96077	NA	NA	NA
nitrogen compound transport	NA	NA	NA	NA	2.05798	NA	NA	NA
biosynthetic process	1.3259	NA	NA	NA	2.05798	NA	NA	NA
nitrate transport	NA	NA	NA	NA	2.07381	NA	NA	NA
regulation of biological quality	1.60628	NA	NA	NA	2.14813	NA	NA	NA
lactone metabolic process	NA	NA	NA	NA	2.30912	NA	NA	NA
sesquiterpenoid metabolic process	NA	NA	NA	NA	2.30912	NA	NA	NA
lactone biosynthetic process	NA	NA	NA	NA	2.30912	NA	NA	NA
oligopeptide transport	NA	NA	NA	NA	2.48486	NA	NA	NA
biological regulation	2.92385	NA	NA	1.84938	2.48486	NA	NA	NA
anion transport	NA	1.83525	NA	NA	2.98414	NA	NA	NA
localization	NA	NA	NA	NA	3.23143	NA	NA	NA
export across plasma membrane	NA	NA	NA	NA	NA	1.43684	NA	NA
regulation of localization	NA	NA	NA	NA	NA	1.51208	NA	NA
nuclear dna replication	NA	NA	NA	NA	NA	1.51909	NA	NA
amine transport	NA	NA	NA	NA	NA	1.751	NA	NA
regulation of transport	NA	NA	NA	NA	NA	1.751	NA	NA
aromatic compound biosynthetic process	NA	NA	NA	1.97013	NA	NA	NA	1.36558
transcription, dna-templated	NA	NA	NA	1.81496	1.47828	NA	NA	1.9034
regulation of transcription, dna-templated	NA	NA	NA	1.84938	1.78631	NA	NA	1.9034
