# Supplementary material for: Organ-specific characteristics govern the relationship between histone code dynamics and transcriptional reprogramming during nitrogen response in tomato
Source: Commun Biol. 2023 Dec 4;6:1225. doi: 10.1038/s42003-023-05601-8 (PMC10694154; doi:10.1038/s42003-023-05601-8)
Supplement: Supplementary file 10 — Supplementary Data 8 [file 42003_2023_5601_MOESM10_ESM.xlsx]

## Sheet: DMGs_shoot_H3K9me2
Supplementary Data 8. Genes with significantly different HK9me2 under N-supplied condition compared to N-starved controls in shoots.
A) genes with decreased histone mark in genic region
gene ID	ITAG4.0 gene description	Arabidopsis homolog (BLAST e<1E-7)	Arabidopsis annotation (TAIR 10)
Solyc00g013100.1	Unknown protein	NA	NA
Solyc00g013110.1	Unknown protein	NA	NA
Solyc00g014790.2	Unknown protein	NA	NA
Solyc00g014800.1	Zinc finger protein KNUCKLES (AHRD V3.3 *** A0A2G3ACW4_CAPAN)	AT5G14010	KNU | C2H2 and C2HC zinc fingers superfamily protein | chr5:4522260-4522745 FORWARD LENGTH=161
Solyc00g014810.1	Unknown protein	NA	NA
Solyc00g014850.1	orf86 (mitochondrion) (AHRD V3.3 *** YP_002608396.1)	NA	NA
Solyc00g014860.1	Unknown protein	NA	NA
Solyc00g019730.1	Cytochrome c oxidase subunit 3 (AHRD V3.3 *** A0A290WL11_SOLLC)	ATMG00730	COX3 | cytochrome c oxidase subunit 3 | chrM:218280-219077 FORWARD LENGTH=265
Solyc00g019750.1	Unknown protein	NA	NA
Solyc00g019950.1	NADH dehydrogenase subunit 9 (AHRD V3.3 *** A0A290WKX8_SOLLC)	ATMG00070	NAD9 | NADH dehydrogenase subunit 9 | chrM:23663-24235 REVERSE LENGTH=190
Solyc00g019970.2	Unknown protein	NA	NA
Solyc00g019980.2	ribosomal protein L2 (chloroplast) (AHRD V3.3 *-* YP_009232109.1)	NA	NA
Solyc00g019990.1	Unknown protein	NA	NA
Solyc00g020000.1	Unknown protein	NA	NA
Solyc00g020010.1	Unknown protein	NA	NA
Solyc00g020020.2	Unknown protein	NA	NA
Solyc00g020030.1	Unknown protein	NA	NA
Solyc00g020040.1	Cytochrome c biogenesis B (AHRD V3.3 *** A0A0C5B708_9SOLA)	ATMG00110	CCB206 | cytochrome C biogenesis 206 | chrM:30463-31083 FORWARD LENGTH=206
Solyc00g021630.1	NADH-ubiquinone oxidoreductase chain 6 (AHRD V3.3 *** A0A0C5B7I5_9SOLA)	ATMG00270	NAD6 | NADH dehydrogenase 6 | chrM:76642-77259 REVERSE LENGTH=205
Solyc00g021640.2	Ribosomal protein S4 (AHRD V3.3 *** A0A0C5B738_9SOLA)	ATMG00290	RPS4 | mitochondrial ribosomal protein S4 | chrM:82028-83116 REVERSE LENGTH=362
Solyc00g021650.1	Unknown protein	NA	NA
Solyc00g021660.1	Neutral/alkaline invertase (AHRD V3.3 *-* V5N411_MANES)	AT4G34860	| Plant neutral invertase family protein | chr4:16609955-16612019 REVERSE LENGTH=571
Solyc00g022070.1	Unknown protein	NA	NA
Solyc00g022080.1	Unknown protein	NA	NA
Solyc00g022090.1	Unknown protein	NA	NA
Solyc00g022100.1	Ribosomal protein L10 (AHRD V3.3 *** E0D3E6_SOLLC)	NA	NA
Solyc00g023570.1	Unknown protein	NA	NA
Solyc00g023580.1	Unknown protein	NA	NA
Solyc00g023590.2	Cytochrome f (AHRD V3.3 *-* A0A2G3AYY8_CAPCH)	NA	NA
Solyc00g023600.1	Unknown protein	NA	NA
Solyc00g023700.2	Unknown protein	NA	NA
Solyc00g023710.1	Unknown protein	NA	NA
Solyc00g025290.1	hypothetical protein (AHRD V3.3 *** ATMG00660.1)	ATMG00660	ORF149 | hypothetical protein | chrM:190104-190553 REVERSE LENGTH=149
Solyc00g025300.1	transmembrane protein (AHRD V3.3 --* AT2G07674.2)	ATMG01010	ORF118 | Unknown conserved protein | chrM:261105-261461 REVERSE LENGTH=118
Solyc00g025400.2	Unknown protein	NA	NA
Solyc00g036520.1	Unknown protein	NA	NA
Solyc00g036530.1	Unknown protein	NA	NA
Solyc00g047180.1	Unknown protein	NA	NA
Solyc00g047190.1	Unknown protein	NA	NA
Solyc00g047200.1	Cytochrome b (AHRD V3.3 *-* A0A2G3ARK2_CAPCH)	ATMG00220	COB | apocytochrome b | chrM:60235-61416 FORWARD LENGTH=393
Solyc00g049210.1	Cytochrome c biogenesis FN (AHRD V3.3 *** A0A0C5B9X0_9SOLA)	ATMG00830	CCB382 | cytochrome C biogenesis 382 | chrM:231894-233042 REVERSE LENGTH=382
Solyc00g049220.1	(R)-mandelonitrile lyase-like (AHRD V3.3 *-* A0A2G2VFL1_CAPBA)	NA	NA
Solyc00g052530.2	Unknown protein	NA	NA
Solyc00g052540.1	Unknown protein	NA	NA
Solyc00g069880.2	Photosystem II CP43 reaction center protein (AHRD V3.3 *-* A0A2G2YCL7_CAPAN)	NA	NA
Solyc00g072800.2	Unknown protein	NA	NA
Solyc00g094520.1	orf100 (mitochondrion) (AHRD V3.3 *** YP_005090391.1)	NA	NA
Solyc00g094530.1	NADH-ubiquinone oxidoreductase chain 1 (AHRD V3.3 *** A0A2G2XVU5_CAPAN)	ATMG01275	NAD1A, NAD1, ND1 | NADH dehydrogenase 1A | chrM:318004-318390 REVERSE LENGTH=325
Solyc00g094540.1	Unknown protein	NA	NA
Solyc00g094550.1	hypothetical protein (AHRD V3.3 *-* AT2G07628.1)	AT2G07628	NA
Solyc00g118680.2	Unknown protein	NA	NA
Solyc00g118690.1	NADH-ubiquinone oxidoreductase chain 1 (AHRD V3.3 *-* A0A2G2YI85_CAPAN)	ATMG01120	NAD1B, NAD1 | NADH dehydrogenase 1B | chrM:287917-289083 REVERSE LENGTH=325
Solyc00g125980.1	NADH dehydrogenase subunit (AHRD V3.3 -** A0A2K3PKA7_TRIPR)	NA	NA
Solyc00g125990.1	NADH dehydrogenase subunit 2 (AHRD V3.3 *** A0A0C5B2A9_HYONI)	AT2G07689	| NADH-Ubiquinone/plastoquinone (complex I) protein | chr2:3336109-3336753 FORWARD LENGTH=214
Solyc00g126000.1	orf300 gene product (mitochondrion) (AHRD V3.3 *-* NP_064003.1)	NA	NA
Solyc00g126010.1	LOW protein: NADH-ubiquinone oxidoreductase chain-like protein (AHRD V3.3 *-* ATMG01330.1)	ATMG01330	ORF107H | hypothetical protein | chrM:329082-329465 REVERSE LENGTH=127
Solyc00g142160.1	RNA-dependent RNA polymerase (AHRD V3.3 *-* A0A2Z6JIR4_9VIRU)	NA	NA
Solyc00g142170.2	RNA-dependent RNA polymerase (AHRD V3.3 *-* A0A2Z6JIR4_9VIRU)	ATMG01110	ORF251 | Mitovirus RNA-dependent RNA polymerase | chrM:283034-283789 REVERSE LENGTH=251
Solyc00g153980.1	Unknown protein	NA	NA
Solyc00g164580.1	Unknown protein	NA	NA
Solyc00g180440.1	50S ribosomal protein L20, chloroplastic (AHRD V3.3 *** A0A1Z2RRT5_9ERIC)	ATCG00660	RPL20 | ribosomal protein L20 | chrC:68512-68865 REVERSE LENGTH=117
Solyc00g181240.1	Unknown protein	NA	NA
Solyc00g181250.2	Photosystem II CP43 reaction center protein (AHRD V3.3 *-* A0A2G2V3B6_CAPBA)	NA	NA
Solyc00g210860.1	Unknown protein	NA	NA
Solyc00g230060.1	Ribonuclease H protein (AHRD V3.3 *-* A0A2I0WBN4_9ASPA)	NA	NA
Solyc00g230070.1	Photosystem II CP43 reaction center protein (AHRD V3.3 *-* A0A220NAN4_9BRAS)	ATCG00280	PSBC | photosystem II reaction center protein C | chrC:33720-35141 FORWARD LENGTH=473
Solyc00g230080.1	Photosystem II protein D2 (AHRD V3.3 *** A0A0K0N7Y1_9LILI)	ATCG00270	PSBD | photosystem II reaction center protein D | chrC:32711-33772 FORWARD LENGTH=353
Solyc00g244280.1	senescence-associated carboxylesterase 101-like isoform X3 (AHRD V3.3 *-* XP_024928153.1)	NA	NA
Solyc00g244290.1	NADH dehydrogenase subunit 2 (AHRD V3.3 *-* A0A0C5B2A9_HYONI)	NA	NA
Solyc00g244300.1	Unknown protein	NA	NA
Solyc00g277510.1	Photosystem II protein D1 (AHRD V3.3 *-* A0A1U8QBZ9_CAPAN)	ATCG00020	PSBA | photosystem II reaction center protein A | chrC:383-1444 REVERSE LENGTH=353
Solyc00g281110.1	Unknown protein	NA	NA
Solyc00g309530.1	Unknown protein	NA	NA
Solyc00g316530.1	ATP synthase subunit beta, mitochondrial (AHRD V3.3 *-* A0A2G2V6Z5_CAPBA)	NA	NA
Solyc00g500019.1	Photosystem I assembly protein Ycf4 (AHRD V3.3 *** K4EQH2_DATST)	ATCG00520	YCF4 | unfolded protein binding | chrC:59772-60326 FORWARD LENGTH=184
Solyc00g500020.1	Cytochrome f (AHRD V3.3 *** A0A2G3ALJ3_CAPAN)	ATCG00540	PETA | photosynthetic electron transfer A | chrC:61657-62619 FORWARD LENGTH=320
Solyc00g500021.1	Cytochrome b559 subunit alpha (AHRD V3.3 *** S8D1L1_9LAMI)	ATCG00580	PSBE | photosystem II reaction center protein E | chrC:64071-64322 REVERSE LENGTH=83
Solyc00g500022.1	30S ribosomal protein S18, chloroplastic (AHRD V3.3 *** A0A1U8QD82_CAPAN)	ATCG00650	RPS18 | ribosomal protein S18 | chrC:67917-68222 FORWARD LENGTH=101
Solyc00g500023.1	ATP-dependent Clp protease proteolytic subunit (AHRD V3.3 *** CLPP_SOLTU)	ATCG00670	CLPP1, PCLPP | plastid-encoded CLP P | chrC:69910-71882 REVERSE LENGTH=196
Solyc00g500024.1	Photosystem II CP47 reaction center protein (AHRD V3.3 *** A0A1U8QCF6_CAPAN)	ATCG00680	PSBB | photosystem II reaction center protein B | chrC:72371-73897 FORWARD LENGTH=508
Solyc00g500025.1	Unknown protein	NA	NA
Solyc00g500026.1	Photosystem II reaction center protein H (AHRD V3.3 *** I6N985_DATST)	ATCG00710	PSBH | photosystem II reaction center protein H | chrC:74485-74706 FORWARD LENGTH=73
Solyc00g500027.1	Cytochrome b6 (AHRD V3.3 *** A0A125RTD6_9ASTR)	ATCG00720	PETB | photosynthetic electron transfer B | chrC:74841-76292 FORWARD LENGTH=215
Solyc00g500028.1	Cytochrome b6-f complex subunit 4 (AHRD V3.3 *** A0A2G2XBM1_CAPBA)	ATCG00730	PETD | photosynthetic electron transfer D | chrC:76481-77672 FORWARD LENGTH=160
Solyc00g500029.1	30S ribosomal protein S2, chloroplastic (AHRD V3.3 *** I6N946_DATST)	ATCG00740	RPOA | RNA polymerase subunit alpha | chrC:77901-78890 REVERSE LENGTH=329
Solyc00g500030.1	30S ribosomal protein S11, chloroplastic (AHRD V3.3 *** G9FCH9_9LAMI)	ATCG00750	RPS11 | ribosomal protein S11 | chrC:78960-79376 REVERSE LENGTH=138
Solyc00g500031.1	50S ribosomal protein L14, chloroplastic (AHRD V3.3 *** I6N992_DATST)	ATCG00770	RPS8 | ribosomal protein S8 | chrC:80068-80472 REVERSE LENGTH=134
Solyc00g500032.1	50S ribosomal protein L16, chloroplastic (AHRD V3.3 *-* A0A2G3BL23_CAPCH)	ATCG00790	RPL16 | ribosomal protein L16 | chrC:81189-82652 REVERSE LENGTH=135
Solyc00g500033.1	Ribosomal protein L2, plastid (AHRD V3.3 *-* A0A2U1PJW3_ARTAN)	NA	NA
Solyc00g500034.1	30S ribosomal protein S3, chloroplastic (AHRD V3.3 *** I6N994_DATST)	ATCG00800	| structural constituent of ribosome | chrC:82826-83482 REVERSE LENGTH=218
Solyc00g500035.1	50S ribosomal protein L2 (AHRD V3.3 *** H6T990_9CARY)	ATCG01310	RPL2.2 | ribosomal protein L2 | chrC:152806-154312 FORWARD LENGTH=274
Solyc00g500036.1	Ycf15 (AHRD V3.3 *-* A0A346JLD3_9ASTE)	ATCG01310	RPL2.2 | ribosomal protein L2 | chrC:152806-154312 FORWARD LENGTH=274
Solyc00g500037.1	Protein Ycf2 (AHRD V3.3 *** A0A1Z1GA65_LITCN)	ATCG01280	YCF2.2 | Chloroplast Ycf2;ATPase, AAA type, core | chrC:145291-152175 REVERSE LENGTH=2294
Solyc00g500038.1	Ycf15 protein (AHRD V3.3 *-* J7H9P3_CAPAN)	ATCG01270	ORF77.2 | Protein precursor Ycf15, putative, chloroplast | chrC:144921-145154 REVERSE LENGTH=77
Solyc00g500039.1	Ycf15 (AHRD V3.3 *-* A0A346JLD3_9ASTE)	NA	NA
Solyc00g500044.1	30S ribosomal protein S2, chloroplastic (AHRD V3.3 *** I6N946_DATST)	NA	NA
Solyc00g500045.1	Ycf15 protein (AHRD V3.3 *-* J7H9P3_CAPAN)	ATCG01270	ORF77.2 | Protein precursor Ycf15, putative, chloroplast | chrC:144921-145154 REVERSE LENGTH=77
Solyc00g500046.1	Protein Ycf2 (AHRD V3.3 *** A0A1Z1GA65_LITCN)	ATCG01280	YCF2.2 | Chloroplast Ycf2;ATPase, AAA type, core | chrC:145291-152175 REVERSE LENGTH=2294
Solyc00g500047.1	50S ribosomal protein L2, chloroplastic (AHRD V3.3 *** A0A1C8V6E3_9ROSI)	ATCG01310	RPL2.2 | ribosomal protein L2 | chrC:152806-154312 FORWARD LENGTH=274
Solyc00g500048.1	Maturase K (AHRD V3.3 *** A0A2G3DGH8_CAPCH)	ATCG00040	MATK | maturase K | chrC:2056-3636 REVERSE LENGTH=526
Solyc00g500050.1	ATP synthase subunit alpha, chloroplastic (AHRD V3.3 *** I6N942_DATST)	ATCG00120	ATPA | ATP synthase subunit alpha | chrC:9938-11461 REVERSE LENGTH=507
Solyc00g500052.1	DNA-directed RNA polymerase subunit beta'' (AHRD V3.3 *-* A0A1U8QCC7_CAPAN)	ATCG00170	RPOC2 | DNA-directed RNA polymerase family protein | chrC:15938-20068 REVERSE LENGTH=1376
Solyc00g500053.1	DNA-directed RNA polymerase subunit beta (AHRD V3.3 *-* I6N949_DATST)	ATCG00190	RPOB | RNA polymerase subunit beta | chrC:23111-26329 REVERSE LENGTH=1072
Solyc00g500054.1	Photosystem II CP43 reaction center protein (AHRD V3.3 *** A0A078EKT7_BRANA)	ATCG00280	PSBC | photosystem II reaction center protein C | chrC:33720-35141 FORWARD LENGTH=473
Solyc00g500055.1	30S ribosomal protein S14, chloroplastic (AHRD V3.3 *-* A0A2G2X601_CAPBA)	ATCG00330	RPS14 | chloroplast ribosomal protein S14 | chrC:36938-37240 REVERSE LENGTH=100
Solyc00g500056.1	DNA-directed RNA polymerase subunit alpha (AHRD V3.3 *-* A0A1U8QD90_CAPAN)	ATCG00340	PSAB | Photosystem I, PsaA/PsaB protein | chrC:37375-39579 REVERSE LENGTH=734
Solyc00g500057.1	Photosystem I P700 chlorophyll a apoprotein A1 (AHRD V3.3 *** K4EPK3_DATST)	ATCG00350	PSAA | Photosystem I, PsaA/PsaB protein | chrC:39605-41857 REVERSE LENGTH=750
Solyc00g500058.1	Photosystem I assembly protein Ycf3 (AHRD V3.3 *** A0A140F954_9LAMI)	ATCG00360	YCF3 | Tetratricopeptide repeat (TPR)-like superfamily protein | chrC:42584-43751 REVERSE LENGTH=126
Solyc00g500059.1	Photosystem I assembly protein Ycf3 (AHRD V3.3 *-* A0A1S5SJS5_ORYVI)	NA	NA
Solyc00g500060.1	30S ribosomal protein S4, chloroplastic (AHRD V3.3 *** I6N958_DATST)	ATCG00380	RPS4 | chloroplast ribosomal protein S4 | chrC:45223-45828 REVERSE LENGTH=201
Solyc00g500061.1	Photosystem I assembly protein Ycf4 (AHRD V3.3 *** K4EQH2_DATST)	ATCG00420	NDHJ | NADH dehydrogenase subunit J | chrC:48677-49153 REVERSE LENGTH=158
Solyc00g500062.1	NAD(P)H-quinone oxidoreductase subunit K, chloroplastic (AHRD V3.3 *** A0A1U8QCE3_CAPAN)	ATCG00430	PSBG | photosystem II reaction center protein G | chrC:49257-49934 REVERSE LENGTH=225
Solyc00g500063.1	Ribulose bisphosphate carboxylase large chain (AHRD V3.3 *** A0A2G2Z7Q2_CAPAN)	ATCG00490	RBCL | ribulose-bisphosphate carboxylases | chrC:54958-56397 FORWARD LENGTH=479
Solyc00g500064.1	Ycf15 (AHRD V3.3 *-* A0A346JLD3_9ASTE)	ATCG00480	ATPB, PB | ATP synthase subunit beta | chrC:52660-54156 REVERSE LENGTH=498
Solyc00g500065.1	Acetyl-coenzyme A carboxylase carboxyl transferase subunit beta, chloroplastic (AHRD V3.3 *** ACCD_SOLLC)	ATCG00500	ACCD | acetyl-CoA carboxylase carboxyl transferase subunit beta | chrC:57075-58541 FORWARD LENGTH=488
Solyc00g500066.1	Photosystem I assembly protein Ycf4 (AHRD V3.3 *** K4EQH2_DATST)	ATCG00520	YCF4 | unfolded protein binding | chrC:59772-60326 FORWARD LENGTH=184
Solyc00g500067.1	NAD(P)H-quinone oxidoreductase subunit K, chloroplastic (AHRD V3.3 *** A0A1U8QCE3_CAPAN)	ATCG00540	PETA | photosynthetic electron transfer A | chrC:61657-62619 FORWARD LENGTH=320
Solyc00g500068.1	Cytochrome b559 subunit alpha (AHRD V3.3 *** S8D1L1_9LAMI)	ATCG00580	PSBE | photosystem II reaction center protein E | chrC:64071-64322 REVERSE LENGTH=83
Solyc00g500069.1	30S ribosomal protein S12, chloroplastic (AHRD V3.3 *** A0A2S1JZH6_9APIA)	ATCG00065	RPS12A, RPS12 | ribosomal protein S12A | chrC:69611-69724 REVERSE LENGTH=123
Solyc00g500070.1	ATP-dependent Clp protease proteolytic subunit (AHRD V3.3 *** CLPP_SOLTU)	ATCG00670	CLPP1, PCLPP | plastid-encoded CLP P | chrC:69910-71882 REVERSE LENGTH=196
Solyc00g500071.1	Photosystem II CP43 reaction center protein (AHRD V3.3 *** A0A078EKT7_BRANA)	ATCG00680	PSBB | photosystem II reaction center protein B | chrC:72371-73897 FORWARD LENGTH=508
Solyc00g500072.1	Ycf15 (AHRD V3.3 *-* A0A346JLD3_9ASTE)	ATCG00710	PSBH | photosystem II reaction center protein H | chrC:74485-74706 FORWARD LENGTH=73
Solyc00g500073.1	Cytochrome b559 subunit alpha (AHRD V3.3 *** S8D1L1_9LAMI)	ATCG00720	PETB | photosynthetic electron transfer B | chrC:74841-76292 FORWARD LENGTH=215
Solyc00g500074.1	DNA-directed RNA polymerase subunit alpha (AHRD V3.3 *-* A0A1U8QD90_CAPAN)	ATCG00740	RPOA | RNA polymerase subunit alpha | chrC:77901-78890 REVERSE LENGTH=329
Solyc00g500075.1	30S ribosomal protein S11, chloroplastic (AHRD V3.3 *** G9FCH9_9LAMI)	ATCG00750	RPS11 | ribosomal protein S11 | chrC:78960-79376 REVERSE LENGTH=138
Solyc00g500076.1	50S ribosomal protein L14, chloroplastic (AHRD V3.3 *** I6N992_DATST)	ATCG00770	RPS8 | ribosomal protein S8 | chrC:80068-80472 REVERSE LENGTH=134
Solyc00g500077.1	50S ribosomal protein L16, chloroplastic (AHRD V3.3 *-* A0A2G3BL23_CAPCH)	ATCG00790	RPL16 | ribosomal protein L16 | chrC:81189-82652 REVERSE LENGTH=135
Solyc00g500078.1	Ribosomal protein L2, plastid (AHRD V3.3 *-* A0A2U1PJW3_ARTAN)	NA	NA
Solyc00g500079.1	50S ribosomal protein L2 (AHRD V3.3 *** H6T990_9CARY)	ATCG01310	RPL2.2 | ribosomal protein L2 | chrC:152806-154312 FORWARD LENGTH=274
Solyc00g500080.1	Photosystem I assembly protein Ycf4 (AHRD V3.3 *** K4EQH2_DATST)	ATCG01310	RPL2.2 | ribosomal protein L2 | chrC:152806-154312 FORWARD LENGTH=274
Solyc00g500081.1	Protein Ycf2 (AHRD V3.3 *** A0A1Z1GA65_LITCN)	ATCG01280	YCF2.2 | Chloroplast Ycf2;ATPase, AAA type, core | chrC:145291-152175 REVERSE LENGTH=2294
Solyc00g500082.1	30S ribosomal protein S11, chloroplastic (AHRD V3.3 *** G9FCH9_9LAMI)	ATCG01270	ORF77.2 | Protein precursor Ycf15, putative, chloroplast | chrC:144921-145154 REVERSE LENGTH=77
Solyc00g500083.1	Ycf15 (AHRD V3.3 *-* A0A346JLD3_9ASTE)	NA	NA
Solyc00g500084.1	Protein TIC 214 (AHRD V3.3 *** K4EQH9_DATST)	ATCG01000	YCF1.1 | Ycf1 protein | chrC:109405-110436 FORWARD LENGTH=343
Solyc00g500087.1	NAD(P)H-quinone oxidoreductase subunit H, chloroplastic (AHRD V3.3 *** A0A1U8QCJ3_CAPAN)	ATCG01110	NDHH | NAD(P)H dehydrogenase subunit H | chrC:122011-123192 REVERSE LENGTH=393
Solyc00g500098.1	NADH-ubiquinone oxidoreductase chain 5 (AHRD V3.3 *** A0A0C5ARN6_HYONI)	ATMG00513	NAD5A, NAD5.1, NAD5 | NADH dehydrogenase 5A | chrM:140724-142998 REVERSE LENGTH=669
Solyc00g500099.1	Cytochrome C oxidase subunit II-like%2C transmembrane domain-containing protein (AHRD V3.3 *** ATMG01280.1)	ATMG01280	ORF291 | Cytochrome C oxidase subunit II-like, transmembrane domain | chrM:318588-319463 REVERSE LENGTH=291
Solyc00g500100.1	Ribosomal protein S3 (AHRD V3.3 *** A0A290WKX3_SOLLC)	ATMG00090	| structural constituent of ribosome;protein binding | chrM:25482-28733 REVERSE LENGTH=556
Solyc00g500101.1	Cytochrome c oxidase subunit 2 (AHRD V3.3 *-* A0A0C5B2A3_HYONI)	ATMG00160	COX2 | cytochrome oxidase 2 | chrM:40502-42628 REVERSE LENGTH=260
Solyc00g500102.1	Cytochrome c oxidase subunit 2 (AHRD V3.3 *-* A0A0C5B2A3_HYONI)	NA	NA
Solyc00g500103.1	NADH-ubiquinone oxidoreductase chain 5 (AHRD V3.3 *-* A0A0C5ARN6_HYONI)	ATMG00560	RPL2 | Nucleic acid-binding, OB-fold-like protein | chrM:154744-157345 FORWARD LENGTH=349
Solyc00g500104.1	RNA-dependent RNA polymerase (AHRD V3.3 *-* A0A2Z6JIR4_9VIRU)	AT2G07749	| Mitovirus RNA-dependent RNA polymerase | chr2:3247234-3247974 FORWARD LENGTH=246
Solyc00g500105.1	Transmembrane protein (AHRD V3.3 *-* A0A1P8B2M8_ARATH)	AT2G07674	| Unknown conserved protein | chr2:3269151-3269906 FORWARD LENGTH=251
Solyc00g500106.1	Pyruvate, phosphate dikinase (AHRD V3.3 *-* A0A2U1QB44_ARTAN)	NA	NA
Solyc00g500107.1	Peptidase S10, serine carboxypeptidase, Alpha/Beta hydrolase fold protein (AHRD V3.3 *-* A0A2U1LQP4_ARTAN)	NA	NA
Solyc00g500108.1	Unknown protein	NA	NA
Solyc00g500109.1	Unknown protein	NA	NA
Solyc00g500110.1	Unknown protein	NA	NA
Solyc00g500111.1	NADH dehydrogenase subunit 5 (AHRD V3.3 *-* A0A0C5B7L0_9SOLA)	NA	NA
Solyc00g500112.1	NADH-ubiquinone oxidoreductase chain 5 (AHRD V3.3 *-* A0A0C5ARN6_HYONI)	NA	NA
Solyc00g500116.1	Cytochrome C oxidase subunit II-like%2C transmembrane domain-containing protein (AHRD V3.3 *** ATMG01280.1)	ATMG01280	ORF291 | Cytochrome C oxidase subunit II-like, transmembrane domain | chrM:318588-319463 REVERSE LENGTH=291
Solyc00g500117.1	Ribosomal protein S3 (AHRD V3.3 *** A0A290WKX3_SOLLC)	ATMG00090	| structural constituent of ribosome;protein binding | chrM:25482-28733 REVERSE LENGTH=556
Solyc00g500118.1	Cytochrome c oxidase subunit 2 (AHRD V3.3 *** A0A2G2X686_CAPBA)	ATMG00160	COX2 | cytochrome oxidase 2 | chrM:40502-42628 REVERSE LENGTH=260
Solyc00g500119.1	Cytochrome c oxidase subunit 2 (AHRD V3.3 *-* A0A0C5B2A3_HYONI)	NA	NA
Solyc00g500120.1	Unknown protein	NA	NA
Solyc00g500121.1	Unknown protein	NA	NA
Solyc00g500122.1	Unknown protein	NA	NA
Solyc00g500124.1	NAD(P)H-quinone oxidoreductase subunit H, chloroplastic (AHRD V3.3 *** A0A1U8QCJ3_CAPAN)	ATCG01110	NDHH | NAD(P)H dehydrogenase subunit H | chrC:122011-123192 REVERSE LENGTH=393
Solyc00g500127.1	50S ribosomal protein L14, chloroplastic (AHRD V3.3 *** I6N992_DATST)	ATCG01270	ORF77.2 | Protein precursor Ycf15, putative, chloroplast | chrC:144921-145154 REVERSE LENGTH=77
Solyc00g500128.1	30S ribosomal protein S14, chloroplastic (AHRD V3.3 *-* A0A2G2X601_CAPBA)	ATCG01280	YCF2.2 | Chloroplast Ycf2;ATPase, AAA type, core | chrC:145291-152175 REVERSE LENGTH=2294
Solyc00g500129.1	Ribosomal protein L2, plastid (AHRD V3.3 *-* A0A2U1PJW3_ARTAN)	NA	NA
Solyc00g500130.1	Photosystem II protein D1 (AHRD V3.3 *** A0A1U8QBZ9_CAPAN)	ATCG00020	PSBA | photosystem II reaction center protein A | chrC:383-1444 REVERSE LENGTH=353
Solyc00g500131.1	Maturase K (AHRD V3.3 *** A0A2G3DGH8_CAPCH)	ATCG00040	MATK | maturase K | chrC:2056-3636 REVERSE LENGTH=526
Solyc00g500133.1	ATP synthase subunit alpha, chloroplastic (AHRD V3.3 *** I6N942_DATST)	ATCG00120	ATPA | ATP synthase subunit alpha | chrC:9938-11461 REVERSE LENGTH=507
Solyc00g500135.1	DNA-directed RNA polymerase subunit beta'' (AHRD V3.3 *-* A0A1U8QCC7_CAPAN)	ATCG00170	RPOC2 | DNA-directed RNA polymerase family protein | chrC:15938-20068 REVERSE LENGTH=1376
Solyc00g500136.1	Photosystem II CP43 reaction center protein (AHRD V3.3 *** A0A078EKT7_BRANA)	ATCG00280	PSBC | photosystem II reaction center protein C | chrC:33720-35141 FORWARD LENGTH=473
Solyc00g500137.1	30S ribosomal protein S14, chloroplastic (AHRD V3.3 *-* A0A2G2X601_CAPBA)	ATCG00330	RPS14 | chloroplast ribosomal protein S14 | chrC:36938-37240 REVERSE LENGTH=100
Solyc00g500138.1	50S ribosomal protein L14, chloroplastic (AHRD V3.3 *** I6N992_DATST)	ATCG00340	PSAB | Photosystem I, PsaA/PsaB protein | chrC:37375-39579 REVERSE LENGTH=734
Solyc00g500139.1	Photosystem I P700 chlorophyll a apoprotein A1 (AHRD V3.3 *** K4EPK3_DATST)	ATCG00350	PSAA | Photosystem I, PsaA/PsaB protein | chrC:39605-41857 REVERSE LENGTH=750
Solyc00g500140.1	ATP synthase epsilon chain, chloroplastic (AHRD V3.3 *** A0A1U8QCD5_CAPAN)	ATCG00470	ATPE | ATP synthase epsilon chain | chrC:52265-52663 REVERSE LENGTH=132
Solyc00g500143.1	30S ribosomal protein S4, chloroplastic (AHRD V3.3 *** I6N958_DATST)	ATCG00380	RPS4 | chloroplast ribosomal protein S4 | chrC:45223-45828 REVERSE LENGTH=201
Solyc00g500146.1	NAD(P)H-quinone oxidoreductase subunit 2, chloroplastic (AHRD V3.3 *-* J7H400_CAPAN)	ATCG01250	NDHB.2 | NADH-Ubiquinone/plastoquinone (complex I) protein | chrC:141854-143708 FORWARD LENGTH=389
Solyc00g500167.1	Cytochrome c biogenesis FC (AHRD V3.3 *-* A0A0C5APX0_HYONI)	AT2G07815	| BEST Arabidopsis thaliana protein match is: cytochrome C biogenesis 452 (TAIR:ATMG00180.1); Has 30201 Blast hits to 17322 prot
Solyc00g500168.1	Transport membrane protein (AHRD V3.3 *** A0A0C5ARU2_HYONI)	ATMG00570	ORFX | Sec-independent periplasmic protein translocase | chrM:157491-158351 FORWARD LENGTH=286
Solyc00g500169.1	NADH-ubiquinone oxidoreductase chain 5 (AHRD V3.3 *** A0A0C5ARN6_HYONI)	ATMG00513	NAD5A, NAD5.1, NAD5 | NADH dehydrogenase 5A | chrM:140724-142998 REVERSE LENGTH=669
Solyc00g500180.1	Unknown protein	NA	NA
Solyc00g500181.1	RNA-dependent RNA polymerase (AHRD V3.3 *** A0A2Z6JIR4_9VIRU)	ATMG01110	ORF251 | Mitovirus RNA-dependent RNA polymerase | chrM:283034-283789 REVERSE LENGTH=251
Solyc00g500182.1	Transmembrane protein (AHRD V3.3 *-* A0A1P8B2M8_ARATH)	AT2G07674	| Unknown conserved protein | chr2:3269151-3269906 FORWARD LENGTH=251
Solyc00g500183.1	NADH dehydrogenase subunit 7 (AHRD V3.3 *-* A0A220T1K3_9ROSI)	ATMG00510	NAD7 | NADH dehydrogenase subunit 7 | chrM:132071-138153 FORWARD LENGTH=394
Solyc00g500184.1	NADH dehydrogenase subunit 7 (AHRD V3.3 *** A0A0C5B9X5_9SOLA)	ATMG00510	NAD7 | NADH dehydrogenase subunit 7 | chrM:132071-138153 FORWARD LENGTH=394
Solyc00g500185.1	NADH dehydrogenase subunit 7 (AHRD V3.3 *-* G9FCP1_9LAMI)	ATMG00510	NAD7 | NADH dehydrogenase subunit 7 | chrM:132071-138153 FORWARD LENGTH=394
Solyc00g500186.1	Cytochrome c oxidase subunit 1 (AHRD V3.3 *** A0A2G2YXI2_CAPAN)	ATMG01360	COX1 | cytochrome oxidase | chrM:349830-351413 REVERSE LENGTH=527
Solyc00g500187.1	NADH-ubiquinone oxidoreductase chain 4 (AHRD V3.3 *-* A0A290WL40_SOLLC)	ATMG00580	NAD4 | NADH dehydrogenase subunit 4 | chrM:161693-169674 FORWARD LENGTH=495
Solyc00g500188.1	NADH-ubiquinone oxidoreductase chain 4 (AHRD V3.3 *** A0A2G3CZD8_CAPCH)	ATMG00580	NAD4 | NADH dehydrogenase subunit 4 | chrM:161693-169674 FORWARD LENGTH=495
Solyc00g500189.1	NADH-ubiquinone oxidoreductase chain 4 (AHRD V3.3 *** A0A2G2X0J9_CAPBA)	ATMG00580	NAD4 | NADH dehydrogenase subunit 4 | chrM:161693-169674 FORWARD LENGTH=495
Solyc00g500190.1	30S ribosomal protein S2, chloroplastic (AHRD V3.3 *** I6N946_DATST)	ATCG01000	YCF1.1 | Ycf1 protein | chrC:109405-110436 FORWARD LENGTH=343
Solyc00g500196.1	Protein TIC 214 (AHRD V3.3 *** K4EQH9_DATST)	ATCG01000	YCF1.1 | Ycf1 protein | chrC:109405-110436 FORWARD LENGTH=343
Solyc00g500197.1	Ycf15 protein (AHRD V3.3 *-* J7H9P3_CAPAN)	ATCG01270	ORF77.2 | Protein precursor Ycf15, putative, chloroplast | chrC:144921-145154 REVERSE LENGTH=77
Solyc00g500198.1	NAD(P)H-quinone oxidoreductase subunit 5, chloroplastic (AHRD V3.3 *** J7H711_CAPAN)	ATCG01280	YCF2.2 | Chloroplast Ycf2;ATPase, AAA type, core | chrC:145291-152175 REVERSE LENGTH=2294
Solyc00g500199.1	Photosystem I P700 chlorophyll a apoprotein A1 (AHRD V3.3 *** K4EPK3_DATST)	NA	NA
Solyc00g500200.1	Photosystem II protein D1 (AHRD V3.3 *** A0A1U8QBZ9_CAPAN)	ATCG00020	PSBA | photosystem II reaction center protein A | chrC:383-1444 REVERSE LENGTH=353
Solyc00g500201.1	Maturase K (AHRD V3.3 *** A0A2G3DGH8_CAPCH)	ATCG00040	MATK | maturase K | chrC:2056-3636 REVERSE LENGTH=526
Solyc00g500203.1	ATP synthase subunit alpha, chloroplastic (AHRD V3.3 *** I6N942_DATST)	ATCG00120	ATPA | ATP synthase subunit alpha | chrC:9938-11461 REVERSE LENGTH=507
Solyc00g500204.1	30S ribosomal protein S2, chloroplastic (AHRD V3.3 *** I6N946_DATST)	ATCG00160	RPS2 | ribosomal protein S2 | chrC:15013-15723 REVERSE LENGTH=236
Solyc00g500205.1	DNA-directed RNA polymerase subunit beta'' (AHRD V3.3 *-* A0A1U8QCC7_CAPAN)	ATCG00170	RPOC2 | DNA-directed RNA polymerase family protein | chrC:15938-20068 REVERSE LENGTH=1376
Solyc00g500206.1	Photosystem II CP43 reaction center protein (AHRD V3.3 *** A0A078EKT7_BRANA)	ATCG00280	PSBC | photosystem II reaction center protein C | chrC:33720-35141 FORWARD LENGTH=473
Solyc00g500207.1	30S ribosomal protein S14, chloroplastic (AHRD V3.3 *-* A0A2G2X601_CAPBA)	ATCG00330	RPS14 | chloroplast ribosomal protein S14 | chrC:36938-37240 REVERSE LENGTH=100
Solyc00g500208.1	Photosystem I P700 chlorophyll a apoprotein A2 (AHRD V3.3 *** I6N956_DATST)	ATCG00340	PSAB | Photosystem I, PsaA/PsaB protein | chrC:37375-39579 REVERSE LENGTH=734
Solyc00g500209.1	Photosystem I P700 chlorophyll a apoprotein A1 (AHRD V3.3 *** K4EPK3_DATST)	ATCG00350	PSAA | Photosystem I, PsaA/PsaB protein | chrC:39605-41857 REVERSE LENGTH=750
Solyc00g500210.1	Protein TIC 214 (AHRD V3.3 *** K4EQH9_DATST)	ATCG00360	YCF3 | Tetratricopeptide repeat (TPR)-like superfamily protein | chrC:42584-43751 REVERSE LENGTH=126
Solyc00g500211.1	NAD(P)H-quinone oxidoreductase subunit 5, chloroplastic (AHRD V3.3 *** J7H711_CAPAN)	NA	NA
Solyc00g500212.1	30S ribosomal protein S4, chloroplastic (AHRD V3.3 *** I6N958_DATST)	ATCG00380	RPS4 | chloroplast ribosomal protein S4 | chrC:45223-45828 REVERSE LENGTH=201
Solyc00g500224.1	Cytochrome c biogenesis FC (AHRD V3.3 *-* A0A0C5B7H6_9SOLA)	ATMG00180	CCB452 | cytochrome C biogenesis 452 | chrM:51293-53611 REVERSE LENGTH=452
Solyc00g500225.1	NADH-ubiquinone oxidoreductase chain 3 (AHRD V3.3 *** G9FCN6_9LAMI)	ATMG00990	NAD3 | NADH dehydrogenase 3 | chrM:260647-261006 REVERSE LENGTH=119
Solyc00g500226.1	Cytochrome c biogenesis FC (AHRD V3.3 *-* A0A0C5B7H6_9SOLA)	AT2G07674	| Unknown conserved protein | chr2:3269151-3269906 FORWARD LENGTH=251
Solyc00g500227.1	RNA-dependent RNA polymerase (AHRD V3.3 *** A0A2Z6JIR4_9VIRU)	ATMG01110	ORF251 | Mitovirus RNA-dependent RNA polymerase | chrM:283034-283789 REVERSE LENGTH=251
Solyc00g500228.1	Ribosomal protein L2 (AHRD V3.3 *** A0A290WL33_SOLLC)	ATMG00560	RPL2 | Nucleic acid-binding, OB-fold-like protein | chrM:154744-157345 FORWARD LENGTH=349
Solyc00g500234.1	Unknown protein	NA	NA
Solyc00g500235.1	Unknown protein	NA	NA
Solyc00g500236.1	MP domain-containing protein (AHRD V3.3 *-* A0A1Q3BUD1_CEPFO)	NA	NA
Solyc00g500237.1	Transport membrane protein (AHRD V3.3 *-* A0A0C5ARU2_HYONI)	ATMG00570	ORFX | Sec-independent periplasmic protein translocase | chrM:157491-158351 FORWARD LENGTH=286
Solyc00g500238.1	orf211 gene product (mitochondrion) (AHRD V3.3 --* NP_064093.1)	NA	NA
Solyc00g500239.1	Protein Ycf2 (AHRD V3.3 *-* A0A142DP97_9LAMI)	ATCG01280	YCF2.2 | Chloroplast Ycf2;ATPase, AAA type, core | chrC:145291-152175 REVERSE LENGTH=2294
Solyc00g500241.1	Cytochrome c biogenesis FC (AHRD V3.3 *-* A0A0C5B7H6_9SOLA)	ATMG00180	CCB452 | cytochrome C biogenesis 452 | chrM:51293-53611 REVERSE LENGTH=452
Solyc00g500242.1	Heme exporter protein C (AHRD V3.3 *** A0A2S4LUD9_9BRAD)	ATMG00900	CCB256 | cytochrome C biogenesis 256 | chrM:239988-240758 REVERSE LENGTH=256
Solyc00g500243.1	Cytochrome c oxidase subunit 2 (AHRD V3.3 *-* A0A0C5B2A3_HYONI)	ATMG00160	COX2 | cytochrome oxidase 2 | chrM:40502-42628 REVERSE LENGTH=260
Solyc00g500244.1	Cytochrome c oxidase subunit 2 (AHRD V3.3 *** A0A2G2X686_CAPBA)	ATMG00160	COX2 | cytochrome oxidase 2 | chrM:40502-42628 REVERSE LENGTH=260
Solyc00g500245.1	Ribosomal protein S3 (AHRD V3.3 *** A0A290WKX3_SOLLC)	ATMG00090	| structural constituent of ribosome;protein binding | chrM:25482-28733 REVERSE LENGTH=556
Solyc00g500246.1	Unknown protein	NA	NA
Solyc00g500249.1	Cytochrome c biogenesis FN (AHRD V3.3 *** A0A0C5B9X0_9SOLA)	ATMG00830	CCB382 | cytochrome C biogenesis 382 | chrM:231894-233042 REVERSE LENGTH=382
Solyc00g500250.1	Cytochrome c oxidase subunit 1 (AHRD V3.3 *** A0A2G2YXI2_CAPAN)	ATMG01360	COX1 | cytochrome oxidase | chrM:349830-351413 REVERSE LENGTH=527
Solyc00g500251.1	NADH-ubiquinone oxidoreductase chain 4 (AHRD V3.3 *-* A0A290WL40_SOLLC)	ATMG00580	NAD4 | NADH dehydrogenase subunit 4 | chrM:161693-169674 FORWARD LENGTH=495
Solyc00g500252.1	NADH-ubiquinone oxidoreductase chain 4 (AHRD V3.3 *** A0A2G3CZD8_CAPCH)	ATMG00580	NAD4 | NADH dehydrogenase subunit 4 | chrM:161693-169674 FORWARD LENGTH=495
Solyc00g500253.1	NADH-ubiquinone oxidoreductase chain 4 (AHRD V3.3 *** A0A2G2X0J9_CAPBA)	ATMG00580	NAD4 | NADH dehydrogenase subunit 4 | chrM:161693-169674 FORWARD LENGTH=495
Solyc00g500254.1	50S ribosomal protein L20, chloroplastic (AHRD V3.3 *-* A0A2P1M7F3_9LAMI)	ATCG00660	RPL20 | ribosomal protein L20 | chrC:68512-68865 REVERSE LENGTH=117
Solyc00g500255.1	RNA-dependent RNA polymerase (AHRD V3.3 *-* A0A2Z6JIR4_9VIRU)	ATMG01110	ORF251 | Mitovirus RNA-dependent RNA polymerase | chrM:283034-283789 REVERSE LENGTH=251
Solyc00g500256.1	NADH-ubiquinone oxidoreductase chain 5 (AHRD V3.3 *-* A0A1Y0B159_9LAMI)	NA	NA
Solyc00g500257.1	Transmembrane protein (AHRD V3.3 *-* A0A1P8B2M8_ARATH)	AT2G07674	| Unknown conserved protein | chr2:3269151-3269906 FORWARD LENGTH=251
Solyc00g500259.1	Unknown protein	NA	NA
Solyc00g500260.1	Cytochrome b (AHRD V3.3 *-* A0A2G3ARK2_CAPCH)	ATMG00220	COB | apocytochrome b | chrM:60235-61416 FORWARD LENGTH=393
Solyc00g500261.1	NADH-ubiquinone oxidoreductase chain 3 (AHRD V3.3 *** A0A2G2V3C2_CAPBA)	ATMG00990	NAD3 | NADH dehydrogenase 3 | chrM:260647-261006 REVERSE LENGTH=119
Solyc00g500262.1	Transmembrane protein (AHRD V3.3 *-* Q3EC50_ARATH)	AT2G07674	| Unknown conserved protein | chr2:3269151-3269906 FORWARD LENGTH=251
Solyc00g500263.1	RNA-dependent RNA polymerase (AHRD V3.3 *** A0A2Z6JIR4_9VIRU)	ATMG01110	ORF251 | Mitovirus RNA-dependent RNA polymerase | chrM:283034-283789 REVERSE LENGTH=251
Solyc00g500268.1	Unknown protein	NA	NA
Solyc00g500269.1	Unknown protein	NA	NA
Solyc00g500270.1	Unknown protein	NA	NA
Solyc00g500278.1	Protein TIC 214 (AHRD V3.3 *-* TI214_SOLTU)	ATCG01130	YCF1.2 | Ycf1 protein | chrC:123884-129244 REVERSE LENGTH=1786
Solyc00g500279.1	Protein TIC 214 (AHRD V3.3 *-* TI214_SOLTU)	ATCG01130	YCF1.2 | Ycf1 protein | chrC:123884-129244 REVERSE LENGTH=1786
Solyc00g500282.1	Unknown protein	NA	NA
Solyc00g500283.1	Unknown protein	NA	NA
Solyc00g500290.1	DNA-directed RNA polymerase subunit beta'' (AHRD V3.3 *** A0A1U8QCC7_CAPAN)	ATCG00170	RPOC2 | DNA-directed RNA polymerase family protein | chrC:15938-20068 REVERSE LENGTH=1376
Solyc00g500291.1	30S ribosomal protein S2, chloroplastic (AHRD V3.3 *** I6N946_DATST)	ATCG00160	RPS2 | ribosomal protein S2 | chrC:15013-15723 REVERSE LENGTH=236
Solyc00g500292.1	ATP synthase subunit alpha, chloroplastic (AHRD V3.3 *** I6N942_DATST)	ATCG00120	ATPA | ATP synthase subunit alpha | chrC:9938-11461 REVERSE LENGTH=507
Solyc00g500293.1	Photosystem II reaction center protein K (AHRD V3.3 *** A0A1U8QD48_CAPAN)	ATCG00070	PSBK | photosystem II reaction center protein K precursor | chrC:7017-7202 FORWARD LENGTH=61
Solyc00g500294.1	Unknown protein	NA	NA
Solyc00g500295.1	Maturase K (AHRD V3.3 *** A0A2G3DGH8_CAPCH)	ATCG00040	MATK | maturase K | chrC:2056-3636 REVERSE LENGTH=526
Solyc00g500296.1	Photosystem II protein D1 (AHRD V3.3 *** A0A1U8QBZ9_CAPAN)	ATCG00020	PSBA | photosystem II reaction center protein A | chrC:383-1444 REVERSE LENGTH=353
Solyc00g500297.1	50S ribosomal protein L2 (AHRD V3.3 *** H6T990_9CARY)	ATCG01310	RPL2.2 | ribosomal protein L2 | chrC:152806-154312 FORWARD LENGTH=274
Solyc00g500298.1	50S ribosomal protein L2, chloroplastic (AHRD V3.3 *** I6N9C2_DATST)	ATCG01310	RPL2.2 | ribosomal protein L2 | chrC:152806-154312 FORWARD LENGTH=274
Solyc00g500299.1	Ycf15 protein (AHRD V3.3 *-* J7H9P3_CAPAN)	ATCG01250	NDHB.2 | NADH-Ubiquinone/plastoquinone (complex I) protein | chrC:141854-143708 FORWARD LENGTH=389
Solyc00g500300.1	Ycf15 protein (AHRD V3.3 *-* J7H9P3_CAPAN)	ATCG01270	ORF77.2 | Protein precursor Ycf15, putative, chloroplast | chrC:144921-145154 REVERSE LENGTH=77
Solyc00g500301.1	Ycf15 (AHRD V3.3 *-* A0A346JLD3_9ASTE)	NA	NA
Solyc00g500302.1	ATPase subunit 4 (AHRD V3.3 *** A0A0C5B288_HYONI)	ATMG00640	ORF25 | hydrogen ion transporting ATP synthases, rotational mechanism;zinc ion binding | chrM:188084-188662 REVERSE LENGTH=192
Solyc00g500303.1	Cytochrome c oxidase subunit 3 (AHRD V3.3 *** A0A0C5BKQ0_9SOLA)	ATMG00730	COX3 | cytochrome c oxidase subunit 3 | chrM:218280-219077 FORWARD LENGTH=265
Solyc00g500304.1	Protein Ycf2 (AHRD V3.3 *-* A0A142DP97_9LAMI)	ATCG01280	YCF2.2 | Chloroplast Ycf2;ATPase, AAA type, core | chrC:145291-152175 REVERSE LENGTH=2294
Solyc00g500310.1	Cytochrome c oxidase subunit 2 (AHRD V3.3 *** A0A2G2X686_CAPBA)	ATMG00160	COX2 | cytochrome oxidase 2 | chrM:40502-42628 REVERSE LENGTH=260
Solyc00g500312.1	Cytochrome b (AHRD V3.3 *-* A0A2G3ARK2_CAPCH)	ATMG00220	COB | apocytochrome b | chrM:60235-61416 FORWARD LENGTH=393
Solyc00g500313.1	Unknown protein	NA	NA
Solyc00g500314.1	NADH dehydrogenase subunit 2 (AHRD V3.3 *-* A0A0C5B2A9_HYONI)	AT2G07689	| NADH-Ubiquinone/plastoquinone (complex I) protein | chr2:3336109-3336753 FORWARD LENGTH=214
Solyc00g500315.1	LOW QUALITY PROTEIN: uncharacterized protein LOC112326444, partial (AHRD V3.3 *-* XP_024449890.1)	NA	NA
Solyc00g500316.1	NADH dehydrogenase subunit 2 (AHRD V3.3 *-* A0A060DER8_9GENT)	NA	NA
Solyc00g500317.1	NADH-ubiquinone oxidoreductase chain 5 (AHRD V3.3 *** A0A0C5ARN6_HYONI)	ATMG00513	NAD5A, NAD5.1, NAD5 | NADH dehydrogenase 5A | chrM:140724-142998 REVERSE LENGTH=669
Solyc00g500318.1	Cytochrome C oxidase subunit II-like%2C transmembrane domain-containing protein (AHRD V3.3 *** ATMG01280.1)	ATMG01280	ORF291 | Cytochrome C oxidase subunit II-like, transmembrane domain | chrM:318588-319463 REVERSE LENGTH=291
Solyc00g500319.1	DNA-directed RNA polymerase subunit beta'' (AHRD V3.3 *** A0A1U8QCC7_CAPAN)	ATCG00170	RPOC2 | DNA-directed RNA polymerase family protein | chrC:15938-20068 REVERSE LENGTH=1376
Solyc00g500320.1	Photosystem II protein D1 (AHRD V3.3 *** A0A1U8QBZ9_CAPAN)	ATCG00160	RPS2 | ribosomal protein S2 | chrC:15013-15723 REVERSE LENGTH=236
Solyc00g500321.1	ATP synthase subunit b, chloroplastic (AHRD V3.3 *** I6N943_DATST)	ATCG00140	ATPH | ATP synthase subunit C family protein | chrC:13262-13507 REVERSE LENGTH=81
Solyc00g500322.1	ATP synthase subunit b, chloroplastic (AHRD V3.3 *** I6N943_DATST)	ATCG00130	ATPF | ATPase, F0 complex, subunit B/B', bacterial/chloroplast | chrC:11529-12798 REVERSE LENGTH=184
Solyc00g500323.1	ATP synthase subunit alpha, chloroplastic (AHRD V3.3 *** I6N942_DATST)	ATCG00120	ATPA | ATP synthase subunit alpha | chrC:9938-11461 REVERSE LENGTH=507
Solyc00g500325.1	Ycf15 (AHRD V3.3 *-* A0A346JLD3_9ASTE)	NA	NA
Solyc00g500326.1	Ycf15 protein (AHRD V3.3 *-* J7H9P3_CAPAN)	ATCG01270	ORF77.2 | Protein precursor Ycf15, putative, chloroplast | chrC:144921-145154 REVERSE LENGTH=77
Solyc00g500327.1	Protein Ycf2 (AHRD V3.3 *** A0A1Z1GA65_LITCN)	ATCG01280	YCF2.2 | Chloroplast Ycf2;ATPase, AAA type, core | chrC:145291-152175 REVERSE LENGTH=2294
Solyc00g500328.1	Ribosomal protein L2, plastid (AHRD V3.3 *-* A0A2U1PJW3_ARTAN)	NA	NA
Solyc00g500329.1	Photosystem II protein D1 (AHRD V3.3 *** A0A1U8QBZ9_CAPAN)	ATCG00020	PSBA | photosystem II reaction center protein A | chrC:383-1444 REVERSE LENGTH=353
Solyc00g500332.1	ATP synthase subunit alpha, chloroplastic (AHRD V3.3 *** I6N942_DATST)	ATCG00120	ATPA | ATP synthase subunit alpha | chrC:9938-11461 REVERSE LENGTH=507
Solyc00g500345.1	ATP synthase subunit alpha (AHRD V3.3 *** A0A2G3AS26_CAPCH)	ATMG01190	ATP1 | ATP synthase subunit 1 | chrM:302166-303689 REVERSE LENGTH=507
Solyc00g500346.1	Transport membrane protein (AHRD V3.3 *** A0A0C5ARU2_HYONI)	ATMG00570	ORFX | Sec-independent periplasmic protein translocase | chrM:157491-158351 FORWARD LENGTH=286
Solyc00g500348.1	Cytochrome c biogenesis FN (AHRD V3.3 *** A0A0C5B9X0_9SOLA)	ATMG00830	CCB382 | cytochrome C biogenesis 382 | chrM:231894-233042 REVERSE LENGTH=382
Solyc00g500349.1	Cytochrome c oxidase subunit 1 (AHRD V3.3 *** A0A2G2YXI2_CAPAN)	ATMG01360	COX1 | cytochrome oxidase | chrM:349830-351413 REVERSE LENGTH=527
Solyc00g500350.1	RNA-dependent RNA polymerase (AHRD V3.3 *** A0A2Z6JIR4_9VIRU)	ATMG01110	ORF251 | Mitovirus RNA-dependent RNA polymerase | chrM:283034-283789 REVERSE LENGTH=251
Solyc00g500351.1	Ribosomal protein S13 (AHRD V3.3 *-* A0A0C5B313_9SOLA)	AT2G07674	| Unknown conserved protein | chr2:3269151-3269906 FORWARD LENGTH=251
Solyc00g500355.1	Unknown protein	NA	NA
Solyc00g500356.1	Unknown protein	NA	NA
Solyc00g500357.1	Transport membrane protein (AHRD V3.3 *** A0A0C5ARU2_HYONI)	ATMG00570	ORFX | Sec-independent periplasmic protein translocase | chrM:157491-158351 FORWARD LENGTH=286
Solyc00g500358.1	ATP synthase subunit alpha (AHRD V3.3 *** A0A2H4NB27_SOLLC)	ATMG01190	ATP1 | ATP synthase subunit 1 | chrM:302166-303689 REVERSE LENGTH=507
Solyc00g500359.1	Cytochrome c oxidase subunit 2 (AHRD V3.3 *** A0A2G2X686_CAPBA)	ATMG00160	COX2 | cytochrome oxidase 2 | chrM:40502-42628 REVERSE LENGTH=260
Solyc00g500360.1	Cytochrome c oxidase subunit 2 (AHRD V3.3 *-* A0A0C5B2A3_HYONI)	NA	NA
Solyc00g500361.1	NADH-ubiquinone oxidoreductase chain 3 (AHRD V3.3 *-* A0A2G2V3C2_CAPBA)	ATMG00990	NAD3 | NADH dehydrogenase 3 | chrM:260647-261006 REVERSE LENGTH=119
Solyc00g500362.1	Ribosomal protein L5 (AHRD V3.3 *** A0A290WL59_SOLLC)	ATMG00210	RPL5 | ribosomal protein L5 | chrM:57774-58331 FORWARD LENGTH=185
Solyc00g500363.1	Ribosomal protein L5 (AHRD V3.3 *** A0A290WL59_SOLLC)	AT2G34520	RPS14 | mitochondrial ribosomal protein S14 | chr2:14548218-14548712 REVERSE LENGTH=164
Solyc00g500364.1	Cytochrome b (AHRD V3.3 *** A0A2G3ARK2_CAPCH)	ATMG00220	COB | apocytochrome b | chrM:60235-61416 FORWARD LENGTH=393
Solyc00g500365.1	Unknown protein	NA	NA
Solyc00g500366.1	Unknown protein	NA	NA
Solyc00g500367.1	Unknown protein	NA	NA
Solyc00g500376.1	Unknown protein	NA	NA
Solyc00g500377.1	Unknown protein	NA	NA
Solyc01g004002.1	Unknown protein	NA	NA
Solyc01g004004.1	Unknown protein	NA	NA
Solyc01g004006.1	Unknown protein	NA	NA
Solyc01g006410.4	Pistil extensin like protein, partial CDS only (AHRD V3.3 *-* Q7DLN2_TOBAC)	NA	NA
Solyc01g090790.4	bHLH transcription factor	AT4G00050	UNE10 | basic helix-loop-helix (bHLH) DNA-binding superfamily protein | chr4:17863-19848 FORWARD LENGTH=399
Solyc01g094750.4	Cytochrome P450 (AHRD V3.3 *** A0A2U1NG86_ARTAN)	AT2G45970	CYP86A8, LCR | cytochrome P450, family 86, subfamily A, polypeptide 8 | chr2:18912548-18914161 REVERSE LENGTH=537
Solyc01g109510.3	SWI/SNF complex subunit SWI3D (AHRD V3.3 *** A0A2I4FZ45_9ROSI)	AT4G34430	CHB3, ATSWI3D | DNA-binding family protein | chr4:16461069-16464993 FORWARD LENGTH=986
Solyc01g111200.3	eukaryotic translation initiation factor 4B3 (AHRD V3.3 *** A0A2I4EWR0_9ROSI)	AT4G38710	| glycine-rich protein | chr4:18078141-18080002 REVERSE LENGTH=465
Solyc01g111300.4	Cold-shock protein (AHRD V3.3 *-* A0A200RAC1_9MAGN)	AT2G21060	ATGRP2B, ATCSP4, GRP2B | glycine-rich protein 2B | chr2:9036983-9037588 REVERSE LENGTH=201
Solyc02g004000.1	Regulator of rDNA transcription protein 15 (AHRD V3.3 *-* A0A2G2V0S9_CAPBA)	NA	NA
Solyc02g069260.3	Argonaute2a	AT1G31290	AGO3 | ARGONAUTE 3 | chr1:11188293-11192317 FORWARD LENGTH=1194
Solyc02g069270.2	Argonaute 2b	AT1G31280	AGO2 | Argonaute family protein | chr1:11181777-11185112 FORWARD LENGTH=1014
Solyc02g069510.1	Protein LIGHT-DEPENDENT SHORT HYPOCOTYLS 6 (AHRD V3.3 *** A0A2G3D431_CAPCH)	AT1G07090	LSH6 | Protein of unknown function (DUF640) | chr1:2174202-2174792 REVERSE LENGTH=196
Solyc02g080510.1	Senescence regulator S40 (AHRD V3.3 *** A0A200Q815_9MAGN)	AT1G11700	| Protein of unknown function, DUF584 | chr1:3945852-3946457 FORWARD LENGTH=201
Solyc02g080630.4	Lactoylglutathione lyase (AHRD V3.3 *** A0A1U8FLK7_CAPAN)	AT1G11840	GLX1 | glyoxalase I homolog | chr1:3995928-3997518 FORWARD LENGTH=322
Solyc02g080770.2	Unknown protein	NA	NA
Solyc02g082420.3	RING/U-box superfamily protein (AHRD V3.3 *** A0A2U1LI04_ARTAN)	AT1G20823	| RING/U-box superfamily protein | chr1:7238880-7239473 FORWARD LENGTH=197
Solyc03g007560.2	Crooked neck-like protein 1 (AHRD V3.3 *** A0A2G2Y8B4_CAPAN)	AT5G41770	| crooked neck protein, putative / cell cycle protein, putative | chr5:16718021-16720936 FORWARD LENGTH=705
Solyc03g026411.1	Unknown protein	NA	NA
Solyc03g026412.1	Unknown protein	NA	NA
Solyc03g026414.1	Unknown protein	NA	NA
Solyc03g026416.1	Unknown protein	NA	NA
Solyc03g026418.1	Unknown protein	NA	NA
Solyc03g098280.4	Argonaute 1b	AT1G48410	AGO1 | Stabilizer of iron transporter SufD / Polynucleotidyl transferase | chr1:17886285-17891892 REVERSE LENGTH=1050
Solyc03g118290.3	auxin response factor 2A	AT5G62000	ARF2, ARF1-BP, HSS, ORE14 | auxin response factor 2 | chr5:24910859-24914680 FORWARD LENGTH=859
Solyc03g121380.3	Mitochondrial outer membrane import complex protein METAXIN (AHRD V3.3 *-* A0A2G2V8U8_CAPBA)	AT3G21290	| dentin sialophosphoprotein-related | chr3:7482318-7488676 FORWARD LENGTH=1192
Solyc04g004000.1	Unknown protein	NA	NA
Solyc04g004005.1	Unknown protein	NA	NA
Solyc04g074520.1	VQ motif-containing protein 9 (AHRD V3.3 *** A0A2I4DH74_9ROSI)	AT1G78310	| VQ motif-containing protein | chr1:29464003-29464938 REVERSE LENGTH=311
Solyc04g076820.1	Phox/Bem1p (AHRD V3.3 *** A0A200QI01_9MAGN)	AT5G09620	| Octicosapeptide/Phox/Bem1p family protein | chr5:2983757-2985352 REVERSE LENGTH=531
Solyc04g079310.4	RNA-binding protein 47C (AHRD V3.3 *** A0A2U1PUZ3_ARTAN)	AT1G47490	ATRBP47C, RBP47C | RNA-binding protein 47C | chr1:17424801-17427182 FORWARD LENGTH=432
Solyc04g082980.2	Tetratricopeptide repeat protein SKI3 (AHRD V3.3 *** A0A2G2ZSZ3_CAPAN)	AT1G76630	| Tetratricopeptide repeat (TPR)-like superfamily protein | chr1:28759699-28765042 FORWARD LENGTH=1168
Solyc04g082990.3	Tetratricopeptide repeat protein SKI3 (AHRD V3.3 *-* A0A2G2ZSZ3_CAPAN)	AT1G76630	| Tetratricopeptide repeat (TPR)-like superfamily protein | chr1:28759699-28765042 FORWARD LENGTH=1168
Solyc05g004003.1	Unknown protein	NA	NA
Solyc05g004007.1	Unknown protein	NA	NA
Solyc05g012570.3	protein qua-1 isoform X1 (AHRD V3.3 *** XP_010321178.1)	AT2G03440	NRP1, ATNRP1 | nodulin-related protein 1 | chr2:1039409-1039972 REVERSE LENGTH=187
Solyc05g015420.4	F-box protein (AHRD V3.3 *** A0A2G2YF26_CAPAN)	AT1G67340	| HCP-like superfamily protein with MYND-type zinc finger | chr1:25230323-25231622 FORWARD LENGTH=379
Solyc05g021190.2	Photosystem II D2 protein (AHRD V3.3 *-* A0A2G2XVH6_CAPAN)	ATCG00270	PSBD | photosystem II reaction center protein D | chrC:32711-33772 FORWARD LENGTH=353
Solyc05g023725.1	Ribosomal protein L2, plastid (AHRD V3.3 *-* A0A2U1PJW3_ARTAN)	NA	NA
Solyc05g049950.3	Small nuclear ribonucleoprotein-associated protein (AHRD V3.3 *-* A0A2G2YXL6_CAPAN)	AT5G44500	| Small nuclear ribonucleoprotein family protein | chr5:17927505-17928269 FORWARD LENGTH=254
Solyc06g061020.3	SBP (S-ribonuclease binding protein) family protein (AHRD V3.3 *** Q8LCK5_ARATH)	AT1G32740	| SBP (S-ribonuclease binding protein) family protein | chr1:11844883-11846082 FORWARD LENGTH=312
Solyc06g069670.4	Formin-like protein (AHRD V3.3 *-* A0A2G3CZ92_CAPCH)	AT5G07740	| actin binding | chr5:2459076-2466580 REVERSE LENGTH=1649
Solyc06g073190.3	fructokinase 2	AT3G59480	| pfkB-like carbohydrate kinase family protein | chr3:21983103-21984440 FORWARD LENGTH=326
Solyc06g074585.1	Transmembrane protein (AHRD V3.3 *-* A0A1P8B2M8_ARATH)	AT2G07674	| Unknown conserved protein | chr2:3269151-3269906 FORWARD LENGTH=251
Solyc06g074600.2	DNA-directed RNA polymerase subunit beta'' (AHRD V3.3 *-* I6N947_DATST)	ATCG00170	RPOC2 | DNA-directed RNA polymerase family protein | chrC:15938-20068 REVERSE LENGTH=1376
Solyc07g005205.1	Unknown protein	NA	NA
Solyc07g053740.1	Ethylene Response Factor F.4	AT5G44210	ERF9, ATERF9, ATERF-9 | erf domain protein 9 | chr5:17806742-17807344 FORWARD LENGTH=200
Solyc07g061805.1	Unknown protein	NA	NA
Solyc08g006253.1	Unknown protein	NA	NA
Solyc08g006255.1	Unknown protein	NA	NA
Solyc08g006257.1	Unknown protein	NA	NA
Solyc08g007120.3	SBP (S-ribonuclease binding protein) family protein (AHRD V3.3 *** Q8LCK5_ARATH)	AT1G32740	| SBP (S-ribonuclease binding protein) family protein | chr1:11844883-11846082 FORWARD LENGTH=312
Solyc08g062560.4	S-adenosyl-L-methionine-dependent methyltransferases superfamily protein (AHRD V3.3 *** Q8GYE8_ARATH)	AT5G26180	| S-adenosyl-L-methionine-dependent methyltransferases superfamily protein | chr5:9149253-9152595 FORWARD LENGTH=567
Solyc08g068140.4	BURP domain-containing protein 3 (AHRD V3.3 *-* A0A2G3BT77_CAPCH)	NA	NA
Solyc08g079210.1	Unknown protein	NA	NA
Solyc09g008083.1	Glycosyltransferase (AHRD V3.3 *-* A0A1Q3B407_CEPFO)	AT2G36970	| UDP-Glycosyltransferase superfamily protein | chr2:15529050-15530712 FORWARD LENGTH=490
Solyc09g008087.1	Unknown protein	NA	NA
Solyc09g008090.3	Glycosyltransferase (AHRD V3.3 *** A0A1Q3DDP0_CEPFO)	AT2G36970	| UDP-Glycosyltransferase superfamily protein | chr2:15529050-15530712 FORWARD LENGTH=490
Solyc09g009750.3	Subtilisin-like protease (AHRD V3.3 *** O82440_ARATH)	AT5G03620	| Subtilisin-like serine endopeptidase family protein | chr5:918738-921874 FORWARD LENGTH=766
Solyc09g015860.1	Ribosomal protein L16 (AHRD V3.3 *** A0A290WKW7_SOLLC)	ATMG00080	RPL16 | ribosomal protein L16 | chrM:25076-25615 REVERSE LENGTH=179
Solyc09g042575.1	Unknown protein	NA	NA
Solyc09g050070.1	NAD(P)H-quinone oxidoreductase subunit 2, chloroplastic (AHRD V3.3 *** A0A2P1N7K1_9LAMI)	ATCG01250	NDHB.2 | NADH-Ubiquinone/plastoquinone (complex I) protein | chrC:141854-143708 FORWARD LENGTH=389
Solyc09g061465.1	Protein Ycf2 (AHRD V3.3 *-* A0A2K1Y5H6_POPTR)	ATCG01280	YCF2.2 | Chloroplast Ycf2;ATPase, AAA type, core | chrC:145291-152175 REVERSE LENGTH=2294
Solyc09g076057.1	Unknown protein	NA	NA
Solyc09g082810.3	Unknown protein	NA	NA
Solyc09g089975.1	acanthoscurrin-2-like (AHRD V3.3 *-* XP_019071131.1)	NA	NA
Solyc09g090385.1	glycine-rich cell wall structural protein (AHRD V3.3 *-* XP_019071134.1)	NA	NA
Solyc09g091800.4	Unknown protein	NA	NA
Solyc09g098601.1	Unknown protein	NA	NA
Solyc09g098602.1	Unknown protein	NA	NA
Solyc09g098603.1	Unknown protein	NA	NA
Solyc09g098604.1	Unknown protein	NA	NA
Solyc09g098605.1	Unknown protein	NA	NA
Solyc09g098606.1	Unknown protein	NA	NA
Solyc09g098607.1	Unknown protein	NA	NA
Solyc09g098608.1	Unknown protein	NA	NA
Solyc10g012213.1	Ribosomal protein L2, plastid (AHRD V3.3 *-* A0A2U1PJW3_ARTAN)	NA	NA
Solyc10g018900.1	Unknown protein	NA	NA
Solyc10g048060.2	hypothetical protein (AHRD V3.3 *-* ATMG00030.1)	ATMG00030	ORF107A | hypothetical protein | chrM:11918-12241 FORWARD LENGTH=107
Solyc10g055655.1	Unknown protein	NA	NA
Solyc10g061880.1	Unknown protein	NA	NA
Solyc10g061887.1	NAD(P)H-quinone oxidoreductase subunit 2, chloroplastic (AHRD V3.3 *** J7H400_CAPAN)	ATCG01250	NDHB.2 | NADH-Ubiquinone/plastoquinone (complex I) protein | chrC:141854-143708 FORWARD LENGTH=389
Solyc10g082061.1	Unknown protein	NA	NA
Solyc10g082062.1	Unknown protein	NA	NA
Solyc10g083063.1	Unknown protein	NA	NA
Solyc10g083067.1	Unknown protein	NA	NA
Solyc11g017475.1	transmembrane protein (AHRD V3.3 *** AT1G21722.1)	AT1G21722	| unknown protein; FUNCTIONS IN: molecular_function unknown; INVOLVED IN: biological_process unknown; LOCATED IN: cellular_compo
Solyc11g063530.2	RNA-dependent RNA polymerase (AHRD V3.3 *-* A0A2Z6JIR4_9VIRU)	ATMG01110	ORF251 | Mitovirus RNA-dependent RNA polymerase | chrM:283034-283789 REVERSE LENGTH=251
Solyc11g063540.2	RNA-dependent RNA polymerase (AHRD V3.3 *-* A0A2Z6JIR4_9VIRU)	AT2G07749	| Mitovirus RNA-dependent RNA polymerase | chr2:3247234-3247974 FORWARD LENGTH=246
Solyc11g063550.2	Unknown protein	NA	NA
Solyc11g063570.1	Unknown protein	NA	NA
Solyc11g063573.1	ATPase subunit 4 (AHRD V3.3 *** A0A0C5B288_HYONI)	ATMG00640	ORF25 | hydrogen ion transporting ATP synthases, rotational mechanism;zinc ion binding | chrM:188084-188662 REVERSE LENGTH=192
Solyc11g063577.1	Protein Ycf2 (AHRD V3.3 *-* A0A142DP97_9LAMI)	ATCG01280	YCF2.2 | Chloroplast Ycf2;ATPase, AAA type, core | chrC:145291-152175 REVERSE LENGTH=2294
Solyc11g065040.2	Protein N-lysine methyltransferase METTL21A (AHRD V3.3 *** A0A2U1MC47_ARTAN)	AT2G26810	| Putative methyltransferase family protein | chr2:11433900-11436078 REVERSE LENGTH=256
Solyc11g068625.1	Unknown protein	NA	NA
Solyc11g071240.2	U-box domain-containing protein 26 (AHRD V3.3 *** A0A1J3FUP2_NOCCA)	AT5G11550	| ARM repeat superfamily protein | chr5:3708203-3709147 REVERSE LENGTH=314
Solyc11g073315.1	Unknown protein	NA	NA
Solyc12g006973.1	Leucine-rich repeat family protein (AHRD V3.3 *** A0A061GNA0_THECC)	AT3G24480	| Leucine-rich repeat (LRR) family protein | chr3:8901154-8902638 REVERSE LENGTH=494
Solyc12g006980.2	Leucine-rich repeat family protein (AHRD V3.3 *-* A0A061GNA0_THECC)	AT3G24480	| Leucine-rich repeat (LRR) family protein | chr3:8901154-8902638 REVERSE LENGTH=494
Solyc12g010190.1	Unknown protein	NA	NA
Solyc12g098225.1	glycine-rich cell wall structural protein (AHRD V3.3 *-* XP_010314854.1)	NA	NA
Solyc12g098630.2	Kinesin-like protein KIN12B (AHRD V3.3 *** A0A2G3B535_CAPCH)	AT3G23670	PAKRP1L, KINESIN-12B | phragmoplast-associated kinesin-related protein, putative | chr3:8519290-8525055 FORWARD LENGTH=1313
Solyc12g100363.1	Unknown protein	NA	NA
Solyc12g100367.1	Unknown protein	NA	NA
B) genes with increased histone mark in genic region
gene ID	ITAG4.0 gene description	Arabidopsis homolog (BLAST e<1E-7)	Arabidopsis annotation (TAIR 10)
Solyc00g011560.1	E3 ubiquitin-protein ligase (AHRD V3.3 *-* A0A2G3CLG0_CAPCH)	AT5G37930	| Protein with RING/U-box and TRAF-like domains | chr5:15102239-15103651 REVERSE LENGTH=349
Solyc00g015600.1	Unknown protein	NA	NA
Solyc00g500003.1	MP domain-containing protein (AHRD V3.3 *-* A0A1Q3D0H5_CEPFO)	NA	NA
Solyc00g500096.1	E3 ubiquitin-protein ligase (AHRD V3.3 *** A0A2G2WYW6_CAPBA)	AT5G37930	| Protein with RING/U-box and TRAF-like domains | chr5:15102239-15103651 REVERSE LENGTH=349
Solyc00g500164.1	Unknown protein	NA	NA
Solyc00g500179.1	Unknown protein	NA	NA
Solyc00g500235.1	Unknown protein	NA	NA
Solyc00g500236.1	MP domain-containing protein (AHRD V3.3 *-* A0A1Q3BUD1_CEPFO)	NA	NA
Solyc00g500353.1	Phenylalanine ammonia-lyase (AHRD V3.3 *** A0A2G2VZP0_CAPBA)	AT2G37040	PAL1, ATPAL1 | PHE ammonia lyase 1 | chr2:15557602-15560237 REVERSE LENGTH=725
Solyc01g006580.4	2-oxoglutarate (2OG) and Fe(II)-dependent oxygenase superfamily protein (AHRD V3.3 *** A0A2U1LXD5_ARTAN)	AT1G52820	| 2-oxoglutarate (2OG) and Fe(II)-dependent oxygenase superfamily protein | chr1:19669216-19670321 FORWARD LENGTH=317
Solyc01g007140.3	ARM repeat superfamily protein (AHRD V3.3 *** AT5G06350.2)	AT5G06350	| ARM repeat superfamily protein | chr5:1938781-1944197 FORWARD LENGTH=877
Solyc01g009120.3	Histone deacetylase (AHRD V3.3 *** A0A2G2ZNY2_CAPAN)	AT4G33470	hda14, ATHDA14 | histone deacetylase 14 | chr4:16102774-16105439 REVERSE LENGTH=423
Solyc01g011356.1	Retrovirus-related Pol polyprotein from transposon TNT 1-94 (AHRD V3.3 *-* A0A2G2W4T7_CAPBA)	ATMG00810	ORF240B | DNA/RNA polymerases superfamily protein | chrM:227709-228431 REVERSE LENGTH=240
Solyc01g020240.4	hypothetical protein (AHRD V3.3 *** AT1G09290.1)	AT1G09290	| unknown protein; Has 73 Blast hits to 71 proteins in 26 species: Archae - 0; Bacteria - 0; Metazoa - 5; Fungi - 11; Plants - 5
Solyc01g020495.1	Unknown protein	NA	NA
Solyc01g022760.1	Unknown protein	NA	NA
Solyc01g044490.4	Elongation factor P (AHRD V3.3 *** B6TVD2_MAIZE)	AT4G26310	| elongation factor P (EF-P) family protein | chr4:13314147-13316066 REVERSE LENGTH=261
Solyc01g049910.4	Membrane-bound transcription factor site-2 protease (AHRD V3.3 *** A0A200QAL7_9MAGN)	AT4G20310	| Peptidase M50 family protein | chr4:10961639-10963690 FORWARD LENGTH=488
Solyc01g049960.4	chromosome-associated kinesin (AHRD V3.3 *** AT4G26410.1)	AT4G26410	| Uncharacterised conserved protein UCP022280 | chr4:13346760-13348791 FORWARD LENGTH=263
Solyc01g056340.4	de-etiolated 1	AT4G10180	DET1, FUS2, ATDET1 | light-mediated development protein 1 / deetiolated1 (DET1) | chr4:6346543-6349146 FORWARD LENGTH=543
Solyc01g056665.1	Unknown protein	NA	NA
Solyc01g059765.1	Unknown protein	NA	NA
Solyc01g066425.1	Pectinesterase (AHRD V3.3 *-* A0A2G3DFP5_CAPCH)	AT5G49180	| Plant invertase/pectin methylesterase inhibitor superfamily | chr5:19940783-19942876 REVERSE LENGTH=571
Solyc01g066895.1	Unknown protein	NA	NA
Solyc01g067145.1	GDSL esterase/lipase EXL3 (AHRD V3.3 *-* A0A2G3CQL4_CAPCH)	NA	NA
Solyc01g067895.1	Unknown protein	NA	NA
Solyc01g068297.1	SNF2-related (AHRD V3.3 *** A0A200QQJ8_9MAGN)	AT1G05490	chr31 | chromatin remodeling 31 | chr1:1618795-1623195 REVERSE LENGTH=1410
Solyc01g068300.3	SNF2-related (AHRD V3.3 *** A0A200QQJ8_9MAGN)	AT1G05490	chr31 | chromatin remodeling 31 | chr1:1618795-1623195 REVERSE LENGTH=1410
Solyc01g080270.3	Alpha/beta-Hydrolases superfamily protein (AHRD V3.3 *** A0A2U1N7S1_ARTAN)	AT4G14290	| alpha/beta-Hydrolases superfamily protein | chr4:8225547-8230057 REVERSE LENGTH=558
Solyc01g080350.3	Mo25 family protein (AHRD V3.3 *** Q3E9D4_ARATH)	AT5G18940	| Mo25 family protein | chr5:6325972-6328097 FORWARD LENGTH=345
Solyc01g081070.3	Protein transport protein SEC23 (AHRD V3.3 *** A0A2G3ALY9_CAPAN)	AT2G21630	| Sec23/Sec24 protein transport family protein | chr2:9250346-9253829 FORWARD LENGTH=761
Solyc01g081582.1	Nucleotide/sugar transporter family protein (AHRD V3.3 --* AT5G55950.4)	NA	NA
Solyc01g081584.1	Serine/threonine-protein phosphatase 7 long form-like protein (AHRD V3.3 *-* A0A1J3IZ43_NOCCA)	AT1G48120	| hydrolases;protein serine/threonine phosphatases | chr1:17774238-17779624 REVERSE LENGTH=1340
Solyc01g096350.3	CDPK-related kinase 4 (AHRD V3.3 *** A0A2G2W6Y9_CAPBA)	AT2G46700	ATCRK3, CRK3 | CDPK-related kinase 3 | chr2:19182968-19186430 REVERSE LENGTH=595
Solyc01g097320.3	Mediator of RNA polymerase II transcription subunit 14 (AHRD V3.3 *** A0A2G2W775_CAPBA)	AT3G04740	SWP, MED14, ATMED14 | RNA polymerase II transcription mediators | chr3:1294037-1300555 FORWARD LENGTH=1703
Solyc01g108520.2	Alpha/beta-Hydrolases superfamily protein (AHRD V3.3 *** A0A2U1KK17_ARTAN)	AT3G48700	ATCXE13, CXE13 | carboxyesterase 13 | chr3:18038825-18039814 REVERSE LENGTH=329
Solyc01g111030.2	Ribosome biogenesis protein WDR12 homolog (AHRD V3.3 *** A0A2G3D985_CAPCH)	AT5G15550	| Transducin/WD40 repeat-like superfamily protein | chr5:5059051-5062003 REVERSE LENGTH=433
Solyc01g112310.4	Chloride channel protein (AHRD V3.3 *** A0A1U8E0X8_CAPAN)	AT4G35440	CLC-E | chloride channel E | chr4:16836367-16839345 REVERSE LENGTH=749
Solyc02g005305.1	Unknown protein	NA	NA
Solyc02g005608.1	Retrovirus-related Pol polyprotein from transposon TNT 1-94 (AHRD V3.3 *-* A0A2I0W6G5_9ASPA)	ATMG00810	ORF240B | DNA/RNA polymerases superfamily protein | chrM:227709-228431 REVERSE LENGTH=240
Solyc02g014150.4	Photosystem II stability/assembly factor HCF136 (AHRD V3.3 *** A0A1Y1IDD9_KLENI)	AT5G23120	HCF136 | photosystem II stability/assembly factor, chloroplast (HCF136) | chr5:7778154-7780463 FORWARD LENGTH=403
Solyc02g014520.4	SET domain-containing protein (AHRD V3.3 *** A0A1Q3AV79_CEPFO)	AT2G18850	| SET domain-containing protein | chr2:8160788-8163479 FORWARD LENGTH=543
Solyc02g020980.4	4-alpha-glucanotransferase (AHRD V3.3 *** Q6R608_SOLTU)	AT2G40840	DPE2 | disproportionating enzyme 2 | chr2:17045368-17050779 FORWARD LENGTH=955
Solyc02g021060.4	Uracil-DNA glycosylase (AHRD V3.3 *** A0A2G2XBC7_CAPBA)	AT3G18630	ATUNG, UNG | uracil dna glycosylase | chr3:6411325-6413002 REVERSE LENGTH=330
Solyc02g021420.3	villin-4-like (AHRD V3.3 *** A0A1U7XDQ7_NICSY)	AT4G30160	VLN4 | villin 4 | chr4:14754528-14759511 FORWARD LENGTH=983
Solyc02g021770.1	Cytochrome c oxidase subunit 1 (AHRD V3.3 *-* A0A2G3CV23_CAPCH)	ATMG01360	COX1 | cytochrome oxidase | chrM:349830-351413 REVERSE LENGTH=527
Solyc02g021785.1	Unknown protein	NA	NA
Solyc02g022830.3	Twinkle-like protein, chloroplastic/mitochondrial (AHRD V3.3 *** A0A1J3F578_NOCCA)	AT1G30680	| toprim domain-containing protein | chr1:10881665-10886060 FORWARD LENGTH=709
Solyc02g026080.2	B3 domain-containing protein (AHRD V3.3 *-* A0A1Q3CKL9_CEPFO)	AT5G66980	| AP2/B3-like transcriptional factor family protein | chr5:26741563-26742826 FORWARD LENGTH=334
Solyc02g030450.3	Protein ROOT HAIR DEFECTIVE 3 homolog (AHRD V3.3 *** A0A2G3D211_CAPCH)	AT5G45160	| Root hair defective 3 GTP-binding protein (RHD3) | chr5:18264991-18270035 FORWARD LENGTH=834
Solyc02g032035.1	Retrovirus-related Pol polyprotein from transposon TNT 1-94 (AHRD V3.3 *-* POLX_TOBAC)	ATMG00810	ORF240B | DNA/RNA polymerases superfamily protein | chrM:227709-228431 REVERSE LENGTH=240
Solyc02g032960.2	ATP-dependent zinc metalloprotease FtsH 2 (AHRD V3.3 *** A0A1J3JSZ2_NOCCA)	AT3G04340	emb2458 | FtsH extracellular protease family | chr3:1146943-1153341 REVERSE LENGTH=1320
Solyc02g037545.1	Retrovirus-related Pol polyprotein from transposon TNT 1-94 (AHRD V3.3 *-* A0A1J3DEI6_NOCCA)	ATMG00810	ORF240B | DNA/RNA polymerases superfamily protein | chrM:227709-228431 REVERSE LENGTH=240
Solyc02g038705.1	Retrovirus-related Pol polyprotein from transposon TNT 1-94 (AHRD V3.3 *-* A0A2I0VJ33_9ASPA)	ATMG00810	ORF240B | DNA/RNA polymerases superfamily protein | chrM:227709-228431 REVERSE LENGTH=240
Solyc02g043813.1	Zf-RVT domain-containing protein (AHRD V3.3 *-* A0A1Q3DKC4_CEPFO)	AT3G24255	| RNA-directed DNA polymerase (reverse transcriptase)-related family protein | chr3:8789471-8793208 FORWARD LENGTH=746
Solyc02g043860.3	Insulinase (Peptidase family M16) family protein (AHRD V3.3 *** A0A2U1QK83_ARTAN)	AT1G06900	| Insulinase (Peptidase family M16) family protein | chr1:2115155-2120635 REVERSE LENGTH=1024
Solyc02g043950.1	Unknown protein	NA	NA
Solyc02g050170.1	Ribonuclease H protein (AHRD V3.3 *-* A0A2I0VNF6_9ASPA)	NA	NA
Solyc02g061620.2	Phenylalanyl-tRNA synthetase (AHRD V3.3 *-* A0A2U1MCM3_ARTAN)	AT4G39280	| phenylalanyl-tRNA synthetase, putative / phenylalanine--tRNA ligase, putative | chr4:18281641-18284831 REVERSE LENGTH=485
Solyc02g062620.3	Nuclear cap-binding protein subunit 2 (AHRD V3.3 *** B8YFW2_SOLTU)	AT5G44200	CBP20, ATCBP20 | CAP-binding protein 20 | chr5:17802062-17803875 REVERSE LENGTH=257
Solyc02g062720.4	DNA-3-methyladenine glycosylase 1-like (AHRD V3.3 *** A0A2I4EQE9_9ROSI)	AT1G19480	| DNA glycosylase superfamily protein | chr1:6744520-6746144 FORWARD LENGTH=382
Solyc02g064590.2	ARM repeat superfamily protein (AHRD V3.3 *** A0A2U1MQ52_ARTAN)	AT4G20060	EMB1895 | ARM repeat superfamily protein | chr4:10854790-10859330 REVERSE LENGTH=1134
Solyc02g064620.2	ARM repeat superfamily protein (AHRD V3.3 *** A0A2U1MQ52_ARTAN)	AT4G20060	EMB1895 | ARM repeat superfamily protein | chr4:10854790-10859330 REVERSE LENGTH=1134
Solyc02g081060.4	Chaperonin-like RbcX (AHRD V3.3 *** A0A200QGZ5_9MAGN)	AT4G04330	| Chaperonin-like RbcX protein | chr4:2116700-2118563 REVERSE LENGTH=174
Solyc02g088410.1	Unknown protein	NA	NA
Solyc02g091330.4	AAR2 protein family (AHRD V3.3 *** A0A2U1KD81_ARTAN)	AT1G66510	| AAR2 protein family | chr1:24812881-24815804 FORWARD LENGTH=399
Solyc02g094140.4	Mitochondrial import receptor subunit TOM20 (AHRD V3.3 *** TOM20_SOLTU),Pfam:PF06552	AT3G27080	TOM20-3 | translocase of outer membrane 20 kDa subunit 3 | chr3:9985212-9986560 REVERSE LENGTH=202
Solyc02g094500.3	sialyltransferase-like	AT1G08660	MGP2 | MALE GAMETOPHYTE DEFECTIVE 2 | chr1:2757116-2759677 REVERSE LENGTH=474
Solyc02g150100.1	Unknown protein	NA	NA
Solyc02g150129.1	Unknown protein	NA	NA
Solyc03g006380.4	Defective in cullin neddylation protein (AHRD V3.3 *-* A0A2G2WWP7_CAPBA)	NA	NA
Solyc03g031680.3	hypothetical protein (AHRD V3.3 *** AT1G61900.1)	AT1G61900	| unknown protein; FUNCTIONS IN: molecular_function unknown; INVOLVED IN: biological_process unknown; LOCATED IN: anchored to pl
Solyc03g034392.1	Unknown protein	NA	NA
Solyc03g042560.3	Phenylalanine ammonia-lyase (AHRD V3.3 *** A0A2G2YQ27_CAPAN)	AT2G37040	PAL1, ATPAL1 | PHE ammonia lyase 1 | chr2:15557602-15560237 REVERSE LENGTH=725
Solyc03g044370.3	OTU domain-containing protein (AHRD V3.3 *** A0A1Q3CLG3_CEPFO)	AT5G67170	| SEC-C motif-containing protein / OTU-like cysteine protease family protein | chr5:26799851-26801763 FORWARD LENGTH=375
Solyc03g044668.1	Retrovirus-related Pol polyprotein from transposon TNT 1-94 (AHRD V3.3 *-* A0A2G3D5C8_CAPCH)	ATMG00810	ORF240B | DNA/RNA polymerases superfamily protein | chrM:227709-228431 REVERSE LENGTH=240
Solyc03g045060.3	Proline-rich spliceosome-associated (PSP) family protein / zinc knuckle (CCHC-type) family protein (AHRD V3.3 *** Q93YW4_ARATH)	AT5G38600	| Proline-rich spliceosome-associated (PSP) family protein / zinc knuckle (CCHC-type) family protein | chr5:15457386-15460466 FO
Solyc03g058970.4	Raffinose synthase family protein (AHRD V3.3 *** A0A2U1L8D0_ARTAN)	AT3G57520	AtSIP2, SIP2 | seed imbibition 2 | chr3:21288982-21292694 REVERSE LENGTH=773
Solyc03g062930.3	5'-3' exonuclease family protein (AHRD V3.3 *-* AT3G52050.2)	AT3G52050	| 5'-3' exonuclease family protein | chr3:19305159-19309398 FORWARD LENGTH=448
Solyc03g063320.3	Metal tolerance protein C2 (AHRD V3.3 *** A0A2G2X5Q6_CAPBA)	AT3G12100	| Cation efflux family protein | chr3:3854741-3857270 REVERSE LENGTH=393
Solyc03g063340.3	DNA polymerase delta small subunit (AHRD V3.3 *** A0A1U8GTH7_CAPAN)	AT2G42120	POLD2 | DNA polymerase delta small subunit | chr2:17563282-17565965 REVERSE LENGTH=441
Solyc03g063505.1	LOW QUALITY PROTEIN: uncharacterized protein LOC112326444, partial (AHRD V3.3 *-* XP_024449890.1)	NA	NA
Solyc03g070465.1	LOW QUALITY PROTEIN: cadmium/zinc-transporting ATPase HMA3-like, partial (AHRD V3.3 *-* XP_020266730.1)	NA	NA
Solyc03g078020.4	Peptide chain release factor 1 (AHRD V3.3 *** A0A1J3H9D8_NOCCA)	AT2G47020	| Peptide chain release factor 1 | chr2:19320090-19322279 REVERSE LENGTH=413
Solyc03g078270.2	Phenylalanine ammonia-lyase (AHRD V3.3 *-* A0A2G2YQA4_CAPAN)	AT2G37040	PAL1, ATPAL1 | PHE ammonia lyase 1 | chr2:15557602-15560237 REVERSE LENGTH=725
Solyc03g078280.3	Phenylalanine ammonia-lyase (AHRD V3.3 *-* A0A2G3BJ81_CAPCH)	AT3G53260	PAL2, ATPAL2 | phenylalanine ammonia-lyase 2 | chr3:19744256-19746619 REVERSE LENGTH=717
Solyc03g078533.1	Unknown protein	NA	NA
Solyc03g078625.1	Eukaryotic translation initiation factor 4G (AHRD V3.3 *-* A0A2G3DIY4_CAPCH)	NA	NA
Solyc03g078627.1	Retrovirus-related Pol polyprotein from transposon TNT 1-94 (AHRD V3.3 *-* A0A2K3MQ97_TRIPR)	AT4G23160	CRK8 | cysteine-rich RLK (RECEPTOR-like protein kinase) 8 | chr4:12129485-12134086 FORWARD LENGTH=1262
Solyc03g080195.1	Unknown protein	NA	NA
Solyc03g082805.1	Unknown protein	NA	NA
Solyc03g095360.3	Quinone oxidoreductase-like protein (AHRD V3.3 *** A0A2I0WF16_9ASPA)	AT3G56460	| GroES-like zinc-binding alcohol dehydrogenase family protein | chr3:20933029-20934425 REVERSE LENGTH=348
Solyc03g095537.1	Unknown protein	NA	NA
Solyc03g096150.3	Protein yippee-like (AHRD V3.3 *** A0A1U8GAE4_CAPAN)	AT2G40110	| Yippee family putative zinc-binding protein | chr2:16748159-16749357 FORWARD LENGTH=130
Solyc03g098540.2	RVP_2 domain-containing protein (AHRD V3.3 *-* A0A1Q3CL69_CEPFO)	NA	NA
Solyc03g112570.2	ribonucleoside-diphosphate reductase subunit beta (AHRD V3.3 *** AT5G50410.1)	AT5G50410	| unknown protein; Has 1807 Blast hits to 1807 proteins in 277 species: Archae - 0; Bacteria - 0; Metazoa - 736; Fungi - 347; Pl
Solyc03g122210.1	Histone-lysine N-methyltransferase ATXR2 (AHRD V3.3 *-* A0A2G2Z378_CAPAN)	NA	NA
Solyc04g007247.1	Retrovirus-related Pol polyprotein from transposon TNT 1-94 (AHRD V3.3 *-* A0A2G2X115_CAPBA)	NA	NA
Solyc04g007855.1	Retrovirus-related Pol polyprotein from transposon TNT 1-94 (AHRD V3.3 *-* A0A2K3MN99_TRIPR)	AT4G23160	CRK8 | cysteine-rich RLK (RECEPTOR-like protein kinase) 8 | chr4:12129485-12134086 FORWARD LENGTH=1262
Solyc04g008200.4	LES457048 hero resistance protein 1 homologue	NA	NA
Solyc04g008245.1	Purple acid phosphatase (AHRD V3.3 *** A0A2I4E891_9ROSI)	AT2G01890	PAP8, ATPAP8 | purple acid phosphatase 8 | chr2:396985-399168 REVERSE LENGTH=335
Solyc04g017610.2	F-box protein (AHRD V3.3 *** A0A2I0VRX1_9ASPA)	AT1G65740	| Protein of unknown function (DUF295) | chr1:24452096-24453211 REVERSE LENGTH=371
Solyc04g017723.1	Gag/pol polyprotein (AHRD V3.3 *-* Q6WAY7_PEA)	NA	NA
Solyc04g024480.1	4-coumarate:CoA ligase (AHRD V3.3 *-* Q42879_LITER)	AT3G21240	4CL2, AT4CL2 | 4-coumarate:CoA ligase 2 | chr3:7454497-7457314 REVERSE LENGTH=556
Solyc04g024530.3	Actin-related protein (AHRD V3.3 *** A0A200RCU3_9MAGN)	AT1G13180	DIS1, ARP3, ATARP3 | Actin-like ATPase superfamily protein | chr1:4495394-4498204 FORWARD LENGTH=427
Solyc04g024650.3	Purple acid phosphatase (AHRD V3.3 *-* A0A2G2Z1X7_CAPAN)	AT4G24890	ATPAP24, PAP24 | purple acid phosphatase 24 | chr4:12811510-12814440 REVERSE LENGTH=615
Solyc04g025290.4	Peptide chain release factor 2 (AHRD V3.3 *** A0A1U8EW46_CAPAN)	AT5G36170	HCF109, ATPRFB | high chlorophyll fluorescent 109 | chr5:14236083-14237974 REVERSE LENGTH=456
Solyc04g025455.1	Retrovirus-related Pol polyprotein from transposon TNT 1-94 (AHRD V3.3 *-* A0A2I0VXM7_9ASPA)	ATMG00810	ORF240B | DNA/RNA polymerases superfamily protein | chrM:227709-228431 REVERSE LENGTH=240
Solyc04g026280.2	S3 self-incompatibility locus-linked pollen 3.15 protein (AHRD V3.3 *** Q7XAE6_PETIN)	AT1G60995	| FUNCTIONS IN: molecular_function unknown; INVOLVED IN: biological_process unknown; LOCATED IN: cellular_component unknown; EXP
Solyc04g028445.1	Unknown protein	NA	NA
Solyc04g028465.1	Unknown protein	NA	NA
Solyc04g039620.2	Ribose-phosphate pyrophosphokinase (AHRD V3.3 *** A0A2U1NXC0_ARTAN)	AT1G10700	PRS3 | phosphoribosyl pyrophosphate (PRPP) synthase 3 | chr1:3554157-3556274 FORWARD LENGTH=411
Solyc04g039693.1	Retrotransposon-related protein (AHRD V3.3 *-* A0A2K3MP37_TRIPR)	NA	NA
Solyc04g049170.3	Unknown protein	NA	NA
Solyc04g049550.3	CDP-diacylglycerol--glycerol-3-phosphate 3-phosphatidyltransferase (AHRD V3.3 *** B6TWM7_MAIZE)	AT3G55030	PGPS2 | phosphatidylglycerolphosphate synthase 2 | chr3:20396860-20398224 FORWARD LENGTH=233
Solyc04g050300.1	Unknown protein	NA	NA
Solyc04g051190.3	CYP97A29	AT1G31800	CYP97A3, LUT5 | cytochrome P450, family 97, subfamily A, polypeptide 3 | chr1:11396440-11399470 FORWARD LENGTH=595
Solyc04g051625.1	Reverse transcriptase (AHRD V3.3 *-* Q8W452_BRANA)	NA	NA
Solyc04g051885.1	F-box domain, Leucine-rich repeat domain, L domain-like protein (AHRD V3.3 *** A0A2U1PDH8_ARTAN)	NA	NA
Solyc04g054227.1	Retrovirus-related Pol polyprotein from transposon TNT 1-94 (AHRD V3.3 *-* A0A2K3PDV1_TRIPR)	ATMG00810	ORF240B | DNA/RNA polymerases superfamily protein | chrM:227709-228431 REVERSE LENGTH=240
Solyc04g055225.1	Retrovirus-related Pol polyprotein from transposon TNT 1-94 (AHRD V3.3 *-* A0A2K3MQ97_TRIPR)	AT4G23160	CRK8 | cysteine-rich RLK (RECEPTOR-like protein kinase) 8 | chr4:12129485-12134086 FORWARD LENGTH=1262
Solyc04g055253.1	S-adenosyl-L-methionine-dependent methyltransferases superfamily protein (AHRD V3.3 *** A0A2U1PMX3_ARTAN)	AT5G66430	| S-adenosyl-L-methionine-dependent methyltransferases superfamily protein | chr5:26525410-26526799 REVERSE LENGTH=354
Solyc04g055257.1	S-adenosyl-L-methionine-dependent methyltransferases superfamily protein (AHRD V3.3 *** A0A2U1PMX3_ARTAN)	AT5G66430	| S-adenosyl-L-methionine-dependent methyltransferases superfamily protein | chr5:26525410-26526799 REVERSE LENGTH=354
Solyc04g063430.3	F-box protein (AHRD V3.3 *-* A0A1J3E3C7_NOCCA)	NA	NA
Solyc04g063440.3	F-box protein (AHRD V3.3 *** A0A2K3NSW3_TRIPR)	AT3G06240	| F-box family protein | chr3:1887336-1888619 FORWARD LENGTH=427
Solyc04g064440.1	F-box protein (AHRD V3.3 *** A0A2K3NSW3_TRIPR)	AT3G06240	| F-box family protein | chr3:1887336-1888619 FORWARD LENGTH=427
Solyc04g072060.4	Ras-related protein (AHRD V3.3 *** A0A2U1L351_ARTAN)	AT4G09720	ATRABG3A, RABG3A | RAB GTPase homolog G3A | chr4:6133101-6134959 FORWARD LENGTH=217
Solyc04g072435.1	F-box domain, FBD domain, Leucine-rich repeat domain, L domain-like protein (AHRD V3.3 *** A0A2U1MKL9_ARTAN)	NA	NA
Solyc05g006280.1	Unknown protein	NA	NA
Solyc05g006290.2	F-box domain, Leucine-rich repeat domain, L domain-like protein (AHRD V3.3 *** A0A2U1LZM8_ARTAN)	NA	NA
Solyc05g009710.4	Mediator of RNA polymerase II transcription subunit 25 (AHRD V3.3 *-* A0A2G3CLS9_CAPCH)	AT1G25540	PFT1 | phytochrome and flowering time regulatory protein (PFT1) | chr1:8969392-8974446 REVERSE LENGTH=836
Solyc05g010817.1	Aminotransferase-like, plant mobile domain family protein (AHRD V3.3 *-* A0A0K9NPT3_ZOSMR)	AT4G16050	| Aminotransferase-like, plant mobile domain family protein | chr4:9092243-9094243 FORWARD LENGTH=666
Solyc05g013535.1	Serine/threonine-protein phosphatase 7 long form-like protein (AHRD V3.3 *-* A0A1J3IZ43_NOCCA)	AT1G48120	| hydrolases;protein serine/threonine phosphatases | chr1:17774238-17779624 REVERSE LENGTH=1340
Solyc05g014750.2	DNA topoisomerase (AHRD V3.3 *** A0A2G3B8Z8_CAPCH)	AT5G63920	TOP3A, AtTOP3alpha | topoisomerase 3alpha | chr5:25574533-25581230 FORWARD LENGTH=926
Solyc05g015437.1	Retrovirus-related Pol polyprotein from transposon TNT 1-94 (AHRD V3.3 *-* A0A2K3MN99_TRIPR)	ATMG00810	ORF240B | DNA/RNA polymerases superfamily protein | chrM:227709-228431 REVERSE LENGTH=240
Solyc05g017890.4	THO complex subunit 2 (AHRD V3.3 *** A0A2G3ACB5_CAPAN)	AT1G24706	THO2 | THO2 | chr1:8742210-8755250 FORWARD LENGTH=1823
Solyc05g018300.3	Protein phosphatase 2C and cyclic nucleotide-binding/kinase domain-containing protein (AHRD V3.3 *** A0A2G2WSK6_CAPBA)	AT2G20050	| protein serine/threonine phosphatases;protein kinases;catalytics;cAMP-dependent protein kinase regulators;ATP binding;protein
Solyc05g018570.3	26S protease regulatory subunit 8 (AHRD V3.3 *** A0A2G3DFZ1_CAPCH)	AT5G19990	RPT6A, ATSUG1 | regulatory particle triple-A ATPase 6A | chr5:6752144-6754918 FORWARD LENGTH=419
Solyc05g018650.4	Ferrochelatase (AHRD V3.3 *** O64391_SOLTU)	AT2G30390	FC2 | ferrochelatase 2 | chr2:12951242-12953985 REVERSE LENGTH=522
Solyc05g018800.1	Transmembrane protein (AHRD V3.3 *-* A0A1D8I1Y1_ORYRU)	AT2G07674	| Unknown conserved protein | chr2:3269151-3269906 FORWARD LENGTH=251
Solyc05g024235.1	Enoyl CoA hydratase-like protein (AHRD V3.3 *** Q8RUL6_ORYSJ)	AT5G43280	ATDCI1, DCI1 | delta(3,5),delta(2,4)-dienoyl-CoA isomerase 1 | chr5:17367947-17369113 FORWARD LENGTH=278
Solyc05g024410.4	Nitrile-specifier protein 4 (AHRD V3.3 *** A0A2G2ZQF7_CAPAN)	AT3G07720	| Galactose oxidase/kelch repeat superfamily protein | chr3:2465439-2467033 FORWARD LENGTH=329
Solyc05g025750.3	SH3 domain protein (AHRD V3.3 *** A0A2K3ME66_TRIPR)	AT2G07360	| SH3 domain-containing protein | chr2:3047623-3057099 REVERSE LENGTH=1198
Solyc05g025903.1	Unknown protein	NA	NA
Solyc05g041173.1	Unknown protein	NA	NA
Solyc05g042050.4	Drug/metabolite transporter (AHRD V3.3 *-* A0A200RBC1_9MAGN)	AT2G05755	| Nodulin MtN21 /EamA-like transporter family protein | chr2:2170905-2173646 FORWARD LENGTH=401
Solyc05g044560.1	Unknown protein	NA	NA
Solyc05g050053.1	Unknown protein	NA	NA
Solyc05g050460.1	Zinc finger CCCH domain-containing protein 53-like (AHRD V3.3 *-* A0A2K3PKI8_TRIPR)	AT3G63450	| RNA-binding (RRM/RBD/RNP motifs) family protein | chr3:23427191-23428864 REVERSE LENGTH=406
Solyc05g050685.1	Unknown protein	NA	NA
Solyc05g055040.3	Hexosyltransferase (AHRD V3.3 *** A0A2G2WUC9_CAPBA)	AT5G18480	PGSIP6 | plant glycogenin-like starch initiation protein 6 | chr5:6131307-6133787 REVERSE LENGTH=537
Solyc05g150108.1	Retrovirus-related Pol polyprotein from transposon TNT 1-94 (AHRD V3.3 *-* A0A2G2W4T7_CAPBA)	ATMG00810	ORF240B | DNA/RNA polymerases superfamily protein | chrM:227709-228431 REVERSE LENGTH=240
Solyc05g150127.1	Pleckstrin homology (PH) domain-containing protein (AHRD V3.3 *-* F4IPT2_ARATH)	AT2G30880	| Pleckstrin homology (PH) domain-containing protein | chr2:13142926-13145718 REVERSE LENGTH=504
Solyc05g150141.1	Unknown protein	NA	NA
Solyc05g150144.1	Kirola (AHRD V3.3 *** A0A1U8F0U0_CAPAN)	AT5G28000	| Polyketide cyclase/dehydrase and lipid transport superfamily protein | chr5:10020679-10021251 FORWARD LENGTH=164
Solyc06g005080.4	vacuolar protein sorting-associated protein 18 homolog (AHRD V3.3 *** A0A2I4DYA6_9ROSI)	AT1G12470	| zinc ion binding | chr1:4251359-4257201 FORWARD LENGTH=988
Solyc06g007590.3	Histidine triad (HIT) protein (AHRD V3.3 *** A0A200PYI9_9MAGN)	AT5G48545	HINT3 | histidine triad nucleotide-binding 3 | chr5:19676228-19677945 FORWARD LENGTH=197
Solyc06g009440.3	Pentatricopeptide repeat (AHRD V3.3 *-* A0A200QRY0_9MAGN)	AT1G13410	| Tetratricopeptide repeat (TPR)-like superfamily protein | chr1:4601526-4603174 FORWARD LENGTH=474
Solyc06g009490.3	Pentatricopeptide repeat (AHRD V3.3 *-* A0A200QRY0_9MAGN)	AT5G27110	| Tetratricopeptide repeat (TPR)-like superfamily protein | chr5:9538572-9540647 REVERSE LENGTH=691
Solyc06g010020.1	Unknown protein	NA	NA
Solyc06g010240.3	SNF2-related (AHRD V3.3 *-* A0A200R5T0_9MAGN)	AT1G08060	MOM, MOM1 | ATP-dependent helicase family protein | chr1:2501981-2510488 REVERSE LENGTH=2001
Solyc06g011403.1	paramyosin-like protein (AHRD V3.3 *** AT4G32560.2)	AT4G32560	| paramyosin-related | chr4:15713866-15716035 FORWARD LENGTH=306
Solyc06g048530.4	Hydroxyacylglutathione hydrolase, putative, expressed (AHRD V3.3 *** Q10LW8_ORYSJ)	AT3G10850	GLX2-2, GLY2 | Metallo-hydrolase/oxidoreductase superfamily protein | chr3:3397756-3399522 REVERSE LENGTH=258
Solyc06g050210.3	ADP,ATP carrier protein (AHRD V3.3 *** A0A1U8GW66_CAPAN)	AT5G05310	| TLC ATP/ADP transporter | chr5:1571271-1574458 FORWARD LENGTH=511
Solyc06g051190.3	RNA-dependent RNA polymerase (AHRD V3.3 *** A0A328DJK0_9ASTE)	AT2G19910	| RNA-dependent RNA polymerase family protein | chr2:8595820-8600757 REVERSE LENGTH=992
Solyc06g051425.1	Unknown protein	NA	NA
Solyc06g051525.1	Unknown protein	NA	NA
Solyc06g060015.1	Cytochrome 71D7 (AHRD V3.3 *** A0A2G3C788_CAPCH)	AT3G26330	CYP71B37 | cytochrome P450, family 71, subfamily B, polypeptide 37 | chr3:9646873-9648536 REVERSE LENGTH=500
Solyc06g072253.1	Unknown protein	NA	NA
Solyc06g076540.1	Class I heat shock protein (AHRD V3.3 *** A0A2K3M3P7_TRIPR)	AT1G07400	| HSP20-like chaperones superfamily protein | chr1:2275148-2275621 FORWARD LENGTH=157
Solyc06g082797.1	Retrovirus-related Pol polyprotein from transposon TNT 1-94 (AHRD V3.3 *-* A0A2I0X387_9ASPA)	AT5G48050	| CONTAINS InterPro DOMAIN/s: Retrotransposon gag protein (InterPro:IPR005162); BEST Arabidopsis thaliana protein match is: unkn
Solyc06g150102.1	Unknown protein	NA	NA
Solyc07g005033.1	Plasma membrane ATPase (AHRD V3.3 *** A0A1U8H8S9_CAPAN)	AT3G42640	AHA8, HA8 | H(+)-ATPase 8 | chr3:14724309-14728062 FORWARD LENGTH=948
Solyc07g005037.1	Plasma membrane ATPase (AHRD V3.3 *** A0A1U8H8S9_CAPAN)	AT3G42640	AHA8, HA8 | H(+)-ATPase 8 | chr3:14724309-14728062 FORWARD LENGTH=948
Solyc07g006690.3	Alpha/beta-Hydrolases superfamily protein (AHRD V3.3 *** B6SYS8_MAIZE)	AT4G25770	| alpha/beta-Hydrolases superfamily protein | chr4:13117821-13119982 REVERSE LENGTH=418
Solyc07g007850.2	SPOC domain / Transcription elongation factor S-II protein (AHRD V3.3 *-* F4ISL5_ARATH)	AT2G25640	| SPOC domain / Transcription elongation factor S-II protein | chr2:10910836-10913908 FORWARD LENGTH=745
Solyc07g009360.3	Unknown protein	NA	NA
Solyc07g009400.1	Retrovirus-related Pol polyprotein from transposon TNT 1-94 (AHRD V3.3 *-* POLX_TOBAC)	NA	NA
Solyc07g014740.3	Sodium Bile acid symporter family (AHRD V3.3 *** A0A1I9LPI7_ARATH)	AT3G56160	| Sodium Bile acid symporter family | chr3:20837733-20841541 REVERSE LENGTH=436
Solyc07g015940.3	Unknown protein	NA	NA
Solyc07g017255.1	Retrovirus-related Pol polyprotein from transposon TNT 1-94 (AHRD V3.3 *-* A0A2K3LF16_TRIPR)	AT4G23160	CRK8 | cysteine-rich RLK (RECEPTOR-like protein kinase) 8 | chr4:12129485-12134086 FORWARD LENGTH=1262
Solyc07g017990.3	DNA ligase (AHRD V3.3 *** V4LG43_EUTSA)	AT5G57160	ATLIG4, LIG4 | DNA ligase IV | chr5:23155150-23161688 REVERSE LENGTH=1219
Solyc07g019500.2	Unknown protein	NA	NA
Solyc07g022760.4	Pre-mRNA-processing protein 40A (AHRD V3.3 *** A0A2G2XIJ4_CAPBA)	AT1G44910	ATPRP40A, PRP40A | pre-mRNA-processing protein 40A | chr1:16975930-16982818 FORWARD LENGTH=958
Solyc07g022790.4	Calcium-transporting ATPase (AHRD V3.3 *** A0A2G2VA10_CAPBA)	AT1G10130	ECA3, ATECA3 | endoplasmic reticulum-type calcium-transporting ATPase 3 | chr1:3311139-3321941 FORWARD LENGTH=998
Solyc07g025170.3	Exocyst complex component SEC3A (AHRD V3.3 *** A0A2G3C6V7_CAPCH)	AT1G47550	SEC3A | exocyst complex component sec3A | chr1:17457171-17463896 FORWARD LENGTH=888
Solyc07g032623.1	Retrovirus-related Pol polyprotein from transposon TNT 1-94 (AHRD V3.3 *-* A0A2I0VJX1_9ASPA)	ATMG00810	ORF240B | DNA/RNA polymerases superfamily protein | chrM:227709-228431 REVERSE LENGTH=240
Solyc07g039343.1	Gag/pol polyprotein (AHRD V3.3 *-* A0A2K3NP54_TRIPR)	NA	NA
Solyc07g040780.4	THO complex subunit 6 (AHRD V3.3 *-* A0A1J3CKF0_NOCCA)	AT2G19430	DWA1, THO6, AtTHO6 | DWD (DDB1-binding WD40 protein) hypersensitive to ABA 1 | chr2:8415217-8417740 FORWARD LENGTH=367
Solyc07g041555.1	Unknown protein	NA	NA
Solyc07g042235.1	Retrovirus-related Pol polyprotein from transposon TNT 1-94 (AHRD V3.3 *-* POLX_TOBAC)	AT4G23160	CRK8 | cysteine-rich RLK (RECEPTOR-like protein kinase) 8 | chr4:12129485-12134086 FORWARD LENGTH=1262
Solyc07g045070.3	S-adenosyl-L-methionine-dependent methyltransferase (AHRD V3.3 *** A0A2P4QBT0_RHIID)	AT1G06560	| NOL1/NOP2/sun family protein | chr1:2007660-2011824 FORWARD LENGTH=599
Solyc07g053035.1	Retrovirus-related Pol polyprotein from transposon TNT 1-94 (AHRD V3.3 *-* A0A2K3PDV1_TRIPR)	AT4G23160	CRK8 | cysteine-rich RLK (RECEPTOR-like protein kinase) 8 | chr4:12129485-12134086 FORWARD LENGTH=1262
Solyc08g007730.2	YTH domain-containing protein (AHRD V3.3 *** A0A1Q3CHK8_CEPFO)	AT4G11970	| YTH family protein | chr4:7181223-7182953 FORWARD LENGTH=444
Solyc08g014190.4	Geraniol 8-hydroxylase (AHRD V3.3 *** A0A1U8G9M4_CAPAN)	AT3G61040	CYP76C7 | cytochrome P450, family 76, subfamily C, polypeptide 7 | chr3:22594074-22596125 REVERSE LENGTH=498
Solyc08g014600.4	Thiocyanate methyltransferase 1 (AHRD V3.3 *** A0A1U8EJ17_CAPAN)	AT2G43910	ATHOL1, HOL1 | HARMLESS TO OZONE LAYER 1 | chr2:18184596-18186951 REVERSE LENGTH=246
Solyc08g036600.3	Aladin (AHRD V3.3 *** A0A1J3JTW2_NOCCA)	AT3G56900	| Transducin/WD40 repeat-like superfamily protein | chr3:21066330-21069343 FORWARD LENGTH=447
Solyc08g061410.3	SNF2 domain-containing protein CLASSY 4-like (AHRD V3.3 *-* A0A2I4G110_9ROSI)	AT3G24340	chr40 | chromatin remodeling 40 | chr3:8832085-8835722 REVERSE LENGTH=1132
Solyc08g061695.1	Adenylate isopentenyltransferase (AHRD V3.3 *** A0A2G2WHN5_CAPBA)	AT3G23630	ATIPT7, IPT7 | isopentenyltransferase 7 | chr3:8488878-8489867 FORWARD LENGTH=329
Solyc08g062190.3	Carbon-nitrogen hydrolase (AHRD V3.3 *** A0A200QEN6_9MAGN)	AT5G12040	| Nitrilase/cyanide hydratase and apolipoprotein N-acyltransferase family protein | chr5:3885162-3887772 FORWARD LENGTH=369
Solyc08g062770.3	Methyltransferase-like protein (AHRD V3.3 *** A0A2U1NMZ7_ARTAN)	AT2G26200	| S-adenosyl-L-methionine-dependent methyltransferases superfamily protein | chr2:11152875-11156330 FORWARD LENGTH=565
Solyc08g063035.1	DDT domain-containing protein DDB_G0282237 (AHRD V3.3 --* XP_010321301.1)	NA	NA
Solyc08g065360.3	K(+) efflux antiporter 6 (AHRD V3.3 *** A0A1J3DC07_NOCCA)	AT2G19600	ATKEA4, KEA4 | K+ efflux antiporter 4 | chr2:8479275-8483482 FORWARD LENGTH=592
Solyc08g074640.1	Polyphenol oxidase (AHRD V3.3 *** Q41428_SOLTU)	NA	NA
Solyc08g077590.1	SNF2-related (AHRD V3.3 *-* A0A200QQJ8_9MAGN)	AT1G05490	chr31 | chromatin remodeling 31 | chr1:1618795-1623195 REVERSE LENGTH=1410
Solyc08g077600.1	SNF2-related (AHRD V3.3 *** A0A200QQJ8_9MAGN)	AT1G05490	chr31 | chromatin remodeling 31 | chr1:1618795-1623195 REVERSE LENGTH=1410
Solyc09g009430.3	Cell division protein FtsZ (AHRD V3.3 *** A0A1U8EHX5_CAPAN)	AT2G36250	FTSZ2-1, ATFTSZ2-1 | Tubulin/FtsZ family protein | chr2:15197661-15199932 REVERSE LENGTH=478
Solyc09g009820.4	Thioredoxin family protein (AHRD V3.3 *** Q940I2_ARATH)	AT5G03880	| Thioredoxin family protein | chr5:1038674-1041453 REVERSE LENGTH=339
Solyc09g014945.1	Reverse transcriptase (AHRD V3.3 *-* Q8W452_BRANA)	NA	NA
Solyc09g015585.1	Unknown protein	NA	NA
Solyc09g018235.1	Reverse transcriptase (AHRD V3.3 *-* Q8W452_BRANA)	NA	NA
Solyc09g018900.3	Unknown protein	NA	NA
Solyc09g020150.4	hypothetical protein (AHRD V3.3 *** AT5G48340.4)	AT5G48340	| unknown protein; Has 1807 Blast hits to 1807 proteins in 277 species: Archae - 0; Bacteria - 0; Metazoa - 736; Fungi - 347; Pl
Solyc09g030375.1	Unknown protein	NA	NA
Solyc09g031543.1	Unknown protein	NA	NA
Solyc09g031590.4	Sorting nexin 2B (AHRD V3.3 *-* A0A1J3ET74_NOCCA)	AT5G58440	SNX2a | sorting nexin 2A | chr5:23624154-23626676 REVERSE LENGTH=587
Solyc09g031595.1	Serine/threonine-protein phosphatase 7 long form-like protein (AHRD V3.3 *-* A0A1J3DHF8_NOCCA)	AT1G48120	| hydrolases;protein serine/threonine phosphatases | chr1:17774238-17779624 REVERSE LENGTH=1340
Solyc09g031620.1	Unknown protein	NA	NA
Solyc09g031630.1	Unknown protein	NA	NA
Solyc09g031700.4	Phosphate transporter (AHRD V3.3 *** A0A2H4H6T2_MALDO)	AT3G46980	PHT4;3 | phosphate transporter 4;3 | chr3:17307294-17309899 REVERSE LENGTH=534
Solyc09g037185.1	Retrovirus-related Pol polyprotein from transposon TNT 1-94 (AHRD V3.3 *** A0A2I0VNR7_9ASPA)	ATMG00810	ORF240B | DNA/RNA polymerases superfamily protein | chrM:227709-228431 REVERSE LENGTH=240
Solyc09g042575.1	Unknown protein	NA	NA
Solyc09g050050.2	OR338 (AHRD V3.3 --* R4IUB8_VICFA)	NA	NA
Solyc09g055475.1	Unknown protein	NA	NA
Solyc09g055755.1	Myosin heavy chain-related protein (AHRD V3.3 *** A0A2U1LV14_ARTAN)	AT5G59210	| myosin heavy chain-related | chr5:23890802-23893619 REVERSE LENGTH=434
Solyc09g056070.1	Maturase (AHRD V3.3 *** O79414_SOLTU)	ATMG00520	MATR | Intron maturase, type II family protein | chrM:144294-146312 REVERSE LENGTH=672
Solyc09g056080.1	Maturase (AHRD V3.3 *-* O79414_SOLTU)	ATMG00520	MATR | Intron maturase, type II family protein | chrM:144294-146312 REVERSE LENGTH=672
Solyc09g056090.1	Unknown protein	NA	NA
Solyc09g056100.2	4-dihydroxy-2-butanone 4-phosphate synthase (chloroplast) (AHRD V3.3 --* YP_009463666.1)	NA	NA
Solyc09g056290.3	RNA-dependent RNA polymerase (AHRD V3.3 *-* A0A2Z6JIR4_9VIRU)	AT2G07749	| Mitovirus RNA-dependent RNA polymerase | chr2:3247234-3247974 FORWARD LENGTH=246
Solyc09g056350.4	Lipase class 3 family protein (AHRD V3.3 *** S8D401_9LAMI)	AT3G07400	| lipase class 3 family protein | chr3:2367456-2372238 FORWARD LENGTH=1003
Solyc09g056397.1	Retrovirus-related Pol polyprotein from transposon TNT 1-94 (AHRD V3.3 *-* A0A2G3D5C8_CAPCH)	ATMG00810	ORF240B | DNA/RNA polymerases superfamily protein | chrM:227709-228431 REVERSE LENGTH=240
Solyc09g059500.3	FHA domain-containing protein (AHRD V3.3 *** A0A1Q3BS28_CEPFO)	AT3G07220	| SMAD/FHA domain-containing protein | chr3:2297968-2299407 FORWARD LENGTH=320
Solyc09g060080.4	Helicase/SANT-associated DNA-binding protein (AHRD V3.3 *** A0A2K3NM86_TRIPR)	AT3G24880	| Helicase/SANT-associated, DNA binding protein | chr3:9086457-9095537 REVERSE LENGTH=1957
Solyc09g064240.3	PfkB-like carbohydrate kinase family protein (AHRD V3.3 *** A0A2U1QKJ7_ARTAN)	AT4G28706	| pfkB-like carbohydrate kinase family protein | chr4:14167805-14172254 FORWARD LENGTH=440
Solyc09g064590.4	Unknown protein	NA	NA
Solyc09g065010.4	mRNA capping enzyme family protein (AHRD V3.3 *** A0A2U1MNN8_ARTAN)	AT3G09100	| mRNA capping enzyme family protein | chr3:2788435-2792913 REVERSE LENGTH=672
Solyc09g065490.2	Unknown protein	NA	NA
Solyc09g072753.1	Proteasome endopeptidase complex (AHRD V3.3 *-* A0A2G3BI76_CAPCH)	NA	NA
Solyc09g098606.1	Unknown protein	NA	NA
Solyc09g150136.1	Retrovirus-related Pol polyprotein from transposon TNT 1-94 (AHRD V3.3 *-* A0A2I0VHL0_9ASPA)	ATMG00810	ORF240B | DNA/RNA polymerases superfamily protein | chrM:227709-228431 REVERSE LENGTH=240
Solyc09g150147.1	Cytochrome P450 (AHRD V3.3 *-* A0A200RBS5_9MAGN)	NA	NA
Solyc10g007077.1	Protein DETOXIFICATION (AHRD V3.3 *-* A0A2I4H3J9_9ROSI)	AT3G23560	ALF5 | MATE efflux family protein | chr3:8454361-8456588 REVERSE LENGTH=477
Solyc10g008267.1	Serine/threonine-protein phosphatase 7 long form-like protein (AHRD V3.3 *-* A0A1J3IZ43_NOCCA)	AT1G48120	| hydrolases;protein serine/threonine phosphatases | chr1:17774238-17779624 REVERSE LENGTH=1340
Solyc10g009595.1	Retrovirus-related Pol polyprotein from transposon TNT 1-94 (AHRD V3.3 *-* A0A2K3MQA9_TRIPR)	AT1G21280	| CONTAINS InterPro DOMAIN/s: Retrotransposon gag protein (InterPro:IPR005162); Has 707 Blast hits to 705 proteins in 25 species
Solyc10g019270.3	ABC transporter C family member 9 (AHRD V3.3 *** A0A2G2YKP5_CAPAN)	AT3G60970	ATMRP15, MRP15, ABCC15 | multidrug resistance-associated protein 15 | chr3:22557535-22561575 FORWARD LENGTH=1053
Solyc10g024320.2	Lon protease homolog (AHRD V3.3 *** A0A1J3CVW6_NOCCA)	AT5G26860	LON_ARA_ARA, LON1 | lon protease 1 | chr5:9451183-9456631 FORWARD LENGTH=940
Solyc10g037980.2	Thioredoxin-like protein Clot (AHRD V3.3 *** A0A2G2XZE0_CAPAN)	AT5G42850	| Thioredoxin superfamily protein | chr5:17182072-17182568 REVERSE LENGTH=134
Solyc10g044443.1	Signal recognition particle subunit SRP72 (AHRD V3.3 *-* A0A2G3BDT2_CAPCH)	AT1G67680	| SRP72 RNA-binding domain | chr1:25365962-25368464 REVERSE LENGTH=664
Solyc10g044525.1	Unknown protein	NA	NA
Solyc10g045157.1	Gag/pol polyprotein (AHRD V3.3 *-* A0A2K3PL47_TRIPR)	NA	NA
Solyc10g045390.2	histone acetyltransferase GCN5 (AHRD V3.3 *** A0A2I4GKZ2_9ROSI)	AT3G54610	HAT1, GCN5, HAG1, HAC3, HAG01, BGT | histone acetyltransferase of the GNAT family 1 | chr3:20213593-20217375 FORWARD LENGTH=568
Solyc10g045540.2	Tetratricopeptide repeat (TPR)-like superfamily protein (AHRD V3.3 *** A0A2U1N909_ARTAN)	AT1G56440	TPR5 | Tetratricopeptide repeat (TPR)-like superfamily protein | chr1:21138765-21141482 REVERSE LENGTH=494
Solyc10g047763.1	Unknown protein	NA	NA
Solyc10g054417.1	Unknown protein	NA	NA
Solyc10g073357.1	Exocyst complex component SEC3A (AHRD V3.3 *-* A0A2G2VHQ3_CAPBA)	AT1G47550	SEC3A | exocyst complex component sec3A | chr1:17457171-17463896 FORWARD LENGTH=888
Solyc10g075177.1	Retrovirus-related Pol polyprotein from transposon TNT 1-94 (AHRD V3.3 *-* A0A2K3NZR4_TRIPR)	AT4G23160	CRK8 | cysteine-rich RLK (RECEPTOR-like protein kinase) 8 | chr4:12129485-12134086 FORWARD LENGTH=1262
Solyc10g077135.1	Pectinesterase (AHRD V3.3 *** A0A2G2XAX2_CAPBA)	AT5G27870	| Plant invertase/pectin methylesterase inhibitor superfamily | chr5:9878991-9881806 REVERSE LENGTH=732
Solyc10g083060.1	Nuclear transport factor 2 (NTF2) family protein with RNA binding (RRM-RBD-RNP motifs) domain-containing protein (AHRD V3.3 *-* F4J8X6_ARATH)	AT3G25150	| Nuclear transport factor 2 (NTF2) family protein with RNA binding (RRM-RBD-RNP motifs) domain | chr3:9157161-9160052 REVERSE L
Solyc10g150128.1	sodium channel modifier 1-like (AHRD V3.3 *** A0A2I4FVC8_9ROSI)	NA	NA
Solyc11g005130.2	Wound-responsive family protein (AHRD V3.3 *** A0A2U1Q4D9_ARTAN)	AT1G21610	| wound-responsive family protein | chr1:7574104-7578643 FORWARD LENGTH=685
Solyc11g010430.2	Dihydrofolate reductase-like protein (AHRD V3.3 *** A0A2K3MS55_TRIPR)	AT5G65400	| alpha/beta-Hydrolases superfamily protein | chr5:26131448-26133062 FORWARD LENGTH=252
Solyc11g011275.1	Retrovirus-related Pol polyprotein from transposon TNT 1-94 (AHRD V3.3 *-* A0A2K3MQA9_TRIPR)	AT1G21280	| CONTAINS InterPro DOMAIN/s: Retrotransposon gag protein (InterPro:IPR005162); Has 707 Blast hits to 705 proteins in 25 species
Solyc11g011820.3	Oxidoreductase (AHRD V3.3 *-* A0A200R904_9MAGN)	AT4G09670	| Oxidoreductase family protein | chr4:6107382-6109049 REVERSE LENGTH=362
Solyc11g012810.2	protein ANTI-SILENCING 1-like (AHRD V3.3 *** A0A2I4DFE9_9ROSI)	AT5G11470	| bromo-adjacent homology (BAH) domain-containing protein | chr5:3662757-3667041 REVERSE LENGTH=757
Solyc11g016930.1	Leucine-rich repeat protein kinase family protein (AHRD V3.3 *-* A0A061EED9_THECC)	AT1G69990	| Leucine-rich repeat protein kinase family protein | chr1:26360235-26362010 REVERSE LENGTH=591
Solyc11g016945.1	Retrovirus-related Pol polyprotein from transposon TNT 1-94 (AHRD V3.3 *** A0A2K3MSD0_TRIPR),Pfam:PF14223	AT5G48050	| CONTAINS InterPro DOMAIN/s: Retrotransposon gag protein (InterPro:IPR005162); BEST Arabidopsis thaliana protein match is: unkn
Solyc11g017475.1	transmembrane protein (AHRD V3.3 *** AT1G21722.1)	AT1G21722	| unknown protein; FUNCTIONS IN: molecular_function unknown; INVOLVED IN: biological_process unknown; LOCATED IN: cellular_compo
Solyc11g018855.1	tRNA isopentenyltransferase (AHRD V3.3 *** A0A2U1Q2F3_ARTAN)	AT5G19040	ATIPT5, IPT5 | isopentenyltransferase 5 | chr5:6362389-6363381 REVERSE LENGTH=330
Solyc11g028340.3	DNA topoisomerase 6 subunit B (AHRD V3.3 *-* A0A2G3AJK9_CAPAN)	AT3G20780	ATTOP6B, BIN3, HYP6, RHL3, TOP6B | topoisomerase 6 subunit B | chr3:7264025-7268498 REVERSE LENGTH=670
Solyc11g030553.1	Retrovirus-related Pol polyprotein from transposon TNT 1-94 (AHRD V3.3 *-* A0A2G3D5C8_CAPCH)	ATMG00810	ORF240B | DNA/RNA polymerases superfamily protein | chrM:227709-228431 REVERSE LENGTH=240
Solyc11g030880.1	Maturase (AHRD V3.3 *-* O79414_SOLTU)	ATMG00520	MATR | Intron maturase, type II family protein | chrM:144294-146312 REVERSE LENGTH=672
Solyc11g030890.3	Maturase (AHRD V3.3 *-* O79414_SOLTU)	ATMG00520	MATR | Intron maturase, type II family protein | chrM:144294-146312 REVERSE LENGTH=672
Solyc11g030900.1	Maturase (AHRD V3.3 *-* O79414_SOLTU)	ATMG00520	MATR | Intron maturase, type II family protein | chrM:144294-146312 REVERSE LENGTH=672
Solyc11g039390.1	Unknown protein	NA	NA
Solyc11g039650.2	Dynamin (AHRD V3.3 *** A0A2U1N3P9_ARTAN)	AT1G59610	ADL3, CF1, DRP2B, DL3 | dynamin-like 3 | chr1:21893413-21900780 FORWARD LENGTH=920
Solyc11g039655.1	Unknown protein	NA	NA
Solyc11g039920.1	Unknown protein	NA	NA
Solyc11g040180.3	mRNA capping enzyme family protein (AHRD V3.3 *** A0A2U1MNN8_ARTAN)	AT3G09100	| mRNA capping enzyme family protein | chr3:2788435-2792913 REVERSE LENGTH=672
Solyc11g044875.1	Unknown protein	NA	NA
Solyc11g045160.3	Vacuolar protein sorting-associated protein, putative (DUF1162) (AHRD V3.3 *** A0A1P8BEF0_ARATH)	AT5G24740	| Protein of unknown function (DUF1162) | chr5:8470073-8489703 REVERSE LENGTH=3464
Solyc11g061755.1	Retrovirus-related Pol polyprotein from transposon TNT 1-94 (AHRD V3.3 *-* A0A2G3D5C8_CAPCH)	ATMG00810	ORF240B | DNA/RNA polymerases superfamily protein | chrM:227709-228431 REVERSE LENGTH=240
Solyc11g065040.2	Protein N-lysine methyltransferase METTL21A (AHRD V3.3 *** A0A2U1MC47_ARTAN)	AT2G26810	| Putative methyltransferase family protein | chr2:11433900-11436078 REVERSE LENGTH=256
Solyc11g066325.1	Unknown protein	NA	NA
Solyc11g066540.2	Unknown protein	NA	NA
Solyc11g069290.2	Pyridoxal 5'-phosphate synthase subunit PdxT (AHRD V3.3 *** A0A1V4EC63_9ACTN)	AT5G60540	EMB2407, ATPDX2, PDX2 | pyridoxine biosynthesis 2 | chr5:24336874-24338647 REVERSE LENGTH=255
Solyc11g072605.1	Serine/threonine-protein phosphatase 7 long form-like protein (AHRD V3.3 *-* A0A1J3EXQ7_NOCCA)	AT1G48120	| hydrolases;protein serine/threonine phosphatases | chr1:17774238-17779624 REVERSE LENGTH=1340
Solyc11g150103.1	HAT family dimerization domain-containing protein (AHRD V3.3 *-* A0A2K3L630_TRIPR)	NA	NA
Solyc11g150135.1	Retrovirus-related Pol polyprotein from transposon TNT 1-94 (AHRD V3.3 *-* A0A2G3D5C8_CAPCH)	AT4G23160	CRK8 | cysteine-rich RLK (RECEPTOR-like protein kinase) 8 | chr4:12129485-12134086 FORWARD LENGTH=1262
Solyc12g005615.1	Retrovirus-related Pol polyprotein from transposon TNT 1-94 (AHRD V3.3 *-* A0A2K3MS94_TRIPR)	AT4G23160	CRK8 | cysteine-rich RLK (RECEPTOR-like protein kinase) 8 | chr4:12129485-12134086 FORWARD LENGTH=1262
Solyc12g017920.3	Poly(ADP-ribose) glycohydrolase 1 (AHRD V3.3 *** A0A2G3A5A1_CAPAN)	AT2G31870	TEJ | Poly (ADP-ribose) glycohydrolase (PARG) | chr2:13549999-13553756 REVERSE LENGTH=548
Solyc12g019055.1	Unknown protein	NA	NA
Solyc12g019860.2	CCR4-NOT transcription complex subunit 3 (AHRD V3.3 *** A0A2G3CUE6_CAPCH)	AT5G18230	| transcription regulator NOT2/NOT3/NOT5 family protein | chr5:6021610-6027031 REVERSE LENGTH=845
Solyc12g021280.2	Serine/threonine-protein kinase STN7, chloroplastic (AHRD V3.3 *** A0A1U8EJ32_CAPAN)	AT1G68830	STN7 | STT7 homolog STN7 | chr1:25872654-25875473 REVERSE LENGTH=562
Solyc12g027580.3	Exportin-4 (AHRD V3.3 *** A0A1J3GJA6_NOCCA)	AT3G04490	| unknown protein; BEST Arabidopsis thaliana protein match is: unknown protein (TAIR:AT4G38092.1); Has 75 Blast hits to 64 prote
Solyc12g027893.1	Unknown protein	NA	NA
Solyc12g032950.3	CBS domain-containing protein, putative, expressed (AHRD V3.3 *** Q2QX49_ORYSJ)	AT3G52950	| CBS / octicosapeptide/Phox/Bemp1 (PB1) domains-containing protein | chr3:19634866-19636536 FORWARD LENGTH=556
Solyc12g033105.1	Unknown protein	NA	NA
Solyc12g035500.3	Zn-dependent exopeptidases superfamily protein (AHRD V3.3 *** F4HRW2_ARATH)	AT1G67420	| Zn-dependent exopeptidases superfamily protein | chr1:25255264-25260358 FORWARD LENGTH=922
Solyc12g035670.3	SAC3/GANP/Nin1/mts3/eIF-3 p25 (AHRD V3.3 *** A0A200QLU7_9MAGN)	AT3G06290	| SAC3/GANP/Nin1/mts3/eIF-3 p25 family | chr3:1899123-1907297 REVERSE LENGTH=1697
Solyc12g036410.3	Elongation factor (AHRD V3.3 *** A0A200R8C0_9MAGN)	AT5G10630	| Translation elongation factor EF1A/initiation factor IF2gamma family protein | chr5:3360561-3364414 FORWARD LENGTH=668
Solyc12g036640.1	ATP synthase subunit alpha, chloroplastic (AHRD V3.3 *-* A0A2G3ATD1_CAPCH)	NA	NA
Solyc12g037980.2	actin-related protein 4-like (AHRD V3.3 *** A0A2I4G8E9_9ROSI)	AT1G18450	ATARP4, ARP4 | actin-related protein 4 | chr1:6348199-6351766 FORWARD LENGTH=441
Solyc12g038400.2	Acetyl-coenzyme A synthetase (AHRD V3.3 *** A4W5I5_ENT38)	AT5G23050	AAE17 | acyl-activating enzyme 17 | chr5:7731513-7735399 REVERSE LENGTH=721
Solyc12g040490.1	Unknown protein	NA	NA
Solyc12g042000.3	Protein BREAST CANCER SUSCEPTIBILITY 1-like protein (AHRD V3.3 *-* A0A1J3IED2_NOCCA)	AT1G04020	ATBARD1, BARD1, ROW1 | breast cancer associated RING 1 | chr1:1036610-1040045 FORWARD LENGTH=714
Solyc12g042127.1	Unknown protein	NA	NA
Solyc12g044958.1	Retrovirus-related Pol polyprotein from transposon TNT 1-94 (AHRD V3.3 *-* A0A2K3NZR4_TRIPR)	AT4G23160	CRK8 | cysteine-rich RLK (RECEPTOR-like protein kinase) 8 | chr4:12129485-12134086 FORWARD LENGTH=1262
Solyc12g055687.1	Unknown protein	NA	NA
Solyc12g062443.1	LOW QUALITY PROTEIN: uncharacterized protein LOC104649181 (AHRD V3.3 *-* XP_019071093.1)	NA	NA
Solyc12g070090.1	Glutamyl-tRNA(Gln) amidotransferase subunit A (AHRD V3.3 *** A0A2K3P166_TRIPR)	AT5G64440	AtFAAH, FAAH | fatty acid amide hydrolase | chr5:25766229-25770260 FORWARD LENGTH=607
Solyc12g070270.2	ABC transporter B family member 26, chloroplastic (AHRD V3.3 *** A0A1U8GFH9_CAPAN)	AT1G70610	ATTAP1, TAP1 | transporter associated with antigen processing protein 1 | chr1:26622086-26626331 FORWARD LENGTH=700
Solyc12g077440.2	zinc finger (C2H2 type) family protein (AHRD V3.3 --* AT1G30970.1)	NA	NA
Solyc12g094740.3	Unknown protein	NA	NA
C) genes with descreased histone mark in 5kb upstream
gene ID	ITAG4.0 gene description	Arabidopsis homolog (BLAST e<1E-7)	Arabidopsis annotation (TAIR 10)
Solyc00g500054.1	Photosystem II CP43 reaction center protein (AHRD V3.3 *** A0A078EKT7_BRANA)	ATCG00280	PSBC | photosystem II reaction center protein C | chrC:33720-35141 FORWARD LENGTH=473
Solyc00g500113.1	Ribosomal protein S13 (AHRD V3.3 *** K4D8U2_SOLLC)	NA	NA
Solyc00g500117.1	Ribosomal protein S3 (AHRD V3.3 *** A0A290WKX3_SOLLC)	ATMG00090	| structural constituent of ribosome;protein binding | chrM:25482-28733 REVERSE LENGTH=556
Solyc00g500136.1	Photosystem II CP43 reaction center protein (AHRD V3.3 *** A0A078EKT7_BRANA)	ATCG00280	PSBC | photosystem II reaction center protein C | chrC:33720-35141 FORWARD LENGTH=473
Solyc00g500156.1	30S ribosomal protein S11, chloroplastic (AHRD V3.3 *** G9FCH9_9LAMI)	ATCG00750	RPS11 | ribosomal protein S11 | chrC:78960-79376 REVERSE LENGTH=138
Solyc00g500165.1	Unknown protein	NA	NA
Solyc00g500206.1	Photosystem II CP43 reaction center protein (AHRD V3.3 *** A0A078EKT7_BRANA)	ATCG00280	PSBC | photosystem II reaction center protein C | chrC:33720-35141 FORWARD LENGTH=473
Solyc00g500257.1	Transmembrane protein (AHRD V3.3 *-* A0A1P8B2M8_ARATH)	AT2G07674	| Unknown conserved protein | chr2:3269151-3269906 FORWARD LENGTH=251
Solyc00g500301.1	Ycf15 (AHRD V3.3 *-* A0A346JLD3_9ASTE)	NA	NA
Solyc00g500312.1	Cytochrome b (AHRD V3.3 *-* A0A2G3ARK2_CAPCH)	ATMG00220	COB | apocytochrome b | chrM:60235-61416 FORWARD LENGTH=393
Solyc00g500361.1	NADH-ubiquinone oxidoreductase chain 3 (AHRD V3.3 *-* A0A2G2V3C2_CAPBA)	ATMG00990	NAD3 | NADH dehydrogenase 3 | chrM:260647-261006 REVERSE LENGTH=119
Solyc01g022785.1	Unknown protein	NA	NA
Solyc01g079490.2	Vacuolar protein sorting-associated protein 51-like protein (AHRD V3.3 *** A0A2S1CEW9_PRUYE)	AT4G02030	| Vps51/Vps67 family (components of vesicular transport) protein | chr4:892262-897175 FORWARD LENGTH=805
Solyc02g082035.1	Unknown protein	NA	NA
Solyc02g084605.1	Unknown protein	NA	NA
Solyc02g089660.2	hypothetical protein (AHRD V3.3 *** AT3G19660.1)	AT3G19660	| unknown protein; Has 16 Blast hits to 16 proteins in 6 species: Archae - 0; Bacteria - 0; Metazoa - 0; Fungi - 0; Plants - 16;
Solyc02g092940.3	Receptor protein kinase-like protein (AHRD V3.3 *** W9RY70_9ROSA)	AT4G37250	| Leucine-rich repeat protein kinase family protein | chr4:17527789-17530191 REVERSE LENGTH=768
Solyc03g045150.1	Cyclopropane-fatty-acyl-phospholipid synthase (AHRD V3.3 *-* A0A2U1QM01_ARTAN),Pfam:PF13450	AT3G23530	| Cyclopropane-fatty-acyl-phospholipid synthase | chr3:8437472-8442597 FORWARD LENGTH=867
Solyc03g096220.3	tRNA-splicing endonuclease subunit (AHRD V3.3 *-* F4J8D6_ARATH)	AT3G57360	| unknown protein; BEST Arabidopsis thaliana protein match is: unknown protein (TAIR:AT3G02370.2); Has 122 Blast hits to 122 pro
Solyc03g111650.4	Pentatricopeptide repeat-containing protein, chloroplastic (AHRD V3.3 *** A0A2G3CCT7_CAPCH)	AT5G50280	EMB1006 | Pentatricopeptide repeat (PPR) superfamily protein | chr5:20459238-20461504 FORWARD LENGTH=723
Solyc03g120100.3	Mitochondrial carrier protein (AHRD V3.3 *** A0A200PP03_9MAGN)	AT1G79900	ATMBAC2, BAC2 | Mitochondrial substrate carrier family protein | chr1:30052524-30053599 REVERSE LENGTH=296
Solyc03g120770.4	Phox (PX) domain-containing protein (AHRD V3.3 *** F4HZJ6_ARATH)	AT1G15240	| Phox-associated domain;Phox-like;Sorting nexin, C-terminal | chr1:5243799-5248604 FORWARD LENGTH=1020
Solyc04g076830.4	Phosphoglycerate mutase-like protein (AHRD V3.3 *** Q8LGT8_SOYBN)	AT1G58280	| Phosphoglycerate mutase family protein | chr1:21620497-21622468 REVERSE LENGTH=343
Solyc05g053470.3	60 kDa chaperonin (AHRD V3.3 *** Q8H903_ORYSJ)	AT3G23990	HSP60, HSP60-3B | heat shock protein 60 | chr3:8669013-8672278 FORWARD LENGTH=577
Solyc07g018070.4	Double Clp-N motif-containing P-loop nucleoside triphosphate hydrolases superfamily protein (AHRD V3.3 *** A0A1P8B592_ARATH)	AT4G29920	| Double Clp-N motif-containing P-loop nucleoside triphosphate hydrolases superfamily protein | chr4:14632653-14635885 REVERSE L
Solyc08g066390.3	SAWADEE HOMEODOMAIN protein (AHRD V3.3 *** A0A178W211_ARATH)	AT3G18380	| sequence-specific DNA binding transcription factors;sequence-specific DNA binding | chr3:6311002-6313181 REVERSE LENGTH=349
Solyc08g076883.1	Unknown protein	NA	NA
Solyc09g050063.1	30S ribosomal protein S11, chloroplastic (AHRD V3.3 *** G9FCH9_9LAMI)	ATCG00750	RPS11 | ribosomal protein S11 | chrC:78960-79376 REVERSE LENGTH=138
Solyc09g050070.1	NAD(P)H-quinone oxidoreductase subunit 2, chloroplastic (AHRD V3.3 *** A0A2P1N7K1_9LAMI)	ATCG01250	NDHB.2 | NADH-Ubiquinone/plastoquinone (complex I) protein | chrC:141854-143708 FORWARD LENGTH=389
Solyc10g045230.1	Cytochrome b559 subunit alpha (AHRD V3.3 *** A0A328E4L8_9ASTE)	ATCG00580	PSBE | photosystem II reaction center protein E | chrC:64071-64322 REVERSE LENGTH=83
Solyc10g083140.1	hypothetical protein (AHRD V3.3 *-* AT5G06270.2)	AT5G06270	| unknown protein; FUNCTIONS IN: molecular_function unknown; INVOLVED IN: biological_process unknown; LOCATED IN: chloroplast; E
Solyc11g021210.2	Cytochrome c biogenesis protein CcsA (AHRD V3.3 *** A0A1U8QCK2_CAPAN)	ATCG01040	YCF5 | Cytochrome C assembly protein | chrC:114461-115447 FORWARD LENGTH=328
Solyc11g039380.1	Unknown protein	NA	NA
Solyc11g045160.3	Vacuolar protein sorting-associated protein, putative (DUF1162) (AHRD V3.3 *** A0A1P8BEF0_ARATH)	AT5G24740	| Protein of unknown function (DUF1162) | chr5:8470073-8489703 REVERSE LENGTH=3464
Solyc11g063573.1	ATPase subunit 4 (AHRD V3.3 *** A0A0C5B288_HYONI)	ATMG00640	ORF25 | hydrogen ion transporting ATP synthases, rotational mechanism;zinc ion binding | chrM:188084-188662 REVERSE LENGTH=192
Solyc11g072840.1	Histone H4 (AHRD V3.3 *-* F2E7L1_HORVV)	AT5G59970	| Histone superfamily protein | chr5:24146352-24146663 REVERSE LENGTH=103
Solyc12g006140.2	Cab-5 gene encoding chlorophyll a/b-binding protein	AT2G05100	LHCB2.1, LHCB2 | photosystem II light harvesting complex gene 2.1 | chr2:1823449-1824331 REVERSE LENGTH=265
Solyc12g070200.3	Unknown protein	NA	NA
D) genes with increased histone mark in 5kb upstream
gene ID	ITAG4.0 gene description	Arabidopsis homolog (BLAST e<1E-7)	Arabidopsis annotation (TAIR 10)
Solyc00g015600.1	Unknown protein	NA	NA
Solyc00g500093.1	B3 domain-containing protein (AHRD V3.3 *-* A0A1Q3DFU3_CEPFO)	AT1G49475	| AP2/B3-like transcriptional factor family protein | chr1:18312983-18313748 FORWARD LENGTH=190
Solyc00g500097.1	B3 domain-containing protein At1g49475-like (AHRD V3.3 *-* XP_025886111.1)	NA	NA
Solyc00g500220.1	B3 domain-containing protein At1g49475-like (AHRD V3.3 *-* XP_025886111.1)	NA	NA
Solyc00g500232.1	Unknown protein	NA	NA
Solyc00g500339.1	Unknown protein	NA	NA
Solyc00g500406.1	Disease resistance protein (TIR-NBS-LRR class) (AHRD V3.3 *-* A0A2K3PDT8_TRIPR)	AT5G17680	| disease resistance protein (TIR-NBS-LRR class), putative | chr5:5822999-5827153 FORWARD LENGTH=1294
Solyc01g009790.1	Unknown protein	NA	NA
Solyc01g010290.4	Ureide permease (AHRD V3.3 *** A0A2R6PBP7_ACTCH)	AT2G03530	UPS2, ATUPS2 | ureide permease 2 | chr2:1071951-1073522 FORWARD LENGTH=398
Solyc01g010600.4	Homeobox-leucine zipper protein HOX21 (AHRD V3.3 *** A0A1U8ELC5_CAPAN)	AT1G69780	ATHB13 | Homeobox-leucine zipper protein family | chr1:26259166-26260465 FORWARD LENGTH=294
Solyc01g010670.3	Unknown protein	NA	NA
Solyc01g010930.4	O-fucosyltransferase family protein (AHRD V3.3 *** A0A2U1NIF6_ARTAN)	AT1G14020	| O-fucosyltransferase family protein | chr1:4802930-4805111 FORWARD LENGTH=499
Solyc01g011020.2	Unknown protein	NA	NA
Solyc01g012740.1	Endoribonuclease Dicer-like protein 2 (AHRD V3.3 *-* A0A2G2Y661_CAPAN)	AT3G03300	DCL2, ATDCL2 | dicer-like 2 | chr3:768020-774833 REVERSE LENGTH=1388
Solyc01g014210.1	ADP,ATP carrier protein, mitochondrial (AHRD V3.3 *** A0A2G3CB84_CAPCH)	AT5G13490	AAC2 | ADP/ATP carrier 2 | chr5:4336034-4337379 FORWARD LENGTH=385
Solyc01g014220.3	DUF616 domain-containing protein (AHRD V3.3 *-* A0A1Q3BIE2_CEPFO)	AT1G28240	| Protein of unknown function (DUF616) | chr1:9868521-9871798 REVERSE LENGTH=581
Solyc01g014275.1	glycine-rich cell wall structural protein-like (AHRD V3.3 *-* XP_019067541.1)	NA	NA
Solyc01g014490.4	DNA topoisomerase 6 subunit B (AHRD V3.3 *** A0A2I4GDF3_9ROSI)	AT3G20780	ATTOP6B, BIN3, HYP6, RHL3, TOP6B | topoisomerase 6 subunit B | chr3:7264025-7268498 REVERSE LENGTH=670
Solyc01g015020.4	PRLI-interacting factor (AHRD V3.3 *-* AT5G19900.5)	AT5G19900	| PRLI-interacting factor, putative | chr5:6728561-6730045 REVERSE LENGTH=494
Solyc01g015080.3	Peroxidase (AHRD V3.3 *** K4AUE2_SOLLC)	AT5G19890	| Peroxidase superfamily protein | chr5:6724372-6725877 REVERSE LENGTH=328
Solyc01g016300.1	Unknown protein	NA	NA
Solyc01g016412.1	Transposase (AHRD V3.3 *-* F8UTT6_SOLDE)	AT1G06740	NA
Solyc01g017600.3	transmembrane protein 45B-like (AHRD V3.3 *** A0A2I4DQK0_9ROSI)	AT1G55230	| Family of unknown function (DUF716) | chr1:20602895-20603797 FORWARD LENGTH=300
Solyc01g017825.1	Replication protein A 70 kDa DNA-binding subunit B (AHRD V3.3 --* RFA1B_ORYSJ)	NA	NA
Solyc01g018015.1	acidic leucine-rich nuclear phosphoprotein 32 family member E-like (AHRD V3.3 --* XP_010327604.1)	NA	NA
Solyc01g018040.1	protein FAR1-RELATED SEQUENCE 5-like (AHRD V3.3 *-* A0A2I4FDV7_9ROSI)	AT4G38180	FRS5 | FAR1-related sequence 5 | chr4:17906702-17909404 REVERSE LENGTH=788
Solyc01g021680.1	DUF4371 domain-containing protein (AHRD V3.3 *-* A0A1Q3C0Y0_CEPFO)	AT3G29763	| General transcription factor 2-related zinc finger protein | chr3:11593924-11595441 REVERSE LENGTH=505
Solyc01g022760.1	Unknown protein	NA	NA
Solyc01g034010.2	Serine/threonine-protein phosphatase 7 long form-like protein (AHRD V3.3 *-* A0A1J3IZ43_NOCCA)	AT1G48120	| hydrolases;protein serine/threonine phosphatases | chr1:17774238-17779624 REVERSE LENGTH=1340
Solyc01g034080.1	Amino acid/polyamine transporter I (AHRD V3.3 *** A0A200RCI7_9MAGN)	AT3G13620	| Amino acid permease family protein | chr3:4450904-4452556 REVERSE LENGTH=478
Solyc01g034140.1	Unknown protein	NA	NA
Solyc01g044523.1	Unknown protein	NA	NA
Solyc01g044551.1	Cytochrome P450 (AHRD V3.3 *-* A0A200Q4B5_9MAGN)	NA	NA
Solyc01g044554.1	2-oxoglutarate (2OG) and Fe(II)-dependent oxygenase superfamily protein (AHRD V3.3 *** A0A2U1P7E5_ARTAN)	AT1G55290	| 2-oxoglutarate (2OG) and Fe(II)-dependent oxygenase superfamily protein | chr1:20626208-20627397 REVERSE LENGTH=361
Solyc01g049910.4	Membrane-bound transcription factor site-2 protease (AHRD V3.3 *** A0A200QAL7_9MAGN)	AT4G20310	| Peptidase M50 family protein | chr4:10961639-10963690 FORWARD LENGTH=488
Solyc01g055200.1	S10-ribonuclease (AHRD V3.3 *** Q00591_PETHY)	AT1G26820	RNS3 | ribonuclease 3 | chr1:9292760-9293722 REVERSE LENGTH=222
Solyc01g056650.1	Starch synthase, chloroplastic/amyloplastic (AHRD V3.3 *-* A0A2G2XJF0_CAPBA)	AT3G01180	AtSS2, SS2 | starch synthase 2 | chr3:62456-65678 REVERSE LENGTH=792
Solyc01g056800.1	Exostosin-like protein (AHRD V3.3 *-* Q2HVN7_MEDTR)	AT4G38040	| Exostosin family protein | chr4:17867501-17869131 FORWARD LENGTH=425
Solyc01g056940.4	Ubiquitin (AHRD V3.3 *** B1P770_LOLTE)	AT2G47110	UBQ6 | ubiquitin 6 | chr2:19344701-19345174 FORWARD LENGTH=157
Solyc01g057395.1	Unknown protein	NA	NA
Solyc01g057610.1	Unknown protein	NA	NA
Solyc01g057830.3	30S ribosomal protein S1 protein (AHRD V3.3 *** A0A2U1PM45_ARTAN)	AT5G30510	RPS1, ARRPS1 | ribosomal protein S1 | chr5:11619262-11621223 REVERSE LENGTH=416
Solyc01g057840.3	Nuclear export mediator factor Nemf (AHRD V3.3 *** A0A1J3J1R1_NOCCA)	AT5G49930	emb1441 | zinc knuckle (CCHC-type) family protein | chr5:20308260-20312736 REVERSE LENGTH=1080
Solyc01g057900.3	E3 ubiquitin-protein ligase UPL6 (AHRD V3.3 *** A0A2G3DDX0_CAPCH)	AT3G17205	UPL6 | ubiquitin protein ligase 6 | chr3:5873528-5881132 FORWARD LENGTH=1029
Solyc01g058450.3	Flowering time control protein FCA (AHRD V3.3 *** A0A2G2XPK6_CAPBA)	AT4G16280	FCA | RNA binding;abscisic acid binding | chr4:9207164-9214412 REVERSE LENGTH=747
Solyc01g058540.3	WRKY transcription factor 47	AT2G47260	WRKY23, ATWRKY23 | WRKY DNA-binding protein 23 | chr2:19405045-19406446 REVERSE LENGTH=337
Solyc01g058660.1	Unknown protein	NA	NA
Solyc01g059850.3	Vacuolar-processing enzyme (AHRD V3.3 *-* A0A1U8GC96_CAPAN)	NA	NA
Solyc01g060160.1	Mitochondrial-processing peptidase subunit beta (AHRD V3.3 *-* A0A2G3B7D4_CAPCH)	NA	NA
Solyc01g065560.4	DUF789 domain-containing protein (AHRD V3.3 *** A0A1Q3DF52_CEPFO)	AT4G16100	| Protein of unknown function (DUF789) | chr4:9105809-9107986 FORWARD LENGTH=394
Solyc01g066115.1	Glycosyltransferase (AHRD V3.3 *-* A0A218XG81_PUNGR)	AT1G05560	UGT1, UGT75B1 | UDP-glucosyltransferase 75B1 | chr1:1645674-1647083 REVERSE LENGTH=469
Solyc01g066320.1	Unknown protein	NA	NA
Solyc01g066750.1	Unknown protein	NA	NA
Solyc01g066905.1	Retrovirus-related Pol polyprotein from transposon TNT 1-94 (AHRD V3.3 *-* A0A2I0VJ33_9ASPA)	ATMG00810	ORF240B | DNA/RNA polymerases superfamily protein | chrM:227709-228431 REVERSE LENGTH=240
Solyc01g067965.1	Methyl-CpG-binding domain-containing protein 2 (AHRD V3.3 *-* A0A1U8GNC1_CAPAN)	AT5G35330	MBD02, MBD2, ATMBD2 | methyl-CPG-binding domain protein 02 | chr5:13523725-13525270 REVERSE LENGTH=272
Solyc01g068435.1	Unknown protein	NA	NA
Solyc01g080660.3	serine/arginine-rich SC35-like splicing factor SCL28 (AHRD V3.3 *-* A0A2I4G9K3_9ROSI)	AT5G18810	SCL28, At-SCL28 | SC35-like splicing factor 28 | chr5:6268925-6271158 REVERSE LENGTH=236
Solyc01g090460.3	HD-ZIP	AT2G44910	ATHB4, ATHB-4, HB4 | homeobox-leucine zipper protein 4 | chr2:18517887-18519525 REVERSE LENGTH=318
Solyc01g094260.4	NAD(P)-binding Rossmann-fold superfamily protein (AHRD V3.3 *** F4JE70_ARATH)	AT3G61220	| NAD(P)-binding Rossmann-fold superfamily protein | chr3:22663025-22664316 FORWARD LENGTH=303
Solyc01g097080.1	Unknown protein	NA	NA
Solyc01g101170.4	Viridiflorene synthase (AHRD V3.3 *** TPS31_SOLLC)	AT5G23960	ATTPS21, TPS21 | terpene synthase 21 | chr5:8092969-8095128 FORWARD LENGTH=547
Solyc01g106220.4	DNA polymerase V (AHRD V3.3 *** A0A2I4F5F3_9ROSI)	AT5G64420	| DNA polymerase V family | chr5:25756416-25761122 FORWARD LENGTH=1306
Solyc01g107820.2	TOMATO WOUND-INDUCED 1	AT4G34131	UGT73B3 | UDP-glucosyl transferase 73B3 | chr4:16343268-16344713 REVERSE LENGTH=481
Solyc01g108390.3	Trypsin/subtilisin inhibitor (AHRD V3.3 *** A0A2G3AU57_CAPCH)	AT5G43580	| Serine protease inhibitor, potato inhibitor I-type family protein | chr5:17508098-17508668 REVERSE LENGTH=99
Solyc01g150111.1	Unknown protein	NA	NA
Solyc01g150130.1	Retrovirus-related Pol polyprotein from transposon TNT 1-94 (AHRD V3.3 *-* A0A2G3CWT8_CAPCH)	NA	NA
Solyc02g005290.4	Peptidylprolyl isomerase (AHRD V3.3 *** A0A2G3A4Z8_CAPAN)	AT3G12340	| FKBP-like peptidyl-prolyl cis-trans isomerase family protein | chr3:3925720-3929346 REVERSE LENGTH=499
Solyc02g005510.4	Transcriptional coactivator/pterin dehydratase (AHRD V3.3 *** A0A1P8AWX1_ARATH)	AT1G29810	| Transcriptional coactivator/pterin dehydratase | chr1:10435606-10437406 REVERSE LENGTH=187
Solyc02g011920.2	Protein Ycf2 (AHRD V3.3 *-* A0A0U1ZJJ5_9SOLN)	ATCG01280	YCF2.2 | Chloroplast Ycf2;ATPase, AAA type, core | chrC:145291-152175 REVERSE LENGTH=2294
Solyc02g014540.3	Actin-related protein 2/3 complex subunit 3 (AHRD V3.3 *** A0A2G2Z0K1_CAPAN)	AT1G60430	ARPC3 | actin-related protein C3 | chr1:22264797-22265682 REVERSE LENGTH=174
Solyc02g014830.4	Carboxypeptidase (AHRD V3.3 *** A0A2G2XBM8_CAPBA)	AT5G23210	SCPL34 | serine carboxypeptidase-like 34 | chr5:7810892-7814837 FORWARD LENGTH=499
Solyc02g020970.1	Unknown protein	NA	NA
Solyc02g032040.1	Dirigent protein (AHRD V3.3 *** K4B5F0_SOLLC)	AT2G21100	| Disease resistance-responsive (dirigent-like protein) family protein | chr2:9048687-9049336 REVERSE LENGTH=187
Solyc02g032150.1	ninja-family protein AFP1-like (AHRD V3.3 *** XP_025885537.1)	NA	NA
Solyc02g032310.1	Calcineurin B-like protein (AHRD V3.3 *** C3TRS0_MAIZE)	AT5G55990	CBL2, ATCBL2 | calcineurin B-like protein 2 | chr5:22672189-22673579 FORWARD LENGTH=226
Solyc02g032850.3	Phytoalexin-deficient 4-1 protein (AHRD V3.3 *** Q2TNK3_SOLTU)	AT3G52430	PAD4, ATPAD4 | alpha/beta-Hydrolases superfamily protein | chr3:19431566-19434292 FORWARD LENGTH=541
Solyc02g032970.4	ATP-dependent zinc metalloprotease FtsH 2 (AHRD V3.3 *-* A0A1J3GU49_NOCCA)	AT3G04340	emb2458 | FtsH extracellular protease family | chr3:1146943-1153341 REVERSE LENGTH=1320
Solyc02g038640.3	Replication protein A subunit (AHRD V3.3 *-* A0A176W2E5_MARPO)	AT5G08020	ATRPA70B, RPA70B | RPA70-kDa subunit B | chr5:2572107-2574879 FORWARD LENGTH=604
Solyc02g038705.1	Retrovirus-related Pol polyprotein from transposon TNT 1-94 (AHRD V3.3 *-* A0A2I0VJ33_9ASPA)	ATMG00810	ORF240B | DNA/RNA polymerases superfamily protein | chrM:227709-228431 REVERSE LENGTH=240
Solyc02g043817.1	Unknown protein	NA	NA
Solyc02g049070.4	ribosomal RNA small subunit methyltransferase J (AHRD V3.3 *** AT5G08540.1)	AT5G08540	| unknown protein; FUNCTIONS IN: molecular_function unknown; INVOLVED IN: biological_process unknown; LOCATED IN: chloroplast th
Solyc02g055533.1	glycerol-3-phosphate acyltransferase 3-like (AHRD V3.3 *-* A0A2I4GCC2_9ROSI)	AT5G60620	GPAT9 | glycerol-3-phosphate acyltransferase 9 | chr5:24367266-24369647 FORWARD LENGTH=376
Solyc02g061650.3	cyclinB2_1	AT1G20610	CYCB2;3 | Cyclin B2;3 | chr1:7135073-7137273 REVERSE LENGTH=429
Solyc02g061660.1	Unknown protein	NA	NA
Solyc02g061900.1	Senescence-specific cysteine protease SAG39 (AHRD V3.3 *-* A0A2G3CBW6_CAPCH)	AT2G46770	NST1, EMB2301, ANAC043 | NAC (No Apical Meristem) domain transcriptional regulator superfamily protein | chr2:19220917-19222822 R
Solyc02g062530.3	thiamine-phosphate synthase (AHRD V3.3 *-* AT5G49410.2)	AT5G49410	| unknown protein; BEST Arabidopsis thaliana protein match is: unknown protein (TAIR:AT1G73940.1); Has 1807 Blast hits to 1807 p
Solyc02g062750.4	sugar facilitator protein 9	AT1G75220	| Major facilitator superfamily protein | chr1:28229412-28232606 REVERSE LENGTH=487
Solyc02g062840.1	Signal recognition particle subunit SRP68 (AHRD V3.3 *-* A0A1U8G8F6_CAPAN)	AT5G61970	| signal recognition particle-related / SRP-related | chr5:24888920-24893079 FORWARD LENGTH=605
Solyc02g063137.1	Retrovirus-related Pol polyprotein from transposon TNT 1-94 (AHRD V3.3 *-* A0A2K3NBQ9_TRIPR)	AT4G23160	CRK8 | cysteine-rich RLK (RECEPTOR-like protein kinase) 8 | chr4:12129485-12134086 FORWARD LENGTH=1262
Solyc02g064900.3	cyclinD3_6	AT5G67260	CYCD3;2 | CYCLIN D3;2 | chr5:26836313-26837665 FORWARD LENGTH=367
Solyc02g065030.1	Pentatricopeptide repeat (AHRD V3.3 *** A0A200R8L7_9MAGN)	AT4G18750	DOT4 | Pentatricopeptide repeat (PPR) superfamily protein | chr4:10304850-10307465 FORWARD LENGTH=871
Solyc02g065440.3	F-box protein At5g03100-like (AHRD V3.3 *-* XP_010313235.1)	NA	NA
Solyc02g065480.2	electron transporter%2C putative (Protein of unknown function%2C DUF547) (AHRD V3.3 *** AT5G66600.9)	AT5G66600	| Protein of unknown function, DUF547 | chr5:26575105-26578315 REVERSE LENGTH=629
Solyc02g067450.4	Pectate lyase (AHRD V3.3 *** A0A1U8FTH1_CAPAN)	AT1G14420	AT59 | Pectate lyase family protein | chr1:4931844-4933405 REVERSE LENGTH=459
Solyc02g068140.3	Major facilitator superfamily protein (AHRD V3.3 *** A0A2U1PZJ0_ARTAN)	AT3G01930	| Major facilitator superfamily protein | chr3:319289-321488 REVERSE LENGTH=584
Solyc02g073570.1	Transcription factor TGA like domain (AHRD V3.3 *** A0A200Q9U0_9MAGN)	AT4G18690	| unknown protein; BEST Arabidopsis thaliana protein match is: unknown protein (TAIR:AT4G18680.1); Has 522 Blast hits to 522 pro
Solyc02g075610.4	Golgin candidate 6 (AHRD V3.3 *-* A0A2G2XK18_CAPBA)	AT3G27530	GC6, MAG4 | golgin candidate 6 | chr3:10193778-10199659 REVERSE LENGTH=914
Solyc02g082125.1	Retrovirus-related Pol polyprotein from transposon TNT 1-94 (AHRD V3.3 *-* A0A2K3L2B9_TRIPR)	AT4G23160	CRK8 | cysteine-rich RLK (RECEPTOR-like protein kinase) 8 | chr4:12129485-12134086 FORWARD LENGTH=1262
Solyc02g084490.1	Golgin candidate 6 (AHRD V3.3 *** A0A2G2XK18_CAPBA)	AT3G27530	GC6, MAG4 | golgin candidate 6 | chr3:10193778-10199659 REVERSE LENGTH=914
Solyc02g084630.3	TDR6 transcription factor	AT3G54340	AP3, ATAP3 | K-box region and MADS-box transcription factor family protein | chr3:20119428-20121087 REVERSE LENGTH=232
Solyc02g087260.1	DUF716 domain-containing protein (AHRD V3.3 *** A0A1Q3C3N0_CEPFO)	AT3G01360	| Family of unknown function (DUF716) | chr3:137772-138731 REVERSE LENGTH=319
Solyc02g090500.3	protein SUPPRESSOR OF QUENCHING 1, chloroplastic isoform X4 (AHRD V3.3 --* XP_010313619.1)	NA	NA
Solyc02g093710.1	B3 DNA binding domain (AHRD V3.3 *-* A0A200R4H2_9MAGN)	AT5G40690	| CONTAINS InterPro DOMAIN/s: EF-Hand 1, calcium-binding site (InterPro:IPR018247); BEST Arabidopsis thaliana protein match is:
Solyc02g094480.4	Pentatricopeptide repeat (AHRD V3.3 *** A0A200R3W0_9MAGN)	AT3G26782	| Tetratricopeptide repeat (TPR)-like superfamily protein | chr3:9850594-9852682 FORWARD LENGTH=659
Solyc02g094490.4	coiled-coil protein (AHRD V3.3 *** AT2G31410.1)	AT2G31410	| unknown protein; Has 1719 Blast hits to 1091 proteins in 184 species: Archae - 5; Bacteria - 24; Metazoa - 559; Fungi - 169; P
Solyc02g094540.4	nuclear factor kappa-B-binding protein (AHRD V3.3 *-* AT5G13950.4)	AT5G13950	| unknown protein; FUNCTIONS IN: molecular_function unknown; INVOLVED IN: biological_process unknown; LOCATED IN: cellular_compo
Solyc02g150110.1	Unknown protein	NA	NA
Solyc03g013040.1	Plant basic secretory protein (BSP) family protein (AHRD V3.3 *** I3SK49_MEDTR)	AT2G15220	| Plant basic secretory protein (BSP) family protein | chr2:6608689-6609366 FORWARD LENGTH=225
Solyc03g031740.3	Glucose-6-phosphate/phosphate-translocator (AHRD V3.3 *** O64910_PEA)	AT1G61800	GPT2, ATGPT2 | glucose-6-phosphate/phosphate translocator 2 | chr1:22824527-22826459 FORWARD LENGTH=388
Solyc03g033620.3	Serine carboxypeptidase S28 family protein (AHRD V3.3 *** A0A2U1LKS7_ARTAN)	AT4G36195	| Serine carboxypeptidase S28 family protein | chr4:17127202-17129787 FORWARD LENGTH=488
Solyc03g033880.1	Agamous-like MADS-box protein AGL61 (AHRD V3.3 *** A0A2G2X374_CAPBA)	AT2G34440	AGL29 | AGAMOUS-like 29 | chr2:14526950-14527468 FORWARD LENGTH=172
Solyc03g034000.3	bHLH transcription factor 020	AT4G36540	BEE2 | BR enhanced expression 2 | chr4:17243699-17244965 FORWARD LENGTH=304
Solyc03g034400.3	Protein DETOXIFICATION (AHRD V3.3 *** A0A2U1NLL3_ARTAN)	AT1G71140	| MATE efflux family protein | chr1:26824762-26826748 FORWARD LENGTH=485
Solyc03g043790.1	Unknown protein	NA	NA
Solyc03g043880.3	SlBCAT4	AT5G65780	ATBCAT-5 | branched-chain amino acid aminotransferase 5 / branched-chain amino acid transaminase 5 (BCAT5) | chr5:26311587-263156
Solyc03g044020.4	Condensin-2 complex subunit G2 (AHRD V3.3 *** A0A200QAQ6_9MAGN)	AT1G64960	| ARM repeat superfamily protein | chr1:24129918-24134049 FORWARD LENGTH=1203
Solyc03g044090.4	BTB domain-containing protein/NPH3 domain-containing protein (AHRD V3.3 *** A0A1Q3ASI0_CEPFO)	AT2G14820	NPY2 | Phototropic-responsive NPH3 family protein | chr2:6358864-6361300 FORWARD LENGTH=634
Solyc03g044430.3	Nicotinate phosphoribosyltransferase (AHRD V3.3 *** A0A1U8GGJ3_CAPAN)	AT4G36940	NAPRT1 | nicotinate phosphoribosyltransferase 1 | chr4:17416938-17419883 FORWARD LENGTH=559
Solyc03g044950.2	Calcium uniporter protein 1, mitochondrial (AHRD V3.3 *** A0A2G3D389_CAPCH)	AT4G36820	| Protein of unknown function (DUF607) | chr4:17346889-17347994 FORWARD LENGTH=338
Solyc03g045040.1	Transferase (AHRD V3.3 *-* A0A200QGG9_9MAGN)	AT5G41040	| HXXXD-type acyl-transferase family protein | chr5:16431448-16433086 FORWARD LENGTH=457
Solyc03g046430.1	Unknown protein	NA	NA
Solyc03g051720.1	Alcohol dehydrogenase (AHRD V3.3 *-* A0A2U1MN94_ARTAN)	AT1G77120	ADH1, ADH, ATADH, ATADH1 | alcohol dehydrogenase 1 | chr1:28975509-28977216 FORWARD LENGTH=379
Solyc03g053135.1	Unknown protein	NA	NA
Solyc03g058500.1	Ypt/Rab-GAP domain of gyp1p superfamily protein (AHRD V3.3 *-* B6EUB2_ARATH)	AT3G59570	| Ypt/Rab-GAP domain of gyp1p superfamily protein | chr3:22001030-22005402 REVERSE LENGTH=720
Solyc03g058940.4	Hypersensitive-induced response protein (AHRD V3.3 *-* A0A2K3MY45_TRIPR)	AT1G69840	| SPFH/Band 7/PHB domain-containing membrane-associated protein family | chr1:26293932-26295150 REVERSE LENGTH=286
Solyc03g059397.1	Unknown protein	NA	NA
Solyc03g063603.1	Unknown protein	NA	NA
Solyc03g064030.3	Alpha/beta hydrolase family protein (AHRD V3.3 *** Q8RWA3_ARATH)	AT3G12150	| unknown protein; CONTAINS InterPro DOMAIN/s: Protein of unknown function DUF2048 (InterPro:IPR019149); Has 421 Blast hits to 3
Solyc03g065353.1	Beta-glucosidase-like SFR2, chloroplastic (AHRD V3.3 *-* A0A2G3AIS2_CAPAN)	NA	NA
Solyc03g071680.2	RING/U-box superfamily protein (AHRD V3.3 *** A0A2U1L030_ARTAN)	AT5G04460	| RING/U-box superfamily protein | chr5:1260009-1263695 FORWARD LENGTH=863
Solyc03g071710.1	cyclin-dependent protein kinase inhibitor SMR1-like (AHRD V3.3 *** A0A2I4GVZ7_9ROSI)	NA	NA
Solyc03g071720.4	Phytol kinase 1, chloroplastic (AHRD V3.3 *** A0A1U8G8P2_CAPAN)	AT5G04490	VTE5 | vitamin E pathway gene 5 | chr5:1279867-1281587 FORWARD LENGTH=304
Solyc03g071840.2	Amino acid transporter (AHRD V3.3 *-* A0A200R577_9MAGN)	AT1G08230	| Transmembrane amino acid transporter family protein | chr1:2583715-2586700 REVERSE LENGTH=451
Solyc03g078020.4	Peptide chain release factor 1 (AHRD V3.3 *** A0A1J3H9D8_NOCCA)	AT2G47020	| Peptide chain release factor 1 | chr2:19320090-19322279 REVERSE LENGTH=413
Solyc03g078240.3	Glycosyltransferase (AHRD V3.3 *** A0A1Q3CU17_CEPFO)	AT5G49690	| UDP-Glycosyltransferase superfamily protein | chr5:20189968-20191350 REVERSE LENGTH=460
Solyc03g078300.3	NBS-LRR resistance protein (AHRD V3.3 *** A0A2K3NU03_TRIPR)	AT3G14470	| NB-ARC domain-containing disease resistance protein | chr3:4857940-4861104 FORWARD LENGTH=1054
Solyc03g081345.1	mitochondrial import inner membrane translocase subunit Tim16-like (AHRD V3.3 *** A0A2I4ETD7_9ROSI),Pfam:PF03656	AT3G59280	TXR1 | Protein Transporter, Pam16 | chr3:21909266-21910519 REVERSE LENGTH=116
Solyc03g083520.4	Calmodulin (AHRD V3.3 *** B6T4U8_MAIZE)	AT1G12310	| Calcium-binding EF-hand family protein | chr1:4187500-4187946 REVERSE LENGTH=148
Solyc03g083640.1	Unknown protein	NA	NA
Solyc03g083660.1	Plant invertase/pectin methylesterase inhibitor superfamily protein (AHRD V3.3 *** A0A2U1KPL8_ARTAN)	AT4G25250	| Plant invertase/pectin methylesterase inhibitor superfamily protein | chr4:12934632-12935231 FORWARD LENGTH=199
Solyc03g083960.3	Trehalose 6-phosphate phosphatase (AHRD V3.3 *** A0A1U8G0B4_CAPAN)	AT5G51460	ATTPPA | Haloacid dehalogenase-like hydrolase (HAD) superfamily protein | chr5:20902266-20904292 FORWARD LENGTH=385
Solyc03g083994.1	Bifunctional inhibitor/lipid-transfer protein/seed storage 2S albumin superfamily protein (AHRD V3.3 *** A0A2U1PU47_ARTAN)	AT2G45180	| Bifunctional inhibitor/lipid-transfer protein/seed storage 2S albumin superfamily protein | chr2:18626377-18626781 FORWARD LEN
Solyc03g083995.1	Bifunctional inhibitor/lipid-transfer protein/seed storage 2S albumin superfamily protein (AHRD V3.3 *** A0A2U1PU47_ARTAN)	AT2G45180	| Bifunctional inhibitor/lipid-transfer protein/seed storage 2S albumin superfamily protein | chr2:18626377-18626781 FORWARD LEN
Solyc03g093230.4	tonoplast intrinsic protein 5.1	AT3G47440	TIP5;1 | tonoplast intrinsic protein 5;1 | chr3:17482054-17482987 FORWARD LENGTH=256
Solyc03g093470.3	LEAPSAA2 L.esculentum APS-AA2	AT4G25150	| HAD superfamily, subfamily IIIB acid phosphatase | chr4:12901736-12902882 REVERSE LENGTH=260
Solyc03g093540.1	Ethylene-responsive transcription factor 5 (AHRD V3.3 *** ERF5_TOBAC)	AT5G51190	| Integrase-type DNA-binding superfamily protein | chr5:20800708-20801373 REVERSE LENGTH=221
Solyc03g093560.1	ethylene response factor C.6	AT5G51190	| Integrase-type DNA-binding superfamily protein | chr5:20800708-20801373 REVERSE LENGTH=221
Solyc03g093935.1	Retrovirus-related Pol polyprotein from transposon TNT 1-94 (AHRD V3.3 *-* A0A2K3NZR4_TRIPR)	AT4G23160	CRK8 | cysteine-rich RLK (RECEPTOR-like protein kinase) 8 | chr4:12129485-12134086 FORWARD LENGTH=1262
Solyc03g094175.1	Transcriptional coactivator/pterin dehydratase (AHRD V3.3 *** A0A200Q8U8_9MAGN)	AT5G51110	| Transcriptional coactivator/pterin dehydratase | chr5:20778316-20779380 REVERSE LENGTH=220
Solyc03g095220.3	Translocase of chloroplast (AHRD V3.3 *** A0A1U8G0U4_CAPAN)	AT5G05000	TOC34, ATTOC34, OEP34 | translocon at the outer envelope membrane of chloroplasts 34 | chr5:1474262-1475772 REVERSE LENGTH=313
Solyc03g095515.1	Unknown protein	NA	NA
Solyc03g095787.1	Unknown protein	NA	NA
Solyc03g096303.1	DNA topoisomerase (AHRD V3.3 *-* A0A1J3C7F3_NOCCA)	AT3G42860	| zinc knuckle (CCHC-type) family protein | chr3:14946458-14948097 REVERSE LENGTH=372
Solyc03g096610.2	Pentatricopeptide repeat-containing protein (AHRD V3.3 *** A0A2G2YMG9_CAPAN)	AT1G33350	| Pentatricopeptide repeat (PPR) superfamily protein | chr1:12090071-12091687 REVERSE LENGTH=538
Solyc03g098545.1	Retrotransposon-related protein (AHRD V3.3 *-* A0A2K3MRV1_TRIPR)	NA	NA
Solyc03g111950.3	Cytochrome P450 71A6 (AHRD V3.3 *** A0A2G2ZZF2_CAPAN)	AT3G48280	CYP71A25 | cytochrome P450, family 71, subfamily A, polypeptide 25 | chr3:17879594-17881164 FORWARD LENGTH=490
Solyc03g117050.4	NOD26-like intrinsic protein 6.1	AT1G80760	NIP6;1, NIP6, NLM7 | NOD26-like intrinsic protein 6;1 | chr1:30350640-30352015 REVERSE LENGTH=305
Solyc03g120100.3	Mitochondrial carrier protein (AHRD V3.3 *** A0A200PP03_9MAGN)	AT1G79900	ATMBAC2, BAC2 | Mitochondrial substrate carrier family protein | chr1:30052524-30053599 REVERSE LENGTH=296
Solyc03g122370.4	ARM repeat superfamily protein (AHRD V3.3 *** AT1G72560.7)	AT1G72560	PSD | ARM repeat superfamily protein | chr1:27325026-27329467 REVERSE LENGTH=988
Solyc03g150115.1	RING/U-box superfamily protein (AHRD V3.3 *-* A0A1P8B1Z6_ARATH)	AT1G12760	| Zinc finger, C3HC4 type (RING finger) family protein | chr1:4348728-4350512 FORWARD LENGTH=408
Solyc03g150139.1	Retrovirus-related Pol polyprotein from transposon TNT 1-94 (AHRD V3.3 *-* A0A2G2W4T7_CAPBA)	ATMG00810	ORF240B | DNA/RNA polymerases superfamily protein | chrM:227709-228431 REVERSE LENGTH=240
Solyc04g008120.3	Hero resistance protein (AHRD V3.3 *** Q8GSM1_SOLLC)	AT5G35450	| Disease resistance protein (CC-NBS-LRR class) family | chr5:13667809-13670685 FORWARD LENGTH=901
Solyc04g010220.3	centrosomal protein of 135 kDa-like protein (AHRD V3.3 *** AT2G37370.3)	AT5G13560	| unknown protein; BEST Arabidopsis thaliana protein match is: unknown protein (TAIR:AT2G37370.1); Has 12055 Blast hits to 8846
Solyc04g011333.1	Unknown protein	NA	NA
Solyc04g014610.4	Armadillo repeat-containing protein 7-like (AHRD V3.3 *** A0A2K3L4G0_TRIPR)	AT5G37290	| ARM repeat superfamily protein | chr5:14762730-14764097 FORWARD LENGTH=180
Solyc04g014730.4	Fumarylacetoacetase (AHRD V3.3 *** A0A1U8GL68_CAPAN)	AT1G12050	| fumarylacetoacetase, putative | chr1:4072904-4075856 FORWARD LENGTH=421
Solyc04g015530.3	Pectin lyase-like superfamily protein (AHRD V3.3 *** A0A2U1LRJ2_ARTAN)	AT3G57510	ADPG1 | Pectin lyase-like superfamily protein | chr3:21283546-21285842 REVERSE LENGTH=431
Solyc04g015540.1	fission regulator-like protein (AHRD V3.3 *-* AT3G57500.1)	AT3G57500	| unknown protein; BEST Arabidopsis thaliana protein match is: unknown protein (TAIR:AT2G26520.1); Has 51 Blast hits to 51 prote
Solyc04g015820.1	Unknown protein	NA	NA
Solyc04g016560.2	Folylpolyglutamate synthase (AHRD V3.3 *-* A0A2G3CDA4_CAPCH)	NA	NA
Solyc04g017670.3	F-box protein (AHRD V3.3 *** H6VUS4_9ROSI)	AT5G04010	| F-box family protein | chr5:1080205-1081068 REVERSE LENGTH=287
Solyc04g017870.1	Unknown protein	NA	NA
Solyc04g017945.1	Mediator of RNA polymerase II transcription subunit 15a (AHRD V3.3 *-* A0A2G2ZG46_CAPAN)	AT1G15780	| unknown protein; BEST Arabidopsis thaliana protein match is: unknown protein (TAIR:AT2G10440.1); Has 103701 Blast hits to 4315
Solyc04g018005.1	Mediator of RNA polymerase II transcription subunit 15a (AHRD V3.3 *-* A0A2G2ZG46_CAPAN)	AT1G15780	| unknown protein; BEST Arabidopsis thaliana protein match is: unknown protein (TAIR:AT2G10440.1); Has 103701 Blast hits to 4315
Solyc04g024420.3	Proteasome subunit beta (AHRD V3.3 *** A0A2G2VMP0_CAPBA)	AT3G27430	PBB1 | N-terminal nucleophile aminohydrolases (Ntn hydrolases) superfamily protein | chr3:10152910-10155052 FORWARD LENGTH=273
Solyc04g025030.1	MADS-box transcription factor (AHRD V3.3 *** A0A2K3L7S8_TRIPR)	AT5G60440	AGL62 | AGAMOUS-like 62 | chr5:24306329-24307520 FORWARD LENGTH=299
Solyc04g025530.3	Glutamate decarboxylase (AHRD V3.3 *** A0A2G2YVX0_CAPAN)	AT2G02010	GAD4 | glutamate decarboxylase 4 | chr2:474375-476495 REVERSE LENGTH=493
Solyc04g025910.1	ABC transporter G family member 5 (AHRD V3.3 *-* A0A2U1NZ47_ARTAN)	AT2G13610	| ABC-2 type transporter family protein | chr2:5673827-5675776 REVERSE LENGTH=649
Solyc04g026155.1	Retrovirus-related Pol polyprotein from transposon TNT 1-94 (AHRD V3.3 *-* A0A2K3JUZ2_TRIPR)	NA	NA
Solyc04g039950.4	Mediator of RNA polymerase II transcription subunit 13 (AHRD V3.3 *** A0A2G2XAM6_CAPBA)	AT1G55325	GCT | RNA polymerase II transcription mediators | chr1:20637594-20647714 FORWARD LENGTH=2001
Solyc04g040053.1	RNA-binding (RRM/RBD/RNP motifs) family protein (AHRD V3.3 *** AT1G05970.2)	AT1G05970	| RNA-binding (RRM/RBD/RNP motifs) family protein | chr1:1816253-1816991 REVERSE LENGTH=200
Solyc04g049630.3	Peptidase S9 (AHRD V3.3 *** A0A200PNL2_9MAGN)	AT5G36210	| alpha/beta-Hydrolases superfamily protein | chr5:14248202-14253272 REVERSE LENGTH=730
Solyc04g049750.3	Unknown protein	NA	NA
Solyc04g049770.4	Regulator of nonsense transcripts UPF2 (AHRD V3.3 *** A0A2G2VPN6_CAPBA)	AT2G39260	| binding;RNA binding | chr2:16392288-16399588 REVERSE LENGTH=1181
Solyc04g049875.1	cysteine-rich RECEPTOR-like kinase (AHRD V3.3 --* AT4G23160.3)	ATMG00810	ORF240B | DNA/RNA polymerases superfamily protein | chrM:227709-228431 REVERSE LENGTH=240
Solyc04g049890.4	D-aminoacid aminotransferase-like PLP-dependent enzymes superfamily protein (AHRD V3.3 *** Q8VZN6_ARATH)	AT3G54970	| D-aminoacid aminotransferase-like PLP-dependent enzymes superfamily protein | chr3:20368329-20370070 REVERSE LENGTH=353
Solyc04g050270.1	transmembrane protein (AHRD V3.3 *-* AT3G04310.2)	AT3G04310	| unknown protein; Has 44 Blast hits to 44 proteins in 12 species: Archae - 0; Bacteria - 0; Metazoa - 0; Fungi - 0; Plants - 44
Solyc04g050407.1	60S ribosomal protein l12-like (AHRD V3.3 *** A0A2K3K598_TRIPR)	AT2G37190	| Ribosomal protein L11 family protein | chr2:15619559-15620059 REVERSE LENGTH=166
Solyc04g050910.1	hypothetical protein (AHRD V3.3 *-* AT2G38430.1)	AT2G38430	| unknown protein; BEST Arabidopsis thaliana protein match is: unknown protein (TAIR:AT3G54310.1); Has 35333 Blast hits to 34131
Solyc04g051470.1	At4g09890 (AHRD V3.3 *** Q9T0E8_ARATH)	AT4G09890	| Protein of unknown function (DUF3511) | chr4:6218501-6218764 FORWARD LENGTH=87
Solyc04g052910.3	Auxin-responsive protein SAUR65 (AHRD V3.3 *-* A0A2G2Y5L8_CAPAN)	AT1G29500	| SAUR-like auxin-responsive protein family | chr1:10321290-10321697 FORWARD LENGTH=135
Solyc04g054730.3	Sulfate transporter-like protein (AHRD V3.3 *** A0A2K3NYV6_TRIPR)	AT5G10180	AST68, SULTR2;1 | slufate transporter 2;1 | chr5:3193225-3196818 FORWARD LENGTH=677
Solyc04g054790.2	UPSTREAM OF FLC protein (DUF966) (AHRD V3.3 *-* Q8GYT8_ARATH)	AT2G28150	| Domain of unknown function (DUF966) | chr2:12000015-12002227 FORWARD LENGTH=540
Solyc04g054980.3	PLAT/LH2 domain (AHRD V3.3 *** A0A200QB70_9MAGN)	AT4G39730	| Lipase/lipooxygenase, PLAT/LH2 family protein | chr4:18432950-18433581 FORWARD LENGTH=181
Solyc04g055030.2	Succinate dehydrogenase [ubiquinone] iron-sulfur subunit, mitochondrial (AHRD V3.3 *** A0A2G2XLC0_CAPBA)	AT5G65165	SDH2-3 | succinate dehydrogenase 2-3 | chr5:26034515-26035922 REVERSE LENGTH=309
Solyc04g056350.1	Zinc finger (C2H2 type) family protein (AHRD V3.3 *** A0A2U1L3F9_ARTAN)	AT3G02790	| zinc finger (C2H2 type) family protein | chr3:604926-605243 FORWARD LENGTH=105
Solyc04g056490.3	TGACG-sequence-specific DNA-binding protein TGA-1B (AHRD V3.3 *-* A0A2G3BIB7_CAPCH)	AT2G40950	BZIP17 | Basic-leucine zipper (bZIP) transcription factor family protein | chr2:17087823-17090326 REVERSE LENGTH=721
Solyc04g072350.1	Unknown protein	NA	NA
Solyc04g074030.3	Receptor protein kinase, putative (AHRD V3.3 *** A0A061FG24_THECC)	AT4G08850	| Leucine-rich repeat receptor-like protein kinase family protein | chr4:5636693-5640496 REVERSE LENGTH=1045
Solyc04g077010.4	Receptor-like protein kinase haiku2 (AHRD V3.3 *** A0A1J6JYR4_NICAT)	AT5G49660	| Leucine-rich repeat transmembrane protein kinase family protein | chr5:20161401-20164534 REVERSE LENGTH=966
Solyc04g077220.3	Homeobox-leucine zipper protein HAT22 (AHRD V3.3 *** A0A2G3CPE7_CAPCH)	AT4G37790	HAT22 | Homeobox-leucine zipper protein family | chr4:17768241-17769272 FORWARD LENGTH=278
Solyc04g150112.1	Transmembrane protein, putative (DUF247) (AHRD V3.3 --* Q9SN03_ARATH)	AT5G11290	| Plant protein of unknown function (DUF247) | chr5:3599166-3600227 FORWARD LENGTH=353
Solyc04g150114.1	Retrovirus-related Pol polyprotein from transposon TNT 1-94 (AHRD V3.3 *-* A0A2K3MQ97_TRIPR)	AT4G23160	CRK8 | cysteine-rich RLK (RECEPTOR-like protein kinase) 8 | chr4:12129485-12134086 FORWARD LENGTH=1262
Solyc04g150124.1	Unknown protein	NA	NA
Solyc04g150130.1	Unknown protein	NA	NA
Solyc05g005330.3	Disease resistance protein (AHRD V3.3 *** A0A2U1Q201_ARTAN)	AT1G58390	| Disease resistance protein (CC-NBS-LRR class) family | chr1:21690962-21693891 REVERSE LENGTH=907
Solyc05g005890.2	Acyl-CoA N-acyltransferases (NAT) superfamily protein (AHRD V3.3 *** A0A2U1NXN3_ARTAN)	AT1G24040	| Acyl-CoA N-acyltransferases (NAT) superfamily protein | chr1:8505794-8506753 REVERSE LENGTH=319
Solyc05g010817.1	Aminotransferase-like, plant mobile domain family protein (AHRD V3.3 *-* A0A0K9NPT3_ZOSMR)	AT4G16050	| Aminotransferase-like, plant mobile domain family protein | chr4:9092243-9094243 FORWARD LENGTH=666
Solyc05g013160.4	ribulose-1,5 bisphosphate carboxylase/oxygenase large subunit N-methyltransferase, chloroplastic (AHRD V3.3 *** A0A1S3YNP9_TOBAC)	AT1G14030	| Rubisco methyltransferase family protein | chr1:4805493-4807440 REVERSE LENGTH=482
Solyc05g013225.1	F-box protein (AHRD V3.3 --* A0A2K3MFK0_TRIPR)	AT3G23880	| F-box and associated interaction domains-containing protein | chr3:8622061-8623155 REVERSE LENGTH=364
Solyc05g013240.4	DUF538 family protein%2C putative (Protein of unknown function%2C DUF538) (AHRD V3.3 *** AT1G55265.1)	AT1G55265	| Protein of unknown function, DUF538 | chr1:20617326-20617853 FORWARD LENGTH=175
Solyc05g013570.3	BTB/POZ domain-containing protein (AHRD V3.3 *** A0A2G2VN16_CAPBA)	AT1G67900	| Phototropic-responsive NPH3 family protein | chr1:25467737-25469888 FORWARD LENGTH=631
Solyc05g014160.4	Regulator of G-protein signaling 1 (AHRD V3.3 *** A0A1U8EL98_CAPAN)	AT3G26090	RGS1, ATRGS1 | G-protein coupled receptors;GTPase activators | chr3:9532883-9535410 FORWARD LENGTH=459
Solyc05g014480.4	Glyceraldehyde-3-phosphate dehydrogenase (AHRD V3.3 *-* A0A078FNT0_BRANA)	AT1G13440	GAPC-2, GAPC2 | glyceraldehyde-3-phosphate dehydrogenase C2 | chr1:4608465-4610494 REVERSE LENGTH=338
Solyc05g015710.3	transmembrane protein (AHRD V3.3 *** AT1G27290.2)	AT1G27290	| unknown protein; Has 44 Blast hits to 44 proteins in 12 species: Archae - 0; Bacteria - 0; Metazoa - 0; Fungi - 0; Plants - 44
Solyc05g016060.4	cysteine-rich and transmembrane domain-containing protein WIH1 (AHRD V3.3 *-* XP_004239248.1)	AT2G32190	| unknown protein; BEST Arabidopsis thaliana protein match is: unknown protein (TAIR:AT2G32210.1); Has 218 Blast hits to 218 pro
Solyc05g016540.1	Unknown protein	NA	NA
Solyc05g018065.1	Retrovirus-related Pol polyprotein from transposon TNT 1-94 (AHRD V3.3 *** A0A2I0VNR7_9ASPA)	ATMG00810	ORF240B | DNA/RNA polymerases superfamily protein | chrM:227709-228431 REVERSE LENGTH=240
Solyc05g018450.1	Unknown protein	NA	NA
Solyc05g018570.3	26S protease regulatory subunit 8 (AHRD V3.3 *** A0A2G3DFZ1_CAPCH)	AT5G19990	RPT6A, ATSUG1 | regulatory particle triple-A ATPase 6A | chr5:6752144-6754918 FORWARD LENGTH=419
Solyc05g023895.1	Gag/pol polyprotein (AHRD V3.3 *-* Q6WAY3_PEA)	NA	NA
Solyc05g023900.1	Pentatricopeptide repeat (AHRD V3.3 *** A0A200R3X1_9MAGN)	AT5G13230	| Tetratricopeptide repeat (TPR)-like superfamily protein | chr5:4222514-4224982 FORWARD LENGTH=822
Solyc05g025517.1	Unknown protein	NA	NA
Solyc05g032690.2	3-hydroxyisobutyryl-CoA hydrolase 1 (AHRD V3.3 *-* A0A1J3HID6_NOCCA)	AT2G30660	| ATP-dependent caseinolytic (Clp) protease/crotonase family protein | chr2:13058500-13061665 REVERSE LENGTH=378
Solyc05g032770.4	PHD finger protein ALFIN-LIKE 5 (AHRD V3.3 *** A0A2G3CGJ3_CAPCH)	AT5G20510	AL5 | alfin-like 5 | chr5:6939991-6942846 REVERSE LENGTH=260
Solyc05g041880.2	Unknown protein	NA	NA
Solyc05g043210.3	RNA-binding KH domain-containing protein PEPPER (AHRD V3.3 *** A0A2G2XN02_CAPBA)	AT4G26000	PEP | RNA-binding KH domain-containing protein | chr4:13197280-13199539 FORWARD LENGTH=495
Solyc05g044560.1	Unknown protein	NA	NA
Solyc05g046390.3	neuronal acetylcholine receptor subunit alpha-5 (AHRD V3.3 *** AT2G31490.1)	AT2G31490	| unknown protein; Has 55 Blast hits to 55 proteins in 15 species: Archae - 0; Bacteria - 0; Metazoa - 0; Fungi - 0; Plants - 55
Solyc05g047580.4	Terpene cyclase/mutase family member (AHRD V3.3 *** A0A2U1KW20_ARTAN)	AT2G07050	CAS1 | cycloartenol synthase 1 | chr2:2924629-2930295 FORWARD LENGTH=759
Solyc05g050130.4	Acidic endochitinase (AHRD V3.3 *** CHIA_TOBAC)	AT5G24090	ATCHIA, CHIA | chitinase A | chr5:8143805-8145153 REVERSE LENGTH=302
Solyc05g050200.4	Eukaryotic translation initiation factor 1A (AHRD V3.3 *** A0A2G3BSS7_CAPCH)	AT2G04520	| Nucleic acid-binding, OB-fold-like protein | chr2:1574802-1575239 REVERSE LENGTH=145
Solyc05g050887.1	Retrovirus-related Pol polyprotein from transposon TNT 1-94 (AHRD V3.3 *-* A0A2K3MQ97_TRIPR)	AT4G23160	CRK8 | cysteine-rich RLK (RECEPTOR-like protein kinase) 8 | chr4:12129485-12134086 FORWARD LENGTH=1262
Solyc05g051770.3	transmembrane protein (AHRD V3.3 *** AT5G09995.2)	AT5G09995	| unknown protein; BEST Arabidopsis thaliana protein match is: unknown protein (TAIR:AT1G08530.1); Has 35333 Blast hits to 34131
Solyc05g052015.1	Unknown protein	NA	NA
Solyc05g055040.3	Hexosyltransferase (AHRD V3.3 *** A0A2G2WUC9_CAPBA)	AT5G18480	PGSIP6 | plant glycogenin-like starch initiation protein 6 | chr5:6131307-6133787 REVERSE LENGTH=537
Solyc05g150104.1	Thioredoxin (AHRD V3.3 *** A0A2G2YE12_CAPAN)	AT5G39950	ATTRX2, ATH2, ATTRXH2, TRXH2, TRX2 | thioredoxin 2 | chr5:15990885-15991881 REVERSE LENGTH=133
Solyc06g005160.4	cytosolic ascorbate peroxidase 1	AT1G07890	APX1, MEE6, CS1, ATAPX1, ATAPX01 | ascorbate peroxidase 1 | chr1:2438005-2439435 FORWARD LENGTH=250
Solyc06g009040.4	Glutathione S-transferase (AHRD V3.3 *** A0A2G3C3Q3_CAPCH)	AT4G02520	ATGSTF2, ATPM24.1, ATPM24, GST2, GSTF2 | glutathione S-transferase PHI 2 | chr4:1110673-1111531 REVERSE LENGTH=212
Solyc06g009450.1	Unknown protein	NA	NA
Solyc06g009490.3	Pentatricopeptide repeat (AHRD V3.3 *-* A0A200QRY0_9MAGN)	AT5G27110	| Tetratricopeptide repeat (TPR)-like superfamily protein | chr5:9538572-9540647 REVERSE LENGTH=691
Solyc06g010275.1	Pentatricopeptide repeat (AHRD V3.3 *** A0A200R5Q2_9MAGN)	AT2G28050	| Pentatricopeptide repeat (PPR) superfamily protein | chr2:11938265-11939653 REVERSE LENGTH=462
Solyc06g011560.3	transmembrane protein (AHRD V3.3 *** AT1G10660.4)	AT1G70505	| unknown protein; BEST Arabidopsis thaliana protein match is: unknown protein (TAIR:AT1G10660.1); Has 141 Blast hits to 140 pro
Solyc06g016760.3	gamma-secretase subunit (AHRD V3.3 *-* AT5G09310.1)	AT5G09310	| CONTAINS InterPro DOMAIN/s: Gamma-secretase aspartyl protease complex, presenilin enhancer-2 subunit (InterPro:IPR019379); Has
Solyc06g030610.1	EIN3-binding F-box protein 1 (AHRD V3.3 *-* A0A2G2ZAK4_CAPAN)	AT5G25350	EBF2 | EIN3-binding F box protein 2 | chr5:8794842-8796882 REVERSE LENGTH=623
Solyc06g034320.1	transmembrane protein (AHRD V3.3 *** AT4G25225.1)	AT4G25225	| unknown protein; LOCATED IN: endomembrane system; BEST Arabidopsis thaliana protein match is: unknown protein (TAIR:AT2G35736.
Solyc06g034350.2	Unknown protein	NA	NA
Solyc06g035495.1	Retrovirus-related Pol polyprotein from transposon TNT 1-94 (AHRD V3.3 *-* A0A2K3PAJ3_TRIPR)	AT4G23160	CRK8 | cysteine-rich RLK (RECEPTOR-like protein kinase) 8 | chr4:12129485-12134086 FORWARD LENGTH=1262
Solyc06g036070.3	SKP1-like protein 21 (AHRD V3.3 *** A0A1U8F5L4_CAPAN)	AT3G61415	ASK21, SK21 | SKP1-like 21 | chr3:22722962-22725577 REVERSE LENGTH=351
Solyc06g036080.4	MAP kinase kinase kinase 37	AT1G63700	EMB71, YDA, MAPKKK4 | Protein kinase superfamily protein | chr1:23625208-23629031 REVERSE LENGTH=883
Solyc06g036725.1	Zf-RVT domain-containing protein (AHRD V3.3 *-* A0A1Q3DJQ9_CEPFO)	AT3G24255	| RNA-directed DNA polymerase (reverse transcriptase)-related family protein | chr3:8789471-8793208 FORWARD LENGTH=746
Solyc06g036805.1	Transposase, Ptta/En/Spm, plant (AHRD V3.3 *-* A0A1R3KEW3_9ROSI)	AT1G40087	| Plant transposase (Ptta/En/Spm family) | chr1:14999762-15001868 REVERSE LENGTH=390
Solyc06g042960.3	hypothetical protein (AHRD V3.3 *-* AT3G12590.2)	AT3G12590	| unknown protein; INVOLVED IN: biological_process unknown; LOCATED IN: chloroplast; Has 50 Blast hits to 41 proteins in 15 spec
Solyc06g043120.1	Chalcone synthase (AHRD V3.3 *-* Q6X0M8_SOYBN)	AT5G13930	CHS, TT4, ATCHS | Chalcone and stilbene synthase family protein | chr5:4488762-4490035 FORWARD LENGTH=395
Solyc06g050770.3	Alpha-soluble NSF attachment protein (AHRD V3.3 *** A0A2G2WJF0_CAPBA),Pfam:PF14938	AT3G56190	ALPHA-SNAP2, ASNAP | alpha-soluble NSF attachment protein 2 | chr3:20846119-20848356 REVERSE LENGTH=289
Solyc06g051510.2	Protein kinase superfamily protein (AHRD V3.3 *** A0A2U1KT12_ARTAN)	AT2G40120	| Protein kinase superfamily protein | chr2:16755137-16757258 REVERSE LENGTH=570
Solyc06g053390.4	Calcium-dependent lipid-binding (CaLB domain) family protein (AHRD V3.3 *** A0A2U1LCF2_ARTAN)	AT1G70810	| Calcium-dependent lipid-binding (CaLB domain) family protein | chr1:26704207-26705091 FORWARD LENGTH=165
Solyc06g053560.4	Casein kinase I isoform epsilon (AHRD V3.3 *** A0A1U8F4P3_CAPAN)	AT4G14340	CKI1, CKL11 | casein kinase I | chr4:8248532-8251668 REVERSE LENGTH=457
Solyc06g054180.1	Protein OBERON 1 (AHRD V3.3 *-* A0A1J3K8V5_NOCCA)	AT1G05410	| Protein of unknown function (DUF1423) | chr1:1585504-1587268 REVERSE LENGTH=471
Solyc06g054185.1	Unknown protein	NA	NA
Solyc06g054200.3	CDPK adapter%2C putative (DUF1423) (AHRD V3.3 *-* AT1G05410.2)	AT1G05410	| Protein of unknown function (DUF1423) | chr1:1585504-1587268 REVERSE LENGTH=471
Solyc06g054620.4	Zinc finger transcription factor 43	AT3G06410	| Zinc finger C-x8-C-x5-C-x3-H type family protein | chr3:1947471-1949528 REVERSE LENGTH=462
Solyc06g059880.3	Acetolactate synthase (AHRD V3.3 *** A0A2G3C6U7_CAPCH)	AT3G48560	CSR1, ALS, AHAS, TZP5, IMR1 | chlorsulfuron/imidazolinone resistant 1 | chr3:18001530-18003542 REVERSE LENGTH=670
Solyc06g063400.3	Wound-induced basic protein (AHRD V3.3 *** A0A1U8H216_CAPAN)	AT3G07230	| wound-responsive protein-related | chr3:2299920-2300183 FORWARD LENGTH=46
Solyc06g065790.1	Protein kinase-like protein (AHRD V3.3 *** Q8LCP0_ARATH)	AT3G50310	MAPKKK20 | mitogen-activated protein kinase kinase kinase 20 | chr3:18648296-18649324 REVERSE LENGTH=342
Solyc06g066130.1	Mitogen-activated protein kinase kinase kinase 21 (AHRD V3.3 *-* Q6K1M3_ARATH)	AT4G36950	MAPKKK21 | mitogen-activated protein kinase kinase kinase 21 | chr4:17422834-17423844 REVERSE LENGTH=336
Solyc06g066140.3	Zinc finger, RING/FYVE/PHD-type (AHRD V3.3 *-* A0A2U1PW86_ARTAN)	AT5G61120	| BEST Arabidopsis thaliana protein match is: Polynucleotidyl transferase, ribonuclease H-like superfamily protein (TAIR:AT5G610
Solyc06g066810.3	Katanin p60 ATPase-containing subunit A1 (AHRD V3.3 *** A0A1U8HDY3_CAPAN)	AT1G80350	ERH3, AAA1, FRA2, LUE1, ATKTN1, KTN1, FRC2, BOT1, FTR | P-loop containing nucleoside triphosphate hydrolases superfamily protein
Solyc06g071730.3	U-box domain-containing protein 52-like (AHRD V3.3 *-* A0A2K3L2U5_TRIPR)	NA	NA
Solyc06g083470.4	NAD(P)-binding Rossmann-fold superfamily protein (AHRD V3.3 *** F4IKL5_ARATH),Pfam:PF13561	AT5G06060	| NAD(P)-binding Rossmann-fold superfamily protein | chr5:1824066-1825833 REVERSE LENGTH=264
Solyc07g006840.1	NAC domain-containing protein 2 (AHRD V3.3 *** A0A2G2WAA3_CAPBA)	AT1G61110	anac025, NAC025 | NAC domain containing protein 25 | chr1:22516730-22518055 FORWARD LENGTH=323
Solyc07g008530.1	Tyrosine--tRNA ligase (AHRD V3.3 *** A0A1U8H9E5_CAPAN)	AT3G02660	emb2768 | Tyrosyl-tRNA synthetase, class Ib, bacterial/mitochondrial | chr3:570221-571756 REVERSE LENGTH=511
Solyc07g009220.2	Pentatricopeptide repeat-containing protein (AHRD V3.3 *** A0A2G3CTG5_CAPCH)	AT2G34400	| Pentatricopeptide repeat (PPR-like) superfamily protein | chr2:14516226-14518186 FORWARD LENGTH=621
Solyc07g009270.1	Unknown protein	NA	NA
Solyc07g014680.4	Potassium transporter (AHRD V3.3 *-* A0MNZ1_EUTHA)	AT4G10310	HKT1, ATHKT1 | high-affinity K+ transporter 1 | chr4:6392008-6395667 FORWARD LENGTH=506
Solyc07g016030.1	Arginine decarboxylase-like protein (AHRD V3.3 *** A0A2K3PMD3_TRIPR)	NA	NA
Solyc07g016145.1	squamous cell carcinoma antigen recognized by T-cells 3 isoform X4 (AHRD V3.3 *-* XP_010314250.1)	NA	NA
Solyc07g017255.1	Retrovirus-related Pol polyprotein from transposon TNT 1-94 (AHRD V3.3 *-* A0A2K3LF16_TRIPR)	AT4G23160	CRK8 | cysteine-rich RLK (RECEPTOR-like protein kinase) 8 | chr4:12129485-12134086 FORWARD LENGTH=1262
Solyc07g018100.2	Protein CLEC16A-like protein (AHRD V3.3 *** A0A1J3E733_NOCCA)	AT3G28430	| unknown protein; FUNCTIONS IN: molecular_function unknown; INVOLVED IN: biological_process unknown; LOCATED IN: mitochondrion;
Solyc07g018300.3	Replication protein A 32 kDa subunit A (AHRD V3.3 *** A0A1J3JLU8_NOCCA)	AT2G24490	RPA2, ATRPA2, ROR1, ATRPA32A, RPA32A | replicon protein A2 | chr2:10398651-10400416 REVERSE LENGTH=279
Solyc07g018350.2	DNA mismatch repair protein MutS (AHRD V3.3 *** A0A200PNX5_9MAGN)	AT3G24495	MSH7, MSH6-2, ATMSH7 | MUTS homolog 7 | chr3:8912418-8918086 REVERSE LENGTH=1109
Solyc07g020960.3	bHLH transcription factor140	AT4G29100	| basic helix-loop-helix (bHLH) DNA-binding superfamily protein | chr4:14341140-14344575 FORWARD LENGTH=407
Solyc07g021460.3	Glutathione S-transferase (AHRD V3.3 *** A0A200QSE6_9MAGN)	AT1G74590	ATGSTU10, GSTU10 | glutathione S-transferase TAU 10 | chr1:28023887-28024666 REVERSE LENGTH=232
Solyc07g021500.1	Unknown protein	NA	NA
Solyc07g021620.1	Pentatricopeptide repeat (AHRD V3.3 *** A0A200QLP1_9MAGN)	AT2G15690	| Tetratricopeptide repeat (TPR)-like superfamily protein | chr2:6831855-6833594 REVERSE LENGTH=579
Solyc07g022760.4	Pre-mRNA-processing protein 40A (AHRD V3.3 *** A0A2G2XIJ4_CAPBA)	AT1G44910	ATPRP40A, PRP40A | pre-mRNA-processing protein 40A | chr1:16975930-16982818 FORWARD LENGTH=958
Solyc07g022790.4	Calcium-transporting ATPase (AHRD V3.3 *** A0A2G2VA10_CAPBA)	AT1G10130	ECA3, ATECA3 | endoplasmic reticulum-type calcium-transporting ATPase 3 | chr1:3311139-3321941 FORWARD LENGTH=998
Solyc07g022800.1	Unknown protein	NA	NA
Solyc07g022830.3	EXS (AHRD V3.3 *** A0A200R094_9MAGN)	AT5G35730	| EXS (ERD1/XPR1/SYG1) family protein | chr5:13893941-13896821 FORWARD LENGTH=457
Solyc07g022880.3	3-hydroxyisobutyryl-CoA hydrolase-like protein mitochondrial-like (AHRD V3.3 *-* A0A2K3MN72_TRIPR)	AT3G24360	| ATP-dependent caseinolytic (Clp) protease/crotonase family protein | chr3:8839832-8842799 REVERSE LENGTH=418
Solyc07g023980.1	Unknown protein	NA	NA
Solyc07g026600.1	Unknown protein	NA	NA
Solyc07g026920.1	Major facilitator superfamily protein (AHRD V3.3 *-* F4K1G9_ARATH)	AT5G42210	| Major facilitator superfamily protein | chr5:16867865-16870568 FORWARD LENGTH=282
Solyc07g032380.4	Pentatricopeptide repeat-containing protein (AHRD V3.3 *** A0A2G2Z1L2_CAPAN)	AT5G21222	| protein kinase family protein | chr5:7209422-7213700 FORWARD LENGTH=831
Solyc07g032570.1	Unknown protein	NA	NA
Solyc07g032782.1	Zf-RVT domain-containing protein (AHRD V3.3 *-* A0A1Q3DJQ9_CEPFO)	AT3G24255	| RNA-directed DNA polymerase (reverse transcriptase)-related family protein | chr3:8789471-8793208 FORWARD LENGTH=746
Solyc07g037930.1	Unknown protein	NA	NA
Solyc07g039330.4	Unknown protein	NA	NA
Solyc07g039570.3	bHLH transcription factor 051	AT5G56960	| basic helix-loop-helix (bHLH) DNA-binding family protein | chr5:23038703-23041174 REVERSE LENGTH=466
Solyc07g040680.3	Heat shock transcription factor (AHRD V3.3 *-* A0A1Y1I763_KLENI)	AT2G26150	ATHSFA2, HSFA2 | heat shock transcription factor A2 | chr2:11135856-11137217 FORWARD LENGTH=345
Solyc07g041090.1	Alcohol dehydrogenase superfamily (AHRD V3.3 *-* A0A200Q008_9MAGN)	NA	NA
Solyc07g042970.4	Regulator of chromosome condensation (RCC1) family protein (AHRD V3.3 *** A0A1P8BAY4_ARATH)	AT5G60870	| Regulator of chromosome condensation (RCC1) family protein | chr5:24485788-24487771 REVERSE LENGTH=445
Solyc07g043240.4	Pectinesterase (AHRD V3.3 *** A0A1U8ETT4_CAPAN)	AT1G05310	| Pectin lyase-like superfamily protein | chr1:1550615-1552434 REVERSE LENGTH=393
Solyc07g043470.3	Unknown protein	NA	NA
Solyc07g043550.3	UDP-glucose 4-epimerase (AHRD V3.3 *** A0A1Y1ITM0_KLENI)	AT1G30620	HSR8, MUR4, UXE1 | NAD(P)-binding Rossmann-fold superfamily protein | chr1:10855496-10857970 FORWARD LENGTH=419
Solyc07g043570.3	NAD(P)-linked oxidoreductase superfamily protein (AHRD V3.3 *** A0A2U1Q7S8_ARTAN)	AT1G06690	| NAD(P)-linked oxidoreductase superfamily protein | chr1:2049742-2052039 REVERSE LENGTH=377
Solyc07g043713.1	Retrovirus-related Pol polyprotein from transposon TNT 1-94 (AHRD V3.3 *-* A0A2K3PDV1_TRIPR)	AT4G23160	CRK8 | cysteine-rich RLK (RECEPTOR-like protein kinase) 8 | chr4:12129485-12134086 FORWARD LENGTH=1262
Solyc07g047650.1	Auxin-responsive GH3 family protein (AHRD V3.3 --* AT2G23170.1)	AT4G37390	YDK1, GH3.2, BRU6, GH3-2, AUR3 | Auxin-responsive GH3 family protein | chr4:17579722-17581768 FORWARD LENGTH=603
Solyc07g049567.1	Retrovirus-related Pol polyprotein from transposon TNT 1-94 (AHRD V3.3 *-* A0A2G2W4T7_CAPBA)	ATMG00810	ORF240B | DNA/RNA polymerases superfamily protein | chrM:227709-228431 REVERSE LENGTH=240
Solyc07g051920.1	MAP kinase kinase kinase 54	AT2G32510	MAPKKK17 | mitogen-activated protein kinase kinase kinase 17 | chr2:13798821-13799939 REVERSE LENGTH=372
Solyc07g052790.3	Disease resistance protein (TIR-NBS-LRR class) (AHRD V3.3 *** F4KIC7_ARATH)	AT5G17680	| disease resistance protein (TIR-NBS-LRR class), putative | chr5:5822999-5827153 FORWARD LENGTH=1294
Solyc07g053035.1	Retrovirus-related Pol polyprotein from transposon TNT 1-94 (AHRD V3.3 *-* A0A2K3PDV1_TRIPR)	AT4G23160	CRK8 | cysteine-rich RLK (RECEPTOR-like protein kinase) 8 | chr4:12129485-12134086 FORWARD LENGTH=1262
Solyc07g055580.3	Apple-like protein (AHRD V3.3 *-* A0A2U1PGN2_ARTAN)	AT4G32300	SD2-5 | S-domain-2 5 | chr4:15599970-15602435 FORWARD LENGTH=821
Solyc07g061700.2	Unknown protein	NA	NA
Solyc07g150107.1	Unknown protein	NA	NA
Solyc07g150118.1	Retrovirus-related Pol polyprotein from transposon TNT 1-94 (AHRD V3.3 *-* A0A2G3CGA7_CAPCH)	ATMG00810	ORF240B | DNA/RNA polymerases superfamily protein | chrM:227709-228431 REVERSE LENGTH=240
Solyc07g150147.1	Protein LIGHT-DEPENDENT SHORT HYPOCOTYLS 10 (AHRD V3.3 *** A0A2G3C166_CAPCH)	AT2G42610	LSH10 | Protein of unknown function (DUF640) | chr2:17748005-17748538 FORWARD LENGTH=177
Solyc07g150149.1	Cytochrome (AHRD V3.3 *-* A0A2G3C1H3_CAPCH)	AT3G14660	CYP72A13 | cytochrome P450, family 72, subfamily A, polypeptide 13 | chr3:4924960-4926911 FORWARD LENGTH=512
Solyc08g006740.3	aromatic amino acid decarboxylase 2	AT1G43710	emb1075 | Pyridoxal phosphate (PLP)-dependent transferases superfamily protein | chr1:16486534-16488298 REVERSE LENGTH=482
Solyc08g008510.3	plant UBX domain-containing protein 10-like (AHRD V3.3 *** A0A1S4APS1_TOBAC)	AT4G10790	| UBX domain-containing protein | chr4:6640752-6643035 REVERSE LENGTH=480
Solyc08g013805.2	F-box protein SKIP19-like (AHRD V3.3 *** A0A2I4GUY1_9ROSI)	AT4G03630	| RNI-like superfamily protein | chr4:1608750-1610037 FORWARD LENGTH=220
Solyc08g014060.4	Eukaryotic translation initiation factor 2A (AHRD V3.3 *** A0A2G2W4L6_CAPBA)	AT1G73180	| Eukaryotic translation initiation factor eIF2A family protein | chr1:27518335-27521432 FORWARD LENGTH=513
Solyc08g016650.1	Unknown protein	NA	NA
Solyc08g021920.4	DnaJ-like protein subfamily C GRV2 (AHRD V3.3 *** A0A2G2YXE7_CAPAN)	AT2G26890	GRV2, KAM2 | DNAJ heat shock N-terminal domain-containing protein | chr2:11462327-11473841 REVERSE LENGTH=2554
Solyc08g022180.1	Cytochrome c biogenesis protein CcsA (AHRD V3.3 *-* K4ENL5_DATST)	ATCG01040	YCF5 | Cytochrome C assembly protein | chrC:114461-115447 FORWARD LENGTH=328
Solyc08g023340.4	Unknown protein	NA	NA
Solyc08g023540.1	Unknown protein	NA	NA
Solyc08g023600.1	Unknown protein	NA	NA
Solyc08g029385.1	Retrovirus-related Pol polyprotein from transposon TNT 1-94 (AHRD V3.3 *-* A0A2K3NZR4_TRIPR)	AT4G23160	CRK8 | cysteine-rich RLK (RECEPTOR-like protein kinase) 8 | chr4:12129485-12134086 FORWARD LENGTH=1262
Solyc08g036507.1	Unknown protein	NA	NA
Solyc08g036640.3	Jasmonate ZIM domain protein f (AHRD V3.3 *** I3WTA4_NICAT)	AT1G30135	JAZ8, TIFY5A | jasmonate-zim-domain protein 8 | chr1:10596516-10597095 FORWARD LENGTH=131
Solyc08g036660.4	Jasmonate ZIM domain protein f (AHRD V3.3 *** I3WTA4_NICAT)	AT1G30135	JAZ8, TIFY5A | jasmonate-zim-domain protein 8 | chr1:10596516-10597095 FORWARD LENGTH=131
Solyc08g041870.3	Aspartate aminotransferase (AHRD V3.3 *** A0A2G2W5G8_CAPBA)	AT4G31990	ASP5, AAT3, ATAAT1 | aspartate aminotransferase 5 | chr4:15470876-15473521 REVERSE LENGTH=462
Solyc08g044305.1	receptor-like protein kinase (AHRD V3.3 *-* A0A1U7WU94_NICSY)	AT4G20140	GSO1 | Leucine-rich repeat transmembrane protein kinase | chr4:10884220-10888045 FORWARD LENGTH=1249
Solyc08g045737.1	E3 ubiquitin-protein ligase BRE1A-like (AHRD V3.3 *-* XP_010314382.1)	NA	NA
Solyc08g048300.3	Cinnamyl-alcohol dehydrogenase (AHRD V3.3 *-* A0A2U1QH68_ARTAN)	AT1G72680	ATCAD1, CAD1 | cinnamyl-alcohol dehydrogenase | chr1:27359346-27360876 REVERSE LENGTH=355
Solyc08g060870.1	Unknown protein	NA	NA
Solyc08g061000.4	DEAD-box ATP-dependent RNA helicase 15 (AHRD V3.3 *** A0A2G2YWF8_CAPAN)	AT5G11200	| DEAD/DEAH box RNA helicase family protein | chr5:3567389-3570686 FORWARD LENGTH=486
Solyc08g062000.3	SNF2-related (AHRD V3.3 *** A0A200QQJ8_9MAGN)	AT1G05490	chr31 | chromatin remodeling 31 | chr1:1618795-1623195 REVERSE LENGTH=1410
Solyc08g062340.3	17.9 kDa class II heat shock protein (AHRD V3.3 *** A0A2G3A1B9_CAPAN)	AT5G12020	HSP17.6II | 17.6 kDa class II heat shock protein | chr5:3882409-3882876 REVERSE LENGTH=155
Solyc08g063040.4	Zinc-finger protein	AT1G55110	AtIDD7, IDD7 | indeterminate(ID)-domain 7 | chr1:20560406-20562625 REVERSE LENGTH=455
Solyc08g065500.2	Protein phosphatase 2C family protein (AHRD V3.3 *** A0A2U1LRS6_ARTAN)	AT4G32950	| Protein phosphatase 2C family protein | chr4:15904444-15906010 REVERSE LENGTH=326
Solyc08g065970.3	RNA polymerase sigma factor (AHRD V3.3 *** E4MW42_EUTHA)	AT3G53920	SIGC, SIG3 | RNApolymerase sigma-subunit C | chr3:19961041-19963820 REVERSE LENGTH=571
Solyc08g066060.2	Unknown protein	NA	NA
Solyc08g066850.3	Lactoylglutathione lyase (AHRD V3.3 *** A0A1U8DS55_CAPAN)	AT1G67280	| Glyoxalase/Bleomycin resistance protein/Dioxygenase superfamily protein | chr1:25188563-25190547 REVERSE LENGTH=350
Solyc08g067750.1	Ribosomal RNA small subunit methyltransferase NEP1 (AHRD V3.3 *-* A0A2G2YY18_CAPAN)	NA	NA
Solyc08g068660.1	Serine decarboxylase (AHRD V3.3 *-* A0A2G2W5V8_CAPBA)	AT1G43710	emb1075 | Pyridoxal phosphate (PLP)-dependent transferases superfamily protein | chr1:16486534-16488298 REVERSE LENGTH=482
Solyc08g068717.1	Retrovirus-related Pol polyprotein from transposon TNT 1-94 (AHRD V3.3 *-* A0A2K3MN99_TRIPR)	AT4G23160	CRK8 | cysteine-rich RLK (RECEPTOR-like protein kinase) 8 | chr4:12129485-12134086 FORWARD LENGTH=1262
Solyc08g069230.3	chaperone protein dnaJ-like protein (AHRD V3.3 *** AT2G24395.1)	AT2G24395	| chaperone protein dnaJ-related | chr2:10375497-10376081 FORWARD LENGTH=132
Solyc08g074990.3	Pectin acetylesterase (AHRD V3.3 *** K4CML7_SOLLC)	AT4G19420	| Pectinacetylesterase family protein | chr4:10587504-10589807 REVERSE LENGTH=397
Solyc08g077470.4	Reticulon-like protein B22 (AHRD V3.3 *** A0A2G3DCL8_CAPCH)	AT1G78895	| Reticulon family protein | chr1:29658313-29659866 REVERSE LENGTH=164
Solyc08g077760.3	Unknown protein	NA	NA
Solyc08g082290.4	Membrane insertase (AHRD V3.3 *** A0A2U1QMK8_ARTAN)	AT5G62050	OXA1, ATOXA1, OXA1AT | homolog of yeast oxidase assembly 1 (OXA1) | chr5:24924062-24926758 REVERSE LENGTH=429
Solyc08g150115.1	DNA-directed RNA polymerase subunit beta' (AHRD V3.3 *-* RPOC1_SOLTU)	NA	NA
Solyc09g009730.1	Unknown protein	NA	NA
Solyc09g009738.1	Unknown protein	NA	NA
Solyc09g010610.3	E3 ubiquitin-protein ligase RING1-like (AHRD V3.3 *** A0A2G3BK63_CAPCH)	NA	NA
Solyc09g010620.1	WD40 repeat (AHRD V3.3 *-* A0A200PPU0_9MAGN)	AT4G15900	PRL1 | pleiotropic regulatory locus 1 | chr4:9023775-9027443 FORWARD LENGTH=486
Solyc09g011630.3	Glutation-S-transferase	AT3G09270	ATGSTU8, GSTU8 | glutathione S-transferase TAU 8 | chr3:2848407-2849226 REVERSE LENGTH=224
Solyc09g011670.4	Adenine nucleotide alpha hydrolases-like superfamily protein (AHRD V3.3 *** A0A2U1NYH2_ARTAN)	AT3G53990	| Adenine nucleotide alpha hydrolases-like superfamily protein | chr3:19989658-19991019 REVERSE LENGTH=160
Solyc09g011720.3	DUF3527 domain-containing protein (AHRD V3.3 *** A0A1Q3BBP6_CEPFO)	AT5G01030	| Protein of unknown function (DUF3527) | chr5:10638-13003 FORWARD LENGTH=744
Solyc09g014320.4	AdoMet-dependent rRNA methyltransferase SPB1 (AHRD V3.3 *-* M3BBZ0_PSEFD)	AT5G01230	| S-adenosyl-L-methionine-dependent methyltransferases superfamily protein | chr5:92789-95380 REVERSE LENGTH=309
Solyc09g014565.1	Unknown protein	NA	NA
Solyc09g014646.1	LOB domain-containing protein 24-like (AHRD V3.3 *** XP_010326135.2)	NA	NA
Solyc09g014740.3	Protein kinase domain (AHRD V3.3 *** A0A200Q5X3_9MAGN)	AT1G21270	WAK2 | wall-associated kinase 2 | chr1:7444997-7447345 FORWARD LENGTH=732
Solyc09g014805.1	Retrovirus-related Pol polyprotein from transposon TNT 1-94 (AHRD V3.3 *-* A0A2K3PAJ3_TRIPR)	AT4G23160	CRK8 | cysteine-rich RLK (RECEPTOR-like protein kinase) 8 | chr4:12129485-12134086 FORWARD LENGTH=1262
Solyc09g014830.3	Protein LURP-one-related 15 (AHRD V3.3 *-* A0A2G2ZQX5_CAPAN)	AT5G01750	| Protein of unknown function (DUF567) | chr5:290034-291109 FORWARD LENGTH=217
Solyc09g014860.3	Protein LURP-one-related 15 (AHRD V3.3 *** A0A2G2ZQX5_CAPAN)	AT5G01750	| Protein of unknown function (DUF567) | chr5:290034-291109 FORWARD LENGTH=217
Solyc09g015310.3	30S ribosomal protein S4, chloroplastic (AHRD V3.3 *** I6N958_DATST)	ATCG00380	RPS4 | chloroplast ribosomal protein S4 | chrC:45223-45828 REVERSE LENGTH=201
Solyc09g018130.3	bHLH transcription factor 091	AT1G49770	RGE1, ZOU | basic helix-loop-helix (bHLH) DNA-binding superfamily protein | chr1:18424578-18426531 FORWARD LENGTH=308
Solyc09g018340.2	ARM repeat superfamily protein (AHRD V3.3 *-* A0A2U1MSZ7_ARTAN)	AT5G27970	| ARM repeat superfamily protein | chr5:10004720-10015619 FORWARD LENGTH=1658
Solyc09g018650.3	bifunctional bis(5'-adenosyl)-triphosphatase/adenylylsulfatase FHIT (AHRD V3.3 *-* A0A2I4EFS8_9ROSI)	AT5G58240	FHIT | FRAGILE HISTIDINE TRIAD | chr5:23558349-23559313 REVERSE LENGTH=180
Solyc09g018670.3	TRAM%2C LAG1 and CLN8 (TLC) lipid-sensing domain containing protein (AHRD V3.3 *** AT4G10360.3)	AT4G10360	| TRAM, LAG1 and CLN8 (TLC) lipid-sensing domain containing protein | chr4:6420679-6422108 FORWARD LENGTH=266
Solyc09g018960.4	Chaperone DnaJ-domain superfamily protein (AHRD V3.3 *-* A0A1P8B6Z5_ARATH)	AT4G12780	| Chaperone DnaJ-domain superfamily protein | chr4:7512200-7516655 FORWARD LENGTH=904
Solyc09g031528.1	D-alanine--D-alanine ligase (AHRD V3.3 *-* A0A200QQE9_9MAGN)	AT3G08840	| D-alanine--D-alanine ligase family | chr3:2679648-2686157 REVERSE LENGTH=937
Solyc09g031630.1	Unknown protein	NA	NA
Solyc09g037040.1	Alcohol dehydrogenase (AHRD V3.3 *-* B3TM26_ELAGV)	AT1G77120	ADH1, ADH, ATADH, ATADH1 | alcohol dehydrogenase 1 | chr1:28975509-28977216 FORWARD LENGTH=379
Solyc09g042250.2	Pentatricopeptide repeat (AHRD V3.3 *** A0A200R3P0_9MAGN)	AT1G62680	| Pentatricopeptide repeat (PPR) superfamily protein | chr1:23208247-23209893 REVERSE LENGTH=548
Solyc09g042650.2	Unknown protein	NA	NA
Solyc09g056130.4	Ribosomal protein L15 (AHRD V3.3 *-* A0A2G3CLB1_CAPCH)	AT4G16720	| Ribosomal protein L23/L15e family protein | chr4:9400156-9401315 REVERSE LENGTH=204
Solyc09g056228.1	purine permease 1-like (AHRD V3.3 *-* A0A1S4AAJ7_TOBAC)	NA	NA
Solyc09g057740.1	Unknown protein	NA	NA
Solyc09g059820.2	E3 ubiquitin-protein ligase-like protein (AHRD V3.3 *-* A0A1B1LUK2_VITPS)	AT4G12570	UPL5 | ubiquitin protein ligase 5 | chr4:7445585-7448819 FORWARD LENGTH=873
Solyc09g059870.1	Protein OBERON 1 (AHRD V3.3 *-* A0A1J3D441_NOCCA)	AT1G05410	| Protein of unknown function (DUF1423) | chr1:1585504-1587268 REVERSE LENGTH=471
Solyc09g061290.3	Transcriptional corepressor LEUNIG (AHRD V3.3 *** A0A2G3BLE3_CAPCH)	AT2G32700	LUH | LEUNIG_homolog | chr2:13867235-13871844 FORWARD LENGTH=806
Solyc09g061545.1	Retrovirus-related Pol polyprotein from transposon TNT 1-94 (AHRD V3.3 *-* A0A1J3DEI6_NOCCA)	AT4G23160	CRK8 | cysteine-rich RLK (RECEPTOR-like protein kinase) 8 | chr4:12129485-12134086 FORWARD LENGTH=1262
Solyc09g061555.1	Unknown protein	NA	NA
Solyc09g063030.4	CLIP-associated protein (AHRD V3.3 *** A0A2G2WGM7_CAPBA)	AT2G20190	ATCLASP, CLASP | CLIP-associated protein | chr2:8711862-8718813 REVERSE LENGTH=1439
Solyc09g064430.4	Tyrosine decarboxylase 1 (AHRD V3.3 *** A0A2G2YS53_CAPAN)	AT2G20340	| Pyridoxal phosphate (PLP)-dependent transferases superfamily protein | chr2:8779804-8782490 FORWARD LENGTH=490
Solyc09g064950.1	Leucine rich repeat containing protein, putative (AHRD V3.3 *-* Q0KIK0_SOLDE)	AT3G47580	| Leucine-rich repeat protein kinase family protein | chr3:17532687-17535810 FORWARD LENGTH=1011
Solyc09g065100.3	bHLH transcription factor 150	AT4G09820	TT8, BHLH42 | basic helix-loop-helix (bHLH) DNA-binding superfamily protein | chr4:6182067-6186261 FORWARD LENGTH=518
Solyc09g074120.3	RING/U-box superfamily protein (AHRD V3.3 *-* A0A2U1LIK0_ARTAN)	AT4G03000	| RING/U-box superfamily protein | chr4:1324602-1327348 FORWARD LENGTH=814
Solyc09g074200.3	RING/U-box superfamily protein (AHRD V3.3 *-* A0A2U1LIK0_ARTAN)	AT4G03000	| RING/U-box superfamily protein | chr4:1324602-1327348 FORWARD LENGTH=814
Solyc09g075730.3	Leucine-rich repeat protein kinase family protein (AHRD V3.3 *** A0A0K9NJV0_ZOSMR)	AT3G05990	| Leucine-rich repeat (LRR) family protein | chr3:1797116-1799732 REVERSE LENGTH=517
Solyc09g082580.4	Auxin canalization protein (DUF828) (AHRD V3.3 *** Q8VY20_ARATH)	AT3G22810	| Plant protein of unknown function (DUF828) with plant pleckstrin homology-like region | chr3:8068595-8071559 FORWARD LENGTH=47
Solyc09g083163.1	Unknown protein	NA	NA
Solyc09g083430.3	Proteinase inhibitor 1 PPI3B2 (AHRD V3.3 *** Q4FE26_SOLTU)	AT2G38870	| Serine protease inhibitor, potato inhibitor I-type family protein | chr2:16236546-16237050 REVERSE LENGTH=70
Solyc09g150118.1	Unknown protein	NA	NA
Solyc10g005030.4	Two-component response regulator-like APRR5 (AHRD V3.3 *** A0A1U8EDA4_CAPAN)	AT5G24470	APRR5, PRR5 | pseudo-response regulator 5 | chr5:8356204-8358873 REVERSE LENGTH=667
Solyc10g008660.2	Anthocyanidin 3-O-glucoside-6''-O-malonyltransferase (AHRD V3.3 *-* Q6WB13_CHRMO)	AT1G03495	| HXXXD-type acyl-transferase family protein | chr1:873436-874832 FORWARD LENGTH=465
Solyc10g009290.1	bHLH transcription factor155	AT4G00870	| basic helix-loop-helix (bHLH) DNA-binding superfamily protein | chr4:362230-363639 REVERSE LENGTH=423
Solyc10g012213.1	Ribosomal protein L2, plastid (AHRD V3.3 *-* A0A2U1PJW3_ARTAN)	NA	NA
Solyc10g012430.3	Signal peptide peptidase-like 4 (AHRD V3.3 *** A0A1U8EFB2_CAPAN)	AT1G01650	SPPL4, ATSPPL4 | SIGNAL PEPTIDE PEPTIDASE-LIKE 4 | chr1:233188-237647 REVERSE LENGTH=540
Solyc10g018110.1	MADS-box transcription factor (AHRD V3.3 *** A0A2K3M5S8_TRIPR)	AT2G34440	AGL29 | AGAMOUS-like 29 | chr2:14526950-14527468 FORWARD LENGTH=172
Solyc10g018165.1	Unknown protein	NA	NA
Solyc10g019140.1	Exocyst complex component SEC10 (AHRD V3.3 *-* A0A2G3CM22_CAPCH)	AT5G12370	SEC10 | exocyst complex component sec10 | chr5:4003002-4008445 REVERSE LENGTH=825
Solyc10g038130.3	Pectin acetylesterase (AHRD V3.3 *** K4CZD6_SOLLC)	AT5G26670	| Pectinacetylesterase family protein | chr5:9318456-9320816 FORWARD LENGTH=416
Solyc10g039430.3	hypothetical protein (AHRD V3.3 *** AT3G03560.1)	AT3G03560	| unknown protein; LOCATED IN: plasma membrane; EXPRESSED IN: 22 plant structures; EXPRESSED DURING: 13 growth stages; BEST Arab
Solyc10g044480.2	Transmembrane 9 superfamily member (AHRD V3.3 *** A0A2G2Y1V0_CAPAN)	AT1G10950	TMN1, AtTMN1 | transmembrane nine 1 | chr1:3659322-3663622 FORWARD LENGTH=589
Solyc10g044670.3	phytochrome A	AT1G09570	PHYA, FHY2, FRE1, HY8 | phytochrome A | chr1:3095498-3099216 REVERSE LENGTH=1122
Solyc10g044683.1	Retrovirus-related Pol polyprotein from transposon TNT 1-94 (AHRD V3.3 *-* A0A1J3EPT6_NOCCA)	ATMG00810	ORF240B | DNA/RNA polymerases superfamily protein | chrM:227709-228431 REVERSE LENGTH=240
Solyc10g044750.3	VHS domain-containing protein/GAT domain-containing protein (AHRD V3.3 *-* A0A1Q3DCS3_CEPFO)	NA	NA
Solyc10g045020.1	Unknown protein	NA	NA
Solyc10g045080.2	Unknown protein	NA	NA
Solyc10g045237.1	Retrovirus-related Pol polyprotein from transposon TNT 1-94 (AHRD V3.3 *-* A0A2I0VJ33_9ASPA)	ATMG00810	ORF240B | DNA/RNA polymerases superfamily protein | chrM:227709-228431 REVERSE LENGTH=240
Solyc10g045385.1	Unknown protein	NA	NA
Solyc10g045440.1	Unknown protein	NA	NA
Solyc10g045650.3	Unknown protein	NA	NA
Solyc10g047220.2	plant/protein (AHRD V3.3 *** AT5G64160.1)	AT5G64160	| unknown protein; FUNCTIONS IN: molecular_function unknown; INVOLVED IN: biological_process unknown; LOCATED IN: cellular_compo
Solyc10g047670.2	HVA22-like protein (AHRD V3.3 *-* A0A1J3KAV2_NOCCA)	AT1G74520	ATHVA22A, HVA22A | HVA22 homologue A | chr1:28008109-28009156 REVERSE LENGTH=177
Solyc10g049415.1	Retrovirus-related Pol polyprotein from transposon TNT 1-94 (AHRD V3.3 *** A0A2K3JUZ2_TRIPR)	ATMG00810	ORF240B | DNA/RNA polymerases superfamily protein | chrM:227709-228431 REVERSE LENGTH=240
Solyc10g049450.2	Pectinesterase (AHRD V3.3 *-* A0A0K9RLL8_SPIOL)	AT3G05620	| Plant invertase/pectin methylesterase inhibitor superfamily | chr3:1629658-1631766 REVERSE LENGTH=543
Solyc10g049540.1	S-adenosyl-L-methionine-dependent methyltransferases superfamily protein (AHRD V3.3 *-* A0A2U1QHF5_ARTAN)	AT4G26420	GAMT1 | S-adenosyl-L-methionine-dependent methyltransferases superfamily protein | chr4:13350895-13352487 REVERSE LENGTH=376
Solyc10g049560.3	Pheophytinase, chloroplastic (AHRD V3.3 *-* A0A2G3AKP9_CAPAN)	AT5G13800	PPH, CRN1 | pheophytinase | chr5:4452063-4454141 REVERSE LENGTH=484
Solyc10g049663.1	Serine/threonine-protein phosphatase 7 long form-like protein (AHRD V3.3 *-* A0A1J3H3W0_NOCCA)	AT2G25010	| Aminotransferase-like, plant mobile domain family protein | chr2:10631691-10633547 FORWARD LENGTH=509
Solyc10g050993.1	Retrovirus-related Pol polyprotein from transposon TNT 1-94 (AHRD V3.3 *-* A0A2K3MWM3_TRIPR)	AT4G23160	CRK8 | cysteine-rich RLK (RECEPTOR-like protein kinase) 8 | chr4:12129485-12134086 FORWARD LENGTH=1262
Solyc10g051090.3	Serine/threonine-protein phosphatase 7 long form-like protein (AHRD V3.3 *-* A0A1J3DHF8_NOCCA)	AT1G48120	| hydrolases;protein serine/threonine phosphatases | chr1:17774238-17779624 REVERSE LENGTH=1340
Solyc10g051215.1	E3 ubiquitin-protein ligase ATL9 (AHRD V3.3 *** XP_006429573.2)	NA	NA
Solyc10g052680.1	Low affinity sulfate transporter 3 (AHRD V3.3 *-* A0A2G2VM08_CAPBA)	NA	NA
Solyc10g054455.1	Unknown protein	NA	NA
Solyc10g054730.1	Pentatricopeptide repeat (AHRD V3.3 *** A0A200QQW1_9MAGN)	AT3G23330	| Tetratricopeptide repeat (TPR)-like superfamily protein | chr3:8347200-8349347 FORWARD LENGTH=715
Solyc10g055400.1	Unknown protein	NA	NA
Solyc10g055420.2	Unknown protein	NA	NA
Solyc10g055460.2	Unknown protein	NA	NA
Solyc10g055750.1	lysine histidine transporter-like 8 (AHRD V3.3 *** A0A2I4HCL9_9ROSI)	AT1G47670	| Transmembrane amino acid transporter family protein | chr1:17536834-17539486 REVERSE LENGTH=519
Solyc10g062060.1	Transport membrane protein (AHRD V3.3 *-* A0A0C5ARU2_HYONI)	ATMG00570	ORFX | Sec-independent periplasmic protein translocase | chrM:157491-158351 FORWARD LENGTH=286
Solyc10g062235.1	Protein TIC 214 (AHRD V3.3 *** K4EQH9_DATST)	ATCG01000	YCF1.1 | Ycf1 protein | chrC:109405-110436 FORWARD LENGTH=343
Solyc10g074780.1	Aspartic proteinase-like protein 2 (AHRD V3.3 *-* A0A1J6IK01_NICAT)	AT5G22850	| Eukaryotic aspartyl protease family protein | chr5:7633717-7636298 REVERSE LENGTH=493
Solyc10g075065.1	Unknown protein	NA	NA
Solyc10g076500.3	receptor-like protein 12 (AHRD V3.3 *-* A0A1S4CLL9_TOBAC)	AT2G33060	AtRLP27, RLP27 | receptor like protein 27 | chr2:14025661-14028087 FORWARD LENGTH=808
Solyc10g077135.1	Pectinesterase (AHRD V3.3 *** A0A2G2XAX2_CAPBA)	AT5G27870	| Plant invertase/pectin methylesterase inhibitor superfamily | chr5:9878991-9881806 REVERSE LENGTH=732
Solyc11g007680.2	hypothetical protein (AHRD V3.3 *** AT3G52230.1)	AT3G52230	| unknown protein; FUNCTIONS IN: molecular_function unknown; INVOLVED IN: biological_process unknown; LOCATED IN: chloroplast ou
Solyc11g008110.1	Nuclear pore complex protein NUP88 (AHRD V3.3 *-* A0A2G2YE72_CAPAN)	AT5G05680	MOS7 | nuclear pore complex protein-related | chr5:1698365-1702475 FORWARD LENGTH=810
Solyc11g010817.1	Pre-mRNA-splicing factor ATP-dependent RNA helicase DHX15 (AHRD V3.3 *-* A0A2G2XQR9_CAPBA)	NA	NA
Solyc11g010845.1	Retrovirus-related Pol polyprotein from transposon TNT 1-94 (AHRD V3.3 *-* A0A2K3MRP1_TRIPR)	ATMG00810	ORF240B | DNA/RNA polymerases superfamily protein | chrM:227709-228431 REVERSE LENGTH=240
Solyc11g012830.3	F-box protein 7 (AHRD V3.3 *** A0A1U8GFR7_CAPAN)	AT1G21760	ATFBP7, FBP7 | F-box protein 7 | chr1:7649324-7651613 FORWARD LENGTH=328
Solyc11g013170.2	Aminotransferase (AHRD V3.3 *** A0A200QIS8_9MAGN)	AT1G77670	| Pyridoxal phosphate (PLP)-dependent transferases superfamily protein | chr1:29189043-29190901 REVERSE LENGTH=440
Solyc11g017240.3	chorismate mutase	AT5G10870	ATCM2, CM2 | chorismate mutase 2 | chr5:3430691-3432272 REVERSE LENGTH=265
Solyc11g017345.1	F-box/FBD/LRR-repeat protein (AHRD V3.3 *-* XP_010312830.1)	NA	NA
Solyc11g018740.3	ALBINO3-like protein 2, chloroplastic (AHRD V3.3 *** A0A1U8G0A5_CAPAN)	AT3G44370	| Membrane insertion protein, OxaA/YidC with tetratricopeptide repeat domain | chr3:16030515-16035147 REVERSE LENGTH=566
Solyc11g018774.1	Peroxidase (AHRD V3.3 *** M1CN26_SOLTU)	AT1G14550	| Peroxidase superfamily protein | chr1:4979028-4980324 FORWARD LENGTH=321
Solyc11g018776.1	Unknown protein	NA	NA
Solyc11g019850.1	Adenylate isopentenyltransferase (AHRD V3.3 *-* A0A2G2WHN5_CAPBA),Pfam:PF01745	AT3G63110	ATIPT3, IPT3 | isopentenyltransferase 3 | chr3:23318437-23319447 REVERSE LENGTH=336
Solyc11g019900.1	tRNA isopentenyltransferase (AHRD V3.3 *-* A0A200Q4Y1_9MAGN)	AT5G19040	ATIPT5, IPT5 | isopentenyltransferase 5 | chr5:6362389-6363381 REVERSE LENGTH=330
Solyc11g020470.1	glucuronoxylan 4-O-methyltransferase 1 (AHRD V3.3 *-* A0A2I4F5K0_9ROSI)	AT4G24910	| Protein of unknown function (DUF579) | chr4:12817954-12818901 REVERSE LENGTH=315
Solyc11g020827.1	Reverse transcriptase (AHRD V3.3 *-* Q8W452_BRANA)	NA	NA
Solyc11g020930.1	Unknown protein	NA	NA
Solyc11g027800.1	Sulfotransferase (AHRD V3.3 *** A0A2G3B6Y2_CAPCH)	AT3G45070	| P-loop containing nucleoside triphosphate hydrolases superfamily protein | chr3:16486378-16487349 REVERSE LENGTH=323
Solyc11g030553.1	Retrovirus-related Pol polyprotein from transposon TNT 1-94 (AHRD V3.3 *-* A0A2G3D5C8_CAPCH)	ATMG00810	ORF240B | DNA/RNA polymerases superfamily protein | chrM:227709-228431 REVERSE LENGTH=240
Solyc11g030700.1	Unknown protein	NA	NA
Solyc11g039410.3	Unknown protein	NA	NA
Solyc11g039760.1	Starch synthase, chloroplastic/amyloplastic (AHRD V3.3 *-* A0A1J6I800_NICAT)	AT3G01180	AtSS2, SS2 | starch synthase 2 | chr3:62456-65678 REVERSE LENGTH=792
Solyc11g040170.3	mRNA capping enzyme family protein (AHRD V3.3 *-* A0A2U1MNN8_ARTAN)	AT3G09100	| mRNA capping enzyme family protein | chr3:2788435-2792913 REVERSE LENGTH=672
Solyc11g044320.2	Telomere repeat-binding factor 1 (AHRD V3.3 *** A0A2G2YFA0_CAPAN)	AT1G49950	TRB1, ATTRB1 | telomere repeat binding factor 1 | chr1:18494439-18496713 REVERSE LENGTH=300
Solyc11g044457.1	serine/threonine-protein phosphatase 7 long form homolog (AHRD V3.3 *-* XP_019066414.2)	NA	NA
Solyc11g045390.3	D-lactate dehydrogenase (AHRD V3.3 *-* A0A2K3MN53_TRIPR)	AT5G06580	| FAD-linked oxidases family protein | chr5:2011486-2016473 REVERSE LENGTH=567
Solyc11g051178.1	Unknown protein	NA	NA
Solyc11g061900.1	Adenylate isopentenyltransferase (AHRD V3.3 *** A0A2G2WHN5_CAPBA),Pfam:PF01745	AT3G23630	ATIPT7, IPT7 | isopentenyltransferase 7 | chr3:8488878-8489867 FORWARD LENGTH=329
Solyc11g062130.2	ADP/ATP translocator	AT5G13490	AAC2 | ADP/ATP carrier 2 | chr5:4336034-4337379 FORWARD LENGTH=385
Solyc11g063650.1	Adenylate isopentenyltransferase (AHRD V3.3 *-* A0A2G2WHN5_CAPBA)	AT3G23630	ATIPT7, IPT7 | isopentenyltransferase 7 | chr3:8488878-8489867 FORWARD LENGTH=329
Solyc11g063660.1	50S ribosomal protein L20, chloroplastic (AHRD V3.3 *** A0A2P1M7F3_9LAMI)	ATCG00660	RPL20 | ribosomal protein L20 | chrC:68512-68865 REVERSE LENGTH=117
Solyc11g063743.1	Unknown protein	NA	NA
Solyc11g064780.2	F-box family protein (AHRD V3.3 *** I0J3I6_ARAHH)	AT3G28410	| F-box/RNI-like superfamily protein | chr3:10640152-10642071 REVERSE LENGTH=465
Solyc11g065350.2	ABC transporter G family member 12 (AHRD V3.3 *** A0A2G3B9R8_CAPCH)	AT3G21090	| ABC-2 type transporter family protein | chr3:7391497-7394933 REVERSE LENGTH=691
Solyc11g065380.2	G-patch domain (AHRD V3.3 *** A0A200Q889_9MAGN)	AT3G57910	| D111/G-patch domain-containing protein | chr3:21442771-21443968 FORWARD LENGTH=265
Solyc11g065540.1	NAC domain protein (AHRD V3.3 *-* S5RDR3_9ROSA)	AT3G04070	anac047, NAC047 | NAC domain containing protein 47 | chr3:1061573-1062976 REVERSE LENGTH=359
Solyc11g065660.2	Calcium-dependent protein kinase (AHRD V3.3 *** B2KTB2_WHEAT)	AT5G12480	CPK7 | calmodulin-domain protein kinase 7 | chr5:4047817-4050035 REVERSE LENGTH=535
Solyc11g065950.3	Protein kinase domain (AHRD V3.3 *** A0A200R6I6_9MAGN)	AT2G45910	| U-box domain-containing protein kinase family protein | chr2:18894520-18898212 FORWARD LENGTH=834
Solyc11g065960.3	U3 small nucleolar ribonucleoprotein IMP4 (AHRD V3.3 *-* A0A1U8ESL4_CAPAN)	AT1G63780	IMP4 | Ribosomal RNA processing Brix domain protein | chr1:23665045-23667243 REVERSE LENGTH=294
Solyc11g066005.1	RNA-directed DNA polymerase (AHRD V3.3 *-* A0A2I0XJN1_9ASPA),Pfam:PF17919	ATMG00860	ORF158 | DNA/RNA polymerases superfamily protein | chrM:235916-236392 FORWARD LENGTH=158
Solyc11g068550.1	Late embryogenesis abundant (LEA) hydroxyproline-rich glycoprotein family (AHRD V3.3 *** Q9M287_ARATH)	AT3G44380	| Late embryogenesis abundant (LEA) hydroxyproline-rich glycoprotein family | chr3:16036254-16036814 REVERSE LENGTH=186
Solyc11g069190.2	auxin response factor 4	AT5G60450	ARF4 | auxin response factor 4 | chr5:24308558-24312187 REVERSE LENGTH=788
Solyc12g009560.2	EIN3-binding F-box protein 1	AT2G25490	EBF1, FBL6 | EIN3-binding F box protein 1 | chr2:10848018-10850275 REVERSE LENGTH=628
Solyc12g009710.1	synaptotagmin-5-like isoform X2 (AHRD V3.3 *-* XP_025884538.1)	NA	NA
Solyc12g011160.2	3-hydroxyisobutyryl-CoA hydrolase-like protein 5 (AHRD V3.3 *** A0A2G2YT91_CAPAN)	AT1G06550	| ATP-dependent caseinolytic (Clp) protease/crotonase family protein | chr1:2003834-2006564 REVERSE LENGTH=387
Solyc12g013600.3	UvrD-like Helicase, ATP-binding domain, P-loop containing nucleoside triphosphate hydrolase (AHRD V3.3 *** A0A2U1Q1T0_ARTAN)	NA	NA
Solyc12g015900.1	DUF868 family protein (DUF868) (AHRD V3.3 *** Q9SI11_ARATH)	AT2G04220	| Plant protein of unknown function (DUF868) | chr2:1445401-1446324 FORWARD LENGTH=307
Solyc12g017310.3	Defective in cullin neddylation protein (AHRD V3.3 *** A0A2G2VEI1_CAPBA)	AT3G12760	| CONTAINS InterPro DOMAIN/s: Defective-in-cullin neddylation protein (InterPro:IPR014764), Protein of unknown function DUF298 (
Solyc12g017887.1	Unknown protein	NA	NA
Solyc12g019347.1	cytokinin dehydrogenase 3-like (AHRD V3.3 *-* XP_015384891.1)	NA	NA
Solyc12g019570.2	Serine carboxypeptidase-like 18 (AHRD V3.3 *** A0A2G3A0B2_CAPAN)	AT1G33540	scpl18 | serine carboxypeptidase-like 18 | chr1:12162349-12164700 REVERSE LENGTH=446
Solyc12g019620.2	Pleiotropic drug resistance protein (AHRD V3.3 *** C8CA13_CUCSA)	AT1G15520	PDR12, ATPDR12, ABCG40, ATABCG40 | pleiotropic drug resistance 12 | chr1:5331993-5338175 REVERSE LENGTH=1423
Solyc12g019960.2	Telomerase activating protein Est1 (AHRD V3.3 *** A0A1P8BBV1_ARATH)	AT5G19400	SMG7 | Telomerase activating protein Est1 | chr5:6540603-6544262 FORWARD LENGTH=1059
Solyc12g020050.2	DNA-binding protein DQ117941	AT1G80270	PPR596 | PENTATRICOPEPTIDE REPEAT 596 | chr1:30181265-30183331 FORWARD LENGTH=596
Solyc12g021360.3	UVR domain, ApaG domain protein (AHRD V3.3 *-* A0A2U1KA81_ARTAN)	NA	NA
Solyc12g027650.1	Nuclear transcription factor Y subunit B-7 (AHRD V3.3 *** A0A2G3B9B5_CAPCH)	AT2G13570	NF-YB7 | nuclear factor Y, subunit B7 | chr2:5655842-5656489 REVERSE LENGTH=215
Solyc12g032920.3	Serine/threonine-protein phosphatase 7 long form-like protein (AHRD V3.3 *-* A0A1J3IZ43_NOCCA)	AT1G48120	| hydrolases;protein serine/threonine phosphatases | chr1:17774238-17779624 REVERSE LENGTH=1340
Solyc12g033105.1	Unknown protein	NA	NA
Solyc12g035130.2	RNA helicase DEAD36	AT5G14610	| DEAD box RNA helicase family protein | chr5:4711271-4714713 FORWARD LENGTH=712
Solyc12g035194.1	Unknown protein	NA	NA
Solyc12g035610.1	Unknown protein	NA	NA
Solyc12g035670.3	SAC3/GANP/Nin1/mts3/eIF-3 p25 (AHRD V3.3 *** A0A200QLU7_9MAGN)	AT3G06290	| SAC3/GANP/Nin1/mts3/eIF-3 p25 family | chr3:1899123-1907297 REVERSE LENGTH=1697
Solyc12g036267.1	Unknown protein	NA	NA
Solyc12g036500.2	DUF1666 domain-containing protein (AHRD V3.3 *** A0A1Q3CZB6_CEPFO)	AT1G73850	| Protein of unknown function (DUF1666) | chr1:27767375-27770386 FORWARD LENGTH=635
Solyc12g036550.3	Protein TIC 214 (AHRD V3.3 *-* K4EQH9_DATST)	ATCG01000	YCF1.1 | Ycf1 protein | chrC:109405-110436 FORWARD LENGTH=343
Solyc12g036825.1	kinesin-like protein KIN-14P (AHRD V3.3 *-* XP_019066823.1)	NA	NA
Solyc12g038390.1	nuclear factor Y%2C subunit B13 (AHRD V3.3 *** AT5G23090.5)	AT5G23090	NF-YB13 | nuclear factor Y, subunit B13 | chr5:7749391-7750203 FORWARD LENGTH=159
Solyc12g040480.2	Peroxin-3 (AHRD V3.3 *-* A0A2U1LRY0_ARTAN)	AT1G48635	PEX3, PEX3-2 | peroxin 3 | chr1:17983951-17985966 FORWARD LENGTH=400
Solyc12g040860.2	glucan endo-1,3-beta-glucosidase 12-like (AHRD V3.3 *** A0A2I4GWJ6_9ROSI)	AT4G26830	| O-Glycosyl hydrolases family 17 protein | chr4:13494726-13496487 REVERSE LENGTH=455
Solyc12g041895.1	Retrovirus-related Pol polyprotein from transposon TNT 1-94 (AHRD V3.3 *-* A0A2K3MN99_TRIPR)	ATMG00810	ORF240B | DNA/RNA polymerases superfamily protein | chrM:227709-228431 REVERSE LENGTH=240
Solyc12g042485.1	DDE_4 domain-containing protein (AHRD V3.3 *** A0A1Q3B541_CEPFO)	AT5G28950	| unknown protein; BEST Arabidopsis thaliana protein match is: unknown protein (TAIR:AT5G41980.1); Has 448 Blast hits to 446 pro
Solyc12g042607.1	Serine/threonine-protein phosphatase 7 long form-like protein (AHRD V3.3 *-* A0A1J3IZ43_NOCCA)	AT2G25010	| Aminotransferase-like, plant mobile domain family protein | chr2:10631691-10633547 FORWARD LENGTH=509
Solyc12g042740.2	54-kD signal recognition particle	AT1G48900	| Signal recognition particle, SRP54 subunit protein | chr1:18084972-18087743 REVERSE LENGTH=495
Solyc12g042797.1	Serine/threonine-protein phosphatase 7 long form-like protein (AHRD V3.3 *-* A0A1J3DHF8_NOCCA)	AT1G48120	| hydrolases;protein serine/threonine phosphatases | chr1:17774238-17779624 REVERSE LENGTH=1340
Solyc12g043170.1	Unknown protein	NA	NA
Solyc12g044280.2	Photosystem I reaction center subunit VI, chloroplastic (AHRD V3.3 *** A0A2G3D0C1_CAPCH)	AT1G52230	PSAH2, PSAH-2, PSI-H | photosystem I subunit H2 | chr1:19454902-19455508 FORWARD LENGTH=145
Solyc12g044720.2	60S ribosomal protein L28 (AHRD V3.3 *** B3TLS3_ELAGV)	AT2G19730	| Ribosomal L28e protein family | chr2:8511752-8512995 FORWARD LENGTH=143
Solyc12g045033.1	Retrovirus-related Pol polyprotein from transposon TNT 1-94 (AHRD V3.3 *-* A0A2K3NZR4_TRIPR)	AT4G23160	CRK8 | cysteine-rich RLK (RECEPTOR-like protein kinase) 8 | chr4:12129485-12134086 FORWARD LENGTH=1262
Solyc12g049120.2	ABC transporter B family member (AHRD V3.3 *** A0A2K3NDJ7_TRIPR)	AT3G28345	| ABC transporter family protein | chr3:10593921-10598775 REVERSE LENGTH=1240
Solyc12g049340.3	3-ketoacyl-CoA synthase (AHRD V3.3 *-* A0A218WTE5_PUNGR)	AT1G68530	CUT1, POP1, CER6, G2, KCS6 | 3-ketoacyl-CoA synthase 6 | chr1:25712881-25714733 REVERSE LENGTH=497
Solyc12g055683.1	F-box domain (AHRD V3.3 *-* A0A200RCR7_9MAGN)	AT3G26000	| Ribonuclease inhibitor | chr3:9507042-9508542 REVERSE LENGTH=453
Solyc12g056310.2	LURP-one-like protein (AHRD V3.3 *** A0A1P8AWJ7_ARATH)	AT1G63410	| Protein of unknown function (DUF567) | chr1:23510075-23511997 REVERSE LENGTH=208
Solyc12g056860.2	Transcription factor TGA7 (AHRD V3.3 *** A0A1U8F8B9_CAPAN)	AT1G77920	| bZIP transcription factor family protein | chr1:29298959-29300607 FORWARD LENGTH=368
Solyc12g062220.1	Nipped-B-like protein (AHRD V3.3 *** A0A2R6RYV7_ACTCH)	AT1G70420	| Protein of unknown function (DUF1645) | chr1:26539840-26540658 REVERSE LENGTH=272
Solyc12g062680.3	Unknown protein	NA	NA
Solyc12g062705.1	Retrotransposon-related protein (AHRD V3.3 *-* A0A2K3MP29_TRIPR)	ATMG00860	ORF158 | DNA/RNA polymerases superfamily protein | chrM:235916-236392 FORWARD LENGTH=158
Solyc12g062730.3	Glutathione S-transferase (AHRD V3.3 *** A0A200QSE6_9MAGN)	AT1G74590	ATGSTU10, GSTU10 | glutathione S-transferase TAU 10 | chr1:28023887-28024666 REVERSE LENGTH=232
Solyc12g063030.1	Unknown protein	NA	NA
Solyc12g077527.1	Retrovirus-related Pol polyprotein from transposon TNT 1-94 (AHRD V3.3 *** A0A2I0VNR7_9ASPA)	ATMG00810	ORF240B | DNA/RNA polymerases superfamily protein | chrM:227709-228431 REVERSE LENGTH=240
Solyc12g077660.3	NAP1-related protein 2 (AHRD V3.3 *-* A0A2G3AUT2_CAPCH)	AT1G18800	NRP2 | NAP1-related protein 2 | chr1:6481466-6483463 REVERSE LENGTH=256
Solyc12g088250.2	Serine carboxypeptidase (AHRD V3.3 *** A0A2K3MSK4_TRIPR)	AT1G33540	scpl18 | serine carboxypeptidase-like 18 | chr1:12162349-12164700 REVERSE LENGTH=446
