# Supplementary material for: Organ-specific characteristics govern the relationship between histone code dynamics and transcriptional reprogramming during nitrogen response in tomato
Source: Commun Biol. 2023 Dec 4;6:1225. doi: 10.1038/s42003-023-05601-8 (PMC10694154; doi:10.1038/s42003-023-05601-8)
Supplement: Supplementary file 11 — Supplementary Data 9 [file 42003_2023_5601_MOESM11_ESM.xlsx]

## Sheet: Supplementary Data 9
Supplementary Data 9. Source data for charts and graphs

## Sheet: Fig 4a
Data for Fig 4a
Genic FC values for down-regulated or unregulated genes with increased H3K27me3 in shoots
K4me3FC	K27acFC	K27me3FC	K36me3FC
-0.151076	0.0501446	0.123667	0.0722614
-0.0598088	-0.153502	0.343857	0.184845
0.191755	0.285268	-0.234172	0.4983
-0.195871	0.0276792	0.13921	-0.125467
-0.178689	0.275229	0.499963	0.0563666
0.245053	0.493241	0.371922	0.338546
0.116523	0.405072	0.337808	0.378215
-0.0481419	-4.21181e-05	0.15966	-0.0352938
-0.352182	-0.0632205	0.511525	-0.122134
-0.146888	0.241421	0.184455	0.180486
-0.0304897	0.14681	0.272528	-0.0667211
-0.0168655	0.162197	0.345764	-0.0557839
0.000241835	0.0142132	0.196467	0.172969
-0.385278	-0.0390686	0.0535138	-0.0314081
-0.301081	0.0106678	0.38018	-0.0717878
-0.256882	-0.0799781	0.513766	-0.191457
-0.0320032	-0.0355574	0.295927	-0.0389064
-0.178557	-0.0323616	0.355579	-0.039301
-0.116781	0.0571705	0.445973	0.0680127
0.178443	-0.00494757	0.172258	0.365118
0.223843	-0.0678053	0.226467	0.102258
0.138478	0.156797	0.101877	-0.0751331
0.109786	0.0754016	0.34029	0.0532215
Genic FC values for up-regulated genes with increased H3K27me3 in shoots
K4me3FC	K27acFC	K27me3FC	K36me3FC
0.118185	0.18432	0.369994	0.346457
0.00971767	-0.277898	0.301747	0.320111
-0.0205723	0.274359	0.219729	0.249914
0.439137	0.280885	0.584161	0.949344
-0.155677	-0.0270139	0.396561	0.0369639
1.15038	-0.284615	0.891084	1.24745
0.00937909	0.350711	0.392409	0.369834
-0.314816	-0.083176	0.547768	-0.124038
0.0353067	-0.0585938	0.407291	0.426054
-0.0562214	0.548838	0.242581	0.155491
-0.185732	0.327292	0.637471	0.0529632
0.265323	0.52759	0.421313	0.649015
-0.0331276	-0.0807873	0.485662	0.130515
-0.0496131	0.0864867	0.125882	0.0419835
0.0417392	0.190998	0.199002	0.376244
0.0161531	0.0675403	0.392953	0.257908
0.0232269	0.404359	0.143992	0.262021
-0.117268	0.00429036	0.482003	0.0635415
0.00102499	0.444102	0.633929	0.0900423
0.0529257	-0.0475548	0.514416	0.164505
-0.0996191	-0.216687	0.272364	0.0646105
-0.014962	0.237409	0.260615	0.26294
-0.0413198	-0.127816	0.610773	0.137658
0.107656	-0.0138577	0.211772	0.217934
0.124659	0.166839	0.316835	0.130024
0.616396	0.565893	0.482232	0.583591
0.674465	-0.573736	1.00159	0.435625
0.246202	0.208269	0.460217	0.686143
-0.10621	0.279493	0.430016	0.18481
0.0550862	-0.0552731	0.333676	0.158618
0.166708	1.00435	0.849219	0.374194
0.052986	-0.130102	0.652142	0.237522
-0.0239594	-0.231468	0.406671	0.259313
0.442054	-0.180562	0.120771	0.332225

## Sheet: Fig 5a
Data for Fig 5a
	Combined, four marks			Random
	recall	prec		recall	prec
	0	1		0	0
	0.000147	1		0.000147	0.5
	0.000883	1		0.000147	0.5
	0.010299	0.985915		0.000147	0.5
	0.027659	0.969072		0.000147	0.5
	0.047521	0.964179		0.000147	0.333333
	0.068413	0.960744		0.000294	0.5
	0.082242	0.960481		0.000294	0.5
	0.095778	0.964444		0.000294	0.5
	0.10843	0.963399		0.000294	0.5
	0.117846	0.961585		0.000294	0.5
	0.127556	0.955899		0.000294	0.4
	0.135501	0.955394		0.000294	0.4
	0.145211	0.951784		0.000294	0.333333
	0.154774	0.951175		0.000294	0.333333
	0.165808	0.948653		0.000294	0.285714
	0.175224	0.947494		0.000441	0.375
	0.183463	0.947568		0.000588	0.307692
	0.192732	0.946532		0.000736	0.3125
	0.199941	0.941788		0.00103	0.304348
	0.20715	0.942436		0.001177	0.25
	0.213918	0.942931		0.001618	0.261905
	0.219803	0.940806		0.001913	0.232143
	0.226129	0.940636		0.002942	0.28169
	0.232897	0.937241		0.003384	0.267442
	0.238782	0.935447		0.004855	0.282051
	0.245108	0.932811		0.006768	0.291139
	0.25114	0.930245		0.00971	0.283262
	0.255701	0.928419		0.012506	0.275974
	0.260409	0.926702		0.017508	0.283333
	0.26394	0.925219		0.024128	0.288732
	0.268648	0.924557		0.031484	0.275064
	0.272767	0.922388		0.044578	0.27646
	0.275563	0.920393		0.066059	0.269023
	0.280565	0.918151		0.105488	0.272935
	0.284684	0.917062		0.170516	0.273931
	0.288804	0.914299		0.287333	0.28012
	0.292188	0.913523		0.436222	0.281416
	0.29719	0.913614		0.58467	0.283149
	0.302339	0.911713		0.70178	0.283658
	0.30587	0.910245		0.795498	0.285631
	0.31102	0.906518		0.855966	0.284875
	0.314551	0.905165		0.897602	0.284018
	0.319258	0.903038		0.928939	0.283699
	0.323378	0.900082		0.952185	0.283363
	0.327939	0.899516		0.963955	0.282438
	0.331764	0.89662		0.974548	0.282582
	0.335148	0.892983		0.981462	0.282096
	0.338826	0.89022		0.986759	0.28189
	0.341768	0.88698		0.991025	0.281983
	0.345594	0.884746		0.994851	0.282267
	0.349272	0.880891		0.996763	0.282209
	0.353833	0.879342		0.998087	0.282196
	0.358246	0.876846		0.998823	0.282205
	0.36266	0.875044		0.999264	0.282212
	0.367074	0.871768		0.999853	0.282296
	0.371929	0.870823		0.999853	0.282261
	0.376637	0.86927		1	0.282279
	0.379873	0.866734		1	0.282267
	0.383404	0.865206		1	0.282256
	0.386641	0.861075
	0.391202	0.859128
	0.396204	0.85737
	0.399882	0.85418
	0.404149	0.853371
	0.410034	0.851512
	0.413271	0.848128
	0.41739	0.846108
	0.421215	0.843796
	0.425629	0.842458
	0.429601	0.839804
	0.432397	0.838038
	0.436516	0.835539
	0.439459	0.832497
	0.443137	0.830438
	0.446962	0.828244
	0.450934	0.82459
	0.454465	0.82198
	0.457996	0.817919
	0.461233	0.814921
	0.463293	0.811598
	0.468148	0.809875
	0.473738	0.807625
	0.478152	0.804854
	0.481242	0.801127
	0.485508	0.798645
	0.489039	0.795977
	0.493012	0.794452
	0.497278	0.790458
	0.501398	0.789072
	0.504929	0.784457
	0.510225	0.781257
	0.51302	0.77748
	0.517287	0.775132
	0.521701	0.771373
	0.526114	0.768371
	0.530234	0.764207
	0.534059	0.761006
	0.538473	0.758078
	0.542739	0.754397
	0.546418	0.751214
	0.549654	0.748248
	0.554509	0.745451
	0.55701	0.741045
	0.56216	0.737218
	0.566132	0.733371
	0.569957	0.729292
	0.574224	0.7256
	0.578196	0.721233
	0.582904	0.718014
	0.587465	0.714567
	0.592467	0.711987
	0.597028	0.708945
	0.600412	0.705811
	0.603649	0.702328
	0.608651	0.700118
	0.612476	0.69662
	0.616154	0.69166
	0.619244	0.686623
	0.624393	0.682754
	0.62763	0.679191
	0.631308	0.674473
	0.637781	0.671572
	0.642195	0.667125
	0.645579	0.66224
	0.651317	0.657801
	0.655583	0.652416
	0.65985	0.64728
	0.663822	0.644019
	0.67059	0.640618
	0.674562	0.637071
	0.6803	0.632385
	0.683978	0.628328
	0.68898	0.624983
	0.693983	0.620495
	0.698691	0.616513
	0.704576	0.612718
	0.709578	0.607125
	0.713844	0.602583
	0.718552	0.597724
	0.723702	0.592865
	0.728998	0.587991
	0.73297	0.583031
	0.737826	0.578165
	0.742975	0.573798
	0.746064	0.56837
	0.74989	0.563703
	0.757393	0.560174
	0.763278	0.555639
	0.769016	0.55079
	0.774606	0.545031
	0.780639	0.539776
	0.786818	0.533733
	0.793585	0.52872
	0.800353	0.523178
	0.807415	0.517297
	0.811976	0.51031
	0.818302	0.504261
	0.82404	0.497513
	0.829042	0.491282
	0.836251	0.485066
	0.842283	0.47768
	0.847874	0.470833
	0.853171	0.463623
	0.858761	0.455873
	0.86597	0.449588
	0.871708	0.441769
	0.879359	0.434723
	0.885096	0.427091
	0.891864	0.41969
	0.898926	0.412559
	0.905399	0.403938
	0.913197	0.396766
	0.921142	0.3884
	0.926732	0.379732
	0.93556	0.372372
	0.943357	0.364318
	0.950714	0.355387
	0.957923	0.347364
	0.965573	0.338998
	0.971605	0.330862
	0.97749	0.323042
	0.982934	0.314681
	0.9872	0.307164
	0.991908	0.300004
	0.994409	0.29401
	0.997058	0.289591
	0.998235	0.285949
	0.999264	0.283816
	0.999559	0.282718
	0.999853	0.282331
	1	0.282267
	1	0.282256

## Sheet: Fig5b
Data for Fig 5b
	Combined, four marks			Random
	recall	prec		recall	prec
	0	1		0	0
	0.00031	0.666667		0.000155	0.333333
	0.000465	0.75		0.000155	0.25
	0.001084	0.875		0.000155	0.25
	0.001703	0.916667		0.000465	0.5
	0.002632	0.894737		0.000465	0.5
	0.004026	0.928571		0.000619	0.444444
	0.006658	0.914894		0.000774	0.454545
	0.009755	0.9		0.000929	0.375
	0.012233	0.908046		0.001084	0.35
	0.01533	0.883929		0.001239	0.296296
	0.018582	0.882353		0.001394	0.243243
	0.021369	0.878981		0.002168	0.291667
	0.025705	0.887701		0.002632	0.288136
	0.028956	0.890476		0.003407	0.278481
	0.031898	0.895652		0.004026	0.268041
	0.037473	0.896296		0.0048	0.252033
	0.042428	0.892508		0.006968	0.266272
	0.045835	0.89426		0.009136	0.269406
	0.05017	0.89011		0.012852	0.279461
	0.056055	0.893827		0.017498	0.274272
	0.061164	0.88964		0.023692	0.272727
	0.067978	0.878		0.032982	0.275907
	0.074946	0.881603		0.04506	0.271709
	0.080211	0.875		0.063642	0.286411
	0.08563	0.875		0.082998	0.280335
	0.09074	0.873323		0.114741	0.280151
	0.097244	0.869806		0.153608	0.273806
	0.103283	0.859536		0.219263	0.279842
	0.110715	0.857314		0.301796	0.277438
	0.118148	0.857303		0.407092	0.275924
	0.125116	0.854123		0.530195	0.273286
	0.131465	0.844776		0.663828	0.27188
	0.137659	0.844255		0.780737	0.270073
	0.144782	0.842342		0.871322	0.269725
	0.150821	0.83821		0.926603	0.269622
	0.156395	0.827869		0.953391	0.268665
	0.160731	0.824464		0.969805	0.268971
	0.167544	0.820941		0.980954	0.269254
	0.174667	0.816799		0.986064	0.269101
	0.179777	0.814165		0.988077	0.268798
	0.185971	0.808754		0.989625	0.268597
	0.192165	0.806368		0.991483	0.268458
	0.199907	0.804361		0.992877	0.268329
	0.203778	0.797576		0.994271	0.268459
	0.211985	0.795468		0.99489	0.268447
	0.218953	0.790386		0.995974	0.268481
	0.224837	0.783594		0.996748	0.26851
	0.233819	0.782383		0.997213	0.268445
	0.240477	0.776888		0.997213	0.268367
	0.247135	0.771014		0.997522	0.268338
	0.253484	0.768906		0.997832	0.268265
	0.261691	0.766092		0.998916	0.268367
	0.266646	0.763298		0.999381	0.26838
	0.275317	0.763418		0.99969	0.268374
	0.28244	0.760634		0.99969	0.268318
	0.288015	0.752427		0.999845	0.26827
	0.296377	0.75		1	0.268301
	0.303654	0.744495		1	0.268245
	0.310622	0.744065		1	0.268234
	0.318675	0.742692		1	0.268201
	0.323939	0.740531		1	0.268201
	0.330598	0.736715		1	0.268178
	0.338495	0.731593
	0.346237	0.730003
	0.353515	0.727997
	0.35816	0.723944
	0.365903	0.721968
	0.371322	0.717749
	0.377826	0.715333
	0.386652	0.713836
	0.391762	0.710874
	0.398885	0.707692
	0.408176	0.706324
	0.416538	0.705851
	0.423196	0.701669
	0.431093	0.698795
	0.4393	0.697223
	0.44472	0.693887
	0.451843	0.689509
	0.459895	0.686546
	0.466553	0.682755
	0.473831	0.679245
	0.479405	0.675687
	0.48529	0.671955
	0.491793	0.669195
	0.499071	0.665909
	0.504491	0.662195
	0.51022	0.658868
	0.515794	0.655322
	0.522453	0.651981
	0.528337	0.649781
	0.533447	0.646099
	0.538402	0.642818
	0.543822	0.639825
	0.549551	0.637736
	0.556055	0.635575
	0.562403	0.633194
	0.569371	0.630163
	0.575875	0.628422
	0.582688	0.626332
	0.590276	0.623793
	0.595386	0.620061
	0.60096	0.617699
	0.607154	0.615445
	0.611954	0.612049
	0.617374	0.60796
	0.622329	0.604088
	0.627594	0.601603
	0.633633	0.599122
	0.639052	0.595871
	0.645866	0.591296
	0.65144	0.587734
	0.65686	0.584781
	0.662899	0.580868
	0.668938	0.576923
	0.674357	0.574387
	0.679777	0.569834
	0.683803	0.565429
	0.690461	0.562224
	0.695881	0.559233
	0.703623	0.557409
	0.710592	0.553692
	0.717095	0.55
	0.723134	0.546263
	0.728554	0.542676
	0.734748	0.53896
	0.739858	0.536251
	0.745122	0.532007
	0.750542	0.528168
	0.756426	0.524254
	0.761072	0.520381
	0.766027	0.515957
	0.77253	0.512744
	0.776711	0.508155
	0.782131	0.504243
	0.785692	0.500246
	0.792351	0.496026
	0.796531	0.492437
	0.802106	0.488403
	0.806906	0.484789
	0.812171	0.480487
	0.815578	0.47549
	0.820068	0.471132
	0.827036	0.467606
	0.83292	0.463028
	0.836327	0.457945
	0.841592	0.453294
	0.847476	0.448864
	0.852586	0.443567
	0.858006	0.438822
	0.862186	0.433206
	0.868845	0.429172
	0.876123	0.424647
	0.880923	0.419295
	0.885723	0.413325
	0.893001	0.408283
	0.898885	0.40251
	0.905544	0.396744
	0.912821	0.391668
	0.919015	0.386142
	0.925364	0.380588
	0.930629	0.374642
	0.937442	0.368809
	0.943016	0.362608
	0.949365	0.356536
	0.956953	0.349646
	0.962527	0.343331
	0.969031	0.337068
	0.97445	0.330706
	0.978012	0.323964
	0.982193	0.318408
	0.984515	0.312709
	0.988386	0.307126
	0.990864	0.302439
	0.993806	0.29735
	0.994735	0.292772
	0.996439	0.28841
	0.997677	0.283933
	0.998452	0.279062
	0.999535	0.273239
	1	0.268546
	1	0.268178

## Sheet: Fig 5c
Data for Fig 5c
	Combined, four marks			Random
	recall	prec		recall	prec
	0	1		0	0
	0.000186	1		0.000186	0.333333
	0.000746	1		0.000186	0.333333
	0.001678	1		0.000186	0.333333
	0.002611	1		0.000186	0.25
	0.004289	0.958333		0.000186	0.25
	0.005408	0.966667		0.000373	0.4
	0.006527	0.972222		0.000373	0.4
	0.008579	0.958333		0.000373	0.333333
	0.010444	0.949153		0.000373	0.285714
	0.012868	0.958333		0.000373	0.25
	0.015852	0.965909		0.000373	0.2
	0.019209	0.953704		0.000373	0.2
	0.02182	0.959016		0.000559	0.214286
	0.023872	0.962406		0.000746	0.235294
	0.026856	0.96		0.000746	0.222222
	0.028534	0.95625		0.000746	0.166667
	0.031332	0.949153		0.001119	0.193548
	0.03301	0.946524		0.001305	0.212121
	0.034316	0.94359		0.001865	0.227273
	0.036367	0.933014		0.002797	0.277778
	0.038419	0.923767		0.002984	0.262295
	0.041402	0.925		0.00317	0.226667
	0.043267	0.920635		0.003543	0.211111
	0.045505	0.917293		0.005035	0.243243
	0.047184	0.916667		0.005968	0.237037
	0.048862	0.916084		0.0069	0.220238
	0.050541	0.912458		0.008952	0.23301
	0.053711	0.917197		0.012868	0.258427
	0.057068	0.913433		0.016971	0.27003
	0.059493	0.911429		0.020888	0.261072
	0.062477	0.907859		0.024804	0.242259
	0.064155	0.907652		0.031705	0.243553
	0.067699	0.898515		0.040097	0.243488
	0.07031	0.899761		0.05166	0.24087
	0.073107	0.897025		0.069937	0.250668
	0.074599	0.888889		0.093249	0.248385
	0.076837	0.882227		0.131294	0.245724
	0.080567	0.881633		0.185938	0.240241
	0.083551	0.880157		0.273032	0.236281
	0.085975	0.878095		0.406938	0.232301
	0.088027	0.872458		0.569191	0.225406
	0.09157	0.869027		0.721	0.225884
	0.094927	0.865646		0.823387	0.226782
	0.096792	0.846656		0.881574	0.227019
	0.100895	0.841369		0.914957	0.227056
	0.102947	0.840183		0.93398	0.22633
	0.105931	0.837758		0.947781	0.226138
	0.108355	0.833572		0.957665	0.225526
	0.111339	0.831476		0.965311	0.225593
	0.113018	0.830137		0.974636	0.226019
	0.117493	0.825688		0.980604	0.225917
	0.119731	0.824134		0.984707	0.225786
	0.123834	0.823821		0.987132	0.225503
	0.127751	0.813539		0.98937	0.225294
	0.132227	0.812142		0.991608	0.225192
	0.135957	0.809101		0.993659	0.225228
	0.137822	0.803261		0.995897	0.225269
	0.141179	0.798523		0.997389	0.225293
	0.144909	0.794479		0.997949	0.225305
	0.148452	0.789683		0.998508	0.225299
	0.151063	0.784884		0.999068	0.225283
	0.154233	0.782403		0.999441	0.22531
	0.158523	0.784133		0.999441	0.225263
	0.162626	0.783468		0.999627	0.225238
	0.166356	0.77972		0.999814	0.225271
	0.169899	0.778632		0.999814	0.225271
	0.173816	0.773444		1	0.225304
	0.177919	0.768735
	0.181835	0.764107
	0.184446	0.757854
	0.187617	0.749069
	0.192093	0.745297
	0.198433	0.743017
	0.203096	0.738305
	0.20552	0.734667
	0.207945	0.727807
	0.212607	0.722433
	0.21671	0.717727
	0.22044	0.712477
	0.225662	0.711765
	0.229765	0.707639
	0.232562	0.700168
	0.237598	0.696555
	0.241328	0.69087
	0.246923	0.687078
	0.25345	0.683258
	0.258299	0.68059
	0.263894	0.679635
	0.269116	0.671475
	0.273032	0.665455
	0.27583	0.659679
	0.281798	0.656957
	0.28646	0.651123
	0.291682	0.650853
	0.295972	0.646963
	0.30194	0.640427
	0.307907	0.63696
	0.314248	0.633935
	0.319843	0.627745
	0.326371	0.622333
	0.333271	0.617484
	0.339053	0.61274
	0.343156	0.609877
	0.350615	0.60567
	0.357143	0.602201
	0.365162	0.597863
	0.371503	0.593918
	0.377285	0.589796
	0.383439	0.586758
	0.391831	0.580868
	0.399105	0.575578
	0.404327	0.570977
	0.412906	0.567692
	0.421671	0.564968
	0.428758	0.560049
	0.434539	0.553444
	0.441253	0.548193
	0.4489	0.54457
	0.456546	0.540517
	0.463819	0.537497
	0.474263	0.533459
	0.484148	0.529472
	0.491981	0.524453
	0.498508	0.519433
	0.50746	0.515829
	0.513801	0.509525
	0.519023	0.50271
	0.527788	0.495015
	0.5373	0.491387
	0.547184	0.486406
	0.55856	0.482442
	0.567512	0.477109
	0.576837	0.471998
	0.587281	0.468322
	0.597538	0.46314
	0.606304	0.457436
	0.616001	0.451291
	0.621037	0.443114
	0.628497	0.437776
	0.638568	0.43287
	0.650131	0.427101
	0.66132	0.422344
	0.671391	0.416233
	0.6837	0.412003
	0.692652	0.406346
	0.70179	0.400959
	0.712234	0.396121
	0.723984	0.390779
	0.735173	0.385714
	0.746923	0.380053
	0.758299	0.374367
	0.770048	0.369089
	0.780865	0.364024
	0.792801	0.359098
	0.802872	0.353158
	0.813875	0.348256
	0.822827	0.342387
	0.831779	0.338032
	0.839426	0.331712
	0.851175	0.326607
	0.860313	0.321531
	0.870011	0.316421
	0.877658	0.310545
	0.887169	0.305897
	0.897799	0.301686
	0.907497	0.296852
	0.91589	0.292304
	0.923536	0.286973
	0.933047	0.283376
	0.939761	0.278152
	0.945916	0.272732
	0.954868	0.268372
	0.960649	0.263694
	0.966617	0.259578
	0.972025	0.254841
	0.977807	0.250885
	0.983215	0.247222
	0.987878	0.243473
	0.99254	0.239665
	0.995711	0.236836
	0.997576	0.233785
	0.999254	0.231397
	1	0.229253
	1	0.227444
	1	0.226073
	1	0.225341
	1	0.225304

## Sheet: Fig 5d
Data for Fig 5d
	Combined, four marks			Random
	recall	prec		recall	prec
	0	1		0	0
	0.001922	1		0.000175	0.333333
	0.003843	1		0.000175	0.333333
	0.007338	1		0.000175	0.333333
	0.010657	0.953125		0.000349	0.5
	0.013103	0.961538		0.000349	0.5
	0.015024	0.945055		0.000524	0.6
	0.019567	0.941176		0.000524	0.6
	0.021838	0.93985		0.000524	0.5
	0.024983	0.94702		0.000699	0.444444
	0.027428	0.945783		0.000699	0.4
	0.031447	0.9375		0.000699	0.307692
	0.033543	0.936585		0.000874	0.3125
	0.036164	0.924107		0.001048	0.3
	0.039308	0.925926		0.001572	0.36
	0.042453	0.920455		0.001747	0.344828
	0.045772	0.919298		0.001747	0.30303
	0.04979	0.92233		0.001747	0.243902
	0.052061	0.919753		0.002271	0.254902
	0.055031	0.921053		0.00297	0.269841
	0.057128	0.918539		0.003145	0.233766
	0.061845	0.924282		0.003669	0.21875
	0.065863	0.92402		0.005241	0.247934
	0.069008	0.920746		0.006464	0.260563
	0.072676	0.910284		0.008386	0.268156
	0.075297	0.909283		0.010133	0.241667
	0.077918	0.906504		0.011356	0.221843
	0.080713	0.898833		0.013627	0.230088
	0.084207	0.897579		0.016946	0.238329
	0.088225	0.89698		0.02079	0.237052
	0.090846	0.887372		0.027952	0.247678
	0.094165	0.886513		0.037037	0.261728
	0.098008	0.883465		0.045597	0.253152
	0.100978	0.885145		0.058526	0.259087
	0.104472	0.883309		0.074423	0.256318
	0.107093	0.882014		0.095388	0.253482
	0.109713	0.878322		0.126136	0.253244
	0.112509	0.878581		0.16492	0.250864
	0.113906	0.871658		0.223445	0.252767
	0.116876	0.869961		0.301887	0.250181
	0.12072	0.870277		0.397275	0.244727
	0.122292	0.865266		0.531621	0.244653
	0.125961	0.859356		0.665094	0.241316
	0.129106	0.853349		0.786513	0.241472
	0.1326	0.849944		0.867925	0.240186
	0.13557	0.842562		0.921558	0.240527
	0.138365	0.842553		0.95318	0.240702
	0.143431	0.84465		0.968903	0.240399
	0.146925	0.843531		0.980084	0.240897
	0.151468	0.839303		0.986548	0.240995
	0.154263	0.834594		0.990566	0.240959
	0.157757	0.833795		0.993536	0.240985
	0.159679	0.826401		0.995458	0.2409
	0.162124	0.823425		0.995982	0.240772
	0.165968	0.822511		0.997205	0.240742
	0.169113	0.82243		0.998253	0.240843
	0.172781	0.818031		0.998428	0.240733
	0.176799	0.816129		0.998952	0.240697
	0.180294	0.811959		0.999126	0.240648
	0.18501	0.81274		0.999651	0.240663
	0.18833	0.809309		0.999825	0.240644
	0.193746	0.80772		0.999825	0.240604
	0.196541	0.805874		1	0.240626
	0.200035	0.800699		1	0.240595
	0.205101	0.798097		1	0.240575
	0.209469	0.794566		1	0.240555
	0.213312	0.78927		1	0.240545
	0.217505	0.784499		1	0.240545
	0.220475	0.780458		1	0.240524
	0.225891	0.777511		1	0.240524
	0.229734	0.774897		1	0.240524
	0.235849	0.773196		1	0.240514
	0.238994	0.765529
	0.243187	0.759825
	0.246681	0.755484
	0.251572	0.75
	0.255066	0.746421
	0.259434	0.743615
	0.263627	0.741888
	0.268693	0.741205
	0.27341	0.736471
	0.277952	0.733518
	0.283892	0.729026
	0.28826	0.72432
	0.294025	0.722318
	0.298393	0.718855
	0.302586	0.713638
	0.308351	0.711981
	0.312893	0.706788
	0.317435	0.701815
	0.323201	0.69864
	0.327044	0.69617
	0.33246	0.692504
	0.337352	0.688659
	0.342418	0.686755
	0.348358	0.683345
	0.3529	0.679677
	0.357617	0.67402
	0.363557	0.670425
	0.370196	0.665724
	0.375961	0.663174
	0.3826	0.658647
	0.388714	0.653643
	0.395528	0.649083
	0.401992	0.644718
	0.407407	0.638205
	0.414046	0.632844
	0.421034	0.629079
	0.426974	0.625224
	0.434312	0.623683
	0.442348	0.62074
	0.448812	0.615329
	0.4558	0.611437
	0.462788	0.608546
	0.469602	0.604317
	0.47659	0.599034
	0.483054	0.592966
	0.490391	0.588346
	0.497554	0.582651
	0.505416	0.57756
	0.51485	0.573235
	0.521838	0.566578
	0.529525	0.561921
	0.536688	0.557329
	0.542802	0.552454
	0.553634	0.54808
	0.562893	0.544625
	0.570929	0.538208
	0.57652	0.531829
	0.58508	0.527402
	0.59399	0.521953
	0.601852	0.51719
	0.610762	0.51276
	0.618798	0.506796
	0.630328	0.503278
	0.639762	0.497893
	0.649022	0.492249
	0.658106	0.48846
	0.666317	0.483397
	0.673655	0.477582
	0.678546	0.471817
	0.685535	0.465425
	0.692872	0.460093
	0.701957	0.455297
	0.709294	0.450311
	0.715933	0.445725
	0.726066	0.442504
	0.734451	0.437734
	0.743711	0.434078
	0.750874	0.429371
	0.758735	0.424951
	0.765723	0.42027
	0.774633	0.41583
	0.782145	0.409869
	0.790881	0.405101
	0.799616	0.400367
	0.807827	0.395079
	0.818484	0.391166
	0.826345	0.386944
	0.834906	0.382045
	0.842942	0.375808
	0.850454	0.370698
	0.860238	0.366478
	0.866876	0.36103
	0.874389	0.35562
	0.883648	0.350495
	0.891859	0.344397
	0.901642	0.339517
	0.909679	0.334619
	0.915618	0.328713
	0.922607	0.323214
	0.929944	0.316826
	0.93833	0.311254
	0.945667	0.305353
	0.95283	0.298964
	0.958945	0.293122
	0.963312	0.286933
	0.968204	0.280949
	0.975716	0.275204
	0.980433	0.269419
	0.984801	0.263929
	0.989343	0.258608
	0.993187	0.254056
	0.995807	0.24977
	0.997379	0.246407
	0.998777	0.244243
	0.999476	0.242415
	1	0.241183
	1	0.240585
	1	0.240514
